# Supplementary material for: A metagenomic catalog of the early-life human gut virome
Source: Nat Commun. 2024 Feb 29;15:1864. doi: 10.1038/s41467-024-45793-z (PMC10904392; doi:10.1038/s41467-024-45793-z)
Supplement: Supplementary file 4 — Supplementary Data 1 [file 41467_2024_45793_MOESM4_ESM.xlsx]

## Sheet: Sheet1
Study	SequenceID	SampleID	SubjectID	DOL	Delivery	Country	Gender	Term	Feed	Sources	Types of nucleic acids	Amplification
BellerL_2022	SRR13508445	S003-1	S003	1	vaginal	Belgium	female	full_term	Exclusive	VLP	DNA_RNA	SIA
BellerL_2022	SRR13508377	S003-101	S003	133	vaginal	Belgium	female	full_term	Exclusive	VLP	DNA_RNA	SIA
BellerL_2022	SRR13508366	S003-105	S003	141	vaginal	Belgium	female	full_term	Exclusive	VLP	DNA_RNA	SIA
BellerL_2022	SRR13508355	S003-110	S003	148	vaginal	Belgium	female	full_term	Exclusive	VLP	DNA_RNA	SIA
BellerL_2022	SRR13508344	S003-114	S003	154	vaginal	Belgium	female	full_term	Non-breastmilk	VLP	DNA_RNA	SIA
BellerL_2022	SRR13508332	S003-122	S003	173	vaginal	Belgium	female	full_term	Non-breastmilk	VLP	DNA_RNA	SIA
BellerL_2022	SRR13508321	S003-128	S003	196	vaginal	Belgium	female	full_term	Non-breastmilk	VLP	DNA_RNA	SIA
BellerL_2022	SRR13508207	S003-13	S003	14	vaginal	Belgium	female	full_term	Exclusive	VLP	DNA_RNA	SIA
BellerL_2022	SRR13508310	S003-133	S003	211	vaginal	Belgium	female	full_term	Non-breastmilk	VLP	DNA_RNA	SIA
BellerL_2022	SRR13508299	S003-141	S003	238	vaginal	Belgium	female	full_term	Non-breastmilk	VLP	DNA_RNA	SIA
BellerL_2022	SRR13508288	S003-142	S003	273	vaginal	Belgium	female	full_term	Non-breastmilk	VLP	DNA_RNA	SIA
BellerL_2022	SRR13508277	S003-162	S003	300	vaginal	Belgium	female	full_term	Non-breastmilk	VLP	DNA_RNA	SIA
BellerL_2022	SRR13508266	S003-164	S003	306	vaginal	Belgium	female	full_term	Non-breastmilk	VLP	DNA_RNA	SIA
BellerL_2022	SRR13508255	S003-166	S003	308	vaginal	Belgium	female	full_term	Non-breastmilk	VLP	DNA_RNA	SIA
BellerL_2022	SRR13508244	S003-169	S003	311	vaginal	Belgium	female	full_term	Non-breastmilk	VLP	DNA_RNA	SIA
BellerL_2022	SRR13508233	S003-174	S003	316	vaginal	Belgium	female	full_term	Non-breastmilk	VLP	DNA_RNA	SIA
BellerL_2022	SRR13508221	S003-179	S003	329	vaginal	Belgium	female	full_term	Non-breastmilk	VLP	DNA_RNA	SIA
BellerL_2022	SRR13508216	S003-189	S003	348	vaginal	Belgium	female	full_term	Non-breastmilk	VLP	DNA_RNA	SIA
BellerL_2022	SRR13508215	S003-190	S003	354	vaginal	Belgium	female	full_term	Non-breastmilk	VLP	DNA_RNA	SIA
BellerL_2022	SRR13508214	S003-192	S003	357	vaginal	Belgium	female	full_term	Non-breastmilk	VLP	DNA_RNA	SIA
BellerL_2022	SRR13508213	S003-194	S003	362	vaginal	Belgium	female	full_term	Non-breastmilk	VLP	DNA_RNA	SIA
BellerL_2022	SRR13508212	S003-195	S003	368	vaginal	Belgium	female	full_term	Non-breastmilk	VLP	DNA_RNA	SIA
BellerL_2022	SRR13508196	S003-20	S003	21	vaginal	Belgium	female	full_term	Exclusive	VLP	DNA_RNA	SIA
BellerL_2022	SRR13508185	S003-29	S003	30	vaginal	Belgium	female	full_term	Exclusive	VLP	DNA_RNA	SIA
BellerL_2022	SRR13508444	S003-4	S003	4	vaginal	Belgium	female	full_term	Exclusive	VLP	DNA_RNA	SIA
BellerL_2022	SRR13508174	S003-43	S003	44	vaginal	Belgium	female	full_term	Exclusive	VLP	DNA_RNA	SIA
BellerL_2022	SRR13508333	S003-6	S003	7	vaginal	Belgium	female	full_term	Exclusive	VLP	DNA_RNA	SIA
BellerL_2022	SRR13508163	S003-60	S003	63	vaginal	Belgium	female	full_term	Exclusive	VLP	DNA_RNA	SIA
BellerL_2022	SRR13508152	S003-64	S003	67	vaginal	Belgium	female	full_term	Exclusive	VLP	DNA_RNA	SIA
BellerL_2022	SRR13508443	S003-72	S003	81	vaginal	Belgium	female	full_term	Exclusive	VLP	DNA_RNA	SIA
BellerL_2022	SRR13508432	S003-80	S003	92	vaginal	Belgium	female	full_term	Exclusive	VLP	DNA_RNA	SIA
BellerL_2022	SRR13508421	S003-88	S003	104	vaginal	Belgium	female	full_term	Exclusive	VLP	DNA_RNA	SIA
BellerL_2022	SRR13508222	S003-9	S003	10	vaginal	Belgium	female	full_term	Exclusive	VLP	DNA_RNA	SIA
BellerL_2022	SRR13508410	S003-92	S003	111	vaginal	Belgium	female	full_term	Exclusive	VLP	DNA_RNA	SIA
BellerL_2022	SRR13508399	S003-97	S003	118	vaginal	Belgium	female	full_term	Exclusive	VLP	DNA_RNA	SIA
BellerL_2022	SRR13508388	S003-99	S003	123	vaginal	Belgium	female	full_term	Exclusive	VLP	DNA_RNA	SIA
BellerL_2022	SRR13508211	S004-1	S004	1	vaginal	Belgium	female	full_term	Exclusive	VLP	DNA_RNA	SIA
BellerL_2022	SRR13508190	S004-102	S004	126	vaginal	Belgium	female	full_term	Exclusive	VLP	DNA_RNA	SIA
BellerL_2022	SRR13508189	S004-106	S004	133	vaginal	Belgium	female	full_term	Exclusive	VLP	DNA_RNA	SIA
BellerL_2022	SRR13508188	S004-107	S004	135	vaginal	Belgium	female	full_term	Exclusive	VLP	DNA_RNA	SIA
BellerL_2022	SRR13508187	S004-112	S004	141	vaginal	Belgium	female	full_term	Exclusive	VLP	DNA_RNA	SIA
BellerL_2022	SRR13508186	S004-113	S004	142	vaginal	Belgium	female	full_term	Exclusive	VLP	DNA_RNA	SIA
BellerL_2022	SRR13508184	S004-114	S004	152	vaginal	Belgium	female	full_term	Exclusive	VLP	DNA_RNA	SIA
BellerL_2022	SRR13508183	S004-116	S004	155	vaginal	Belgium	female	full_term	Exclusive	VLP	DNA_RNA	SIA
BellerL_2022	SRR13508182	S004-117	S004	156	vaginal	Belgium	female	full_term	Exclusive	VLP	DNA_RNA	SIA
BellerL_2022	SRR13508181	S004-121	S004	161	vaginal	Belgium	female	full_term	Exclusive	VLP	DNA_RNA	SIA
BellerL_2022	SRR13508180	S004-122	S004	163	vaginal	Belgium	female	full_term	Exclusive	VLP	DNA_RNA	SIA
BellerL_2022	SRR13508179	S004-124	S004	168	vaginal	Belgium	female	full_term	Exclusive	VLP	DNA_RNA	SIA
BellerL_2022	SRR13508208	S004-13	S004	14	vaginal	Belgium	female	full_term	Exclusive	VLP	DNA_RNA	SIA
BellerL_2022	SRR13508178	S004-134	S004	180	vaginal	Belgium	female	full_term	Non-breastmilk	VLP	DNA_RNA	SIA
BellerL_2022	SRR13508177	S004-153	S004	209	vaginal	Belgium	female	full_term	Non-breastmilk	VLP	DNA_RNA	SIA
BellerL_2022	SRR13508176	S004-162	S004	242	vaginal	Belgium	female	full_term	Non-breastmilk	VLP	DNA_RNA	SIA
BellerL_2022	SRR13508175	S004-178	S004	269	vaginal	Belgium	female	full_term	Non-breastmilk	VLP	DNA_RNA	SIA
BellerL_2022	SRR13508206	S004-19	S004	21	vaginal	Belgium	female	full_term	Exclusive	VLP	DNA_RNA	SIA
BellerL_2022	SRR13508173	S004-194	S004	297	vaginal	Belgium	female	full_term	Non-breastmilk	VLP	DNA_RNA	SIA
BellerL_2022	SRR13508172	S004-208	S004	330	vaginal	Belgium	female	full_term	Non-breastmilk	VLP	DNA_RNA	SIA
BellerL_2022	SRR13508171	S004-226	S004	361	vaginal	Belgium	female	full_term	Non-breastmilk	VLP	DNA_RNA	SIA
BellerL_2022	SRR13508170	S004-230	S004	395	vaginal	Belgium	female	full_term	Non-breastmilk	VLP	DNA_RNA	SIA
BellerL_2022	SRR13508205	S004-26	S004	29	vaginal	Belgium	female	full_term	Exclusive	VLP	DNA_RNA	SIA
BellerL_2022	SRR13508210	S004-3	S004	3	vaginal	Belgium	female	full_term	Exclusive	VLP	DNA_RNA	SIA
BellerL_2022	SRR13508204	S004-38	S004	44	vaginal	Belgium	female	full_term	Exclusive	VLP	DNA_RNA	SIA
BellerL_2022	SRR13508203	S004-49	S004	62	vaginal	Belgium	female	full_term	Exclusive	VLP	DNA_RNA	SIA
BellerL_2022	SRR13508202	S004-52	S004	66	vaginal	Belgium	female	full_term	Exclusive	VLP	DNA_RNA	SIA
BellerL_2022	SRR13508201	S004-56	S004	70	vaginal	Belgium	female	full_term	Exclusive	VLP	DNA_RNA	SIA
BellerL_2022	SRR13508200	S004-61	S004	75	vaginal	Belgium	female	full_term	Exclusive	VLP	DNA_RNA	SIA
BellerL_2022	SRR13508199	S004-63	S004	77	vaginal	Belgium	female	full_term	Exclusive	VLP	DNA_RNA	SIA
BellerL_2022	SRR13508209	S004-7	S004	7	vaginal	Belgium	female	full_term	Exclusive	VLP	DNA_RNA	SIA
BellerL_2022	SRR13508198	S004-72	S004	88	vaginal	Belgium	female	full_term	Exclusive	VLP	DNA_RNA	SIA
BellerL_2022	SRR13508197	S004-75	S004	93	vaginal	Belgium	female	full_term	Exclusive	VLP	DNA_RNA	SIA
BellerL_2022	SRR13508195	S004-78	S004	98	vaginal	Belgium	female	full_term	Exclusive	VLP	DNA_RNA	SIA
BellerL_2022	SRR13508194	S004-85	S004	105	vaginal	Belgium	female	full_term	Exclusive	VLP	DNA_RNA	SIA
BellerL_2022	SRR13508193	S004-95	S004	118	vaginal	Belgium	female	full_term	Exclusive	VLP	DNA_RNA	SIA
BellerL_2022	SRR13508192	S004-96	S004	120	vaginal	Belgium	female	full_term	Exclusive	VLP	DNA_RNA	SIA
BellerL_2022	SRR13508191	S004-98	S004	122	vaginal	Belgium	female	full_term	Exclusive	VLP	DNA_RNA	SIA
BellerL_2022	SRR13508169	S005-1	S005	0	vaginal	Belgium	male	full_term	Exclusive	VLP	DNA_RNA	SIA
BellerL_2022	SRR13508143	S005-101	S005	212	vaginal	Belgium	male	full_term	Non-breastmilk	VLP	DNA_RNA	SIA
BellerL_2022	SRR13508142	S005-105	S005	216	vaginal	Belgium	male	full_term	Non-breastmilk	VLP	DNA_RNA	SIA
BellerL_2022	SRR13508442	S005-106	S005	217	vaginal	Belgium	male	full_term	Non-breastmilk	VLP	DNA_RNA	SIA
BellerL_2022	SRR13508441	S005-108	S005	219	vaginal	Belgium	male	full_term	Non-breastmilk	VLP	DNA_RNA	SIA
BellerL_2022	SRR13508165	S005-12	S005	29	vaginal	Belgium	male	full_term	Exclusive	VLP	DNA_RNA	SIA
BellerL_2022	SRR13508440	S005-126	S005	240	vaginal	Belgium	male	full_term	Non-breastmilk	VLP	DNA_RNA	SIA
BellerL_2022	SRR13508439	S005-149	S005	271	vaginal	Belgium	male	full_term	Non-breastmilk	VLP	DNA_RNA	SIA
BellerL_2022	SRR13508438	S005-167	S005	299	vaginal	Belgium	male	full_term	Non-breastmilk	VLP	DNA_RNA	SIA
BellerL_2022	SRR13508437	S005-180	S005	334	vaginal	Belgium	male	full_term	Non-breastmilk	VLP	DNA_RNA	SIA
BellerL_2022	SRR13508436	S005-181	S005	336	vaginal	Belgium	male	full_term	Non-breastmilk	VLP	DNA_RNA	SIA
BellerL_2022	SRR13508435	S005-182	S005	337	vaginal	Belgium	male	full_term	Non-breastmilk	VLP	DNA_RNA	SIA
BellerL_2022	SRR13508434	S005-183	S005	343	vaginal	Belgium	male	full_term	Non-breastmilk	VLP	DNA_RNA	SIA
BellerL_2022	SRR13508164	S005-19	S005	44	vaginal	Belgium	male	full_term	Exclusive	VLP	DNA_RNA	SIA
BellerL_2022	SRR13508433	S005-199	S005	360	vaginal	Belgium	male	full_term	Non-breastmilk	VLP	DNA_RNA	SIA
BellerL_2022	SRR13508162	S005-25	S005	59	vaginal	Belgium	male	full_term	Exclusive	VLP	DNA_RNA	SIA
BellerL_2022	SRR13508161	S005-26	S005	62	vaginal	Belgium	male	full_term	Exclusive	VLP	DNA_RNA	SIA
BellerL_2022	SRR13508160	S005-29	S005	70	vaginal	Belgium	male	full_term	Exclusive	VLP	DNA_RNA	SIA
BellerL_2022	SRR13508168	S005-3	S005	4	vaginal	Belgium	male	full_term	Exclusive	VLP	DNA_RNA	SIA
BellerL_2022	SRR13508159	S005-31	S005	75	vaginal	Belgium	male	full_term	Exclusive	VLP	DNA_RNA	SIA
BellerL_2022	SRR13508158	S005-35	S005	88	vaginal	Belgium	male	full_term	Exclusive	VLP	DNA_RNA	SIA
BellerL_2022	SRR13508157	S005-36	S005	90	vaginal	Belgium	male	full_term	Exclusive	VLP	DNA_RNA	SIA
BellerL_2022	SRR13508156	S005-39	S005	105	vaginal	Belgium	male	full_term	Exclusive	VLP	DNA_RNA	SIA
BellerL_2022	SRR13508155	S005-43	S005	121	vaginal	Belgium	male	full_term	Exclusive	VLP	DNA_RNA	SIA
BellerL_2022	SRR13508154	S005-44	S005	126	vaginal	Belgium	male	full_term	Exclusive	VLP	DNA_RNA	SIA
BellerL_2022	SRR13508153	S005-47	S005	131	vaginal	Belgium	male	full_term	Exclusive	VLP	DNA_RNA	SIA
BellerL_2022	SRR13508167	S005-5	S005	15	vaginal	Belgium	male	full_term	Exclusive	VLP	DNA_RNA	SIA
BellerL_2022	SRR13508151	S005-50	S005	138	vaginal	Belgium	male	full_term	Non-breastmilk	VLP	DNA_RNA	SIA
BellerL_2022	SRR13508150	S005-56	S005	151	vaginal	Belgium	male	full_term	Non-breastmilk	VLP	DNA_RNA	SIA
BellerL_2022	SRR13508149	S005-62	S005	162	vaginal	Belgium	male	full_term	Non-breastmilk	VLP	DNA_RNA	SIA
BellerL_2022	SRR13508144	S005-63	S005	165	vaginal	Belgium	male	full_term	Non-breastmilk	VLP	DNA_RNA	SIA
BellerL_2022	SRR13508148	S005-64	S005	167	vaginal	Belgium	male	full_term	Exclusive	VLP	DNA_RNA	SIA
BellerL_2022	SRR13508147	S005-66	S005	169	vaginal	Belgium	male	full_term	Non-breastmilk	VLP	DNA_RNA	SIA
BellerL_2022	SRR13508146	S005-69	S005	173	vaginal	Belgium	male	full_term	Non-breastmilk	VLP	DNA_RNA	SIA
BellerL_2022	SRR13508166	S005-7	S005	20	vaginal	Belgium	male	full_term	Exclusive	VLP	DNA_RNA	SIA
BellerL_2022	SRR13508145	S005-76	S005	180	vaginal	Belgium	male	full_term	Non-breastmilk	VLP	DNA_RNA	SIA
BellerL_2022	SRR13508431	S006-1	S006	3	vaginal	Belgium	female	full_term	Non-breastmilk	VLP	DNA_RNA	SIA
BellerL_2022	SRR13508429	S006-10	S006	11	vaginal	Belgium	female	full_term	Exclusive	VLP	DNA_RNA	SIA
BellerL_2022	SRR13508406	S006-111	S006	180	vaginal	Belgium	female	full_term	Non-breastmilk	VLP	DNA_RNA	SIA
BellerL_2022	SRR13508405	S006-124	S006	208	vaginal	Belgium	female	full_term	Non-breastmilk	VLP	DNA_RNA	SIA
BellerL_2022	SRR13508404	S006-128	S006	218	vaginal	Belgium	female	full_term	Non-breastmilk	VLP	DNA_RNA	SIA
BellerL_2022	SRR13508428	S006-13	S006	15	vaginal	Belgium	female	full_term	Exclusive	VLP	DNA_RNA	SIA
BellerL_2022	SRR13508403	S006-131	S006	226	vaginal	Belgium	female	full_term	Non-breastmilk	VLP	DNA_RNA	SIA
BellerL_2022	SRR13508402	S006-132	S006	228	vaginal	Belgium	female	full_term	Non-breastmilk	VLP	DNA_RNA	SIA
BellerL_2022	SRR13508401	S006-136	S006	240	vaginal	Belgium	female	full_term	Non-breastmilk	VLP	DNA_RNA	SIA
BellerL_2022	SRR13508400	S006-148	S006	267	vaginal	Belgium	female	full_term	Non-breastmilk	VLP	DNA_RNA	SIA
BellerL_2022	SRR13508398	S006-151	S006	270	vaginal	Belgium	female	full_term	Non-breastmilk	VLP	DNA_RNA	SIA
BellerL_2022	SRR13508397	S006-162	S006	301	vaginal	Belgium	female	full_term	Non-breastmilk	VLP	DNA_RNA	SIA
BellerL_2022	SRR13508396	S006-176	S006	330	vaginal	Belgium	female	full_term	Non-breastmilk	VLP	DNA_RNA	SIA
BellerL_2022	SRR13508395	S006-183	S006	353	vaginal	Belgium	female	full_term	Non-breastmilk	VLP	DNA_RNA	SIA
BellerL_2022	SRR13508394	S006-184	S006	357	vaginal	Belgium	female	full_term	Non-breastmilk	VLP	DNA_RNA	SIA
BellerL_2022	SRR13508393	S006-186	S006	360	vaginal	Belgium	female	full_term	Non-breastmilk	VLP	DNA_RNA	SIA
BellerL_2022	SRR13508392	S006-188	S006	364	vaginal	Belgium	female	full_term	Non-breastmilk	VLP	DNA_RNA	SIA
BellerL_2022	SRR13508427	S006-20	S006	22	vaginal	Belgium	female	full_term	Exclusive	VLP	DNA_RNA	SIA
BellerL_2022	SRR13508426	S006-28	S006	30	vaginal	Belgium	female	full_term	Exclusive	VLP	DNA_RNA	SIA
BellerL_2022	SRR13508425	S006-43	S006	45	vaginal	Belgium	female	full_term	Exclusive	VLP	DNA_RNA	SIA
BellerL_2022	SRR13508424	S006-44	S006	59	vaginal	Belgium	female	full_term	Non-breastmilk	VLP	DNA_RNA	SIA
BellerL_2022	SRR13508423	S006-47	S006	64	vaginal	Belgium	female	full_term	Non-breastmilk	VLP	DNA_RNA	SIA
BellerL_2022	SRR13508422	S006-49	S006	71	vaginal	Belgium	female	full_term	Non-breastmilk	VLP	DNA_RNA	SIA
BellerL_2022	SRR13508420	S006-52	S006	75	vaginal	Belgium	female	full_term	Non-breastmilk	VLP	DNA_RNA	SIA
BellerL_2022	SRR13508419	S006-61	S006	84	vaginal	Belgium	female	full_term	Non-breastmilk	VLP	DNA_RNA	SIA
BellerL_2022	SRR13508418	S006-64	S006	87	vaginal	Belgium	female	full_term	Non-breastmilk	VLP	DNA_RNA	SIA
BellerL_2022	SRR13508417	S006-66	S006	90	vaginal	Belgium	female	full_term	Non-breastmilk	VLP	DNA_RNA	SIA
BellerL_2022	SRR13508416	S006-68	S006	92	vaginal	Belgium	female	full_term	Non-breastmilk	VLP	DNA_RNA	SIA
BellerL_2022	SRR13508430	S006-7	S006	8	vaginal	Belgium	female	full_term	Exclusive	VLP	DNA_RNA	SIA
BellerL_2022	SRR13508415	S006-74	S006	102	vaginal	Belgium	female	full_term	Non-breastmilk	VLP	DNA_RNA	SIA
BellerL_2022	SRR13508414	S006-76	S006	106	vaginal	Belgium	female	full_term	Non-breastmilk	VLP	DNA_RNA	SIA
BellerL_2022	SRR13508413	S006-78	S006	112	vaginal	Belgium	female	full_term	Non-breastmilk	VLP	DNA_RNA	SIA
BellerL_2022	SRR13508412	S006-81	S006	120	vaginal	Belgium	female	full_term	Non-breastmilk	VLP	DNA_RNA	SIA
BellerL_2022	SRR13508411	S006-84	S006	127	vaginal	Belgium	female	full_term	Non-breastmilk	VLP	DNA_RNA	SIA
BellerL_2022	SRR13508409	S006-92	S006	145	vaginal	Belgium	female	full_term	Non-breastmilk	VLP	DNA_RNA	SIA
BellerL_2022	SRR13508408	S006-93	S006	146	vaginal	Belgium	female	full_term	Non-breastmilk	VLP	DNA_RNA	SIA
BellerL_2022	SRR13508407	S006-96	S006	151	vaginal	Belgium	female	full_term	Non-breastmilk	VLP	DNA_RNA	SIA
BellerL_2022	SRR13508387	S007-10	S007	12	vaginal	Belgium	female	full_term	Exclusive	VLP	DNA_RNA	SIA
BellerL_2022	SRR13508359	S007-109	S007	239	vaginal	Belgium	female	full_term	Non-breastmilk	VLP	DNA_RNA	SIA
BellerL_2022	SRR13508358	S007-118	S007	273	vaginal	Belgium	female	full_term	Non-breastmilk	VLP	DNA_RNA	SIA
BellerL_2022	SRR13508357	S007-121	S007	302	vaginal	Belgium	female	full_term	Non-breastmilk	VLP	DNA_RNA	SIA
BellerL_2022	SRR13508356	S007-124	S007	314	vaginal	Belgium	female	full_term	Non-breastmilk	VLP	DNA_RNA	SIA
BellerL_2022	SRR13508354	S007-125	S007	316	vaginal	Belgium	female	full_term	Non-breastmilk	VLP	DNA_RNA	SIA
BellerL_2022	SRR13508353	S007-128	S007	322	vaginal	Belgium	female	full_term	Non-breastmilk	VLP	DNA_RNA	SIA
BellerL_2022	SRR13508352	S007-129	S007	327	vaginal	Belgium	female	full_term	Non-breastmilk	VLP	DNA_RNA	SIA
BellerL_2022	SRR13508386	S007-13	S007	15	vaginal	Belgium	female	full_term	Exclusive	VLP	DNA_RNA	SIA
BellerL_2022	SRR13508351	S007-130	S007	332	vaginal	Belgium	female	full_term	Non-breastmilk	VLP	DNA_RNA	SIA
BellerL_2022	SRR13508350	S007-131	S007	336	vaginal	Belgium	female	full_term	Non-breastmilk	VLP	DNA_RNA	SIA
BellerL_2022	SRR13508349	S007-132	S007	346	vaginal	Belgium	female	full_term	Non-breastmilk	VLP	DNA_RNA	SIA
BellerL_2022	SRR13508348	S007-137	S007	363	vaginal	Belgium	female	full_term	Non-breastmilk	VLP	DNA_RNA	SIA
BellerL_2022	SRR13508385	S007-19	S007	22	vaginal	Belgium	female	full_term	Non-breastmilk	VLP	DNA_RNA	SIA
BellerL_2022	SRR13508391	S007-2	S007	2	vaginal	Belgium	female	full_term	Exclusive	VLP	DNA_RNA	SIA
BellerL_2022	SRR13508384	S007-24	S007	30	vaginal	Belgium	female	full_term	Non-breastmilk	VLP	DNA_RNA	SIA
BellerL_2022	SRR13508383	S007-31	S007	44	vaginal	Belgium	female	full_term	Non-breastmilk	VLP	DNA_RNA	SIA
BellerL_2022	SRR13508390	S007-4	S007	4	vaginal	Belgium	female	full_term	Exclusive	VLP	DNA_RNA	SIA
BellerL_2022	SRR13508382	S007-44	S007	66	vaginal	Belgium	female	full_term	Non-breastmilk	VLP	DNA_RNA	SIA
BellerL_2022	SRR13508381	S007-45	S007	68	vaginal	Belgium	female	full_term	Non-breastmilk	VLP	DNA_RNA	SIA
BellerL_2022	SRR13508380	S007-48	S007	74	vaginal	Belgium	female	full_term	Non-breastmilk	VLP	DNA_RNA	SIA
BellerL_2022	SRR13508379	S007-50	S007	81	vaginal	Belgium	female	full_term	Non-breastmilk	VLP	DNA_RNA	SIA
BellerL_2022	SRR13508378	S007-54	S007	90	vaginal	Belgium	female	full_term	Non-breastmilk	VLP	DNA_RNA	SIA
BellerL_2022	SRR13508376	S007-60	S007	101	vaginal	Belgium	female	full_term	Non-breastmilk	VLP	DNA_RNA	SIA
BellerL_2022	SRR13508375	S007-61	S007	104	vaginal	Belgium	female	full_term	Non-breastmilk	VLP	DNA_RNA	SIA
BellerL_2022	SRR13508374	S007-63	S007	109	vaginal	Belgium	female	full_term	Non-breastmilk	VLP	DNA_RNA	SIA
BellerL_2022	SRR13508373	S007-67	S007	118	vaginal	Belgium	female	full_term	Non-breastmilk	VLP	DNA_RNA	SIA
BellerL_2022	SRR13508372	S007-68	S007	121	vaginal	Belgium	female	full_term	Non-breastmilk	VLP	DNA_RNA	SIA
BellerL_2022	SRR13508389	S007-7	S007	8	vaginal	Belgium	female	full_term	Exclusive	VLP	DNA_RNA	SIA
BellerL_2022	SRR13508371	S007-71	S007	135	vaginal	Belgium	female	full_term	Non-breastmilk	VLP	DNA_RNA	SIA
BellerL_2022	SRR13508370	S007-72	S007	140	vaginal	Belgium	female	full_term	Non-breastmilk	VLP	DNA_RNA	SIA
BellerL_2022	SRR13508369	S007-73	S007	144	vaginal	Belgium	female	full_term	Non-breastmilk	VLP	DNA_RNA	SIA
BellerL_2022	SRR13508368	S007-74	S007	145	vaginal	Belgium	female	full_term	Non-breastmilk	VLP	DNA_RNA	SIA
BellerL_2022	SRR13508367	S007-75	S007	148	vaginal	Belgium	female	full_term	Non-breastmilk	VLP	DNA_RNA	SIA
BellerL_2022	SRR13508365	S007-84	S007	170	vaginal	Belgium	female	full_term	Non-breastmilk	VLP	DNA_RNA	SIA
BellerL_2022	SRR13508364	S007-86	S007	173	vaginal	Belgium	female	full_term	Non-breastmilk	VLP	DNA_RNA	SIA
BellerL_2022	SRR13508363	S007-88	S007	178	vaginal	Belgium	female	full_term	Non-breastmilk	VLP	DNA_RNA	SIA
BellerL_2022	SRR13508362	S007-89	S007	182	vaginal	Belgium	female	full_term	Non-breastmilk	VLP	DNA_RNA	SIA
BellerL_2022	SRR13508361	S007-90	S007	185	vaginal	Belgium	female	full_term	Non-breastmilk	VLP	DNA_RNA	SIA
BellerL_2022	SRR13508360	S007-99	S007	211	vaginal	Belgium	female	full_term	Non-breastmilk	VLP	DNA_RNA	SIA
BellerL_2022	SRR13508347	S009-1	S009	0	vaginal	Belgium	female	full_term	Exclusive	VLP	DNA_RNA	SIA
BellerL_2022	SRR13508324	S009-100	S009	113	vaginal	Belgium	female	full_term	Non-breastmilk	VLP	DNA_RNA	SIA
BellerL_2022	SRR13508323	S009-104	S009	121	vaginal	Belgium	female	full_term	Non-breastmilk	VLP	DNA_RNA	SIA
BellerL_2022	SRR13508322	S009-116	S009	137	vaginal	Belgium	female	full_term	Non-breastmilk	VLP	DNA_RNA	SIA
BellerL_2022	SRR13508320	S009-119	S009	141	vaginal	Belgium	female	full_term	Non-breastmilk	VLP	DNA_RNA	SIA
BellerL_2022	SRR13508343	S009-12	S009	11	vaginal	Belgium	female	full_term	Exclusive	VLP	DNA_RNA	SIA
BellerL_2022	SRR13508319	S009-121	S009	143	vaginal	Belgium	female	full_term	Non-breastmilk	VLP	DNA_RNA	SIA
BellerL_2022	SRR13508318	S009-123	S009	145	vaginal	Belgium	female	full_term	Non-breastmilk	VLP	DNA_RNA	SIA
BellerL_2022	SRR13508317	S009-124	S009	149	vaginal	Belgium	female	full_term	Non-breastmilk	VLP	DNA_RNA	SIA
BellerL_2022	SRR13508316	S009-125	S009	150	vaginal	Belgium	female	full_term	Non-breastmilk	VLP	DNA_RNA	SIA
BellerL_2022	SRR13508315	S009-128	S009	156	vaginal	Belgium	female	full_term	Non-breastmilk	VLP	DNA_RNA	SIA
BellerL_2022	SRR13508314	S009-141	S009	180	vaginal	Belgium	female	full_term	Non-breastmilk	VLP	DNA_RNA	SIA
BellerL_2022	SRR13508313	S009-159	S009	210	vaginal	Belgium	female	full_term	Non-breastmilk	VLP	DNA_RNA	SIA
BellerL_2022	SRR13508342	S009-16	S009	15	vaginal	Belgium	female	full_term	Exclusive	VLP	DNA_RNA	SIA
BellerL_2022	SRR13508312	S009-179	S009	242	vaginal	Belgium	female	full_term	Non-breastmilk	VLP	DNA_RNA	SIA
BellerL_2022	SRR13508311	S009-181	S009	245	vaginal	Belgium	female	full_term	Non-breastmilk	VLP	DNA_RNA	SIA
BellerL_2022	SRR13508309	S009-182	S009	248	vaginal	Belgium	female	full_term	Non-breastmilk	VLP	DNA_RNA	SIA
BellerL_2022	SRR13508308	S009-185	S009	251	vaginal	Belgium	female	full_term	Non-breastmilk	VLP	DNA_RNA	SIA
BellerL_2022	SRR13508307	S009-191	S009	257	vaginal	Belgium	female	full_term	Non-breastmilk	VLP	DNA_RNA	SIA
BellerL_2022	SRR13508306	S009-192	S009	259	vaginal	Belgium	female	full_term	Non-breastmilk	VLP	DNA_RNA	SIA
BellerL_2022	SRR13508305	S009-193	S009	260	vaginal	Belgium	female	full_term	Non-breastmilk	VLP	DNA_RNA	SIA
BellerL_2022	SRR13508304	S009-195	S009	264	vaginal	Belgium	female	full_term	Non-breastmilk	VLP	DNA_RNA	SIA
BellerL_2022	SRR13508303	S009-199	S009	269	vaginal	Belgium	female	full_term	Non-breastmilk	VLP	DNA_RNA	SIA
BellerL_2022	SRR13508302	S009-201	S009	271	vaginal	Belgium	female	full_term	Non-breastmilk	VLP	DNA_RNA	SIA
BellerL_2022	SRR13508341	S009-21	S009	20	vaginal	Belgium	female	full_term	Exclusive	VLP	DNA_RNA	SIA
BellerL_2022	SRR13508301	S009-215	S009	300	vaginal	Belgium	female	full_term	Non-breastmilk	VLP	DNA_RNA	SIA
BellerL_2022	SRR13508300	S009-229	S009	333	vaginal	Belgium	female	full_term	Non-breastmilk	VLP	DNA_RNA	SIA
BellerL_2022	SRR13508298	S009-244	S009	358	vaginal	Belgium	female	full_term	Non-breastmilk	VLP	DNA_RNA	SIA
BellerL_2022	SRR13508340	S009-31	S009	30	vaginal	Belgium	female	full_term	Exclusive	VLP	DNA_RNA	SIA
BellerL_2022	SRR13508346	S009-4	S009	3	vaginal	Belgium	female	full_term	Non-breastmilk	VLP	DNA_RNA	SIA
BellerL_2022	SRR13508339	S009-46	S009	45	vaginal	Belgium	female	full_term	Exclusive	VLP	DNA_RNA	SIA
BellerL_2022	SRR13508338	S009-61	S009	60	vaginal	Belgium	female	full_term	Non-breastmilk	VLP	DNA_RNA	SIA
BellerL_2022	SRR13508337	S009-62	S009	61	vaginal	Belgium	female	full_term	Non-breastmilk	VLP	DNA_RNA	SIA
BellerL_2022	SRR13508336	S009-64	S009	63	vaginal	Belgium	female	full_term	Non-breastmilk	VLP	DNA_RNA	SIA
BellerL_2022	SRR13508335	S009-70	S009	69	vaginal	Belgium	female	full_term	Non-breastmilk	VLP	DNA_RNA	SIA
BellerL_2022	SRR13508334	S009-74	S009	73	vaginal	Belgium	female	full_term	Non-breastmilk	VLP	DNA_RNA	SIA
BellerL_2022	SRR13508331	S009-76	S009	76	vaginal	Belgium	female	full_term	Non-breastmilk	VLP	DNA_RNA	SIA
BellerL_2022	SRR13508330	S009-78	S009	78	vaginal	Belgium	female	full_term	Non-breastmilk	VLP	DNA_RNA	SIA
BellerL_2022	SRR13508345	S009-8	S009	7	vaginal	Belgium	female	full_term	Exclusive	VLP	DNA_RNA	SIA
BellerL_2022	SRR13508329	S009-89	S009	89	vaginal	Belgium	female	full_term	Non-breastmilk	VLP	DNA_RNA	SIA
BellerL_2022	SRR13508328	S009-90	S009	90	vaginal	Belgium	female	full_term	Non-breastmilk	VLP	DNA_RNA	SIA
BellerL_2022	SRR13508327	S009-94	S009	99	vaginal	Belgium	female	full_term	Non-breastmilk	VLP	DNA_RNA	SIA
BellerL_2022	SRR13508326	S009-95	S009	107	vaginal	Belgium	female	full_term	Non-breastmilk	VLP	DNA_RNA	SIA
BellerL_2022	SRR13508325	S009-96	S009	108	vaginal	Belgium	female	full_term	Non-breastmilk	VLP	DNA_RNA	SIA
BellerL_2022	SRR13508297	S010-1	S010	0	vaginal	Belgium	female	full_term	Exclusive	VLP	DNA_RNA	SIA
BellerL_2022	SRR13508275	S010-103	S010	138	vaginal	Belgium	female	full_term	Non-breastmilk	VLP	DNA_RNA	SIA
BellerL_2022	SRR13508274	S010-108	S010	151	vaginal	Belgium	female	full_term	Non-breastmilk	VLP	DNA_RNA	SIA
BellerL_2022	SRR13508273	S010-123	S010	180	vaginal	Belgium	female	full_term	Non-breastmilk	VLP	DNA_RNA	SIA
BellerL_2022	SRR13508272	S010-133	S010	198	vaginal	Belgium	female	full_term	Non-breastmilk	VLP	DNA_RNA	SIA
BellerL_2022	SRR13508271	S010-136	S010	203	vaginal	Belgium	female	full_term	Non-breastmilk	VLP	DNA_RNA	SIA
BellerL_2022	SRR13508270	S010-137	S010	204	vaginal	Belgium	female	full_term	Non-breastmilk	VLP	DNA_RNA	SIA
BellerL_2022	SRR13508269	S010-139	S010	207	vaginal	Belgium	female	full_term	Non-breastmilk	VLP	DNA_RNA	SIA
BellerL_2022	SRR13508268	S010-141	S010	209	vaginal	Belgium	female	full_term	Non-breastmilk	VLP	DNA_RNA	SIA
BellerL_2022	SRR13508267	S010-142	S010	212	vaginal	Belgium	female	full_term	Non-breastmilk	VLP	DNA_RNA	SIA
BellerL_2022	SRR13508265	S010-143	S010	213	vaginal	Belgium	female	full_term	Non-breastmilk	VLP	DNA_RNA	SIA
BellerL_2022	SRR13508264	S010-144	S010	220	vaginal	Belgium	female	full_term	Non-breastmilk	VLP	DNA_RNA	SIA
BellerL_2022	SRR13508263	S010-146	S010	227	vaginal	Belgium	female	full_term	Non-breastmilk	VLP	DNA_RNA	SIA
BellerL_2022	SRR13508262	S010-149	S010	232	vaginal	Belgium	female	full_term	Non-breastmilk	VLP	DNA_RNA	SIA
BellerL_2022	SRR13508293	S010-15	S010	16	vaginal	Belgium	female	full_term	Exclusive	VLP	DNA_RNA	SIA
BellerL_2022	SRR13508261	S010-157	S010	271	vaginal	Belgium	female	full_term	Non-breastmilk	VLP	DNA_RNA	SIA
BellerL_2022	SRR13508260	S010-168	S010	299	vaginal	Belgium	female	full_term	Non-breastmilk	VLP	DNA_RNA	SIA
BellerL_2022	SRR13508259	S010-171	S010	332	vaginal	Belgium	female	full_term	Non-breastmilk	VLP	DNA_RNA	SIA
BellerL_2022	SRR13508258	S010-184	S010	358	vaginal	Belgium	female	full_term	Non-breastmilk	VLP	DNA_RNA	SIA
BellerL_2022	SRR13508292	S010-21	S010	22	vaginal	Belgium	female	full_term	Exclusive	VLP	DNA_RNA	SIA
BellerL_2022	SRR13508291	S010-29	S010	32	vaginal	Belgium	female	full_term	Exclusive	VLP	DNA_RNA	SIA
BellerL_2022	SRR13508296	S010-3	S010	3	vaginal	Belgium	female	full_term	Exclusive	VLP	DNA_RNA	SIA
BellerL_2022	SRR13508290	S010-38	S010	44	vaginal	Belgium	female	full_term	Exclusive	VLP	DNA_RNA	SIA
BellerL_2022	SRR13508289	S010-50	S010	59	vaginal	Belgium	female	full_term	Exclusive	VLP	DNA_RNA	SIA
BellerL_2022	SRR13508287	S010-52	S010	62	vaginal	Belgium	female	full_term	Exclusive	VLP	DNA_RNA	SIA
BellerL_2022	SRR13508286	S010-57	S010	67	vaginal	Belgium	female	full_term	Exclusive	VLP	DNA_RNA	SIA
BellerL_2022	SRR13508285	S010-64	S010	75	vaginal	Belgium	female	full_term	Non-breastmilk	VLP	DNA_RNA	SIA
BellerL_2022	SRR13508295	S010-7	S010	8	vaginal	Belgium	female	full_term	Exclusive	VLP	DNA_RNA	SIA
BellerL_2022	SRR13508284	S010-78	S010	90	vaginal	Belgium	female	full_term	Non-breastmilk	VLP	DNA_RNA	SIA
BellerL_2022	SRR13508283	S010-82	S010	95	vaginal	Belgium	female	full_term	Non-breastmilk	VLP	DNA_RNA	SIA
BellerL_2022	SRR13508282	S010-84	S010	97	vaginal	Belgium	female	full_term	Non-breastmilk	VLP	DNA_RNA	SIA
BellerL_2022	SRR13508281	S010-88	S010	110	vaginal	Belgium	female	full_term	Non-breastmilk	VLP	DNA_RNA	SIA
BellerL_2022	SRR13508294	S010-9	S010	10	vaginal	Belgium	female	full_term	Exclusive	VLP	DNA_RNA	SIA
BellerL_2022	SRR13508280	S010-93	S010	120	vaginal	Belgium	female	full_term	Non-breastmilk	VLP	DNA_RNA	SIA
BellerL_2022	SRR13508279	S010-94	S010	122	vaginal	Belgium	female	full_term	Non-breastmilk	VLP	DNA_RNA	SIA
BellerL_2022	SRR13508278	S010-95	S010	126	vaginal	Belgium	female	full_term	Non-breastmilk	VLP	DNA_RNA	SIA
BellerL_2022	SRR13508276	S010-98	S010	131	vaginal	Belgium	female	full_term	Non-breastmilk	VLP	DNA_RNA	SIA
BellerL_2022	SRR13508257	S011-1	S011	6	vaginal	Belgium	female	full_term	Exclusive	VLP	DNA_RNA	SIA
BellerL_2022	SRR13508250	S011-10	S011	40	vaginal	Belgium	female	full_term	Exclusive	VLP	DNA_RNA	SIA
BellerL_2022	SRR13508249	S011-11	S011	41	vaginal	Belgium	female	full_term	Exclusive	VLP	DNA_RNA	SIA
BellerL_2022	SRR13508248	S011-12	S011	47	vaginal	Belgium	female	full_term	Exclusive	VLP	DNA_RNA	SIA
BellerL_2022	SRR13508247	S011-13	S011	53	vaginal	Belgium	female	full_term	Exclusive	VLP	DNA_RNA	SIA
BellerL_2022	SRR13508246	S011-15	S011	55	vaginal	Belgium	female	full_term	Non-breastmilk	VLP	DNA_RNA	SIA
BellerL_2022	SRR13508245	S011-16	S011	61	vaginal	Belgium	female	full_term	Non-breastmilk	VLP	DNA_RNA	SIA
BellerL_2022	SRR13508243	S011-17	S011	66	vaginal	Belgium	female	full_term	Non-breastmilk	VLP	DNA_RNA	SIA
BellerL_2022	SRR13508242	S011-18	S011	71	vaginal	Belgium	female	full_term	Non-breastmilk	VLP	DNA_RNA	SIA
BellerL_2022	SRR13508241	S011-19	S011	77	vaginal	Belgium	female	full_term	Exclusive	VLP	DNA_RNA	SIA
BellerL_2022	SRR13508256	S011-2	S011	7	vaginal	Belgium	female	full_term	Exclusive	VLP	DNA_RNA	SIA
BellerL_2022	SRR13508240	S011-20	S011	84	vaginal	Belgium	female	full_term	Exclusive	VLP	DNA_RNA	SIA
BellerL_2022	SRR13508239	S011-21	S011	90	vaginal	Belgium	female	full_term	Exclusive	VLP	DNA_RNA	SIA
BellerL_2022	SRR13508238	S011-22	S011	96	vaginal	Belgium	female	full_term	Exclusive	VLP	DNA_RNA	SIA
BellerL_2022	SRR13508237	S011-23	S011	103	vaginal	Belgium	female	full_term	Exclusive	VLP	DNA_RNA	SIA
BellerL_2022	SRR13508236	S011-25	S011	105	vaginal	Belgium	female	full_term	Exclusive	VLP	DNA_RNA	SIA
BellerL_2022	SRR13508235	S011-26	S011	111	vaginal	Belgium	female	full_term	Exclusive	VLP	DNA_RNA	SIA
BellerL_2022	SRR13508234	S011-27	S011	114	vaginal	Belgium	female	full_term	Exclusive	VLP	DNA_RNA	SIA
BellerL_2022	SRR13508232	S011-28	S011	115	vaginal	Belgium	female	full_term	Exclusive	VLP	DNA_RNA	SIA
BellerL_2022	SRR13508231	S011-29	S011	122	vaginal	Belgium	female	full_term	Exclusive	VLP	DNA_RNA	SIA
BellerL_2022	SRR13508230	S011-30	S011	128	vaginal	Belgium	female	full_term	Exclusive	VLP	DNA_RNA	SIA
BellerL_2022	SRR13508229	S011-34	S011	150	vaginal	Belgium	female	full_term	Exclusive	VLP	DNA_RNA	SIA
BellerL_2022	SRR13508228	S011-38	S011	175	vaginal	Belgium	female	full_term	Exclusive	VLP	DNA_RNA	SIA
BellerL_2022	SRR13508227	S011-39	S011	179	vaginal	Belgium	female	full_term	Exclusive	VLP	DNA_RNA	SIA
BellerL_2022	SRR13508254	S011-4	S011	13	vaginal	Belgium	female	full_term	Exclusive	VLP	DNA_RNA	SIA
BellerL_2022	SRR13508253	S011-5	S011	17	vaginal	Belgium	female	full_term	Exclusive	VLP	DNA_RNA	SIA
BellerL_2022	SRR13508226	S011-52	S011	212	vaginal	Belgium	female	full_term	Non-breastmilk	VLP	DNA_RNA	SIA
BellerL_2022	SRR13508225	S011-56	S011	219	vaginal	Belgium	female	full_term	Non-breastmilk	VLP	DNA_RNA	SIA
BellerL_2022	SRR13508252	S011-6	S011	21	vaginal	Belgium	female	full_term	Exclusive	VLP	DNA_RNA	SIA
BellerL_2022	SRR13508224	S011-63	S011	240	vaginal	Belgium	female	full_term	Non-breastmilk	VLP	DNA_RNA	SIA
BellerL_2022	SRR13508223	S011-74	S011	271	vaginal	Belgium	female	full_term	Non-breastmilk	VLP	DNA_RNA	SIA
BellerL_2022	SRR13508220	S011-79	S011	303	vaginal	Belgium	female	full_term	Non-breastmilk	VLP	DNA_RNA	SIA
BellerL_2022	SRR13508219	S011-87	S011	330	vaginal	Belgium	female	full_term	Non-breastmilk	VLP	DNA_RNA	SIA
BellerL_2022	SRR13508251	S011-9	S011	32	vaginal	Belgium	female	full_term	Exclusive	VLP	DNA_RNA	SIA
BellerL_2022	SRR13508218	S011-93	S011	360	vaginal	Belgium	female	full_term	Non-breastmilk	VLP	DNA_RNA	SIA
BellerL_2022	SRR13508217	S011-97	S011	367	vaginal	Belgium	female	full_term	Non-breastmilk	VLP	DNA_RNA	SIA
KaelinEA_2022	SRR13200804	I2039	402.01	93.18	NA	US	NA	preterm	NA	VLP	DNA	MDA
KaelinEA_2022	SRR13200877	I2113	352.01	71.13	NA	US	NA	preterm	NA	VLP	DNA	MDA
KaelinEA_2022	SRR13200891	I2100	254.01	69.39	NA	US	NA	preterm	NA	VLP	DNA	MDA
KaelinEA_2022	SRR13200893	I2098	68.01	75.08	NA	US	NA	preterm	NA	VLP	DNA	MDA
KaelinEA_2022	SRR13200798	I2044	352.01	67.6	NA	US	NA	preterm	NA	VLP	DNA	MDA
KaelinEA_2022	SRR13200789	I2053	254.01	65.5	NA	US	NA	preterm	NA	VLP	DNA	MDA
KaelinEA_2022	SRR13200913	I2064	352.02	64.1148754629612	NA	US	NA	preterm	NA	VLP	DNA	MDA
KaelinEA_2022	SRR13200792	I2050	403.01	55.04	NA	US	NA	preterm	NA	VLP	DNA	MDA
KaelinEA_2022	SRR13200892	I2099	352.01	61.73	NA	US	NA	preterm	NA	VLP	DNA	MDA
KaelinEA_2022	SRR13200864	I1898	352.02	60.0714653935211	NA	US	NA	preterm	NA	VLP	DNA	MDA
KaelinEA_2022	SRR13200806	I2037	430.01	63.96	NA	US	NA	preterm	NA	VLP	DNA	MDA
KaelinEA_2022	SRR13200793	I2049	254.01	58.89	NA	US	NA	preterm	NA	VLP	DNA	MDA
KaelinEA_2022	SRR13200808	I2035	191.01	60.9	NA	US	NA	preterm	NA	VLP	DNA	MDA
KaelinEA_2022	SRR13200800	I2042	68.01	65.33	NA	US	NA	preterm	NA	VLP	DNA	MDA
KaelinEA_2022	SRR13200816	I1944	410.01	58.19	NA	US	NA	preterm	NA	VLP	DNA	MDA
KaelinEA_2022	SRR13200794	I2048	41.01	69.13	NA	US	NA	preterm	NA	VLP	DNA	MDA
KaelinEA_2022	SRR13200849	I1912	352.01	57.6	NA	US	NA	preterm	NA	VLP	DNA	MDA
KaelinEA_2022	SRR13200904	I2072	403.01	48.4922113425928	NA	US	NA	preterm	NA	VLP	DNA	MDA
KaelinEA_2022	SRR13200807	I2036	200.01	60.35	NA	US	NA	preterm	NA	VLP	DNA	MDA
KaelinEA_2022	SRR13200880	I2110	191.01	57.85	NA	US	NA	preterm	NA	VLP	DNA	MDA
KaelinEA_2022	SRR13200781	I2061	410.01	55.17	NA	US	NA	preterm	NA	VLP	DNA	MDA
KaelinEA_2022	SRR13200887	I2104	396.01	51.38	NA	US	NA	preterm	NA	VLP	DNA	MDA
KaelinEA_2022	SRR13200860	I1902	352.01	54.6097704861095	NA	US	NA	preterm	NA	VLP	DNA	MDA
KaelinEA_2022	SRR13200803	I2040	68.02	61.08	NA	US	NA	preterm	NA	VLP	DNA	MDA
KaelinEA_2022	SRR13200908	I2069	254.01	53.14	NA	US	NA	preterm	NA	VLP	DNA	MDA
KaelinEA_2022	SRR13200830	I1931	402.01	44.49	NA	US	NA	preterm	NA	VLP	DNA	MDA
KaelinEA_2022	SRR13200846	I1676	403.01	42.2493055555533	NA	US	NA	preterm	NA	VLP	DNA	MDA
KaelinEA_2022	SRR13200785	I2057	41.01	60.63	NA	US	NA	preterm	NA	VLP	DNA	MDA
KaelinEA_2022	SRR13200890	I2101	200.01	53.36	NA	US	NA	preterm	NA	VLP	DNA	MDA
KaelinEA_2022	SRR13200805	I2038	396.01	44.26	NA	US	NA	preterm	NA	VLP	DNA	MDA
KaelinEA_2022	SRR13200820	I1940	354.01	55.57	NA	US	NA	preterm	NA	VLP	DNA	MDA
KaelinEA_2022	SRR13200914	I2063	255.01	50.21	NA	US	NA	preterm	NA	VLP	DNA	MDA
KaelinEA_2022	SRR13200810	I2033	254.01	45.7	NA	US	NA	preterm	NA	VLP	DNA	MDA
KaelinEA_2022	SRR13200851	I1910	352.01	46.36	NA	US	NA	preterm	NA	VLP	DNA	MDA
KaelinEA_2022	SRR13200836	I1926	352.02	46.12	NA	US	NA	preterm	NA	VLP	DNA	MDA
KaelinEA_2022	SRR13200872	I1688	41.01	57.25	NA	US	NA	preterm	NA	VLP	DNA	MDA
KaelinEA_2022	SRR13200876	I2114	68.01	52.25	NA	US	NA	preterm	NA	VLP	DNA	MDA
KaelinEA_2022	SRR13200875	I2115	68.02	51.58	NA	US	NA	preterm	NA	VLP	DNA	MDA
KaelinEA_2022	SRR13200869	I1691	41.01	55.38	NA	US	NA	preterm	NA	VLP	DNA	MDA
KaelinEA_2022	SRR13200896	I2096	410.01	44.17	NA	US	NA	preterm	NA	VLP	DNA	MDA
KaelinEA_2022	SRR13200861	I1901	402.01	36.89	NA	US	NA	preterm	NA	VLP	DNA	MDA
KaelinEA_2022	SRR13200809	I2034	354.01	51.7933550925954	NA	US	NA	preterm	NA	VLP	DNA	MDA
KaelinEA_2022	SRR13200826	I1935	254.01	42.2146248842619	NA	US	NA	preterm	NA	VLP	DNA	MDA
KaelinEA_2022	SRR13200854	I1907	403.01	35.1415178240713	NA	US	NA	preterm	NA	VLP	DNA	MDA
KaelinEA_2022	SRR13200894	I1684	255.01	45.7	NA	US	NA	preterm	NA	VLP	DNA	MDA
KaelinEA_2022	SRR13200902	I2074	433.01	47.8618060185181	NA	US	NA	preterm	NA	VLP	DNA	MDA
KaelinEA_2022	SRR13200784	I2058	271.01	60.76	NA	US	NA	preterm	NA	VLP	DNA	MDA
KaelinEA_2022	SRR13200801	I2041	191.01	42.46	NA	US	NA	preterm	NA	VLP	DNA	MDA
KaelinEA_2022	SRR13200782	I2060	396.01	36.67	NA	US	NA	preterm	NA	VLP	DNA	MDA
KaelinEA_2022	SRR13200838	I1924	403.01	32.03	NA	US	NA	preterm	NA	VLP	DNA	MDA
KaelinEA_2022	SRR13200823	I1937	352.01	38.41	NA	US	NA	preterm	NA	VLP	DNA	MDA
KaelinEA_2022	SRR13200918	I1672	352.02	37.2349531250002	NA	US	NA	preterm	NA	VLP	DNA	MDA
KaelinEA_2022	SRR13200859	I1903	410.01	37.16	NA	US	NA	preterm	NA	VLP	DNA	MDA
KaelinEA_2022	SRR13200799	I2043	191.01	38.38	NA	US	NA	preterm	NA	VLP	DNA	MDA
KaelinEA_2022	SRR13200886	I2105	41.01	47.38	NA	US	NA	preterm	NA	VLP	DNA	MDA
KaelinEA_2022	SRR13200862	I1900	354.01	44.4926439814808	NA	US	NA	preterm	NA	VLP	DNA	MDA
KaelinEA_2022	SRR13200795	I2047	271.01	55.5	NA	US	NA	preterm	NA	VLP	DNA	MDA
KaelinEA_2022	SRR13200817	I1943	433.01	41.4	NA	US	NA	preterm	NA	VLP	DNA	MDA
KaelinEA_2022	SRR13200874	I1686	352.02	34.59	NA	US	NA	preterm	NA	VLP	DNA	MDA
KaelinEA_2022	SRR13200788	I2054	396.01	30.49	NA	US	NA	preterm	NA	VLP	DNA	MDA
KaelinEA_2022	SRR13200867	I1692	354.01	41.3666696759246	NA	US	NA	preterm	NA	VLP	DNA	MDA
KaelinEA_2022	SRR13200881	I2109	68.02	39.53	NA	US	NA	preterm	NA	VLP	DNA	MDA
KaelinEA_2022	SRR13200884	I2107	267.01	52.04	NA	US	NA	preterm	NA	VLP	DNA	MDA
KaelinEA_2022	SRR13200906	I2071	403.01	24.5	NA	US	NA	preterm	NA	VLP	DNA	MDA
KaelinEA_2022	SRR13200863	I1899	102.01	56.125	NA	US	NA	preterm	NA	VLP	DNA	MDA
KaelinEA_2022	SRR13200911	I2066	255.01	34.6900850694437	NA	US	NA	preterm	NA	VLP	DNA	MDA
KaelinEA_2022	SRR13200853	I1908	68.01	37.99	NA	US	NA	preterm	NA	VLP	DNA	MDA
KaelinEA_2022	SRR13200831	I1930	430.01	35.11	NA	US	NA	preterm	NA	VLP	DNA	MDA
KaelinEA_2022	SRR13200897	I2095	352.01	30.1	NA	US	NA	preterm	NA	VLP	DNA	MDA
KaelinEA_2022	SRR13200787	I2055	41.01	41.13	NA	US	NA	preterm	NA	VLP	DNA	MDA
KaelinEA_2022	SRR13200879	I2111	191.01	31.38	NA	US	NA	preterm	NA	VLP	DNA	MDA
KaelinEA_2022	SRR13200811	I2032	402.01	21.25	NA	US	NA	preterm	NA	VLP	DNA	MDA
KaelinEA_2022	SRR13200915	I2062	410.01	28.1	NA	US	NA	preterm	NA	VLP	DNA	MDA
KaelinEA_2022	SRR13200888	I2103	200.01	32.28	NA	US	NA	preterm	NA	VLP	DNA	MDA
KaelinEA_2022	SRR13200895	I2097	267.01	47.61	NA	US	NA	preterm	NA	VLP	DNA	MDA
KaelinEA_2022	SRR13200917	I1673	256.01	48.1035152777768	NA	US	NA	preterm	NA	VLP	DNA	MDA
KaelinEA_2022	SRR13200865	I1694	193.01	22.14	NA	US	NA	preterm	NA	VLP	DNA	MDA
KaelinEA_2022	SRR13200856	I1905	271.01	46.4184266203738	NA	US	NA	preterm	NA	VLP	DNA	MDA
KaelinEA_2022	SRR13200833	I1928	256.01	46.8475160879607	NA	US	NA	preterm	NA	VLP	DNA	MDA
KaelinEA_2022	SRR13200845	I1915	403.01	17.8936372685203	NA	US	NA	preterm	NA	VLP	DNA	MDA
KaelinEA_2022	SRR13200791	I1681	433.01	31.77	NA	US	NA	preterm	NA	VLP	DNA	MDA
KaelinEA_2022	SRR13200899	I2093	396.01	21.64	NA	US	NA	preterm	NA	VLP	DNA	MDA
KaelinEA_2022	SRR13200901	I2091	102.01	49.5208333333358	NA	US	NA	preterm	NA	VLP	DNA	MDA
KaelinEA_2022	SRR13200818	I1942	116.01	44	NA	US	NA	preterm	NA	VLP	DNA	MDA
KaelinEA_2022	SRR13200832	I1929	193.01	18.67	NA	US	NA	preterm	NA	VLP	DNA	MDA
KaelinEA_2022	SRR13200885	I2106	254.01	23.38	NA	US	NA	preterm	NA	VLP	DNA	MDA
KaelinEA_2022	SRR13200847	I1914	68.02	31	NA	US	NA	preterm	NA	VLP	DNA	MDA
KaelinEA_2022	SRR13200812	I2031	267.01	43.18	NA	US	NA	preterm	NA	VLP	DNA	MDA
KaelinEA_2022	SRR13200827	I1934	41.01	34	NA	US	NA	preterm	NA	VLP	DNA	MDA
KaelinEA_2022	SRR13200858	I1904	410.01	22.72	NA	US	NA	preterm	NA	VLP	DNA	MDA
KaelinEA_2022	SRR13200841	I1920	402.01	14.49	NA	US	NA	preterm	NA	VLP	DNA	MDA
KaelinEA_2022	SRR13200910	I2067	116.01	41	NA	US	NA	preterm	NA	VLP	DNA	MDA
KaelinEA_2022	SRR13200813	I1679	267.01	40.75	NA	US	NA	preterm	NA	VLP	DNA	MDA
KaelinEA_2022	SRR13200842	I1919	191.01	23.19	NA	US	NA	preterm	NA	VLP	DNA	MDA
KaelinEA_2022	SRR13200815	I2029	68.01	27.83	NA	US	NA	preterm	NA	VLP	DNA	MDA
KaelinEA_2022	SRR13200783	I2059	254.01	20.01	NA	US	NA	preterm	NA	VLP	DNA	MDA
KaelinEA_2022	SRR13200790	I2052	68.02	27.38	NA	US	NA	preterm	NA	VLP	DNA	MDA
KaelinEA_2022	SRR13200828	I1933	410.01	20.08	NA	US	NA	preterm	NA	VLP	DNA	MDA
KaelinEA_2022	SRR13200871	I1689	256.01	39.9829962962976	NA	US	NA	preterm	NA	VLP	DNA	MDA
KaelinEA_2022	SRR13200857	I1675	402.01	12.1376700231485	NA	US	NA	preterm	NA	VLP	DNA	MDA
KaelinEA_2022	SRR13200850	I1911	193.01	13.2250443287048	NA	US	NA	preterm	NA	VLP	DNA	MDA
KaelinEA_2022	SRR13200912	I2065	396.01	14.9	NA	US	NA	preterm	NA	VLP	DNA	MDA
KaelinEA_2022	SRR13200905	I1683	433.01	24.27	NA	US	NA	preterm	NA	VLP	DNA	MDA
KaelinEA_2022	SRR13200909	I2068	403.01	9.65	NA	US	NA	preterm	NA	VLP	DNA	MDA
KaelinEA_2022	SRR13200898	I2094	402.01	9.25011342592916	NA	US	NA	preterm	NA	VLP	DNA	MDA
KaelinEA_2022	SRR13200822	I1938	271.01	35.76	NA	US	NA	preterm	NA	VLP	DNA	MDA
KaelinEA_2022	SRR13200839	I1923	399.01	21.92	NA	US	NA	preterm	NA	VLP	DNA	MDA
KaelinEA_2022	SRR13200786	I2056	68.01	21.86	NA	US	NA	preterm	NA	VLP	DNA	MDA
KaelinEA_2022	SRR13200834	I1927	271.01	33.78	NA	US	NA	preterm	NA	VLP	DNA	MDA
KaelinEA_2022	SRR13200878	I2112	41.01	25.33	NA	US	NA	preterm	NA	VLP	DNA	MDA
KaelinEA_2022	SRR13200852	I1909	256.01	34.399472106481	NA	US	NA	preterm	NA	VLP	DNA	MDA
KaelinEA_2022	SRR13200835	I1677	430.01	18.22	NA	US	NA	preterm	NA	VLP	DNA	MDA
KaelinEA_2022	SRR13200843	I1918	267.01	33.53	NA	US	NA	preterm	NA	VLP	DNA	MDA
KaelinEA_2022	SRR13200802	I1680	410.01	13.7	NA	US	NA	preterm	NA	VLP	DNA	MDA
KaelinEA_2022	SRR13200907	I2070	116.01	32.4375	NA	US	NA	preterm	NA	VLP	DNA	MDA
KaelinEA_2022	SRR13200889	I2102	68.02	19.04	NA	US	NA	preterm	NA	VLP	DNA	MDA
KaelinEA_2022	SRR13200814	I2030	200.01	15.67	NA	US	NA	preterm	NA	VLP	DNA	MDA
KaelinEA_2022	SRR13200825	I1936	433.01	17.52	NA	US	NA	preterm	NA	VLP	DNA	MDA
KaelinEA_2022	SRR13200796	I2046	254.01	10.51	NA	US	NA	preterm	NA	VLP	DNA	MDA
KaelinEA_2022	SRR13200866	I1693	193.01	5.58	NA	US	NA	preterm	NA	VLP	DNA	MDA
KaelinEA_2022	SRR13200903	I2073	433.01	14.64	NA	US	NA	preterm	NA	VLP	DNA	MDA
KaelinEA_2022	SRR13200883	I1685	200.01	12.38	NA	US	NA	preterm	NA	VLP	DNA	MDA
KaelinEA_2022	SRR13200837	I1925	399.01	14.47	NA	US	NA	preterm	NA	VLP	DNA	MDA
KaelinEA_2022	SRR13200797	I2045	68.01	14.83	NA	US	NA	preterm	NA	VLP	DNA	MDA
KaelinEA_2022	SRR13200824	I1678	399.01	13.971303356484	NA	US	NA	preterm	NA	VLP	DNA	MDA
KaelinEA_2022	SRR13200900	I2092	116.01	27	NA	US	NA	preterm	NA	VLP	DNA	MDA
KaelinEA_2022	SRR13200873	I1687	430.01	11.34	NA	US	NA	preterm	NA	VLP	DNA	MDA
KaelinEA_2022	SRR13200848	I1913	271.01	25.43	NA	US	NA	preterm	NA	VLP	DNA	MDA
KaelinEA_2022	SRR13200840	I1922	191.01	7.1	NA	US	NA	preterm	NA	VLP	DNA	MDA
KaelinEA_2022	SRR13200829	I1932	191.01	6.46470428240718	NA	US	NA	preterm	NA	VLP	DNA	MDA
KaelinEA_2022	SRR13200870	I1690	267.01	21.2641464120388	NA	US	NA	preterm	NA	VLP	DNA	MDA
KaelinEA_2022	SRR13200916	I1682	256.01	21.6500000000015	NA	US	NA	preterm	NA	VLP	DNA	MDA
KaelinEA_2022	SRR13200819	I1941	271.01	18.4	NA	US	NA	preterm	NA	VLP	DNA	MDA
KaelinEA_2022	SRR13200855	I1906	267.01	17.6891793981486	NA	US	NA	preterm	NA	VLP	DNA	MDA
KaelinEA_2022	SRR13200868	I1674	399.01	2.35444918981375	NA	US	NA	preterm	NA	VLP	DNA	MDA
KaelinEA_2022	SRR13200844	I1916	256.01	14.98	NA	US	NA	preterm	NA	VLP	DNA	MDA
KaelinEA_2022	SRR13200882	I2108	267.01	13.37	NA	US	NA	preterm	NA	VLP	DNA	MDA
KaelinEA_2022	SRR13200821	I1939	256.01	13.1435223379594	NA	US	NA	preterm	NA	VLP	DNA	MDA
KramnaL_2015	SRR2297846	bin_2: 1868A_2001-07-02	1868A	NA	NA	Finland	female	NA	NA	VLP	DNA_RNA	SIA
KramnaL_2015	SRR2297847	bin_11: 6862A_2004-03-29	6862A	NA	NA	Finland	male	NA	NA	VLP	DNA_RNA	SIA
KramnaL_2015	SRR2297848	bin_12: 6862A_2004-05-01	6862A	NA	NA	Finland	male	NA	NA	VLP	DNA_RNA	SIA
KramnaL_2015	SRR2297850	bin_14: 6862A_2004-08-06	6862A	NA	NA	Finland	male	NA	NA	VLP	DNA_RNA	SIA
KramnaL_2015	SRR2297854	bin_18: 8050A_2005-01-10	8050A	NA	NA	Finland	female	NA	NA	VLP	DNA_RNA	SIA
KramnaL_2015	SRR2297857	bin_3: 9959A_1999-04-12	9959A	NA	NA	Finland	male	NA	NA	VLP	DNA_RNA	SIA
KramnaL_2015	SRR2297859	bin_22: 2613A_2005-05-24	2613A	NA	NA	Finland	female	NA	NA	VLP	DNA_RNA	SIA
KramnaL_2015	SRR2297913	bin_23: 2613A_2005-09-28	2613A	NA	NA	Finland	female	NA	NA	VLP	DNA_RNA	SIA
KramnaL_2015	SRR2297954	bin_24: 2613A_2005-12-21	2613A	NA	NA	Finland	female	NA	NA	VLP	DNA_RNA	SIA
KramnaL_2015	SRR2298101	bin_28: 9959A_2000-02-20	9959A	NA	NA	Finland	male	NA	NA	VLP	DNA_RNA	SIA
KramnaL_2015	SRR2298175	bin_4: 9959A_1999-09-19	9959A	NA	NA	Finland	male	NA	NA	VLP	DNA_RNA	SIA
KramnaL_2015	SRR2298266	bin_32: 3254A_2001-05-20	3254A	NA	NA	Finland	male	NA	NA	VLP	DNA_RNA	SIA
KramnaL_2015	SRR2298290	bin_33: 3254A_2001-08-21	3254A	NA	NA	Finland	male	NA	NA	VLP	DNA_RNA	SIA
KramnaL_2015	SRR2298382	bin_37: 0790A_2000-11-21	0790A	NA	NA	Finland	male	NA	NA	VLP	DNA_RNA	SIA
KramnaL_2015	SRR2298469	bin_38: 0790A_2001-04-23	0790A	NA	NA	Finland	male	NA	NA	VLP	DNA_RNA	SIA
KramnaL_2015	SRR2298470	bin_39: 0790A_2001-08-07	0790A	NA	NA	Finland	male	NA	NA	VLP	DNA_RNA	SIA
KramnaL_2015	SRR2298528	bin_42: 5632A_2007-02-14	5632A	NA	NA	Finland	female	NA	NA	VLP	DNA_RNA	SIA
KramnaL_2015	SRR2298530	bin_44: 0187A_2000-08-23	0187A	NA	NA	Finland	female	NA	NA	VLP	DNA_RNA	SIA
KramnaL_2015	SRR2298532	bin_46: 6296A_2000-01-05	6296A	NA	NA	Finland	female	NA	NA	VLP	DNA_RNA	SIA
KramnaL_2015	SRR2298533	bin_47: 6296A_2000-04-12	6296A	NA	NA	Finland	female	NA	NA	VLP	DNA_RNA	SIA
KramnaL_2015	SRR2298534	bin_48: 3012A_1999-01-12	3012A	NA	NA	Finland	female	NA	NA	VLP	DNA_RNA	SIA
KramnaL_2015	SRR2298538	bin_51: 5632A_2006-10-03	5632A	NA	NA	Finland	female	NA	NA	VLP	DNA_RNA	SIA
KramnaL_2015	SRR2298540	bin_53: 7173A_1998-07-27	7173A	NA	NA	Finland	male	NA	NA	VLP	DNA_RNA	SIA
KramnaL_2015	SRR2298541	bin_54: 7173A_1998-09-28	7173A	NA	NA	Finland	male	NA	NA	VLP	DNA_RNA	SIA
KramnaL_2015	SRR2298544	bin_57: 3012A_1999-06-09	3012A	NA	NA	Finland	female	NA	NA	VLP	DNA_RNA	SIA
KramnaL_2015	SRR2298545	bin_58: 4705A_2002-01-06	4705A	NA	NA	Finland	female	NA	NA	VLP	DNA_RNA	SIA
KramnaL_2015	SRR2298546	bin_59: 4705A_2002-04-16	4705A	NA	NA	Finland	female	NA	NA	VLP	DNA_RNA	SIA
KramnaL_2015	SRR2298547	bin_60: 4705A_2002-06-11	4705A	NA	NA	Finland	female	NA	NA	VLP	DNA_RNA	SIA
KramnaL_2015	SRR2298549	bin_61: 2380A_2006-03-21	2380A	NA	NA	Finland	female	NA	NA	VLP	DNA_RNA	SIA
KramnaL_2015	SRR2298550	bin_62: 2380A_2006-05-16	2380A	NA	NA	Finland	female	NA	NA	VLP	DNA_RNA	SIA
KramnaL_2015	SRR2298553	bin_65: 2928A_2006-01-11	2928A	NA	NA	Finland	male	NA	NA	VLP	DNA_RNA	SIA
KramnaL_2015	SRR2298554	bin_66: 2928A_2006-05-17	2928A	NA	NA	Finland	male	NA	NA	VLP	DNA_RNA	SIA
KramnaL_2015	SRR2298556	bin_68: 2380A_2006-01-04	2380A	NA	NA	Finland	female	NA	NA	VLP	DNA_RNA	SIA
KramnaL_2015	SRR2298558	bin_70: 6296A_1999-10-05	6296A	NA	NA	Finland	female	NA	NA	VLP	DNA_RNA	SIA
KramnaL_2015	SRR2298560	bin_71: 3012A_1999-10-18	3012A	NA	NA	Finland	female	NA	NA	VLP	DNA_RNA	SIA
KramnaL_2015	SRR2298564	bin_75: 3750A_2000-06-06	3750A	NA	NA	Finland	female	NA	NA	VLP	DNA_RNA	SIA
KramnaL_2015	SRR2298565	bin_76: 3750A_2000-08-03	3750A	NA	NA	Finland	female	NA	NA	VLP	DNA_RNA	SIA
KramnaL_2015	SRR2298567	bin_78: 2837A_2000-08-30	2837A	NA	NA	Finland	female	NA	NA	VLP	DNA_RNA	SIA
KramnaL_2015	SRR2298569	bin_80: 9528A_2000-09-11	9528A	NA	NA	Finland	male	NA	NA	VLP	DNA_RNA	SIA
KramnaL_2015	SRR2298570	bin_9: 8050A_2004-06-03	8050A	NA	NA	Finland	female	NA	NA	VLP	DNA_RNA	SIA
KramnaL_2015	SRR2298571	bin_81: 3750A_2000-11-13	3750A	NA	NA	Finland	female	NA	NA	VLP	DNA_RNA	SIA
KramnaL_2015	SRR2298574	bin_84: 3254A_2001-02-21	3254A	NA	NA	Finland	male	NA	NA	VLP	DNA_RNA	SIA
KramnaL_2015	SRR2298575	bin_85: 9528A_2001-01-09	9528A	NA	NA	Finland	male	NA	NA	VLP	DNA_RNA	SIA
KramnaL_2015	SRR2298576	bin_86: 9528A_2001-05-14	9528A	NA	NA	Finland	male	NA	NA	VLP	DNA_RNA	SIA
KramnaL_2015	SRR2298581	bin_10: 8050A_2004-10-05	8050A	NA	NA	Finland	female	NA	NA	VLP	DNA_RNA	SIA
KramnaL_2015	SRR2298583	bin_92: 7976A_2000-04-11	7976A	NA	NA	Finland	male	NA	NA	VLP	DNA_RNA	SIA
KramnaL_2015	SRR2298584	bin_93: 7976A_2000-08-03	7976A	NA	NA	Finland	male	NA	NA	VLP	DNA_RNA	SIA
KramnaL_2015	SRR2298585	bin_94: 7976A_2000-10-09	7976A	NA	NA	Finland	male	NA	NA	VLP	DNA_RNA	SIA
KramnaL_2015	SRR2297845	bin_1: 1717A_2001-07-02	1717A	NA	NA	Finland	female	NA	NA	VLP	DNA_RNA	SIA
KramnaL_2015	SRR2297849	bin_13: 6668A_2004-08-31	6668A	NA	NA	Finland	male	NA	NA	VLP	DNA_RNA	SIA
KramnaL_2015	SRR2297851	bin_15: 8014A_2004-06-02	8014A	NA	NA	Finland	female	NA	NA	VLP	DNA_RNA	SIA
KramnaL_2015	SRR2297852	bin_16: 8014A_2004-10-12	8014A	NA	NA	Finland	female	NA	NA	VLP	DNA_RNA	SIA
KramnaL_2015	SRR2297853	bin_17: 8014A_2005-01-11	8014A	NA	NA	Finland	female	NA	NA	VLP	DNA_RNA	SIA
KramnaL_2015	SRR2297855	bin_19: 2630A_2005-05-29	2630A	NA	NA	Finland	female	NA	NA	VLP	DNA_RNA	SIA
KramnaL_2015	SRR2297856	bin_20: 2630A_2005-09-21	2630A	NA	NA	Finland	female	NA	NA	VLP	DNA_RNA	SIA
KramnaL_2015	SRR2297858	bin_21: 2630A_2005-12-07	2630A	NA	NA	Finland	female	NA	NA	VLP	DNA_RNA	SIA
KramnaL_2015	SRR2298023	bin_25: 0000A_1999-04-26	0000A	NA	NA	Finland	male	NA	NA	VLP	DNA_RNA	SIA
KramnaL_2015	SRR2298024	bin_26: 0000A_1999-09-19	0000A	NA	NA	Finland	male	NA	NA	VLP	DNA_RNA	SIA
KramnaL_2015	SRR2298057	bin_27: 0000A_2000-02-16	0000A	NA	NA	Finland	male	NA	NA	VLP	DNA_RNA	SIA
KramnaL_2015	SRR2298102	bin_29: 4857A_2002-01-07	4857A	NA	NA	Finland	female	NA	NA	VLP	DNA_RNA	SIA
KramnaL_2015	SRR2298124	bin_30: 4857A_2002-04-16	4857A	NA	NA	Finland	female	NA	NA	VLP	DNA_RNA	SIA
KramnaL_2015	SRR2298207	bin_31: 4857A_2002-06-10	4857A	NA	NA	Finland	female	NA	NA	VLP	DNA_RNA	SIA
KramnaL_2015	SRR2298340	bin_34: 2987A_1999-01-11	2987A	NA	NA	Finland	female	NA	NA	VLP	DNA_RNA	SIA
KramnaL_2015	SRR2298361	bin_35: 2987A_1999-06-21	2987A	NA	NA	Finland	female	NA	NA	VLP	DNA_RNA	SIA
KramnaL_2015	SRR2298362	bin_36: 2987A_1999-11-08	2987A	NA	NA	Finland	female	NA	NA	VLP	DNA_RNA	SIA
KramnaL_2015	SRR2298525	bin_40: 3230A_2001-02-06	3230A	NA	NA	Finland	male	NA	NA	VLP	DNA_RNA	SIA
KramnaL_2015	SRR2298526	bin_5: 2374A_2006-01-17	2374A	NA	NA	Finland	female	NA	NA	VLP	DNA_RNA	SIA
KramnaL_2015	SRR2298527	bin_41: 3230A_2001-05-02	3230A	NA	NA	Finland	male	NA	NA	VLP	DNA_RNA	SIA
KramnaL_2015	SRR2298529	bin_43: 0227A_2000-08-10	0227A	NA	NA	Finland	female	NA	NA	VLP	DNA_RNA	SIA
KramnaL_2015	SRR2298531	bin_45: 7381A_1998-07-02	7381A	NA	NA	Finland	male	NA	NA	VLP	DNA_RNA	SIA
KramnaL_2015	SRR2298535	bin_49: 5604A_2006-10-24	5604A	NA	NA	Finland	female	NA	NA	VLP	DNA_RNA	SIA
KramnaL_2015	SRR2298536	bin_50: 5604A_2007-02-11	5604A	NA	NA	Finland	female	NA	NA	VLP	DNA_RNA	SIA
KramnaL_2015	SRR2298537	bin_6: 2374A_2006-03-20	2374A	NA	NA	Finland	female	NA	NA	VLP	DNA_RNA	SIA
KramnaL_2015	SRR2298539	bin_52: 7381A_1998-09-08	7381A	NA	NA	Finland	male	NA	NA	VLP	DNA_RNA	SIA
KramnaL_2015	SRR2298542	bin_55: 6394A_1999-10-05	6394A	NA	NA	Finland	female	NA	NA	VLP	DNA_RNA	SIA
KramnaL_2015	SRR2298543	bin_56: 6394A_2000-01-11	6394A	NA	NA	Finland	female	NA	NA	VLP	DNA_RNA	SIA
KramnaL_2015	SRR2298548	bin_7: 6668A_2004-03-02	6668A	NA	NA	Finland	male	NA	NA	VLP	DNA_RNA	SIA
KramnaL_2015	SRR2298551	bin_63: 2570A_2006-01-10	2570A	NA	NA	Finland	male	NA	NA	VLP	DNA_RNA	SIA
KramnaL_2015	SRR2298552	bin_64: 2570A_2006-05-08	2570A	NA	NA	Finland	male	NA	NA	VLP	DNA_RNA	SIA
KramnaL_2015	SRR2298555	bin_67: 2374A_2006-05-22	2374A	NA	NA	Finland	female	NA	NA	VLP	DNA_RNA	SIA
KramnaL_2015	SRR2298557	bin_69: 6394A_2000-04-12	6394A	NA	NA	Finland	female	NA	NA	VLP	DNA_RNA	SIA
KramnaL_2015	SRR2298559	bin_8: 6668A_2004-05-03	6668A	NA	NA	Finland	male	NA	NA	VLP	DNA_RNA	SIA
KramnaL_2015	SRR2298561	bin_72: 0554A_2000-11-07	0554A	NA	NA	Finland	male	NA	NA	VLP	DNA_RNA	SIA
KramnaL_2015	SRR2298562	bin_73: 9579A_2000-09-17	9579A	NA	NA	Finland	male	NA	NA	VLP	DNA_RNA	SIA
KramnaL_2015	SRR2298563	bin_74: 9579A_2001-01-14	9579A	NA	NA	Finland	male	NA	NA	VLP	DNA_RNA	SIA
KramnaL_2015	SRR2298566	bin_77: 3133A_2000-08-14	3133A	NA	NA	Finland	female	NA	NA	VLP	DNA_RNA	SIA
KramnaL_2015	SRR2298568	bin_79: 9579A_2001-05-14	9579A	NA	NA	Finland	male	NA	NA	VLP	DNA_RNA	SIA
KramnaL_2015	SRR2298572	bin_82: 7949A_2000-04-25	7949A	NA	NA	Finland	male	NA	NA	VLP	DNA_RNA	SIA
KramnaL_2015	SRR2298573	bin_83: 3230A_2001-08-28	3230A	NA	NA	Finland	male	NA	NA	VLP	DNA_RNA	SIA
KramnaL_2015	SRR2298577	bin_87: 3655A_2000-06-20	3655A	NA	NA	Finland	female	NA	NA	VLP	DNA_RNA	SIA
KramnaL_2015	SRR2298578	bin_88: 3655A_2000-08-23	3655A	NA	NA	Finland	female	NA	NA	VLP	DNA_RNA	SIA
KramnaL_2015	SRR2298579	bin_89: 3655A_2000-11-20	3655A	NA	NA	Finland	female	NA	NA	VLP	DNA_RNA	SIA
KramnaL_2015	SRR2298580	bin_90: 7949A_2000-08-09	7949A	NA	NA	Finland	male	NA	NA	VLP	DNA_RNA	SIA
KramnaL_2015	SRR2298582	bin_91: 7949A_2000-10-31	7949A	NA	NA	Finland	male	NA	NA	VLP	DNA_RNA	SIA
KramnaL_2015	SRR2298586	bin_95: 0554A_2001-04-02	0554A	NA	NA	Finland	male	NA	NA	VLP	DNA_RNA	SIA
KramnaL_2015	SRR2298587	bin_96: 0554A_2001-08-01	0554A	NA	NA	Finland	male	NA	NA	VLP	DNA_RNA	SIA
LiangG_2020	SRR8652812	100	100	120	vaginal	US	male	full_term	combined	VLP	DNA	MDA
LiangG_2020	SRR8652813	101	101	120	vaginal	US	female	full_term	Non-breastmilk	VLP	DNA	MDA
LiangG_2020	SRR8653160	104	104	120	vaginal	US	male	full_term	Exclusive	VLP	DNA	MDA
LiangG_2020	SRR8653159	105	105	120	vaginal	US	male	full_term	Non-breastmilk	VLP	DNA	MDA
LiangG_2020	SRR8653158	117	117	120	vaginal	US	male	full_term	Exclusive	VLP	DNA	MDA
LiangG_2020	SRR8653157	120	120	120	vaginal	US	female	full_term	Non-breastmilk	VLP	DNA	MDA
LiangG_2020	SRR8653156	121	121	120	CS	US	male	full_term	combined	VLP	DNA	MDA
LiangG_2020	SRR8653155	122	122	120	vaginal	US	female	full_term	Non-breastmilk	VLP	DNA	MDA
LiangG_2020	SRR8653154	125	125	120	vaginal	US	female	full_term	Non-breastmilk	VLP	DNA	MDA
LiangG_2020	SRR8653153	126	126	120	vaginal	US	female	full_term	Exclusive	VLP	DNA	MDA
LiangG_2020	SRR8653152	130	130	120	CS	US	male	full_term	Non-breastmilk	VLP	DNA	MDA
LiangG_2020	SRR8653151	133	133	120	vaginal	US	male	full_term	Non-breastmilk	VLP	DNA	MDA
LiangG_2020	SRR8652816	136	136	120	vaginal	US	female	full_term	Non-breastmilk	VLP	DNA	MDA
LiangG_2020	SRR8652817	140	140	120	vaginal	US	female	full_term	Non-breastmilk	VLP	DNA	MDA
LiangG_2020	SRR8652818	145	145	120	vaginal	US	female	full_term	combined	VLP	DNA	MDA
LiangG_2020	SRR8652819	153	153	120	vaginal	US	female	full_term	Non-breastmilk	VLP	DNA	MDA
LiangG_2020	SRR8652820	157	157	120	vaginal	US	male	full_term	Non-breastmilk	VLP	DNA	MDA
LiangG_2020	SRR8652821	158	158	120	vaginal	US	male	full_term	Non-breastmilk	VLP	DNA	MDA
LiangG_2020	SRR8652822	160	160	120	vaginal	US	female	full_term	Exclusive	VLP	DNA	MDA
LiangG_2020	SRR8652823	165	165	120	CS	US	male	full_term	combined	VLP	DNA	MDA
LiangG_2020	SRR8652814	167	167	120	vaginal	US	female	full_term	Exclusive	VLP	DNA	MDA
LiangG_2020	SRR8652815	173	173	120	CS	US	female	full_term	Non-breastmilk	VLP	DNA	MDA
LiangG_2020	SRR8652904	178	178	120	CS	US	male	full_term	Non-breastmilk	VLP	DNA	MDA
LiangG_2020	SRR8652903	184	184	120	vaginal	US	female	full_term	combined	VLP	DNA	MDA
LiangG_2020	SRR8652902	186	186	120	vaginal	US	female	full_term	Exclusive	VLP	DNA	MDA
LiangG_2020	SRR8652901	188	188	120	vaginal	US	male	full_term	Non-breastmilk	VLP	DNA	MDA
LiangG_2020	SRR8652900	193	193	120	vaginal	US	male	full_term	Non-breastmilk	VLP	DNA	MDA
LiangG_2020	SRR8652899	195	195	120	vaginal	US	female	full_term	Non-breastmilk	VLP	DNA	MDA
LiangG_2020	SRR8652898	196	196	120	vaginal	US	female	full_term	combined	VLP	DNA	MDA
LiangG_2020	SRR8652897	208	208	120	vaginal	US	male	full_term	Non-breastmilk	VLP	DNA	MDA
LiangG_2020	SRR8652906	215	215	120	vaginal	US	female	full_term	Non-breastmilk	VLP	DNA	MDA
LiangG_2020	SRR8652905	217	217	120	vaginal	US	female	full_term	Non-breastmilk	VLP	DNA	MDA
LiangG_2020	SRR8653267	221	221	120	vaginal	US	male	full_term	Non-breastmilk	VLP	DNA	MDA
LiangG_2020	SRR8653268	225	225	120	vaginal	US	female	full_term	combined	VLP	DNA	MDA
LiangG_2020	SRR8653269	230	230	120	CS	US	female	full_term	Non-breastmilk	VLP	DNA	MDA
LiangG_2020	SRR8653270	232	232	120	CS	US	female	full_term	combined	VLP	DNA	MDA
LiangG_2020	SRR8653271	233	233	120	CS	US	male	full_term	Non-breastmilk	VLP	DNA	MDA
LiangG_2020	SRR8653272	234	234	120	CS	US	female	full_term	combined	VLP	DNA	MDA
LiangG_2020	SRR8653273	241	241	120	vaginal	US	male	full_term	Non-breastmilk	VLP	DNA	MDA
LiangG_2020	SRR8653274	245	245	120	vaginal	US	male	full_term	Non-breastmilk	VLP	DNA	MDA
LiangG_2020	SRR8653265	255	255	120	CS	US	female	full_term	Exclusive	VLP	DNA	MDA
LiangG_2020	SRR8653266	257	257	120	vaginal	US	female	full_term	combined	VLP	DNA	MDA
LiangG_2020	SRR8653180	261	261	120	vaginal	US	female	full_term	Non-breastmilk	VLP	DNA	MDA
LiangG_2020	SRR8653179	263	263	120	vaginal	US	male	full_term	combined	VLP	DNA	MDA
LiangG_2020	SRR8653182	272	272	120	vaginal	US	female	full_term	Exclusive	VLP	DNA	MDA
LiangG_2020	SRR8653181	275	275	120	vaginal	US	female	full_term	Non-breastmilk	VLP	DNA	MDA
LiangG_2020	SRR8653184	278	278	120	CS	US	male	full_term	combined	VLP	DNA	MDA
LiangG_2020	SRR8653183	280	280	120	vaginal	US	male	full_term	combined	VLP	DNA	MDA
LiangG_2020	SRR8653186	281	281	120	vaginal	US	male	full_term	Exclusive	VLP	DNA	MDA
LiangG_2020	SRR8653185	283	283	120	CS	US	male	full_term	Exclusive	VLP	DNA	MDA
LiangG_2020	SRR8653188	285	285	120	CS	US	male	full_term	combined	VLP	DNA	MDA
LiangG_2020	SRR8653187	287	287	120	vaginal	US	male	full_term	Non-breastmilk	VLP	DNA	MDA
LiangG_2020	SRR8653022	288	288	120	CS	US	male	full_term	Non-breastmilk	VLP	DNA	MDA
LiangG_2020	SRR8653023	289	289	120	CS	US	male	full_term	Non-breastmilk	VLP	DNA	MDA
LiangG_2020	SRR8653020	290	290	120	CS	US	female	full_term	Non-breastmilk	VLP	DNA	MDA
LiangG_2020	SRR8653021	292	292	120	vaginal	US	female	full_term	Non-breastmilk	VLP	DNA	MDA
LiangG_2020	SRR8653026	294	294	120	vaginal	US	female	full_term	Exclusive	VLP	DNA	MDA
LiangG_2020	SRR8653027	295	295	120	vaginal	US	female	full_term	Non-breastmilk	VLP	DNA	MDA
LiangG_2020	SRR8653024	296	296	120	CS	US	female	full_term	combined	VLP	DNA	MDA
LiangG_2020	SRR8653025	302	302	120	vaginal	US	male	full_term	Exclusive	VLP	DNA	MDA
LiangG_2020	SRR8653028	306	306	120	CS	US	female	full_term	combined	VLP	DNA	MDA
LiangG_2020	SRR8653029	309	309	120	vaginal	US	female	full_term	Exclusive	VLP	DNA	MDA
LiangG_2020	SRR8652844	319	319	120	vaginal	US	male	full_term	Non-breastmilk	VLP	DNA	MDA
LiangG_2020	SRR8652843	322	322	120	CS	US	male	full_term	Exclusive	VLP	DNA	MDA
LiangG_2020	SRR8652842	324	324	120	vaginal	US	male	full_term	Non-breastmilk	VLP	DNA	MDA
LiangG_2020	SRR8652841	331	331	120	vaginal	US	female	full_term	Non-breastmilk	VLP	DNA	MDA
LiangG_2020	SRR8653132	3330	333	0	CS	US	female	full_term	NA	VLP	DNA	MDA
LiangG_2020	SRR8653133	3331	333	32	CS	US	female	full_term	Non-breastmilk	VLP	DNA	MDA
LiangG_2020	SRR8653134	3334	333	117	CS	US	female	full_term	Non-breastmilk	VLP	DNA	MDA
LiangG_2020	SRR8653135	3400	340	1	vaginal	US	female	full_term	NA	VLP	DNA	MDA
LiangG_2020	SRR8653127	3401	340	30	vaginal	US	female	full_term	Non-breastmilk	VLP	DNA	MDA
LiangG_2020	SRR8652954	3404	340	121	vaginal	US	female	full_term	Non-breastmilk	VLP	DNA	MDA
LiangG_2020	SRR8652955	3450	345	1	CS	US	male	full_term	NA	VLP	DNA	MDA
LiangG_2020	SRR8652956	3451	345	30	CS	US	male	full_term	Non-breastmilk	VLP	DNA	MDA
LiangG_2020	SRR8653138	3454	345	128	CS	US	male	full_term	Non-breastmilk	VLP	DNA	MDA
LiangG_2020	SRR8652848	348	348	120	vaginal	US	male	full_term	Exclusive	VLP	DNA	MDA
LiangG_2020	SRR8652847	350	350	120	CS	US	female	full_term	Non-breastmilk	VLP	DNA	MDA
LiangG_2020	SRR8652846	351	351	120	vaginal	US	male	full_term	Exclusive	VLP	DNA	MDA
LiangG_2020	SRR8653139	3520	352	3	vaginal	US	female	full_term	NA	VLP	DNA	MDA
LiangG_2020	SRR8652941	3521	352	31	vaginal	US	female	full_term	Exclusive	VLP	DNA	MDA
LiangG_2020	SRR8652942	3524	352	120	vaginal	US	female	full_term	combined	VLP	DNA	MDA
LiangG_2020	SRR8652943	3570	357	2	CS	US	male	full_term	NA	VLP	DNA	MDA
LiangG_2020	SRR8652944	3571	357	37	CS	US	male	full_term	combined	VLP	DNA	MDA
LiangG_2020	SRR8652945	3574	357	128	CS	US	male	full_term	Non-breastmilk	VLP	DNA	MDA
LiangG_2020	SRR8652845	358	358	120	vaginal	US	female	full_term	Non-breastmilk	VLP	DNA	MDA
LiangG_2020	SRR8652946	3590	359	0	CS	US	male	full_term	NA	VLP	DNA	MDA
LiangG_2020	SRR8652947	3591	359	36	CS	US	male	full_term	combined	VLP	DNA	MDA
LiangG_2020	SRR8652948	3594	359	126	CS	US	male	full_term	Non-breastmilk	VLP	DNA	MDA
LiangG_2020	SRR8652850	360	360	120	vaginal	US	male	full_term	combined	VLP	DNA	MDA
LiangG_2020	SRR8652949	3650	365	1	CS	US	female	full_term	NA	VLP	DNA	MDA
LiangG_2020	SRR8652950	3651	365	41	CS	US	female	full_term	Non-breastmilk	VLP	DNA	MDA
LiangG_2020	SRR8653080	3654	365	123	CS	US	female	full_term	Non-breastmilk	VLP	DNA	MDA
LiangG_2020	SRR8652849	367	367	120	vaginal	US	male	full_term	Non-breastmilk	VLP	DNA	MDA
LiangG_2020	SRR8653033	3680	368	0	CS	US	male	full_term	NA	VLP	DNA	MDA
LiangG_2020	SRR8653082	3681	368	37	CS	US	male	full_term	Non-breastmilk	VLP	DNA	MDA
LiangG_2020	SRR8653081	3684	368	122	CS	US	male	full_term	Non-breastmilk	VLP	DNA	MDA
LiangG_2020	SRR8653193	370	370	120	CS	US	female	full_term	Non-breastmilk	VLP	DNA	MDA
LiangG_2020	SRR8653076	3730	373	0	CS	US	female	full_term	NA	VLP	DNA	MDA
LiangG_2020	SRR8653075	3731	373	32	CS	US	female	full_term	Non-breastmilk	VLP	DNA	MDA
LiangG_2020	SRR8653078	3734	373	119	CS	US	female	full_term	Non-breastmilk	VLP	DNA	MDA
LiangG_2020	SRR8653194	374	374	120	vaginal	US	female	full_term	Exclusive	VLP	DNA	MDA
LiangG_2020	SRR8653077	3750	375	0	CS	US	male	full_term	NA	VLP	DNA	MDA
LiangG_2020	SRR8653074	3751	375	39	CS	US	male	full_term	Non-breastmilk	VLP	DNA	MDA
LiangG_2020	SRR8653073	3754	375	123	CS	US	male	full_term	Non-breastmilk	VLP	DNA	MDA
LiangG_2020	SRR8653238	3760	376	0	vaginal	US	female	full_term	NA	VLP	DNA	MDA
LiangG_2020	SRR8653239	3761	376	37	vaginal	US	female	full_term	Non-breastmilk	VLP	DNA	MDA
LiangG_2020	SRR8653236	3764	376	122	vaginal	US	female	full_term	Non-breastmilk	VLP	DNA	MDA
LiangG_2020	SRR8653195	383	383	120	vaginal	US	female	full_term	combined	VLP	DNA	MDA
LiangG_2020	SRR8653196	385	385	120	vaginal	US	male	full_term	combined	VLP	DNA	MDA
LiangG_2020	SRR8653237	3850	385	0	vaginal	US	male	full_term	NA	VLP	DNA	MDA
LiangG_2020	SRR8653234	3851	385	29	vaginal	US	male	full_term	combined	VLP	DNA	MDA
LiangG_2020	SRR8653235	3854	385	124	vaginal	US	male	full_term	combined	VLP	DNA	MDA
LiangG_2020	SRR8653189	386	386	120	vaginal	US	male	full_term	Non-breastmilk	VLP	DNA	MDA
LiangG_2020	SRR8653232	3890	389	6	vaginal	US	female	full_term	NA	VLP	DNA	MDA
LiangG_2020	SRR8653233	3891	389	30	vaginal	US	female	full_term	Non-breastmilk	VLP	DNA	MDA
LiangG_2020	SRR8653230	3894	389	128	vaginal	US	female	full_term	Non-breastmilk	VLP	DNA	MDA
LiangG_2020	SRR8653190	392	392	120	vaginal	US	female	full_term	Non-breastmilk	VLP	DNA	MDA
LiangG_2020	SRR8653231	3940	394	0	vaginal	US	female	full_term	NA	VLP	DNA	MDA
LiangG_2020	SRR8652882	3941	394	27	vaginal	US	female	full_term	Non-breastmilk	VLP	DNA	MDA
LiangG_2020	SRR8652881	3944	394	129	vaginal	US	female	full_term	Non-breastmilk	VLP	DNA	MDA
LiangG_2020	SRR8652880	3950	395	0	vaginal	US	female	full_term	NA	VLP	DNA	MDA
LiangG_2020	SRR8652879	3951	395	29	vaginal	US	female	full_term	Exclusive	VLP	DNA	MDA
LiangG_2020	SRR8652886	3954	395	122	vaginal	US	female	full_term	combined	VLP	DNA	MDA
LiangG_2020	SRR8652885	3960	396	1	CS	US	male	full_term	NA	VLP	DNA	MDA
LiangG_2020	SRR8652884	3961	396	28	CS	US	male	full_term	Exclusive	VLP	DNA	MDA
LiangG_2020	SRR8652883	3964	396	126	CS	US	male	full_term	combined	VLP	DNA	MDA
LiangG_2020	SRR8652878	3980	398	0	vaginal	US	male	full_term	NA	VLP	DNA	MDA
LiangG_2020	SRR8652877	3981	398	35	vaginal	US	male	full_term	Non-breastmilk	VLP	DNA	MDA
LiangG_2020	SRR8653000	3984	398	118	vaginal	US	male	full_term	Non-breastmilk	VLP	DNA	MDA
LiangG_2020	SRR8653001	4000	400	1	vaginal	US	male	full_term	NA	VLP	DNA	MDA
LiangG_2020	SRR8653002	4001	400	30	vaginal	US	male	full_term	combined	VLP	DNA	MDA
LiangG_2020	SRR8653003	4004	400	135	vaginal	US	male	full_term	Non-breastmilk	VLP	DNA	MDA
LiangG_2020	SRR8652996	4010	401	0	vaginal	US	male	full_term	NA	VLP	DNA	MDA
LiangG_2020	SRR8652997	4011	401	30	vaginal	US	male	full_term	Exclusive	VLP	DNA	MDA
LiangG_2020	SRR8652998	4014	401	123	vaginal	US	male	full_term	combined	VLP	DNA	MDA
LiangG_2020	SRR8653191	403	403	120	vaginal	US	female	full_term	Non-breastmilk	VLP	DNA	MDA
LiangG_2020	SRR8653192	404	404	120	vaginal	US	male	full_term	combined	VLP	DNA	MDA
LiangG_2020	SRR8653197	406	406	120	vaginal	US	male	full_term	Exclusive	VLP	DNA	MDA
LiangG_2020	SRR8653198	414	414	120	vaginal	US	male	full_term	Exclusive	VLP	DNA	MDA
LiangG_2020	SRR8653110	417	417	120	vaginal	US	female	full_term	combined	VLP	DNA	MDA
LiangG_2020	SRR8653109	420	420	120	vaginal	US	female	full_term	Non-breastmilk	VLP	DNA	MDA
LiangG_2020	SRR8653112	424	424	120	vaginal	US	male	full_term	Non-breastmilk	VLP	DNA	MDA
LiangG_2020	SRR8653111	427	427	120	CS	US	male	full_term	Non-breastmilk	VLP	DNA	MDA
LiangG_2020	SRR8652999	4280	428	0	CS	US	female	full_term	NA	VLP	DNA	MDA
LiangG_2020	SRR8653005	4281	428	39	CS	US	female	full_term	combined	VLP	DNA	MDA
LiangG_2020	SRR8653006	4284	428	122	CS	US	female	full_term	combined	VLP	DNA	MDA
LiangG_2020	SRR9660131	3139	3139	90	vaginal	US	female	full_term	combined	VLP	DNA	MDA
LiangG_2020	SRR9660132	3157	3157	90	CS	US	female	full_term	combined	VLP	DNA	MDA
LiangG_2020	SRR9660133	3158	3158	90	CS	US	male	full_term	Exclusive	VLP	DNA	MDA
LiangG_2020	SRR9660134	3159	3159	90	CS	US	female	full_term	Exclusive	VLP	DNA	MDA
LiangG_2020	SRR9660135	3160	3160	90	vaginal	US	male	full_term	combined	VLP	DNA	MDA
LiangG_2020	SRR9660136	3162	3162	90	vaginal	US	male	full_term	Exclusive	VLP	DNA	MDA
LiangG_2020	SRR9660137	3164	3164	90	vaginal	US	male	full_term	Exclusive	VLP	DNA	MDA
LiangG_2020	SRR9660138	3168	3168	90	vaginal	US	male	full_term	Exclusive	VLP	DNA	MDA
LiangG_2020	SRR9660172	3170	3170	90	vaginal	US	male	full_term	combined	VLP	DNA	MDA
LiangG_2020	SRR9660140	3171	3171	90	vaginal	US	male	full_term	Exclusive	VLP	DNA	MDA
LiangG_2020	SRR9660146	3175	3175	90	vaginal	US	male	full_term	Exclusive	VLP	DNA	MDA
LiangG_2020	SRR9660147	3199	3199	90	vaginal	US	female	full_term	combined	VLP	DNA	MDA
LiangG_2020	SRR9660148	3212	3212	90	vaginal	US	female	full_term	Exclusive	VLP	DNA	MDA
LiangG_2020	SRR9660149	3224	3224	90	vaginal	US	female	full_term	combined	VLP	DNA	MDA
LiangG_2020	SRR9660142	3227	3227	90	vaginal	US	female	full_term	Exclusive	VLP	DNA	MDA
LiangG_2020	SRR9660143	3232	3232	90	vaginal	US	female	full_term	Exclusive	VLP	DNA	MDA
LiangG_2020	SRR9660144	3251	3251	90	vaginal	US	male	full_term	combined	VLP	DNA	MDA
LiangG_2020	SRR9660145	3252	3252	90	vaginal	US	male	full_term	Exclusive	VLP	DNA	MDA
LiangG_2020	SRR9660154	3254	3254	90	vaginal	US	male	full_term	combined	VLP	DNA	MDA
LiangG_2020	SRR9660155	3255	3255	90	vaginal	US	female	full_term	Exclusive	VLP	DNA	MDA
LiangG_2020	SRR9660178	3256	3256	90	vaginal	US	female	full_term	Exclusive	VLP	DNA	MDA
LiangG_2020	SRR9660177	3257	3257	90	vaginal	US	female	full_term	combined	VLP	DNA	MDA
LiangG_2020	SRR9660180	3258	3258	90	vaginal	US	female	full_term	Exclusive	VLP	DNA	MDA
LiangG_2020	SRR9660179	3259	3259	90	vaginal	US	female	full_term	Exclusive	VLP	DNA	MDA
LiangG_2020	SRR9660182	3262	3262	90	vaginal	US	female	full_term	Exclusive	VLP	DNA	MDA
LiangG_2020	SRR9660181	3263	3263	90	vaginal	US	male	full_term	combined	VLP	DNA	MDA
LiangG_2020	SRR9660184	3264	3264	90	vaginal	US	female	full_term	Exclusive	VLP	DNA	MDA
LiangG_2020	SRR9660183	3265	3265	90	vaginal	US	male	full_term	Exclusive	VLP	DNA	MDA
LiangG_2020	SRR9660186	3266	3266	90	vaginal	US	male	full_term	combined	VLP	DNA	MDA
LiangG_2020	SRR9660185	3267	3267	90	CS	US	female	full_term	combined	VLP	DNA	MDA
LiangG_2020	SRR9660207	3268	3268	90	vaginal	US	female	full_term	combined	VLP	DNA	MDA
LiangG_2020	SRR9660208	3270	3270	90	CS	US	female	full_term	Exclusive	VLP	DNA	MDA
LiangG_2020	SRR9660197	3271	3271	90	CS	US	male	full_term	Exclusive	VLP	DNA	MDA
LiangG_2020	SRR9660202	3272	3272	90	CS	US	male	preterm	Exclusive	VLP	DNA	MDA
LiangG_2020	SRR9660139	3273	3273	90	vaginal	US	male	full_term	Exclusive	VLP	DNA	MDA
LiangG_2020	SRR9660141	3274	3274	90	CS	US	male	full_term	Exclusive	VLP	DNA	MDA
LiangG_2020	SRR9660209	3278	3278	90	vaginal	US	female	full_term	Exclusive	VLP	DNA	MDA
LiangG_2020	SRR9660201	3280	3280	90	vaginal	US	male	full_term	Exclusive	VLP	DNA	MDA
LiangG_2020	SRR9660152	3281	3281	90	vaginal	US	female	full_term	Exclusive	VLP	DNA	MDA
LiangG_2020	SRR8652928	100	100	120	vaginal	US	male	full_term	combined	VLP	RNA	SIA
LiangG_2020	SRR8652927	101	101	120	vaginal	US	female	full_term	Non-breastmilk	VLP	RNA	SIA
LiangG_2020	SRR8652926	104	104	120	vaginal	US	male	full_term	Exclusive	VLP	RNA	SIA
LiangG_2020	SRR8652925	105	105	120	vaginal	US	male	full_term	Non-breastmilk	VLP	RNA	SIA
LiangG_2020	SRR8652924	117	117	120	vaginal	US	male	full_term	Exclusive	VLP	RNA	SIA
LiangG_2020	SRR8652923	120	120	120	vaginal	US	female	full_term	Non-breastmilk	VLP	RNA	SIA
LiangG_2020	SRR8652922	121	121	120	CS	US	male	full_term	combined	VLP	RNA	SIA
LiangG_2020	SRR8652921	122	122	120	vaginal	US	female	full_term	Non-breastmilk	VLP	RNA	SIA
LiangG_2020	SRR8653051	125	125	120	vaginal	US	female	full_term	Non-breastmilk	VLP	RNA	SIA
LiangG_2020	SRR8653052	126	126	120	vaginal	US	female	full_term	Exclusive	VLP	RNA	SIA
LiangG_2020	SRR8653049	130	130	120	CS	US	male	full_term	Non-breastmilk	VLP	RNA	SIA
LiangG_2020	SRR8653050	133	133	120	vaginal	US	male	full_term	Non-breastmilk	VLP	RNA	SIA
LiangG_2020	SRR8653055	136	136	120	vaginal	US	female	full_term	Non-breastmilk	VLP	RNA	SIA
LiangG_2020	SRR8653056	140	140	120	vaginal	US	female	full_term	Non-breastmilk	VLP	RNA	SIA
LiangG_2020	SRR8653053	145	145	120	vaginal	US	female	full_term	combined	VLP	RNA	SIA
LiangG_2020	SRR8653054	153	153	120	vaginal	US	female	full_term	Non-breastmilk	VLP	RNA	SIA
LiangG_2020	SRR8653260	157	157	120	vaginal	US	male	full_term	Non-breastmilk	VLP	RNA	SIA
LiangG_2020	SRR8653048	158	158	120	vaginal	US	male	full_term	Non-breastmilk	VLP	RNA	SIA
LiangG_2020	SRR8653207	160	160	120	vaginal	US	female	full_term	Exclusive	VLP	RNA	SIA
LiangG_2020	SRR8653206	165	165	120	CS	US	male	full_term	combined	VLP	RNA	SIA
LiangG_2020	SRR8653209	167	167	120	vaginal	US	female	full_term	Exclusive	VLP	RNA	SIA
LiangG_2020	SRR8653208	173	173	120	CS	US	female	full_term	Non-breastmilk	VLP	RNA	SIA
LiangG_2020	SRR8653211	178	178	120	CS	US	male	full_term	Non-breastmilk	VLP	RNA	SIA
LiangG_2020	SRR8653210	184	184	120	vaginal	US	female	full_term	combined	VLP	RNA	SIA
LiangG_2020	SRR8653213	186	186	120	vaginal	US	female	full_term	Exclusive	VLP	RNA	SIA
LiangG_2020	SRR8653212	188	188	120	vaginal	US	male	full_term	Non-breastmilk	VLP	RNA	SIA
LiangG_2020	SRR8653205	193	193	120	vaginal	US	male	full_term	Non-breastmilk	VLP	RNA	SIA
LiangG_2020	SRR8653204	195	195	120	vaginal	US	female	full_term	Non-breastmilk	VLP	RNA	SIA
LiangG_2020	SRR8652855	196	196	120	vaginal	US	female	full_term	combined	VLP	RNA	SIA
LiangG_2020	SRR8652856	208	208	120	vaginal	US	male	full_term	Non-breastmilk	VLP	RNA	SIA
LiangG_2020	SRR8653275	215	215	120	vaginal	US	female	full_term	Non-breastmilk	VLP	RNA	SIA
LiangG_2020	SRR8652858	217	217	120	vaginal	US	female	full_term	Non-breastmilk	VLP	RNA	SIA
LiangG_2020	SRR8652851	221	221	120	vaginal	US	male	full_term	Non-breastmilk	VLP	RNA	SIA
LiangG_2020	SRR8652852	225	225	120	vaginal	US	female	full_term	combined	VLP	RNA	SIA
LiangG_2020	SRR8652853	230	230	120	CS	US	female	full_term	Non-breastmilk	VLP	RNA	SIA
LiangG_2020	SRR8652854	232	232	120	CS	US	female	full_term	combined	VLP	RNA	SIA
LiangG_2020	SRR8653283	233	233	120	CS	US	male	full_term	Non-breastmilk	VLP	RNA	SIA
LiangG_2020	SRR8652864	234	234	120	CS	US	female	full_term	combined	VLP	RNA	SIA
LiangG_2020	SRR8652973	241	241	120	vaginal	US	male	full_term	Non-breastmilk	VLP	RNA	SIA
LiangG_2020	SRR8653096	245	245	120	vaginal	US	male	full_term	Non-breastmilk	VLP	RNA	SIA
LiangG_2020	SRR8652971	255	255	120	CS	US	female	full_term	Exclusive	VLP	RNA	SIA
LiangG_2020	SRR8652970	257	257	120	vaginal	US	female	full_term	combined	VLP	RNA	SIA
LiangG_2020	SRR8652977	261	261	120	vaginal	US	female	full_term	Non-breastmilk	VLP	RNA	SIA
LiangG_2020	SRR8652976	263	263	120	vaginal	US	male	full_term	combined	VLP	RNA	SIA
LiangG_2020	SRR8652975	272	272	120	vaginal	US	female	full_term	Exclusive	VLP	RNA	SIA
LiangG_2020	SRR8652974	275	275	120	vaginal	US	female	full_term	Non-breastmilk	VLP	RNA	SIA
LiangG_2020	SRR8652981	278	278	120	CS	US	male	full_term	combined	VLP	RNA	SIA
LiangG_2020	SRR8653101	280	280	120	vaginal	US	male	full_term	combined	VLP	RNA	SIA
LiangG_2020	SRR8653062	281	281	120	vaginal	US	male	full_term	Exclusive	VLP	RNA	SIA
LiangG_2020	SRR8653061	283	283	120	CS	US	male	full_term	Exclusive	VLP	RNA	SIA
LiangG_2020	SRR8653064	285	285	120	CS	US	male	full_term	combined	VLP	RNA	SIA
LiangG_2020	SRR8653063	287	287	120	vaginal	US	male	full_term	Non-breastmilk	VLP	RNA	SIA
LiangG_2020	SRR8653058	288	288	120	CS	US	male	full_term	Non-breastmilk	VLP	RNA	SIA
LiangG_2020	SRR8653057	289	289	120	CS	US	male	full_term	Non-breastmilk	VLP	RNA	SIA
LiangG_2020	SRR8653060	290	290	120	CS	US	female	full_term	Non-breastmilk	VLP	RNA	SIA
LiangG_2020	SRR8653059	292	292	120	vaginal	US	female	full_term	Non-breastmilk	VLP	RNA	SIA
LiangG_2020	SRR8653070	294	294	120	vaginal	US	female	full_term	Exclusive	VLP	RNA	SIA
LiangG_2020	SRR8653069	295	295	120	vaginal	US	female	full_term	Non-breastmilk	VLP	RNA	SIA
LiangG_2020	SRR8652937	296	296	120	CS	US	female	full_term	combined	VLP	RNA	SIA
LiangG_2020	SRR8652938	302	302	120	vaginal	US	male	full_term	Exclusive	VLP	RNA	SIA
LiangG_2020	SRR8652935	306	306	120	CS	US	female	full_term	combined	VLP	RNA	SIA
LiangG_2020	SRR8652936	309	309	120	vaginal	US	female	full_term	Exclusive	VLP	RNA	SIA
LiangG_2020	SRR8652933	319	319	120	vaginal	US	male	full_term	Non-breastmilk	VLP	RNA	SIA
LiangG_2020	SRR8652934	322	322	120	CS	US	male	full_term	Exclusive	VLP	RNA	SIA
LiangG_2020	SRR8652931	324	324	120	vaginal	US	male	full_term	Non-breastmilk	VLP	RNA	SIA
LiangG_2020	SRR8652932	331	331	120	vaginal	US	female	full_term	Non-breastmilk	VLP	RNA	SIA
LiangG_2020	SRR8652963	3330	333	0	CS	US	female	full_term	NA	VLP	RNA	SIA
LiangG_2020	SRR8652964	3331	333	32	CS	US	female	full_term	Non-breastmilk	VLP	RNA	SIA
LiangG_2020	SRR8652961	3334	333	117	CS	US	female	full_term	Non-breastmilk	VLP	RNA	SIA
LiangG_2020	SRR8652962	3400	340	1	vaginal	US	female	full_term	NA	VLP	RNA	SIA
LiangG_2020	SRR8652959	3401	340	30	vaginal	US	female	full_term	Non-breastmilk	VLP	RNA	SIA
LiangG_2020	SRR8652960	3404	340	121	vaginal	US	female	full_term	Non-breastmilk	VLP	RNA	SIA
LiangG_2020	SRR8652803	3450	345	1	CS	US	male	full_term	NA	VLP	RNA	SIA
LiangG_2020	SRR8652802	3451	345	30	CS	US	male	full_term	Non-breastmilk	VLP	RNA	SIA
LiangG_2020	SRR8652801	3454	345	128	CS	US	male	full_term	Non-breastmilk	VLP	RNA	SIA
LiangG_2020	SRR8652939	348	348	120	vaginal	US	male	full_term	Exclusive	VLP	RNA	SIA
LiangG_2020	SRR8652940	350	350	120	CS	US	female	full_term	Non-breastmilk	VLP	RNA	SIA
LiangG_2020	SRR8652835	351	351	120	vaginal	US	male	full_term	Exclusive	VLP	RNA	SIA
LiangG_2020	SRR8652800	3520	352	3	vaginal	US	female	full_term	NA	VLP	RNA	SIA
LiangG_2020	SRR8652799	3521	352	31	vaginal	US	female	full_term	Exclusive	VLP	RNA	SIA
LiangG_2020	SRR8652798	3524	352	120	vaginal	US	female	full_term	combined	VLP	RNA	SIA
LiangG_2020	SRR8652797	3570	357	2	CS	US	male	full_term	NA	VLP	RNA	SIA
LiangG_2020	SRR8652796	3571	357	37	CS	US	male	full_term	combined	VLP	RNA	SIA
LiangG_2020	SRR8653128	3574	357	128	CS	US	male	full_term	Non-breastmilk	VLP	RNA	SIA
LiangG_2020	SRR8652834	358	358	120	vaginal	US	female	full_term	Non-breastmilk	VLP	RNA	SIA
LiangG_2020	SRR8653288	3590	359	0	CS	US	male	full_term	NA	VLP	RNA	SIA
LiangG_2020	SRR8653140	3591	359	36	CS	US	male	full_term	combined	VLP	RNA	SIA
LiangG_2020	SRR8653141	3594	359	126	CS	US	male	full_term	Non-breastmilk	VLP	RNA	SIA
LiangG_2020	SRR8652920	360	360	120	vaginal	US	male	full_term	combined	VLP	RNA	SIA
LiangG_2020	SRR8653142	3650	365	1	CS	US	female	full_term	NA	VLP	RNA	SIA
LiangG_2020	SRR8653143	3651	365	41	CS	US	female	full_term	Non-breastmilk	VLP	RNA	SIA
LiangG_2020	SRR8653144	3654	365	123	CS	US	female	full_term	Non-breastmilk	VLP	RNA	SIA
LiangG_2020	SRR8652919	367	367	120	vaginal	US	male	full_term	Non-breastmilk	VLP	RNA	SIA
LiangG_2020	SRR8653145	3680	368	0	CS	US	male	full_term	NA	VLP	RNA	SIA
LiangG_2020	SRR8653146	3681	368	37	CS	US	male	full_term	Non-breastmilk	VLP	RNA	SIA
LiangG_2020	SRR8653147	3684	368	122	CS	US	male	full_term	Non-breastmilk	VLP	RNA	SIA
LiangG_2020	SRR8652839	370	370	120	CS	US	female	full_term	Non-breastmilk	VLP	RNA	SIA
LiangG_2020	SRR8653148	3730	373	0	CS	US	female	full_term	NA	VLP	RNA	SIA
LiangG_2020	SRR8653149	3731	373	32	CS	US	female	full_term	Non-breastmilk	VLP	RNA	SIA
LiangG_2020	SRR8653256	3734	373	119	CS	US	female	full_term	Non-breastmilk	VLP	RNA	SIA
LiangG_2020	SRR8652838	374	374	120	vaginal	US	female	full_term	Exclusive	VLP	RNA	SIA
LiangG_2020	SRR8653257	3750	375	0	CS	US	male	full_term	NA	VLP	RNA	SIA
LiangG_2020	SRR8653258	3751	375	39	CS	US	male	full_term	Non-breastmilk	VLP	RNA	SIA
LiangG_2020	SRR8653259	3754	375	123	CS	US	male	full_term	Non-breastmilk	VLP	RNA	SIA
LiangG_2020	SRR8653252	3760	376	0	vaginal	US	female	full_term	NA	VLP	RNA	SIA
LiangG_2020	SRR8653253	3761	376	37	vaginal	US	female	full_term	Non-breastmilk	VLP	RNA	SIA
LiangG_2020	SRR8653254	3764	376	122	vaginal	US	female	full_term	Non-breastmilk	VLP	RNA	SIA
LiangG_2020	SRR8652837	383	383	120	vaginal	US	female	full_term	combined	VLP	RNA	SIA
LiangG_2020	SRR8652836	385	385	120	vaginal	US	male	full_term	combined	VLP	RNA	SIA
LiangG_2020	SRR8653255	3850	385	0	vaginal	US	male	full_term	NA	VLP	RNA	SIA
LiangG_2020	SRR8653250	3851	385	29	vaginal	US	male	full_term	combined	VLP	RNA	SIA
LiangG_2020	SRR8653251	3854	385	124	vaginal	US	male	full_term	combined	VLP	RNA	SIA
LiangG_2020	SRR8652908	386	386	120	vaginal	US	male	full_term	Non-breastmilk	VLP	RNA	SIA
LiangG_2020	SRR8652892	3890	389	6	vaginal	US	female	full_term	NA	VLP	RNA	SIA
LiangG_2020	SRR8652891	3891	389	30	vaginal	US	female	full_term	Non-breastmilk	VLP	RNA	SIA
LiangG_2020	SRR8652890	3894	389	128	vaginal	US	female	full_term	Non-breastmilk	VLP	RNA	SIA
LiangG_2020	SRR8652907	392	392	120	vaginal	US	female	full_term	Non-breastmilk	VLP	RNA	SIA
LiangG_2020	SRR8652889	3940	394	0	vaginal	US	female	full_term	NA	VLP	RNA	SIA
LiangG_2020	SRR8652896	3941	394	27	vaginal	US	female	full_term	Non-breastmilk	VLP	RNA	SIA
LiangG_2020	SRR8652895	3944	394	129	vaginal	US	female	full_term	Non-breastmilk	VLP	RNA	SIA
LiangG_2020	SRR8652894	3950	395	0	vaginal	US	female	full_term	NA	VLP	RNA	SIA
LiangG_2020	SRR8652893	3951	395	29	vaginal	US	female	full_term	Exclusive	VLP	RNA	SIA
LiangG_2020	SRR8652888	3954	395	122	vaginal	US	female	full_term	combined	VLP	RNA	SIA
LiangG_2020	SRR8652887	3960	396	1	CS	US	male	full_term	NA	VLP	RNA	SIA
LiangG_2020	SRR8653016	3961	396	28	CS	US	male	full_term	Exclusive	VLP	RNA	SIA
LiangG_2020	SRR8653017	3964	396	126	CS	US	male	full_term	combined	VLP	RNA	SIA
LiangG_2020	SRR8653014	3980	398	0	vaginal	US	male	full_term	NA	VLP	RNA	SIA
LiangG_2020	SRR8653015	3981	398	35	vaginal	US	male	full_term	Non-breastmilk	VLP	RNA	SIA
LiangG_2020	SRR8653012	3984	398	118	vaginal	US	male	full_term	Non-breastmilk	VLP	RNA	SIA
LiangG_2020	SRR8653013	4000	400	1	vaginal	US	male	full_term	NA	VLP	RNA	SIA
LiangG_2020	SRR8653010	4001	400	30	vaginal	US	male	full_term	combined	VLP	RNA	SIA
LiangG_2020	SRR8653011	4004	400	135	vaginal	US	male	full_term	Non-breastmilk	VLP	RNA	SIA
LiangG_2020	SRR8653018	4010	401	0	vaginal	US	male	full_term	NA	VLP	RNA	SIA
LiangG_2020	SRR8653019	4011	401	30	vaginal	US	male	full_term	Exclusive	VLP	RNA	SIA
LiangG_2020	SRR8653166	4014	401	123	vaginal	US	male	full_term	combined	VLP	RNA	SIA
LiangG_2020	SRR8653173	403	403	120	vaginal	US	female	full_term	Non-breastmilk	VLP	RNA	SIA
LiangG_2020	SRR8653174	404	404	120	vaginal	US	male	full_term	combined	VLP	RNA	SIA
LiangG_2020	SRR8653175	406	406	120	vaginal	US	male	full_term	Exclusive	VLP	RNA	SIA
LiangG_2020	SRR8653176	414	414	120	vaginal	US	male	full_term	Exclusive	VLP	RNA	SIA
LiangG_2020	SRR8653169	417	417	120	vaginal	US	female	full_term	combined	VLP	RNA	SIA
LiangG_2020	SRR8653170	420	420	120	vaginal	US	female	full_term	Non-breastmilk	VLP	RNA	SIA
LiangG_2020	SRR8653171	424	424	120	vaginal	US	male	full_term	Non-breastmilk	VLP	RNA	SIA
LiangG_2020	SRR8653172	427	427	120	CS	US	male	full_term	Non-breastmilk	VLP	RNA	SIA
LiangG_2020	SRR8653126	4280	428	0	CS	US	female	full_term	NA	VLP	RNA	SIA
LiangG_2020	SRR8653168	4281	428	39	CS	US	female	full_term	combined	VLP	RNA	SIA
LiangG_2020	SRR8653167	4284	428	122	CS	US	female	full_term	combined	VLP	RNA	SIA
LiangG_2020	SRR9660200	3139	3139	90	vaginal	US	female	full_term	combined	VLP	RNA	SIA
LiangG_2020	SRR9660198	3158	3158	90	CS	US	male	full_term	Exclusive	VLP	RNA	SIA
LiangG_2020	SRR9660189	3159	3159	90	CS	US	female	full_term	Exclusive	VLP	RNA	SIA
LiangG_2020	SRR9660196	3160	3160	90	vaginal	US	male	full_term	combined	VLP	RNA	SIA
LiangG_2020	SRR9660195	3162	3162	90	vaginal	US	male	full_term	Exclusive	VLP	RNA	SIA
LiangG_2020	SRR9660194	3164	3164	90	vaginal	US	male	full_term	Exclusive	VLP	RNA	SIA
LiangG_2020	SRR9660193	3168	3168	90	vaginal	US	male	full_term	Exclusive	VLP	RNA	SIA
LiangG_2020	SRR9660206	3170	3170	90	vaginal	US	male	full_term	combined	VLP	RNA	SIA
LiangG_2020	SRR9660205	3171	3171	90	vaginal	US	male	full_term	Exclusive	VLP	RNA	SIA
LiangG_2020	SRR9660158	3175	3175	90	vaginal	US	male	full_term	Exclusive	VLP	RNA	SIA
LiangG_2020	SRR9660159	3199	3199	90	vaginal	US	female	full_term	combined	VLP	RNA	SIA
LiangG_2020	SRR9660160	3212	3212	90	vaginal	US	female	full_term	Exclusive	VLP	RNA	SIA
LiangG_2020	SRR9660161	3224	3224	90	vaginal	US	female	full_term	combined	VLP	RNA	SIA
LiangG_2020	SRR9660162	3227	3227	90	vaginal	US	female	full_term	Exclusive	VLP	RNA	SIA
LiangG_2020	SRR9660163	3232	3232	90	vaginal	US	female	full_term	Exclusive	VLP	RNA	SIA
LiangG_2020	SRR9660164	3251	3251	90	vaginal	US	male	full_term	combined	VLP	RNA	SIA
LiangG_2020	SRR9660165	3252	3252	90	vaginal	US	male	full_term	Exclusive	VLP	RNA	SIA
LiangG_2020	SRR9660166	3254	3254	90	vaginal	US	male	full_term	combined	VLP	RNA	SIA
LiangG_2020	SRR9660167	3255	3255	90	vaginal	US	female	full_term	Exclusive	VLP	RNA	SIA
LiangG_2020	SRR9660190	3256	3256	90	vaginal	US	female	full_term	Exclusive	VLP	RNA	SIA
LiangG_2020	SRR9660168	3257	3257	90	vaginal	US	female	full_term	combined	VLP	RNA	SIA
LiangG_2020	SRR9660191	3259	3259	90	vaginal	US	female	full_term	Exclusive	VLP	RNA	SIA
LiangG_2020	SRR9660204	3262	3262	90	vaginal	US	female	full_term	Exclusive	VLP	RNA	SIA
LiangG_2020	SRR9660170	3263	3263	90	vaginal	US	male	full_term	combined	VLP	RNA	SIA
LiangG_2020	SRR9660188	3264	3264	90	vaginal	US	female	full_term	Exclusive	VLP	RNA	SIA
LiangG_2020	SRR9660187	3265	3265	90	vaginal	US	male	full_term	Exclusive	VLP	RNA	SIA
LiangG_2020	SRR9660173	3266	3266	90	vaginal	US	male	full_term	combined	VLP	RNA	SIA
LiangG_2020	SRR9660210	3267	3267	90	CS	US	female	full_term	combined	VLP	RNA	SIA
LiangG_2020	SRR9660156	3268	3268	90	vaginal	US	female	full_term	combined	VLP	RNA	SIA
LiangG_2020	SRR9660157	3270	3270	90	CS	US	female	full_term	Exclusive	VLP	RNA	SIA
LiangG_2020	SRR9660169	3271	3271	90	CS	US	male	full_term	Exclusive	VLP	RNA	SIA
LiangG_2020	SRR9660171	3272	3272	90	CS	US	male	preterm	Exclusive	VLP	RNA	SIA
LiangG_2020	SRR9660175	3273	3273	90	vaginal	US	male	full_term	Exclusive	VLP	RNA	SIA
LiangG_2020	SRR9660174	3274	3274	90	CS	US	male	full_term	Exclusive	VLP	RNA	SIA
LiangG_2020	SRR9660150	3278	3278	90	vaginal	US	female	full_term	Exclusive	VLP	RNA	SIA
LiangG_2020	SRR9660151	3280	3280	90	vaginal	US	male	full_term	Exclusive	VLP	RNA	SIA
LiangG_2020	SRR9660176	3281	3281	90	vaginal	US	female	full_term	Exclusive	VLP	RNA	SIA
LiangG_2020	SRR9670878	100	100	120	vaginal	US	male	full_term	combined	bulk	DNA	NA
LiangG_2020	SRR9670879	101	101	120	vaginal	US	female	full_term	Non-breastmilk	bulk	DNA	NA
LiangG_2020	SRR9670880	104	104	120	vaginal	US	male	full_term	Exclusive	bulk	DNA	NA
LiangG_2020	SRR9670881	105	105	120	vaginal	US	male	full_term	Non-breastmilk	bulk	DNA	NA
LiangG_2020	SRR9670874	117	117	120	vaginal	US	male	full_term	Exclusive	bulk	DNA	NA
LiangG_2020	SRR9670875	120	120	120	vaginal	US	female	full_term	Non-breastmilk	bulk	DNA	NA
LiangG_2020	SRR9670876	121	121	120	CS	US	male	full_term	combined	bulk	DNA	NA
LiangG_2020	SRR9670877	122	122	120	vaginal	US	female	full_term	Non-breastmilk	bulk	DNA	NA
LiangG_2020	SRR9670916	125	125	120	vaginal	US	female	full_term	Non-breastmilk	bulk	DNA	NA
LiangG_2020	SRR9670871	126	126	120	vaginal	US	female	full_term	Exclusive	bulk	DNA	NA
LiangG_2020	SRR9670861	130	130	120	CS	US	male	full_term	Non-breastmilk	bulk	DNA	NA
LiangG_2020	SRR9670862	133	133	120	vaginal	US	male	full_term	Non-breastmilk	bulk	DNA	NA
LiangG_2020	SRR9670863	136	136	120	vaginal	US	female	full_term	Non-breastmilk	bulk	DNA	NA
LiangG_2020	SRR9670864	140	140	120	vaginal	US	female	full_term	Non-breastmilk	bulk	DNA	NA
LiangG_2020	SRR9670865	145	145	120	vaginal	US	female	full_term	combined	bulk	DNA	NA
LiangG_2020	SRR9670866	153	153	120	vaginal	US	female	full_term	Non-breastmilk	bulk	DNA	NA
LiangG_2020	SRR9670867	157	157	120	vaginal	US	male	full_term	Non-breastmilk	bulk	DNA	NA
LiangG_2020	SRR9670868	158	158	120	vaginal	US	male	full_term	Non-breastmilk	bulk	DNA	NA
LiangG_2020	SRR9670853	160	160	120	vaginal	US	female	full_term	Exclusive	bulk	DNA	NA
LiangG_2020	SRR9670854	165	165	120	CS	US	male	full_term	combined	bulk	DNA	NA
LiangG_2020	SRR9670905	167	167	120	vaginal	US	female	full_term	Exclusive	bulk	DNA	NA
LiangG_2020	SRR9670904	173	173	120	CS	US	female	full_term	Non-breastmilk	bulk	DNA	NA
LiangG_2020	SRR9670907	178	178	120	CS	US	male	full_term	Non-breastmilk	bulk	DNA	NA
LiangG_2020	SRR9670906	184	184	120	vaginal	US	female	full_term	combined	bulk	DNA	NA
LiangG_2020	SRR9670901	186	186	120	vaginal	US	female	full_term	Exclusive	bulk	DNA	NA
LiangG_2020	SRR9670900	188	188	120	vaginal	US	male	full_term	Non-breastmilk	bulk	DNA	NA
LiangG_2020	SRR9670903	193	193	120	vaginal	US	male	full_term	Non-breastmilk	bulk	DNA	NA
LiangG_2020	SRR9670902	195	195	120	vaginal	US	female	full_term	Non-breastmilk	bulk	DNA	NA
LiangG_2020	SRR9670911	196	196	120	vaginal	US	female	full_term	combined	bulk	DNA	NA
LiangG_2020	SRR9670910	208	208	120	vaginal	US	male	full_term	Non-breastmilk	bulk	DNA	NA
LiangG_2020	SRR9670859	215	215	120	vaginal	US	female	full_term	Non-breastmilk	bulk	DNA	NA
LiangG_2020	SRR9670860	217	217	120	vaginal	US	female	full_term	Non-breastmilk	bulk	DNA	NA
LiangG_2020	SRR9670857	221	221	120	vaginal	US	male	full_term	Non-breastmilk	bulk	DNA	NA
LiangG_2020	SRR9670858	225	225	120	vaginal	US	female	full_term	combined	bulk	DNA	NA
LiangG_2020	SRR9670855	230	230	120	CS	US	female	full_term	Non-breastmilk	bulk	DNA	NA
LiangG_2020	SRR9670856	232	232	120	CS	US	female	full_term	combined	bulk	DNA	NA
LiangG_2020	SRR9670922	233	233	120	CS	US	male	full_term	Non-breastmilk	bulk	DNA	NA
LiangG_2020	SRR9670913	234	234	120	CS	US	female	full_term	combined	bulk	DNA	NA
LiangG_2020	SRR9670870	241	241	120	vaginal	US	male	full_term	Non-breastmilk	bulk	DNA	NA
LiangG_2020	SRR9670917	245	245	120	vaginal	US	male	full_term	Non-breastmilk	bulk	DNA	NA
LiangG_2020	SRR9670872	255	255	120	CS	US	female	full_term	Exclusive	bulk	DNA	NA
LiangG_2020	SRR9670869	257	257	120	vaginal	US	female	full_term	combined	bulk	DNA	NA
LiangG_2020	SRR9670882	261	261	120	vaginal	US	female	full_term	Non-breastmilk	bulk	DNA	NA
LiangG_2020	SRR9670919	263	263	120	vaginal	US	male	full_term	combined	bulk	DNA	NA
LiangG_2020	SRR9670886	272	272	120	vaginal	US	female	full_term	Exclusive	bulk	DNA	NA
LiangG_2020	SRR9670884	275	275	120	vaginal	US	female	full_term	Non-breastmilk	bulk	DNA	NA
LiangG_2020	SRR9670883	278	278	120	CS	US	male	full_term	combined	bulk	DNA	NA
LiangG_2020	SRR9670930	280	280	120	vaginal	US	male	full_term	combined	bulk	DNA	NA
LiangG_2020	SRR9670909	281	281	120	vaginal	US	male	full_term	Exclusive	bulk	DNA	NA
LiangG_2020	SRR9670908	283	283	120	CS	US	male	full_term	Exclusive	bulk	DNA	NA
LiangG_2020	SRR9670932	285	285	120	CS	US	male	full_term	combined	bulk	DNA	NA
LiangG_2020	SRR9670933	287	287	120	vaginal	US	male	full_term	Non-breastmilk	bulk	DNA	NA
LiangG_2020	SRR9670934	288	288	120	CS	US	male	full_term	Non-breastmilk	bulk	DNA	NA
LiangG_2020	SRR9670935	289	289	120	CS	US	male	full_term	Non-breastmilk	bulk	DNA	NA
LiangG_2020	SRR9670928	290	290	120	CS	US	female	full_term	Non-breastmilk	bulk	DNA	NA
LiangG_2020	SRR9670929	292	292	120	vaginal	US	female	full_term	Non-breastmilk	bulk	DNA	NA
LiangG_2020	SRR9670918	294	294	120	vaginal	US	female	full_term	Exclusive	bulk	DNA	NA
LiangG_2020	SRR9670931	295	295	120	vaginal	US	female	full_term	Non-breastmilk	bulk	DNA	NA
LiangG_2020	SRR9670925	302	302	120	vaginal	US	male	full_term	Exclusive	bulk	DNA	NA
LiangG_2020	SRR9670926	306	306	120	CS	US	female	full_term	combined	bulk	DNA	NA
LiangG_2020	SRR9670893	309	309	120	vaginal	US	female	full_term	Exclusive	bulk	DNA	NA
LiangG_2020	SRR9670892	319	319	120	vaginal	US	male	full_term	Non-breastmilk	bulk	DNA	NA
LiangG_2020	SRR9670895	322	322	120	CS	US	male	full_term	Exclusive	bulk	DNA	NA
LiangG_2020	SRR9670894	324	324	120	vaginal	US	male	full_term	Non-breastmilk	bulk	DNA	NA
LiangG_2020	SRR9670897	331	331	120	vaginal	US	female	full_term	Non-breastmilk	bulk	DNA	NA
LiangG_2020	SRR8652866	3330	333	0	CS	US	female	full_term	NA	bulk	DNA	NA
LiangG_2020	SRR8652865	3331	333	32	CS	US	female	full_term	Non-breastmilk	bulk	DNA	NA
LiangG_2020	SRR8653287	3334	333	117	CS	US	female	full_term	Non-breastmilk	bulk	DNA	NA
LiangG_2020	SRR8652863	3400	340	1	vaginal	US	female	full_term	NA	bulk	DNA	NA
LiangG_2020	SRR8652862	3401	340	30	vaginal	US	female	full_term	Non-breastmilk	bulk	DNA	NA
LiangG_2020	SRR8652861	3404	340	121	vaginal	US	female	full_term	Non-breastmilk	bulk	DNA	NA
LiangG_2020	SRR8652860	3450	345	1	CS	US	male	full_term	NA	bulk	DNA	NA
LiangG_2020	SRR8652859	3451	345	30	CS	US	male	full_term	Non-breastmilk	bulk	DNA	NA
LiangG_2020	SRR8653276	3454	345	128	CS	US	male	full_term	Non-breastmilk	bulk	DNA	NA
LiangG_2020	SRR9670896	348	348	120	vaginal	US	male	full_term	Exclusive	bulk	DNA	NA
LiangG_2020	SRR9670899	350	350	120	CS	US	female	full_term	Non-breastmilk	bulk	DNA	NA
LiangG_2020	SRR9670898	351	351	120	vaginal	US	male	full_term	Exclusive	bulk	DNA	NA
LiangG_2020	SRR8652857	3520	352	3	vaginal	US	female	full_term	NA	bulk	DNA	NA
LiangG_2020	SRR8653214	3521	352	31	vaginal	US	female	full_term	Exclusive	bulk	DNA	NA
LiangG_2020	SRR8653215	3524	352	120	vaginal	US	female	full_term	combined	bulk	DNA	NA
LiangG_2020	SRR8653216	3570	357	2	CS	US	male	full_term	NA	bulk	DNA	NA
LiangG_2020	SRR8653217	3571	357	37	CS	US	male	full_term	combined	bulk	DNA	NA
LiangG_2020	SRR8653218	3574	357	128	CS	US	male	full_term	Non-breastmilk	bulk	DNA	NA
LiangG_2020	SRR8653219	3590	359	0	CS	US	male	full_term	NA	bulk	DNA	NA
LiangG_2020	SRR8653220	3591	359	36	CS	US	male	full_term	combined	bulk	DNA	NA
LiangG_2020	SRR8653221	3594	359	126	CS	US	male	full_term	Non-breastmilk	bulk	DNA	NA
LiangG_2020	SRR9670888	360	360	120	vaginal	US	male	full_term	combined	bulk	DNA	NA
LiangG_2020	SRR8653222	3650	365	1	CS	US	female	full_term	NA	bulk	DNA	NA
LiangG_2020	SRR8653223	3651	365	41	CS	US	female	full_term	Non-breastmilk	bulk	DNA	NA
LiangG_2020	SRR8653247	3654	365	123	CS	US	female	full_term	Non-breastmilk	bulk	DNA	NA
LiangG_2020	SRR9670887	367	367	120	vaginal	US	male	full_term	Non-breastmilk	bulk	DNA	NA
LiangG_2020	SRR8653246	3680	368	0	CS	US	male	full_term	NA	bulk	DNA	NA
LiangG_2020	SRR8653249	3681	368	37	CS	US	male	full_term	Non-breastmilk	bulk	DNA	NA
LiangG_2020	SRR8653248	3684	368	122	CS	US	male	full_term	Non-breastmilk	bulk	DNA	NA
LiangG_2020	SRR9670921	370	370	120	CS	US	female	full_term	Non-breastmilk	bulk	DNA	NA
LiangG_2020	SRR8653243	3730	373	0	CS	US	female	full_term	NA	bulk	DNA	NA
LiangG_2020	SRR8653242	3731	373	32	CS	US	female	full_term	Non-breastmilk	bulk	DNA	NA
LiangG_2020	SRR8653245	3734	373	119	CS	US	female	full_term	Non-breastmilk	bulk	DNA	NA
LiangG_2020	SRR9670920	374	374	120	vaginal	US	female	full_term	Exclusive	bulk	DNA	NA
LiangG_2020	SRR8653244	3750	375	0	CS	US	male	full_term	NA	bulk	DNA	NA
LiangG_2020	SRR8653241	3751	375	39	CS	US	male	full_term	Non-breastmilk	bulk	DNA	NA
LiangG_2020	SRR8653240	3754	375	123	CS	US	male	full_term	Non-breastmilk	bulk	DNA	NA
LiangG_2020	SRR8653092	3760	376	0	vaginal	US	female	full_term	NA	bulk	DNA	NA
LiangG_2020	SRR8653093	3761	376	37	vaginal	US	female	full_term	Non-breastmilk	bulk	DNA	NA
LiangG_2020	SRR8653090	3764	376	122	vaginal	US	female	full_term	Non-breastmilk	bulk	DNA	NA
LiangG_2020	SRR9670912	383	383	120	vaginal	US	female	full_term	combined	bulk	DNA	NA
LiangG_2020	SRR8653091	3850	385	0	vaginal	US	male	full_term	NA	bulk	DNA	NA
LiangG_2020	SRR8653088	3851	385	29	vaginal	US	male	full_term	combined	bulk	DNA	NA
LiangG_2020	SRR8653089	3854	385	124	vaginal	US	male	full_term	combined	bulk	DNA	NA
LiangG_2020	SRR9670915	386	386	120	vaginal	US	male	full_term	Non-breastmilk	bulk	DNA	NA
LiangG_2020	SRR8653086	3890	389	6	vaginal	US	female	full_term	NA	bulk	DNA	NA
LiangG_2020	SRR8653087	3891	389	30	vaginal	US	female	full_term	Non-breastmilk	bulk	DNA	NA
LiangG_2020	SRR8653084	3894	389	128	vaginal	US	female	full_term	Non-breastmilk	bulk	DNA	NA
LiangG_2020	SRR9670927	392	392	120	vaginal	US	female	full_term	Non-breastmilk	bulk	DNA	NA
LiangG_2020	SRR8653085	3940	394	0	vaginal	US	female	full_term	NA	bulk	DNA	NA
LiangG_2020	SRR8652913	3941	394	27	vaginal	US	female	full_term	Non-breastmilk	bulk	DNA	NA
LiangG_2020	SRR8652914	3944	394	129	vaginal	US	female	full_term	Non-breastmilk	bulk	DNA	NA
LiangG_2020	SRR8652911	3950	395	0	vaginal	US	female	full_term	NA	bulk	DNA	NA
LiangG_2020	SRR8652912	3951	395	29	vaginal	US	female	full_term	Exclusive	bulk	DNA	NA
LiangG_2020	SRR8652917	3954	395	122	vaginal	US	female	full_term	combined	bulk	DNA	NA
LiangG_2020	SRR8652918	3960	396	1	CS	US	male	full_term	NA	bulk	DNA	NA
LiangG_2020	SRR8652915	3961	396	28	CS	US	male	full_term	Exclusive	bulk	DNA	NA
LiangG_2020	SRR8652916	3964	396	126	CS	US	male	full_term	combined	bulk	DNA	NA
LiangG_2020	SRR8652909	3980	398	0	vaginal	US	male	full_term	NA	bulk	DNA	NA
LiangG_2020	SRR8652910	3981	398	35	vaginal	US	male	full_term	Non-breastmilk	bulk	DNA	NA
LiangG_2020	SRR8652969	3984	398	118	vaginal	US	male	full_term	Non-breastmilk	bulk	DNA	NA
LiangG_2020	SRR8653032	4000	400	1	vaginal	US	male	full_term	NA	bulk	DNA	NA
LiangG_2020	SRR8653035	4001	400	30	vaginal	US	male	full_term	combined	bulk	DNA	NA
LiangG_2020	SRR8653034	4004	400	135	vaginal	US	male	full_term	Non-breastmilk	bulk	DNA	NA
LiangG_2020	SRR8653037	4010	401	0	vaginal	US	male	full_term	NA	bulk	DNA	NA
LiangG_2020	SRR8653036	4011	401	30	vaginal	US	male	full_term	Exclusive	bulk	DNA	NA
LiangG_2020	SRR8653039	4014	401	123	vaginal	US	male	full_term	combined	bulk	DNA	NA
LiangG_2020	SRR9670914	403	403	120	vaginal	US	female	full_term	Non-breastmilk	bulk	DNA	NA
LiangG_2020	SRR9670885	404	404	120	vaginal	US	male	full_term	combined	bulk	DNA	NA
LiangG_2020	SRR9670923	406	406	120	vaginal	US	male	full_term	Exclusive	bulk	DNA	NA
LiangG_2020	SRR9670873	414	414	120	vaginal	US	male	full_term	Exclusive	bulk	DNA	NA
LiangG_2020	SRR9670924	417	417	120	vaginal	US	female	full_term	combined	bulk	DNA	NA
LiangG_2020	SRR9670891	420	420	120	vaginal	US	female	full_term	Non-breastmilk	bulk	DNA	NA
LiangG_2020	SRR9670890	424	424	120	vaginal	US	male	full_term	Non-breastmilk	bulk	DNA	NA
LiangG_2020	SRR9670889	427	427	120	CS	US	male	full_term	Non-breastmilk	bulk	DNA	NA
LiangG_2020	SRR8653038	4280	428	0	CS	US	female	full_term	NA	bulk	DNA	NA
LiangG_2020	SRR8653031	4281	428	39	CS	US	female	full_term	combined	bulk	DNA	NA
LiangG_2020	SRR8653030	4284	428	122	CS	US	female	full_term	combined	bulk	DNA	NA
MaqsoodR_2019	ERR3487534	C004.1_viral	C004	3	CS	US	NA	full_term	combined	VLP	DNA	MDA
MaqsoodR_2019	ERR3487576	C008.1_viral	C008	1	vaginal	US	NA	full_term	Non-breastmilk	VLP	DNA	MDA
MaqsoodR_2019	ERR3487587	C008.2_viral	C008	1	vaginal	US	NA	full_term	Non-breastmilk	VLP	DNA	MDA
MaqsoodR_2019	ERR3487601	C010.1_viral	C010	3	CS	US	NA	full_term	combined	VLP	DNA	MDA
MaqsoodR_2019	ERR3487611	C010.2_viral	C010	1.65277777777778	CS	US	NA	full_term	combined	VLP	DNA	MDA
MaqsoodR_2019	ERR3487581	C011.1_viral	C011	0	vaginal	US	NA	full_term	combined	VLP	DNA	MDA
MaqsoodR_2019	ERR3487586	C011.2_viral	C011	1	vaginal	US	NA	full_term	combined	VLP	DNA	MDA
MaqsoodR_2019	ERR3487595	C012.2_viral	C012	0	vaginal	US	NA	full_term	combined	VLP	DNA	MDA
MaqsoodR_2019	ERR3487607	C012.1_viral	C012	0	vaginal	US	NA	full_term	combined	VLP	DNA	MDA
MaqsoodR_2019	ERR3487537	C013.2_viral	C013	0	CS	US	NA	full_term	combined	VLP	DNA	MDA
MaqsoodR_2019	ERR3487540	C013.1_viral	C013	0	CS	US	NA	full_term	combined	VLP	DNA	MDA
MaqsoodR_2019	ERR3487591	C014.1_viral	C014	2	vaginal	US	NA	full_term	combined	VLP	DNA	MDA
MaqsoodR_2019	ERR3487609	C014.2_viral	C014	2	vaginal	US	NA	full_term	combined	VLP	DNA	MDA
MaqsoodR_2019	ERR3487552	C015.1_viral	C015	1	vaginal	US	NA	full_term	Exclusive	VLP	DNA	MDA
MaqsoodR_2019	ERR3487557	C015.2_viral	C015	1	vaginal	US	NA	full_term	Exclusive	VLP	DNA	MDA
MaqsoodR_2019	ERR3487580	C016.1_viral	C016	0	CS	US	NA	full_term	Non-breastmilk	VLP	DNA	MDA
MaqsoodR_2019	ERR3487585	C016.2_viral	C016	1	CS	US	NA	full_term	Non-breastmilk	VLP	DNA	MDA
MaqsoodR_2019	ERR3487550	C017.1_viral	C017	1	vaginal	US	NA	full_term	combined	VLP	DNA	MDA
MaqsoodR_2019	ERR3487562	C017.2_viral	C017	2	vaginal	US	NA	full_term	combined	VLP	DNA	MDA
MaqsoodR_2019	ERR3487610	C018.2_viral	C018	2	CS	US	NA	full_term	Non-breastmilk	VLP	DNA	MDA
MaqsoodR_2019	ERR3487612	C018.1_viral	C018	2	CS	US	NA	full_term	Non-breastmilk	VLP	DNA	MDA
MaqsoodR_2019	ERR3487543	C019.2_viral	C019	0	CS	US	NA	full_term	combined	VLP	DNA	MDA
MaqsoodR_2019	ERR3487544	C019.1_viral	C019	0	CS	US	NA	full_term	combined	VLP	DNA	MDA
MaqsoodR_2019	ERR3487582	C020.2_viral	C020	0	CS	US	NA	full_term	Exclusive	VLP	DNA	MDA
MaqsoodR_2019	ERR3487583	C020.1_viral	C020	0	CS	US	NA	full_term	Exclusive	VLP	DNA	MDA
MaqsoodR_2019	ERR3487558	C021.2_viral	C021	0	vaginal	US	NA	full_term	combined	VLP	DNA	MDA
MaqsoodR_2019	ERR3487559	C021.1_viral	C021	0	vaginal	US	NA	full_term	combined	VLP	DNA	MDA
MaqsoodR_2019	ERR3487600	C024.2_viral	C024	3	CS	US	NA	full_term	combined	VLP	DNA	MDA
MaqsoodR_2019	ERR3487608	C024.1_viral	C024	3	CS	US	NA	full_term	combined	VLP	DNA	MDA
MaqsoodR_2019	ERR3487570	C025.1_viral	C025	1	vaginal	US	NA	full_term	combined	VLP	DNA	MDA
MaqsoodR_2019	ERR3487579	C025.2_viral	C025	0	CS	US	NA	full_term	combined	VLP	DNA	MDA
MaqsoodR_2019	ERR3487563	C026.2_viral	C026	1	vaginal	US	NA	full_term	combined	VLP	DNA	MDA
MaqsoodR_2019	ERR3487565	C026.1_viral	C026	1	vaginal	US	NA	full_term	combined	VLP	DNA	MDA
MaqsoodR_2019	ERR3487594	C035.1_viral	C035	0	vaginal	US	NA	full_term	Exclusive	VLP	DNA	MDA
MaqsoodR_2019	ERR3487599	C035.2_viral	C035	0	vaginal	US	NA	full_term	Exclusive	VLP	DNA	MDA
MaqsoodR_2019	ERR3487536	C036.1_viral	C036	0	CS	US	NA	full_term	Exclusive	VLP	DNA	MDA
MaqsoodR_2019	ERR3487539	C036.2_viral	C036	3	CS	US	NA	full_term	combined	VLP	DNA	MDA
MaqsoodR_2019	ERR3487575	C037.2_viral	C037	0	CS	US	NA	full_term	combined	VLP	DNA	MDA
MaqsoodR_2019	ERR3487578	C037.1_viral	C037	1	CS	US	NA	full_term	Exclusive	VLP	DNA	MDA
MaqsoodR_2019	ERR3487596	C039.2_viral	C039	1	CS	US	NA	full_term	combined	VLP	DNA	MDA
MaqsoodR_2019	ERR3487597	C039.1_viral	C039	1	CS	US	NA	full_term	combined	VLP	DNA	MDA
MaqsoodR_2019	ERR3487533	C042.2_viral	C042	0	CS	US	NA	full_term	Non-breastmilk	VLP	DNA	MDA
MaqsoodR_2019	ERR3487541	C042.1_viral	C042	0	CS	US	NA	full_term	Non-breastmilk	VLP	DNA	MDA
MaqsoodR_2019	ERR3487545	C043.1_viral	C043	1	CS	US	NA	full_term	Non-breastmilk	VLP	DNA	MDA
MaqsoodR_2019	ERR3487546	C043.2_viral	C043	1	CS	US	NA	full_term	Non-breastmilk	VLP	DNA	MDA
MaqsoodR_2019	ERR3487604	C044.2_viral	C044	1	CS	US	NA	full_term	combined	VLP	DNA	MDA
MaqsoodR_2019	ERR3487560	C045.2_viral	C045	1	CS	US	NA	full_term	Non-breastmilk	VLP	DNA	MDA
MaqsoodR_2019	ERR3487551	C046.1_viral	C046	3	CS	US	NA	full_term	combined	VLP	DNA	MDA
MaqsoodR_2019	ERR3487555	C047.2_viral	C047	2	CS	US	NA	full_term	Non-breastmilk	VLP	DNA	MDA
MaqsoodR_2019	ERR3487567	C047.1_viral	C047	1	vaginal	US	NA	full_term	Non-breastmilk	VLP	DNA	MDA
McCannA_2018	SRR5495018	IM003	IM003	360	CS	Ireland	female	full_term	NA	VLP	DNA	MDA
McCannA_2018	SRR5495017	IM006	IM006	360	vaginal	Ireland	male	full_term	NA	VLP	DNA	MDA
McCannA_2018	SRR5495016	IM008	IM008	360	CS	Ireland	male	full_term	NA	VLP	DNA	MDA
McCannA_2018	SRR5495015	IM011	IM011	360	vaginal	Ireland	male	full_term	NA	VLP	DNA	MDA
McCannA_2018	SRR5495014	IM015	IM015	360	vaginal	Ireland	male	full_term	NA	VLP	DNA	MDA
McCannA_2018	SRR5495013	IM018	IM018	360	vaginal	Ireland	female	full_term	NA	VLP	DNA	MDA
McCannA_2018	SRR5495012	IM057	IM057	360	CS	Ireland	male	full_term	NA	VLP	DNA	MDA
McCannA_2018	SRR5495011	IM058	IM058	360	vaginal	Ireland	male	full_term	NA	VLP	DNA	MDA
McCannA_2018	SRR5495010	IM061	IM061	360	CS	Ireland	male	full_term	NA	VLP	DNA	MDA
McCannA_2018	SRR5495009	IM064	IM064	360	CS	Ireland	female	full_term	NA	VLP	DNA	MDA
McCannA_2018	SRR5495008	IM074	IM074	360	vaginal	Ireland	male	full_term	NA	VLP	DNA	MDA
McCannA_2018	SRR5495007	IM075	IM075	360	vaginal	Ireland	male	full_term	NA	VLP	DNA	MDA
McCannA_2018	SRR5495006	IM082	IM082	360	CS	Ireland	male	full_term	NA	VLP	DNA	MDA
McCannA_2018	SRR5495005	IM104	IM104	360	CS	Ireland	female	full_term	NA	VLP	DNA	MDA
McCannA_2018	SRR5495004	IM107	IM107	360	CS	Ireland	male	full_term	NA	VLP	DNA	MDA
McCannA_2018	SRR5495003	IM113	IM113	360	CS	Ireland	female	full_term	NA	VLP	DNA	MDA
McCannA_2018	SRR5495002	IM115	IM115	360	vaginal	Ireland	female	full_term	NA	VLP	DNA	MDA
McCannA_2018	SRR5495001	IM117	IM117	360	CS	Ireland	female	full_term	NA	VLP	DNA	MDA
McCannA_2018	SRR5495000	IM118	IM118	360	vaginal	Ireland	male	full_term	NA	VLP	DNA	MDA
McCannA_2018	SRR5494999	IM125	IM125	360	vaginal	Ireland	female	full_term	NA	VLP	DNA	MDA
ShahSA_2023	ERR8081229	NA	kid1	360	NA	Denmark	NA	NA	NA	VLP	DNA	MDA
ShahSA_2023	ERR8081230	NA	kid2	360	NA	Denmark	NA	NA	NA	VLP	DNA	MDA
ShahSA_2023	ERR8081231	NA	kid3	360	NA	Denmark	NA	NA	NA	VLP	DNA	MDA
ShahSA_2023	ERR8081232	NA	kid4	360	NA	Denmark	NA	NA	NA	VLP	DNA	MDA
ShahSA_2023	ERR8081233	NA	kid5	360	NA	Denmark	NA	NA	NA	VLP	DNA	MDA
ShahSA_2023	ERR8081234	NA	kid6	360	NA	Denmark	NA	NA	NA	VLP	DNA	MDA
ShahSA_2023	ERR8081235	NA	kid7	360	NA	Denmark	NA	NA	NA	VLP	DNA	MDA
ShahSA_2023	ERR8081236	NA	kid8	360	NA	Denmark	NA	NA	NA	VLP	DNA	MDA
ShahSA_2023	ERR8081237	NA	kid9	360	NA	Denmark	NA	NA	NA	VLP	DNA	MDA
ShahSA_2023	ERR8081238	NA	kid10	360	NA	Denmark	NA	NA	NA	VLP	DNA	MDA
ShahSA_2023	ERR8081239	NA	kid11	360	NA	Denmark	NA	NA	NA	VLP	DNA	MDA
ShahSA_2023	ERR8081240	NA	kid12	360	NA	Denmark	NA	NA	NA	VLP	DNA	MDA
ShahSA_2023	ERR8081241	NA	kid13	360	NA	Denmark	NA	NA	NA	VLP	DNA	MDA
ShahSA_2023	ERR8081242	NA	kid14	360	NA	Denmark	NA	NA	NA	VLP	DNA	MDA
ShahSA_2023	ERR8081243	NA	kid15	360	NA	Denmark	NA	NA	NA	VLP	DNA	MDA
ShahSA_2023	ERR8081244	NA	kid16	360	NA	Denmark	NA	NA	NA	VLP	DNA	MDA
ShahSA_2023	ERR8081245	NA	kid17	360	NA	Denmark	NA	NA	NA	VLP	DNA	MDA
ShahSA_2023	ERR8081246	NA	kid18	360	NA	Denmark	NA	NA	NA	VLP	DNA	MDA
ShahSA_2023	ERR8081247	NA	kid19	360	NA	Denmark	NA	NA	NA	VLP	DNA	MDA
ShahSA_2023	ERR8081248	NA	kid20	360	NA	Denmark	NA	NA	NA	VLP	DNA	MDA
ShahSA_2023	ERR8081249	NA	kid21	360	NA	Denmark	NA	NA	NA	VLP	DNA	MDA
ShahSA_2023	ERR8081250	NA	kid22	360	NA	Denmark	NA	NA	NA	VLP	DNA	MDA
ShahSA_2023	ERR8081251	NA	kid23	360	NA	Denmark	NA	NA	NA	VLP	DNA	MDA
ShahSA_2023	ERR8081252	NA	kid24	360	NA	Denmark	NA	NA	NA	VLP	DNA	MDA
ShahSA_2023	ERR8081253	NA	kid25	360	NA	Denmark	NA	NA	NA	VLP	DNA	MDA
ShahSA_2023	ERR8081254	NA	kid26	360	NA	Denmark	NA	NA	NA	VLP	DNA	MDA
ShahSA_2023	ERR8081255	NA	kid27	360	NA	Denmark	NA	NA	NA	VLP	DNA	MDA
ShahSA_2023	ERR8081256	NA	kid28	360	NA	Denmark	NA	NA	NA	VLP	DNA	MDA
ShahSA_2023	ERR8081257	NA	kid29	360	NA	Denmark	NA	NA	NA	VLP	DNA	MDA
ShahSA_2023	ERR8081258	NA	kid30	360	NA	Denmark	NA	NA	NA	VLP	DNA	MDA
ShahSA_2023	ERR8081259	NA	kid31	360	NA	Denmark	NA	NA	NA	VLP	DNA	MDA
ShahSA_2023	ERR8081260	NA	kid32	360	NA	Denmark	NA	NA	NA	VLP	DNA	MDA
ShahSA_2023	ERR8081261	NA	kid33	360	NA	Denmark	NA	NA	NA	VLP	DNA	MDA
ShahSA_2023	ERR8081262	NA	kid34	360	NA	Denmark	NA	NA	NA	VLP	DNA	MDA
ShahSA_2023	ERR8081263	NA	kid35	360	NA	Denmark	NA	NA	NA	VLP	DNA	MDA
ShahSA_2023	ERR8081264	NA	kid36	360	NA	Denmark	NA	NA	NA	VLP	DNA	MDA
ShahSA_2023	ERR8081265	NA	kid37	360	NA	Denmark	NA	NA	NA	VLP	DNA	MDA
ShahSA_2023	ERR8081266	NA	kid38	360	NA	Denmark	NA	NA	NA	VLP	DNA	MDA
ShahSA_2023	ERR8081267	NA	kid39	360	NA	Denmark	NA	NA	NA	VLP	DNA	MDA
ShahSA_2023	ERR8081268	NA	kid40	360	NA	Denmark	NA	NA	NA	VLP	DNA	MDA
ShahSA_2023	ERR8081269	NA	kid41	360	NA	Denmark	NA	NA	NA	VLP	DNA	MDA
ShahSA_2023	ERR8081270	NA	kid42	360	NA	Denmark	NA	NA	NA	VLP	DNA	MDA
ShahSA_2023	ERR8081271	NA	kid43	360	NA	Denmark	NA	NA	NA	VLP	DNA	MDA
ShahSA_2023	ERR8081272	NA	kid44	360	NA	Denmark	NA	NA	NA	VLP	DNA	MDA
ShahSA_2023	ERR8081273	NA	kid45	360	NA	Denmark	NA	NA	NA	VLP	DNA	MDA
ShahSA_2023	ERR8081274	NA	kid46	360	NA	Denmark	NA	NA	NA	VLP	DNA	MDA
ShahSA_2023	ERR8081275	NA	kid47	360	NA	Denmark	NA	NA	NA	VLP	DNA	MDA
ShahSA_2023	ERR8081276	NA	kid48	360	NA	Denmark	NA	NA	NA	VLP	DNA	MDA
ShahSA_2023	ERR8081277	NA	kid49	360	NA	Denmark	NA	NA	NA	VLP	DNA	MDA
ShahSA_2023	ERR8081278	NA	kid50	360	NA	Denmark	NA	NA	NA	VLP	DNA	MDA
ShahSA_2023	ERR8081279	NA	kid51	360	NA	Denmark	NA	NA	NA	VLP	DNA	MDA
ShahSA_2023	ERR8081280	NA	kid52	360	NA	Denmark	NA	NA	NA	VLP	DNA	MDA
ShahSA_2023	ERR8081281	NA	kid53	360	NA	Denmark	NA	NA	NA	VLP	DNA	MDA
ShahSA_2023	ERR8081282	NA	kid54	360	NA	Denmark	NA	NA	NA	VLP	DNA	MDA
ShahSA_2023	ERR8081283	NA	kid55	360	NA	Denmark	NA	NA	NA	VLP	DNA	MDA
ShahSA_2023	ERR8081284	NA	kid56	360	NA	Denmark	NA	NA	NA	VLP	DNA	MDA
ShahSA_2023	ERR8081285	NA	kid57	360	NA	Denmark	NA	NA	NA	VLP	DNA	MDA
ShahSA_2023	ERR8081286	NA	kid58	360	NA	Denmark	NA	NA	NA	VLP	DNA	MDA
ShahSA_2023	ERR8081287	NA	kid59	360	NA	Denmark	NA	NA	NA	VLP	DNA	MDA
ShahSA_2023	ERR8081288	NA	kid60	360	NA	Denmark	NA	NA	NA	VLP	DNA	MDA
ShahSA_2023	ERR8081289	NA	kid61	360	NA	Denmark	NA	NA	NA	VLP	DNA	MDA
ShahSA_2023	ERR8081290	NA	kid62	360	NA	Denmark	NA	NA	NA	VLP	DNA	MDA
ShahSA_2023	ERR8081291	NA	kid63	360	NA	Denmark	NA	NA	NA	VLP	DNA	MDA
ShahSA_2023	ERR8081292	NA	kid64	360	NA	Denmark	NA	NA	NA	VLP	DNA	MDA
ShahSA_2023	ERR8081293	NA	kid65	360	NA	Denmark	NA	NA	NA	VLP	DNA	MDA
ShahSA_2023	ERR8081294	NA	kid66	360	NA	Denmark	NA	NA	NA	VLP	DNA	MDA
ShahSA_2023	ERR8081295	NA	kid67	360	NA	Denmark	NA	NA	NA	VLP	DNA	MDA
ShahSA_2023	ERR8081296	NA	kid68	360	NA	Denmark	NA	NA	NA	VLP	DNA	MDA
ShahSA_2023	ERR8081297	NA	kid69	360	NA	Denmark	NA	NA	NA	VLP	DNA	MDA
ShahSA_2023	ERR8081298	NA	kid70	360	NA	Denmark	NA	NA	NA	VLP	DNA	MDA
ShahSA_2023	ERR8081299	NA	kid71	360	NA	Denmark	NA	NA	NA	VLP	DNA	MDA
ShahSA_2023	ERR8081300	NA	kid72	360	NA	Denmark	NA	NA	NA	VLP	DNA	MDA
ShahSA_2023	ERR8081301	NA	kid73	360	NA	Denmark	NA	NA	NA	VLP	DNA	MDA
ShahSA_2023	ERR8081302	NA	kid74	360	NA	Denmark	NA	NA	NA	VLP	DNA	MDA
ShahSA_2023	ERR8081303	NA	kid75	360	NA	Denmark	NA	NA	NA	VLP	DNA	MDA
ShahSA_2023	ERR8081304	NA	kid76	360	NA	Denmark	NA	NA	NA	VLP	DNA	MDA
ShahSA_2023	ERR8081305	NA	kid77	360	NA	Denmark	NA	NA	NA	VLP	DNA	MDA
ShahSA_2023	ERR8081306	NA	kid78	360	NA	Denmark	NA	NA	NA	VLP	DNA	MDA
ShahSA_2023	ERR8081307	NA	kid79	360	NA	Denmark	NA	NA	NA	VLP	DNA	MDA
ShahSA_2023	ERR8081308	NA	kid80	360	NA	Denmark	NA	NA	NA	VLP	DNA	MDA
ShahSA_2023	ERR8081309	NA	kid81	360	NA	Denmark	NA	NA	NA	VLP	DNA	MDA
ShahSA_2023	ERR8081310	NA	kid82	360	NA	Denmark	NA	NA	NA	VLP	DNA	MDA
ShahSA_2023	ERR8081311	NA	kid83	360	NA	Denmark	NA	NA	NA	VLP	DNA	MDA
ShahSA_2023	ERR8081312	NA	kid84	360	NA	Denmark	NA	NA	NA	VLP	DNA	MDA
ShahSA_2023	ERR8081313	NA	kid85	360	NA	Denmark	NA	NA	NA	VLP	DNA	MDA
ShahSA_2023	ERR8081314	NA	kid86	360	NA	Denmark	NA	NA	NA	VLP	DNA	MDA
ShahSA_2023	ERR8081315	NA	kid87	360	NA	Denmark	NA	NA	NA	VLP	DNA	MDA
ShahSA_2023	ERR8081316	NA	kid88	360	NA	Denmark	NA	NA	NA	VLP	DNA	MDA
ShahSA_2023	ERR8081317	NA	kid89	360	NA	Denmark	NA	NA	NA	VLP	DNA	MDA
ShahSA_2023	ERR8081318	NA	kid90	360	NA	Denmark	NA	NA	NA	VLP	DNA	MDA
ShahSA_2023	ERR8081319	NA	kid91	360	NA	Denmark	NA	NA	NA	VLP	DNA	MDA
ShahSA_2023	ERR8081320	NA	kid92	360	NA	Denmark	NA	NA	NA	VLP	DNA	MDA
ShahSA_2023	ERR8081321	NA	kid93	360	NA	Denmark	NA	NA	NA	VLP	DNA	MDA
ShahSA_2023	ERR8081322	NA	kid94	360	NA	Denmark	NA	NA	NA	VLP	DNA	MDA
ShahSA_2023	ERR8081323	NA	kid95	360	NA	Denmark	NA	NA	NA	VLP	DNA	MDA
ShahSA_2023	ERR8081324	NA	kid96	360	NA	Denmark	NA	NA	NA	VLP	DNA	MDA
ShahSA_2023	ERR8081325	NA	kid97	360	NA	Denmark	NA	NA	NA	VLP	DNA	MDA
ShahSA_2023	ERR8081326	NA	kid98	360	NA	Denmark	NA	NA	NA	VLP	DNA	MDA
ShahSA_2023	ERR8081327	NA	kid99	360	NA	Denmark	NA	NA	NA	VLP	DNA	MDA
ShahSA_2023	ERR8081328	NA	kid100	360	NA	Denmark	NA	NA	NA	VLP	DNA	MDA
ShahSA_2023	ERR8081329	NA	kid101	360	NA	Denmark	NA	NA	NA	VLP	DNA	MDA
ShahSA_2023	ERR8081330	NA	kid102	360	NA	Denmark	NA	NA	NA	VLP	DNA	MDA
ShahSA_2023	ERR8081331	NA	kid103	360	NA	Denmark	NA	NA	NA	VLP	DNA	MDA
ShahSA_2023	ERR8081332	NA	kid104	360	NA	Denmark	NA	NA	NA	VLP	DNA	MDA
ShahSA_2023	ERR8081333	NA	kid105	360	NA	Denmark	NA	NA	NA	VLP	DNA	MDA
ShahSA_2023	ERR8081334	NA	kid106	360	NA	Denmark	NA	NA	NA	VLP	DNA	MDA
ShahSA_2023	ERR8081335	NA	kid107	360	NA	Denmark	NA	NA	NA	VLP	DNA	MDA
ShahSA_2023	ERR8081336	NA	kid108	360	NA	Denmark	NA	NA	NA	VLP	DNA	MDA
ShahSA_2023	ERR8081337	NA	kid109	360	NA	Denmark	NA	NA	NA	VLP	DNA	MDA
ShahSA_2023	ERR8081338	NA	kid110	360	NA	Denmark	NA	NA	NA	VLP	DNA	MDA
ShahSA_2023	ERR8081339	NA	kid111	360	NA	Denmark	NA	NA	NA	VLP	DNA	MDA
ShahSA_2023	ERR8081340	NA	kid112	360	NA	Denmark	NA	NA	NA	VLP	DNA	MDA
ShahSA_2023	ERR8081341	NA	kid113	360	NA	Denmark	NA	NA	NA	VLP	DNA	MDA
ShahSA_2023	ERR8081342	NA	kid114	360	NA	Denmark	NA	NA	NA	VLP	DNA	MDA
ShahSA_2023	ERR8081343	NA	kid115	360	NA	Denmark	NA	NA	NA	VLP	DNA	MDA
ShahSA_2023	ERR8081344	NA	kid116	360	NA	Denmark	NA	NA	NA	VLP	DNA	MDA
ShahSA_2023	ERR8081345	NA	kid117	360	NA	Denmark	NA	NA	NA	VLP	DNA	MDA
ShahSA_2023	ERR8081346	NA	kid118	360	NA	Denmark	NA	NA	NA	VLP	DNA	MDA
ShahSA_2023	ERR8081347	NA	kid119	360	NA	Denmark	NA	NA	NA	VLP	DNA	MDA
ShahSA_2023	ERR8081348	NA	kid120	360	NA	Denmark	NA	NA	NA	VLP	DNA	MDA
ShahSA_2023	ERR8081349	NA	kid121	360	NA	Denmark	NA	NA	NA	VLP	DNA	MDA
ShahSA_2023	ERR8081350	NA	kid122	360	NA	Denmark	NA	NA	NA	VLP	DNA	MDA
ShahSA_2023	ERR8081351	NA	kid123	360	NA	Denmark	NA	NA	NA	VLP	DNA	MDA
ShahSA_2023	ERR8081352	NA	kid124	360	NA	Denmark	NA	NA	NA	VLP	DNA	MDA
ShahSA_2023	ERR8081353	NA	kid125	360	NA	Denmark	NA	NA	NA	VLP	DNA	MDA
ShahSA_2023	ERR8081354	NA	kid126	360	NA	Denmark	NA	NA	NA	VLP	DNA	MDA
ShahSA_2023	ERR8081355	NA	kid127	360	NA	Denmark	NA	NA	NA	VLP	DNA	MDA
ShahSA_2023	ERR8081356	NA	kid128	360	NA	Denmark	NA	NA	NA	VLP	DNA	MDA
ShahSA_2023	ERR8081357	NA	kid129	360	NA	Denmark	NA	NA	NA	VLP	DNA	MDA
ShahSA_2023	ERR8081358	NA	kid130	360	NA	Denmark	NA	NA	NA	VLP	DNA	MDA
ShahSA_2023	ERR8081359	NA	kid131	360	NA	Denmark	NA	NA	NA	VLP	DNA	MDA
ShahSA_2023	ERR8081360	NA	kid132	360	NA	Denmark	NA	NA	NA	VLP	DNA	MDA
ShahSA_2023	ERR8081361	NA	kid133	360	NA	Denmark	NA	NA	NA	VLP	DNA	MDA
ShahSA_2023	ERR8081362	NA	kid134	360	NA	Denmark	NA	NA	NA	VLP	DNA	MDA
ShahSA_2023	ERR8081363	NA	kid135	360	NA	Denmark	NA	NA	NA	VLP	DNA	MDA
ShahSA_2023	ERR8081364	NA	kid136	360	NA	Denmark	NA	NA	NA	VLP	DNA	MDA
ShahSA_2023	ERR8081365	NA	kid137	360	NA	Denmark	NA	NA	NA	VLP	DNA	MDA
ShahSA_2023	ERR8081366	NA	kid138	360	NA	Denmark	NA	NA	NA	VLP	DNA	MDA
ShahSA_2023	ERR8081367	NA	kid139	360	NA	Denmark	NA	NA	NA	VLP	DNA	MDA
ShahSA_2023	ERR8081368	NA	kid140	360	NA	Denmark	NA	NA	NA	VLP	DNA	MDA
ShahSA_2023	ERR8081369	NA	kid141	360	NA	Denmark	NA	NA	NA	VLP	DNA	MDA
ShahSA_2023	ERR8081370	NA	kid142	360	NA	Denmark	NA	NA	NA	VLP	DNA	MDA
ShahSA_2023	ERR8081371	NA	kid143	360	NA	Denmark	NA	NA	NA	VLP	DNA	MDA
ShahSA_2023	ERR8081372	NA	kid144	360	NA	Denmark	NA	NA	NA	VLP	DNA	MDA
ShahSA_2023	ERR8081373	NA	kid145	360	NA	Denmark	NA	NA	NA	VLP	DNA	MDA
ShahSA_2023	ERR8081374	NA	kid146	360	NA	Denmark	NA	NA	NA	VLP	DNA	MDA
ShahSA_2023	ERR8081375	NA	kid147	360	NA	Denmark	NA	NA	NA	VLP	DNA	MDA
ShahSA_2023	ERR8081376	NA	kid148	360	NA	Denmark	NA	NA	NA	VLP	DNA	MDA
ShahSA_2023	ERR8081377	NA	kid149	360	NA	Denmark	NA	NA	NA	VLP	DNA	MDA
ShahSA_2023	ERR8081378	NA	kid150	360	NA	Denmark	NA	NA	NA	VLP	DNA	MDA
ShahSA_2023	ERR8081379	NA	kid151	360	NA	Denmark	NA	NA	NA	VLP	DNA	MDA
ShahSA_2023	ERR8081380	NA	kid152	360	NA	Denmark	NA	NA	NA	VLP	DNA	MDA
ShahSA_2023	ERR8081381	NA	kid153	360	NA	Denmark	NA	NA	NA	VLP	DNA	MDA
ShahSA_2023	ERR8081382	NA	kid154	360	NA	Denmark	NA	NA	NA	VLP	DNA	MDA
ShahSA_2023	ERR8081383	NA	kid155	360	NA	Denmark	NA	NA	NA	VLP	DNA	MDA
ShahSA_2023	ERR8081384	NA	kid156	360	NA	Denmark	NA	NA	NA	VLP	DNA	MDA
ShahSA_2023	ERR8081385	NA	kid157	360	NA	Denmark	NA	NA	NA	VLP	DNA	MDA
ShahSA_2023	ERR8081386	NA	kid158	360	NA	Denmark	NA	NA	NA	VLP	DNA	MDA
ShahSA_2023	ERR8081387	NA	kid159	360	NA	Denmark	NA	NA	NA	VLP	DNA	MDA
ShahSA_2023	ERR8081388	NA	kid160	360	NA	Denmark	NA	NA	NA	VLP	DNA	MDA
ShahSA_2023	ERR8081389	NA	kid161	360	NA	Denmark	NA	NA	NA	VLP	DNA	MDA
ShahSA_2023	ERR8081390	NA	kid162	360	NA	Denmark	NA	NA	NA	VLP	DNA	MDA
ShahSA_2023	ERR8081391	NA	kid163	360	NA	Denmark	NA	NA	NA	VLP	DNA	MDA
ShahSA_2023	ERR8081392	NA	kid164	360	NA	Denmark	NA	NA	NA	VLP	DNA	MDA
ShahSA_2023	ERR8081393	NA	kid165	360	NA	Denmark	NA	NA	NA	VLP	DNA	MDA
ShahSA_2023	ERR8081394	NA	kid166	360	NA	Denmark	NA	NA	NA	VLP	DNA	MDA
ShahSA_2023	ERR8081395	NA	kid167	360	NA	Denmark	NA	NA	NA	VLP	DNA	MDA
ShahSA_2023	ERR8081396	NA	kid168	360	NA	Denmark	NA	NA	NA	VLP	DNA	MDA
ShahSA_2023	ERR8081397	NA	kid169	360	NA	Denmark	NA	NA	NA	VLP	DNA	MDA
ShahSA_2023	ERR8081398	NA	kid170	360	NA	Denmark	NA	NA	NA	VLP	DNA	MDA
ShahSA_2023	ERR8081399	NA	kid171	360	NA	Denmark	NA	NA	NA	VLP	DNA	MDA
ShahSA_2023	ERR8081400	NA	kid172	360	NA	Denmark	NA	NA	NA	VLP	DNA	MDA
ShahSA_2023	ERR8081401	NA	kid173	360	NA	Denmark	NA	NA	NA	VLP	DNA	MDA
ShahSA_2023	ERR8081402	NA	kid174	360	NA	Denmark	NA	NA	NA	VLP	DNA	MDA
ShahSA_2023	ERR8081403	NA	kid175	360	NA	Denmark	NA	NA	NA	VLP	DNA	MDA
ShahSA_2023	ERR8081404	NA	kid176	360	NA	Denmark	NA	NA	NA	VLP	DNA	MDA
ShahSA_2023	ERR8081405	NA	kid177	360	NA	Denmark	NA	NA	NA	VLP	DNA	MDA
ShahSA_2023	ERR8081406	NA	kid178	360	NA	Denmark	NA	NA	NA	VLP	DNA	MDA
ShahSA_2023	ERR8081407	NA	kid179	360	NA	Denmark	NA	NA	NA	VLP	DNA	MDA
ShahSA_2023	ERR8081408	NA	kid180	360	NA	Denmark	NA	NA	NA	VLP	DNA	MDA
ShahSA_2023	ERR8081409	NA	kid181	360	NA	Denmark	NA	NA	NA	VLP	DNA	MDA
ShahSA_2023	ERR8081410	NA	kid182	360	NA	Denmark	NA	NA	NA	VLP	DNA	MDA
ShahSA_2023	ERR8081411	NA	kid183	360	NA	Denmark	NA	NA	NA	VLP	DNA	MDA
ShahSA_2023	ERR8081412	NA	kid184	360	NA	Denmark	NA	NA	NA	VLP	DNA	MDA
ShahSA_2023	ERR8081413	NA	kid185	360	NA	Denmark	NA	NA	NA	VLP	DNA	MDA
ShahSA_2023	ERR8081414	NA	kid186	360	NA	Denmark	NA	NA	NA	VLP	DNA	MDA
ShahSA_2023	ERR8081415	NA	kid187	360	NA	Denmark	NA	NA	NA	VLP	DNA	MDA
ShahSA_2023	ERR8081416	NA	kid188	360	NA	Denmark	NA	NA	NA	VLP	DNA	MDA
ShahSA_2023	ERR8081417	NA	kid189	360	NA	Denmark	NA	NA	NA	VLP	DNA	MDA
ShahSA_2023	ERR8081418	NA	kid190	360	NA	Denmark	NA	NA	NA	VLP	DNA	MDA
ShahSA_2023	ERR8081419	NA	kid191	360	NA	Denmark	NA	NA	NA	VLP	DNA	MDA
ShahSA_2023	ERR8081420	NA	kid192	360	NA	Denmark	NA	NA	NA	VLP	DNA	MDA
ShahSA_2023	ERR8081421	NA	kid193	360	NA	Denmark	NA	NA	NA	VLP	DNA	MDA
ShahSA_2023	ERR8081422	NA	kid194	360	NA	Denmark	NA	NA	NA	VLP	DNA	MDA
ShahSA_2023	ERR8081423	NA	kid195	360	NA	Denmark	NA	NA	NA	VLP	DNA	MDA
ShahSA_2023	ERR8081424	NA	kid196	360	NA	Denmark	NA	NA	NA	VLP	DNA	MDA
ShahSA_2023	ERR8081425	NA	kid197	360	NA	Denmark	NA	NA	NA	VLP	DNA	MDA
ShahSA_2023	ERR8081426	NA	kid198	360	NA	Denmark	NA	NA	NA	VLP	DNA	MDA
ShahSA_2023	ERR8081427	NA	kid199	360	NA	Denmark	NA	NA	NA	VLP	DNA	MDA
ShahSA_2023	ERR8081428	NA	kid200	360	NA	Denmark	NA	NA	NA	VLP	DNA	MDA
ShahSA_2023	ERR8081429	NA	kid201	360	NA	Denmark	NA	NA	NA	VLP	DNA	MDA
ShahSA_2023	ERR8081430	NA	kid202	360	NA	Denmark	NA	NA	NA	VLP	DNA	MDA
ShahSA_2023	ERR8081431	NA	kid203	360	NA	Denmark	NA	NA	NA	VLP	DNA	MDA
ShahSA_2023	ERR8081432	NA	kid204	360	NA	Denmark	NA	NA	NA	VLP	DNA	MDA
ShahSA_2023	ERR8081433	NA	kid205	360	NA	Denmark	NA	NA	NA	VLP	DNA	MDA
ShahSA_2023	ERR8081434	NA	kid206	360	NA	Denmark	NA	NA	NA	VLP	DNA	MDA
ShahSA_2023	ERR8081435	NA	kid207	360	NA	Denmark	NA	NA	NA	VLP	DNA	MDA
ShahSA_2023	ERR8081436	NA	kid208	360	NA	Denmark	NA	NA	NA	VLP	DNA	MDA
ShahSA_2023	ERR8081437	NA	kid209	360	NA	Denmark	NA	NA	NA	VLP	DNA	MDA
ShahSA_2023	ERR8081438	NA	kid210	360	NA	Denmark	NA	NA	NA	VLP	DNA	MDA
ShahSA_2023	ERR8081439	NA	kid211	360	NA	Denmark	NA	NA	NA	VLP	DNA	MDA
ShahSA_2023	ERR8081440	NA	kid212	360	NA	Denmark	NA	NA	NA	VLP	DNA	MDA
ShahSA_2023	ERR8081441	NA	kid213	360	NA	Denmark	NA	NA	NA	VLP	DNA	MDA
ShahSA_2023	ERR8081442	NA	kid214	360	NA	Denmark	NA	NA	NA	VLP	DNA	MDA
ShahSA_2023	ERR8081443	NA	kid215	360	NA	Denmark	NA	NA	NA	VLP	DNA	MDA
ShahSA_2023	ERR8081444	NA	kid216	360	NA	Denmark	NA	NA	NA	VLP	DNA	MDA
ShahSA_2023	ERR8081445	NA	kid217	360	NA	Denmark	NA	NA	NA	VLP	DNA	MDA
ShahSA_2023	ERR8081446	NA	kid218	360	NA	Denmark	NA	NA	NA	VLP	DNA	MDA
ShahSA_2023	ERR8081447	NA	kid219	360	NA	Denmark	NA	NA	NA	VLP	DNA	MDA
ShahSA_2023	ERR8081448	NA	kid220	360	NA	Denmark	NA	NA	NA	VLP	DNA	MDA
ShahSA_2023	ERR8081449	NA	kid221	360	NA	Denmark	NA	NA	NA	VLP	DNA	MDA
ShahSA_2023	ERR8081450	NA	kid222	360	NA	Denmark	NA	NA	NA	VLP	DNA	MDA
ShahSA_2023	ERR8081451	NA	kid223	360	NA	Denmark	NA	NA	NA	VLP	DNA	MDA
ShahSA_2023	ERR8081452	NA	kid224	360	NA	Denmark	NA	NA	NA	VLP	DNA	MDA
ShahSA_2023	ERR8081453	NA	kid225	360	NA	Denmark	NA	NA	NA	VLP	DNA	MDA
ShahSA_2023	ERR8081454	NA	kid226	360	NA	Denmark	NA	NA	NA	VLP	DNA	MDA
ShahSA_2023	ERR8081455	NA	kid227	360	NA	Denmark	NA	NA	NA	VLP	DNA	MDA
ShahSA_2023	ERR8081456	NA	kid228	360	NA	Denmark	NA	NA	NA	VLP	DNA	MDA
ShahSA_2023	ERR8081457	NA	kid229	360	NA	Denmark	NA	NA	NA	VLP	DNA	MDA
ShahSA_2023	ERR8081458	NA	kid230	360	NA	Denmark	NA	NA	NA	VLP	DNA	MDA
ShahSA_2023	ERR8081459	NA	kid231	360	NA	Denmark	NA	NA	NA	VLP	DNA	MDA
ShahSA_2023	ERR8081460	NA	kid232	360	NA	Denmark	NA	NA	NA	VLP	DNA	MDA
ShahSA_2023	ERR8081461	NA	kid233	360	NA	Denmark	NA	NA	NA	VLP	DNA	MDA
ShahSA_2023	ERR8081462	NA	kid234	360	NA	Denmark	NA	NA	NA	VLP	DNA	MDA
ShahSA_2023	ERR8081463	NA	kid235	360	NA	Denmark	NA	NA	NA	VLP	DNA	MDA
ShahSA_2023	ERR8081464	NA	kid236	360	NA	Denmark	NA	NA	NA	VLP	DNA	MDA
ShahSA_2023	ERR8081465	NA	kid237	360	NA	Denmark	NA	NA	NA	VLP	DNA	MDA
ShahSA_2023	ERR8081466	NA	kid238	360	NA	Denmark	NA	NA	NA	VLP	DNA	MDA
ShahSA_2023	ERR8081467	NA	kid239	360	NA	Denmark	NA	NA	NA	VLP	DNA	MDA
ShahSA_2023	ERR8081468	NA	kid240	360	NA	Denmark	NA	NA	NA	VLP	DNA	MDA
ShahSA_2023	ERR8081469	NA	kid241	360	NA	Denmark	NA	NA	NA	VLP	DNA	MDA
ShahSA_2023	ERR8081470	NA	kid242	360	NA	Denmark	NA	NA	NA	VLP	DNA	MDA
ShahSA_2023	ERR8081471	NA	kid243	360	NA	Denmark	NA	NA	NA	VLP	DNA	MDA
ShahSA_2023	ERR8081472	NA	kid244	360	NA	Denmark	NA	NA	NA	VLP	DNA	MDA
ShahSA_2023	ERR8081473	NA	kid245	360	NA	Denmark	NA	NA	NA	VLP	DNA	MDA
ShahSA_2023	ERR8081474	NA	kid246	360	NA	Denmark	NA	NA	NA	VLP	DNA	MDA
ShahSA_2023	ERR8081475	NA	kid247	360	NA	Denmark	NA	NA	NA	VLP	DNA	MDA
ShahSA_2023	ERR8081476	NA	kid248	360	NA	Denmark	NA	NA	NA	VLP	DNA	MDA
ShahSA_2023	ERR8081477	NA	kid249	360	NA	Denmark	NA	NA	NA	VLP	DNA	MDA
ShahSA_2023	ERR8081478	NA	kid250	360	NA	Denmark	NA	NA	NA	VLP	DNA	MDA
ShahSA_2023	ERR8081479	NA	kid251	360	NA	Denmark	NA	NA	NA	VLP	DNA	MDA
ShahSA_2023	ERR8081480	NA	kid252	360	NA	Denmark	NA	NA	NA	VLP	DNA	MDA
ShahSA_2023	ERR8081481	NA	kid253	360	NA	Denmark	NA	NA	NA	VLP	DNA	MDA
ShahSA_2023	ERR8081482	NA	kid254	360	NA	Denmark	NA	NA	NA	VLP	DNA	MDA
ShahSA_2023	ERR8081483	NA	kid255	360	NA	Denmark	NA	NA	NA	VLP	DNA	MDA
ShahSA_2023	ERR8081484	NA	kid256	360	NA	Denmark	NA	NA	NA	VLP	DNA	MDA
ShahSA_2023	ERR8081485	NA	kid257	360	NA	Denmark	NA	NA	NA	VLP	DNA	MDA
ShahSA_2023	ERR8081486	NA	kid258	360	NA	Denmark	NA	NA	NA	VLP	DNA	MDA
ShahSA_2023	ERR8081487	NA	kid259	360	NA	Denmark	NA	NA	NA	VLP	DNA	MDA
ShahSA_2023	ERR8081488	NA	kid260	360	NA	Denmark	NA	NA	NA	VLP	DNA	MDA
ShahSA_2023	ERR8081489	NA	kid261	360	NA	Denmark	NA	NA	NA	VLP	DNA	MDA
ShahSA_2023	ERR8081490	NA	kid262	360	NA	Denmark	NA	NA	NA	VLP	DNA	MDA
ShahSA_2023	ERR8081491	NA	kid263	360	NA	Denmark	NA	NA	NA	VLP	DNA	MDA
ShahSA_2023	ERR8081492	NA	kid264	360	NA	Denmark	NA	NA	NA	VLP	DNA	MDA
ShahSA_2023	ERR8081493	NA	kid265	360	NA	Denmark	NA	NA	NA	VLP	DNA	MDA
ShahSA_2023	ERR8081494	NA	kid266	360	NA	Denmark	NA	NA	NA	VLP	DNA	MDA
ShahSA_2023	ERR8081495	NA	kid267	360	NA	Denmark	NA	NA	NA	VLP	DNA	MDA
ShahSA_2023	ERR8081496	NA	kid268	360	NA	Denmark	NA	NA	NA	VLP	DNA	MDA
ShahSA_2023	ERR8081497	NA	kid269	360	NA	Denmark	NA	NA	NA	VLP	DNA	MDA
ShahSA_2023	ERR8081498	NA	kid270	360	NA	Denmark	NA	NA	NA	VLP	DNA	MDA
ShahSA_2023	ERR8081499	NA	kid271	360	NA	Denmark	NA	NA	NA	VLP	DNA	MDA
ShahSA_2023	ERR8081500	NA	kid272	360	NA	Denmark	NA	NA	NA	VLP	DNA	MDA
ShahSA_2023	ERR8081501	NA	kid273	360	NA	Denmark	NA	NA	NA	VLP	DNA	MDA
ShahSA_2023	ERR8081502	NA	kid274	360	NA	Denmark	NA	NA	NA	VLP	DNA	MDA
ShahSA_2023	ERR8081503	NA	kid275	360	NA	Denmark	NA	NA	NA	VLP	DNA	MDA
ShahSA_2023	ERR8081504	NA	kid276	360	NA	Denmark	NA	NA	NA	VLP	DNA	MDA
ShahSA_2023	ERR8081505	NA	kid277	360	NA	Denmark	NA	NA	NA	VLP	DNA	MDA
ShahSA_2023	ERR8081506	NA	kid278	360	NA	Denmark	NA	NA	NA	VLP	DNA	MDA
ShahSA_2023	ERR8081507	NA	kid279	360	NA	Denmark	NA	NA	NA	VLP	DNA	MDA
ShahSA_2023	ERR8081508	NA	kid280	360	NA	Denmark	NA	NA	NA	VLP	DNA	MDA
ShahSA_2023	ERR8081509	NA	kid281	360	NA	Denmark	NA	NA	NA	VLP	DNA	MDA
ShahSA_2023	ERR8081510	NA	kid282	360	NA	Denmark	NA	NA	NA	VLP	DNA	MDA
ShahSA_2023	ERR8081511	NA	kid283	360	NA	Denmark	NA	NA	NA	VLP	DNA	MDA
ShahSA_2023	ERR8081512	NA	kid284	360	NA	Denmark	NA	NA	NA	VLP	DNA	MDA
ShahSA_2023	ERR8081513	NA	kid285	360	NA	Denmark	NA	NA	NA	VLP	DNA	MDA
ShahSA_2023	ERR8081514	NA	kid286	360	NA	Denmark	NA	NA	NA	VLP	DNA	MDA
ShahSA_2023	ERR8081515	NA	kid287	360	NA	Denmark	NA	NA	NA	VLP	DNA	MDA
ShahSA_2023	ERR8081516	NA	kid288	360	NA	Denmark	NA	NA	NA	VLP	DNA	MDA
ShahSA_2023	ERR8081517	NA	kid289	360	NA	Denmark	NA	NA	NA	VLP	DNA	MDA
ShahSA_2023	ERR8081518	NA	kid290	360	NA	Denmark	NA	NA	NA	VLP	DNA	MDA
ShahSA_2023	ERR8081519	NA	kid291	360	NA	Denmark	NA	NA	NA	VLP	DNA	MDA
ShahSA_2023	ERR8081520	NA	kid292	360	NA	Denmark	NA	NA	NA	VLP	DNA	MDA
ShahSA_2023	ERR8081521	NA	kid293	360	NA	Denmark	NA	NA	NA	VLP	DNA	MDA
ShahSA_2023	ERR8081522	NA	kid294	360	NA	Denmark	NA	NA	NA	VLP	DNA	MDA
ShahSA_2023	ERR8081523	NA	kid295	360	NA	Denmark	NA	NA	NA	VLP	DNA	MDA
ShahSA_2023	ERR8081524	NA	kid296	360	NA	Denmark	NA	NA	NA	VLP	DNA	MDA
ShahSA_2023	ERR8081525	NA	kid297	360	NA	Denmark	NA	NA	NA	VLP	DNA	MDA
ShahSA_2023	ERR8081526	NA	kid298	360	NA	Denmark	NA	NA	NA	VLP	DNA	MDA
ShahSA_2023	ERR8081527	NA	kid299	360	NA	Denmark	NA	NA	NA	VLP	DNA	MDA
ShahSA_2023	ERR8081528	NA	kid300	360	NA	Denmark	NA	NA	NA	VLP	DNA	MDA
ShahSA_2023	ERR8081529	NA	kid301	360	NA	Denmark	NA	NA	NA	VLP	DNA	MDA
ShahSA_2023	ERR8081530	NA	kid302	360	NA	Denmark	NA	NA	NA	VLP	DNA	MDA
ShahSA_2023	ERR8081531	NA	kid303	360	NA	Denmark	NA	NA	NA	VLP	DNA	MDA
ShahSA_2023	ERR8081532	NA	kid304	360	NA	Denmark	NA	NA	NA	VLP	DNA	MDA
ShahSA_2023	ERR8081533	NA	kid305	360	NA	Denmark	NA	NA	NA	VLP	DNA	MDA
ShahSA_2023	ERR8081534	NA	kid306	360	NA	Denmark	NA	NA	NA	VLP	DNA	MDA
ShahSA_2023	ERR8081535	NA	kid307	360	NA	Denmark	NA	NA	NA	VLP	DNA	MDA
ShahSA_2023	ERR8081536	NA	kid308	360	NA	Denmark	NA	NA	NA	VLP	DNA	MDA
ShahSA_2023	ERR8081537	NA	kid309	360	NA	Denmark	NA	NA	NA	VLP	DNA	MDA
ShahSA_2023	ERR8081538	NA	kid310	360	NA	Denmark	NA	NA	NA	VLP	DNA	MDA
ShahSA_2023	ERR8081539	NA	kid311	360	NA	Denmark	NA	NA	NA	VLP	DNA	MDA
ShahSA_2023	ERR8081540	NA	kid312	360	NA	Denmark	NA	NA	NA	VLP	DNA	MDA
ShahSA_2023	ERR8081541	NA	kid313	360	NA	Denmark	NA	NA	NA	VLP	DNA	MDA
ShahSA_2023	ERR8081542	NA	kid314	360	NA	Denmark	NA	NA	NA	VLP	DNA	MDA
ShahSA_2023	ERR8081543	NA	kid315	360	NA	Denmark	NA	NA	NA	VLP	DNA	MDA
ShahSA_2023	ERR8081544	NA	kid316	360	NA	Denmark	NA	NA	NA	VLP	DNA	MDA
ShahSA_2023	ERR8081545	NA	kid317	360	NA	Denmark	NA	NA	NA	VLP	DNA	MDA
ShahSA_2023	ERR8081546	NA	kid318	360	NA	Denmark	NA	NA	NA	VLP	DNA	MDA
ShahSA_2023	ERR8081547	NA	kid319	360	NA	Denmark	NA	NA	NA	VLP	DNA	MDA
ShahSA_2023	ERR8081548	NA	kid320	360	NA	Denmark	NA	NA	NA	VLP	DNA	MDA
ShahSA_2023	ERR8081549	NA	kid321	360	NA	Denmark	NA	NA	NA	VLP	DNA	MDA
ShahSA_2023	ERR8081550	NA	kid322	360	NA	Denmark	NA	NA	NA	VLP	DNA	MDA
ShahSA_2023	ERR8081551	NA	kid323	360	NA	Denmark	NA	NA	NA	VLP	DNA	MDA
ShahSA_2023	ERR8081552	NA	kid324	360	NA	Denmark	NA	NA	NA	VLP	DNA	MDA
ShahSA_2023	ERR8081553	NA	kid325	360	NA	Denmark	NA	NA	NA	VLP	DNA	MDA
ShahSA_2023	ERR8081554	NA	kid326	360	NA	Denmark	NA	NA	NA	VLP	DNA	MDA
ShahSA_2023	ERR8081555	NA	kid327	360	NA	Denmark	NA	NA	NA	VLP	DNA	MDA
ShahSA_2023	ERR8081556	NA	kid328	360	NA	Denmark	NA	NA	NA	VLP	DNA	MDA
ShahSA_2023	ERR8081557	NA	kid329	360	NA	Denmark	NA	NA	NA	VLP	DNA	MDA
ShahSA_2023	ERR8081558	NA	kid330	360	NA	Denmark	NA	NA	NA	VLP	DNA	MDA
ShahSA_2023	ERR8081559	NA	kid331	360	NA	Denmark	NA	NA	NA	VLP	DNA	MDA
ShahSA_2023	ERR8081560	NA	kid332	360	NA	Denmark	NA	NA	NA	VLP	DNA	MDA
ShahSA_2023	ERR8081561	NA	kid333	360	NA	Denmark	NA	NA	NA	VLP	DNA	MDA
ShahSA_2023	ERR8081562	NA	kid334	360	NA	Denmark	NA	NA	NA	VLP	DNA	MDA
ShahSA_2023	ERR8081563	NA	kid335	360	NA	Denmark	NA	NA	NA	VLP	DNA	MDA
ShahSA_2023	ERR8081564	NA	kid336	360	NA	Denmark	NA	NA	NA	VLP	DNA	MDA
ShahSA_2023	ERR8081565	NA	kid337	360	NA	Denmark	NA	NA	NA	VLP	DNA	MDA
ShahSA_2023	ERR8081566	NA	kid338	360	NA	Denmark	NA	NA	NA	VLP	DNA	MDA
ShahSA_2023	ERR8081567	NA	kid339	360	NA	Denmark	NA	NA	NA	VLP	DNA	MDA
ShahSA_2023	ERR8081568	NA	kid340	360	NA	Denmark	NA	NA	NA	VLP	DNA	MDA
ShahSA_2023	ERR8081569	NA	kid341	360	NA	Denmark	NA	NA	NA	VLP	DNA	MDA
ShahSA_2023	ERR8081570	NA	kid342	360	NA	Denmark	NA	NA	NA	VLP	DNA	MDA
ShahSA_2023	ERR8081571	NA	kid343	360	NA	Denmark	NA	NA	NA	VLP	DNA	MDA
ShahSA_2023	ERR8081572	NA	kid344	360	NA	Denmark	NA	NA	NA	VLP	DNA	MDA
ShahSA_2023	ERR8081573	NA	kid345	360	NA	Denmark	NA	NA	NA	VLP	DNA	MDA
ShahSA_2023	ERR8081574	NA	kid346	360	NA	Denmark	NA	NA	NA	VLP	DNA	MDA
ShahSA_2023	ERR8081575	NA	kid347	360	NA	Denmark	NA	NA	NA	VLP	DNA	MDA
ShahSA_2023	ERR8081576	NA	kid348	360	NA	Denmark	NA	NA	NA	VLP	DNA	MDA
ShahSA_2023	ERR8081577	NA	kid349	360	NA	Denmark	NA	NA	NA	VLP	DNA	MDA
ShahSA_2023	ERR8081578	NA	kid350	360	NA	Denmark	NA	NA	NA	VLP	DNA	MDA
ShahSA_2023	ERR8081579	NA	kid351	360	NA	Denmark	NA	NA	NA	VLP	DNA	MDA
ShahSA_2023	ERR8081580	NA	kid352	360	NA	Denmark	NA	NA	NA	VLP	DNA	MDA
ShahSA_2023	ERR8081581	NA	kid353	360	NA	Denmark	NA	NA	NA	VLP	DNA	MDA
ShahSA_2023	ERR8081582	NA	kid354	360	NA	Denmark	NA	NA	NA	VLP	DNA	MDA
ShahSA_2023	ERR8081583	NA	kid355	360	NA	Denmark	NA	NA	NA	VLP	DNA	MDA
ShahSA_2023	ERR8081584	NA	kid356	360	NA	Denmark	NA	NA	NA	VLP	DNA	MDA
ShahSA_2023	ERR8081585	NA	kid357	360	NA	Denmark	NA	NA	NA	VLP	DNA	MDA
ShahSA_2023	ERR8081586	NA	kid358	360	NA	Denmark	NA	NA	NA	VLP	DNA	MDA
ShahSA_2023	ERR8081587	NA	kid359	360	NA	Denmark	NA	NA	NA	VLP	DNA	MDA
ShahSA_2023	ERR8081588	NA	kid360	360	NA	Denmark	NA	NA	NA	VLP	DNA	MDA
ShahSA_2023	ERR8081589	NA	kid361	360	NA	Denmark	NA	NA	NA	VLP	DNA	MDA
ShahSA_2023	ERR8081590	NA	kid362	360	NA	Denmark	NA	NA	NA	VLP	DNA	MDA
ShahSA_2023	ERR8081591	NA	kid363	360	NA	Denmark	NA	NA	NA	VLP	DNA	MDA
ShahSA_2023	ERR8081592	NA	kid364	360	NA	Denmark	NA	NA	NA	VLP	DNA	MDA
ShahSA_2023	ERR8081593	NA	kid365	360	NA	Denmark	NA	NA	NA	VLP	DNA	MDA
ShahSA_2023	ERR8081594	NA	kid366	360	NA	Denmark	NA	NA	NA	VLP	DNA	MDA
ShahSA_2023	ERR8081595	NA	kid367	360	NA	Denmark	NA	NA	NA	VLP	DNA	MDA
ShahSA_2023	ERR8081596	NA	kid368	360	NA	Denmark	NA	NA	NA	VLP	DNA	MDA
ShahSA_2023	ERR8081597	NA	kid369	360	NA	Denmark	NA	NA	NA	VLP	DNA	MDA
ShahSA_2023	ERR8081598	NA	kid370	360	NA	Denmark	NA	NA	NA	VLP	DNA	MDA
ShahSA_2023	ERR8081599	NA	kid371	360	NA	Denmark	NA	NA	NA	VLP	DNA	MDA
ShahSA_2023	ERR8081600	NA	kid372	360	NA	Denmark	NA	NA	NA	VLP	DNA	MDA
ShahSA_2023	ERR8081601	NA	kid373	360	NA	Denmark	NA	NA	NA	VLP	DNA	MDA
ShahSA_2023	ERR8081602	NA	kid374	360	NA	Denmark	NA	NA	NA	VLP	DNA	MDA
ShahSA_2023	ERR8081603	NA	kid375	360	NA	Denmark	NA	NA	NA	VLP	DNA	MDA
ShahSA_2023	ERR8081604	NA	kid376	360	NA	Denmark	NA	NA	NA	VLP	DNA	MDA
ShahSA_2023	ERR8081605	NA	kid377	360	NA	Denmark	NA	NA	NA	VLP	DNA	MDA
ShahSA_2023	ERR8081606	NA	kid378	360	NA	Denmark	NA	NA	NA	VLP	DNA	MDA
ShahSA_2023	ERR8081607	NA	kid379	360	NA	Denmark	NA	NA	NA	VLP	DNA	MDA
ShahSA_2023	ERR8081608	NA	kid380	360	NA	Denmark	NA	NA	NA	VLP	DNA	MDA
ShahSA_2023	ERR8081609	NA	kid381	360	NA	Denmark	NA	NA	NA	VLP	DNA	MDA
ShahSA_2023	ERR8081610	NA	kid382	360	NA	Denmark	NA	NA	NA	VLP	DNA	MDA
ShahSA_2023	ERR8081611	NA	kid383	360	NA	Denmark	NA	NA	NA	VLP	DNA	MDA
ShahSA_2023	ERR8081612	NA	kid384	360	NA	Denmark	NA	NA	NA	VLP	DNA	MDA
ShahSA_2023	ERR8081613	NA	kid385	360	NA	Denmark	NA	NA	NA	VLP	DNA	MDA
ShahSA_2023	ERR8081614	NA	kid386	360	NA	Denmark	NA	NA	NA	VLP	DNA	MDA
ShahSA_2023	ERR8081615	NA	kid387	360	NA	Denmark	NA	NA	NA	VLP	DNA	MDA
ShahSA_2023	ERR8081616	NA	kid388	360	NA	Denmark	NA	NA	NA	VLP	DNA	MDA
ShahSA_2023	ERR8081617	NA	kid389	360	NA	Denmark	NA	NA	NA	VLP	DNA	MDA
ShahSA_2023	ERR8081618	NA	kid390	360	NA	Denmark	NA	NA	NA	VLP	DNA	MDA
ShahSA_2023	ERR8081619	NA	kid391	360	NA	Denmark	NA	NA	NA	VLP	DNA	MDA
ShahSA_2023	ERR8081620	NA	kid392	360	NA	Denmark	NA	NA	NA	VLP	DNA	MDA
ShahSA_2023	ERR8081621	NA	kid393	360	NA	Denmark	NA	NA	NA	VLP	DNA	MDA
ShahSA_2023	ERR8081622	NA	kid394	360	NA	Denmark	NA	NA	NA	VLP	DNA	MDA
ShahSA_2023	ERR8081623	NA	kid395	360	NA	Denmark	NA	NA	NA	VLP	DNA	MDA
ShahSA_2023	ERR8081624	NA	kid396	360	NA	Denmark	NA	NA	NA	VLP	DNA	MDA
ShahSA_2023	ERR8081625	NA	kid397	360	NA	Denmark	NA	NA	NA	VLP	DNA	MDA
ShahSA_2023	ERR8081626	NA	kid398	360	NA	Denmark	NA	NA	NA	VLP	DNA	MDA
ShahSA_2023	ERR8081627	NA	kid399	360	NA	Denmark	NA	NA	NA	VLP	DNA	MDA
ShahSA_2023	ERR8081628	NA	kid400	360	NA	Denmark	NA	NA	NA	VLP	DNA	MDA
ShahSA_2023	ERR8081629	NA	kid401	360	NA	Denmark	NA	NA	NA	VLP	DNA	MDA
ShahSA_2023	ERR8081630	NA	kid402	360	NA	Denmark	NA	NA	NA	VLP	DNA	MDA
ShahSA_2023	ERR8081631	NA	kid403	360	NA	Denmark	NA	NA	NA	VLP	DNA	MDA
ShahSA_2023	ERR8081632	NA	kid404	360	NA	Denmark	NA	NA	NA	VLP	DNA	MDA
ShahSA_2023	ERR8081633	NA	kid405	360	NA	Denmark	NA	NA	NA	VLP	DNA	MDA
ShahSA_2023	ERR8081634	NA	kid406	360	NA	Denmark	NA	NA	NA	VLP	DNA	MDA
ShahSA_2023	ERR8081635	NA	kid407	360	NA	Denmark	NA	NA	NA	VLP	DNA	MDA
ShahSA_2023	ERR8081636	NA	kid408	360	NA	Denmark	NA	NA	NA	VLP	DNA	MDA
ShahSA_2023	ERR8081637	NA	kid409	360	NA	Denmark	NA	NA	NA	VLP	DNA	MDA
ShahSA_2023	ERR8081638	NA	kid410	360	NA	Denmark	NA	NA	NA	VLP	DNA	MDA
ShahSA_2023	ERR8081639	NA	kid411	360	NA	Denmark	NA	NA	NA	VLP	DNA	MDA
ShahSA_2023	ERR8081640	NA	kid412	360	NA	Denmark	NA	NA	NA	VLP	DNA	MDA
ShahSA_2023	ERR8081641	NA	kid413	360	NA	Denmark	NA	NA	NA	VLP	DNA	MDA
ShahSA_2023	ERR8081642	NA	kid414	360	NA	Denmark	NA	NA	NA	VLP	DNA	MDA
ShahSA_2023	ERR8081643	NA	kid415	360	NA	Denmark	NA	NA	NA	VLP	DNA	MDA
ShahSA_2023	ERR8081644	NA	kid416	360	NA	Denmark	NA	NA	NA	VLP	DNA	MDA
ShahSA_2023	ERR8081645	NA	kid417	360	NA	Denmark	NA	NA	NA	VLP	DNA	MDA
ShahSA_2023	ERR8081646	NA	kid418	360	NA	Denmark	NA	NA	NA	VLP	DNA	MDA
ShahSA_2023	ERR8081647	NA	kid419	360	NA	Denmark	NA	NA	NA	VLP	DNA	MDA
ShahSA_2023	ERR8081648	NA	kid420	360	NA	Denmark	NA	NA	NA	VLP	DNA	MDA
ShahSA_2023	ERR8081649	NA	kid421	360	NA	Denmark	NA	NA	NA	VLP	DNA	MDA
ShahSA_2023	ERR8081650	NA	kid422	360	NA	Denmark	NA	NA	NA	VLP	DNA	MDA
ShahSA_2023	ERR8081651	NA	kid423	360	NA	Denmark	NA	NA	NA	VLP	DNA	MDA
ShahSA_2023	ERR8081652	NA	kid424	360	NA	Denmark	NA	NA	NA	VLP	DNA	MDA
ShahSA_2023	ERR8081653	NA	kid425	360	NA	Denmark	NA	NA	NA	VLP	DNA	MDA
ShahSA_2023	ERR8081654	NA	kid426	360	NA	Denmark	NA	NA	NA	VLP	DNA	MDA
ShahSA_2023	ERR8081655	NA	kid427	360	NA	Denmark	NA	NA	NA	VLP	DNA	MDA
ShahSA_2023	ERR8081656	NA	kid428	360	NA	Denmark	NA	NA	NA	VLP	DNA	MDA
ShahSA_2023	ERR8081657	NA	kid429	360	NA	Denmark	NA	NA	NA	VLP	DNA	MDA
ShahSA_2023	ERR8081658	NA	kid430	360	NA	Denmark	NA	NA	NA	VLP	DNA	MDA
ShahSA_2023	ERR8081659	NA	kid431	360	NA	Denmark	NA	NA	NA	VLP	DNA	MDA
ShahSA_2023	ERR8081660	NA	kid432	360	NA	Denmark	NA	NA	NA	VLP	DNA	MDA
ShahSA_2023	ERR8081661	NA	kid433	360	NA	Denmark	NA	NA	NA	VLP	DNA	MDA
ShahSA_2023	ERR8081662	NA	kid434	360	NA	Denmark	NA	NA	NA	VLP	DNA	MDA
ShahSA_2023	ERR8081663	NA	kid435	360	NA	Denmark	NA	NA	NA	VLP	DNA	MDA
ShahSA_2023	ERR8081664	NA	kid436	360	NA	Denmark	NA	NA	NA	VLP	DNA	MDA
ShahSA_2023	ERR8081665	NA	kid437	360	NA	Denmark	NA	NA	NA	VLP	DNA	MDA
ShahSA_2023	ERR8081666	NA	kid438	360	NA	Denmark	NA	NA	NA	VLP	DNA	MDA
ShahSA_2023	ERR8081667	NA	kid439	360	NA	Denmark	NA	NA	NA	VLP	DNA	MDA
ShahSA_2023	ERR8081668	NA	kid440	360	NA	Denmark	NA	NA	NA	VLP	DNA	MDA
ShahSA_2023	ERR8081669	NA	kid441	360	NA	Denmark	NA	NA	NA	VLP	DNA	MDA
ShahSA_2023	ERR8081670	NA	kid442	360	NA	Denmark	NA	NA	NA	VLP	DNA	MDA
ShahSA_2023	ERR8081671	NA	kid443	360	NA	Denmark	NA	NA	NA	VLP	DNA	MDA
ShahSA_2023	ERR8081672	NA	kid444	360	NA	Denmark	NA	NA	NA	VLP	DNA	MDA
ShahSA_2023	ERR8081673	NA	kid445	360	NA	Denmark	NA	NA	NA	VLP	DNA	MDA
ShahSA_2023	ERR8081674	NA	kid446	360	NA	Denmark	NA	NA	NA	VLP	DNA	MDA
ShahSA_2023	ERR8081675	NA	kid447	360	NA	Denmark	NA	NA	NA	VLP	DNA	MDA
ShahSA_2023	ERR8081676	NA	kid448	360	NA	Denmark	NA	NA	NA	VLP	DNA	MDA
ShahSA_2023	ERR8081677	NA	kid449	360	NA	Denmark	NA	NA	NA	VLP	DNA	MDA
ShahSA_2023	ERR8081678	NA	kid450	360	NA	Denmark	NA	NA	NA	VLP	DNA	MDA
ShahSA_2023	ERR8081679	NA	kid451	360	NA	Denmark	NA	NA	NA	VLP	DNA	MDA
ShahSA_2023	ERR8081680	NA	kid452	360	NA	Denmark	NA	NA	NA	VLP	DNA	MDA
ShahSA_2023	ERR8081681	NA	kid453	360	NA	Denmark	NA	NA	NA	VLP	DNA	MDA
ShahSA_2023	ERR8081682	NA	kid454	360	NA	Denmark	NA	NA	NA	VLP	DNA	MDA
ShahSA_2023	ERR8081683	NA	kid455	360	NA	Denmark	NA	NA	NA	VLP	DNA	MDA
ShahSA_2023	ERR8081684	NA	kid456	360	NA	Denmark	NA	NA	NA	VLP	DNA	MDA
ShahSA_2023	ERR8081685	NA	kid457	360	NA	Denmark	NA	NA	NA	VLP	DNA	MDA
ShahSA_2023	ERR8081686	NA	kid458	360	NA	Denmark	NA	NA	NA	VLP	DNA	MDA
ShahSA_2023	ERR8081687	NA	kid459	360	NA	Denmark	NA	NA	NA	VLP	DNA	MDA
ShahSA_2023	ERR8081688	NA	kid460	360	NA	Denmark	NA	NA	NA	VLP	DNA	MDA
ShahSA_2023	ERR8081689	NA	kid461	360	NA	Denmark	NA	NA	NA	VLP	DNA	MDA
ShahSA_2023	ERR8081690	NA	kid462	360	NA	Denmark	NA	NA	NA	VLP	DNA	MDA
ShahSA_2023	ERR8081691	NA	kid463	360	NA	Denmark	NA	NA	NA	VLP	DNA	MDA
ShahSA_2023	ERR8081692	NA	kid464	360	NA	Denmark	NA	NA	NA	VLP	DNA	MDA
ShahSA_2023	ERR8081693	NA	kid465	360	NA	Denmark	NA	NA	NA	VLP	DNA	MDA
ShahSA_2023	ERR8081694	NA	kid466	360	NA	Denmark	NA	NA	NA	VLP	DNA	MDA
ShahSA_2023	ERR8081695	NA	kid467	360	NA	Denmark	NA	NA	NA	VLP	DNA	MDA
ShahSA_2023	ERR8081696	NA	kid468	360	NA	Denmark	NA	NA	NA	VLP	DNA	MDA
ShahSA_2023	ERR8081697	NA	kid469	360	NA	Denmark	NA	NA	NA	VLP	DNA	MDA
ShahSA_2023	ERR8081698	NA	kid470	360	NA	Denmark	NA	NA	NA	VLP	DNA	MDA
ShahSA_2023	ERR8081699	NA	kid471	360	NA	Denmark	NA	NA	NA	VLP	DNA	MDA
ShahSA_2023	ERR8081700	NA	kid472	360	NA	Denmark	NA	NA	NA	VLP	DNA	MDA
ShahSA_2023	ERR8081701	NA	kid473	360	NA	Denmark	NA	NA	NA	VLP	DNA	MDA
ShahSA_2023	ERR8081702	NA	kid474	360	NA	Denmark	NA	NA	NA	VLP	DNA	MDA
ShahSA_2023	ERR8081703	NA	kid475	360	NA	Denmark	NA	NA	NA	VLP	DNA	MDA
ShahSA_2023	ERR8081704	NA	kid476	360	NA	Denmark	NA	NA	NA	VLP	DNA	MDA
ShahSA_2023	ERR8081705	NA	kid477	360	NA	Denmark	NA	NA	NA	VLP	DNA	MDA
ShahSA_2023	ERR8081706	NA	kid478	360	NA	Denmark	NA	NA	NA	VLP	DNA	MDA
ShahSA_2023	ERR8081707	NA	kid479	360	NA	Denmark	NA	NA	NA	VLP	DNA	MDA
ShahSA_2023	ERR8081708	NA	kid480	360	NA	Denmark	NA	NA	NA	VLP	DNA	MDA
ShahSA_2023	ERR8081709	NA	kid481	360	NA	Denmark	NA	NA	NA	VLP	DNA	MDA
ShahSA_2023	ERR8081710	NA	kid482	360	NA	Denmark	NA	NA	NA	VLP	DNA	MDA
ShahSA_2023	ERR8081711	NA	kid483	360	NA	Denmark	NA	NA	NA	VLP	DNA	MDA
ShahSA_2023	ERR8081712	NA	kid484	360	NA	Denmark	NA	NA	NA	VLP	DNA	MDA
ShahSA_2023	ERR8081713	NA	kid485	360	NA	Denmark	NA	NA	NA	VLP	DNA	MDA
ShahSA_2023	ERR8081714	NA	kid486	360	NA	Denmark	NA	NA	NA	VLP	DNA	MDA
ShahSA_2023	ERR8081715	NA	kid487	360	NA	Denmark	NA	NA	NA	VLP	DNA	MDA
ShahSA_2023	ERR8081716	NA	kid488	360	NA	Denmark	NA	NA	NA	VLP	DNA	MDA
ShahSA_2023	ERR8081717	NA	kid489	360	NA	Denmark	NA	NA	NA	VLP	DNA	MDA
ShahSA_2023	ERR8081718	NA	kid490	360	NA	Denmark	NA	NA	NA	VLP	DNA	MDA
ShahSA_2023	ERR8081719	NA	kid491	360	NA	Denmark	NA	NA	NA	VLP	DNA	MDA
ShahSA_2023	ERR8081720	NA	kid492	360	NA	Denmark	NA	NA	NA	VLP	DNA	MDA
ShahSA_2023	ERR8081721	NA	kid493	360	NA	Denmark	NA	NA	NA	VLP	DNA	MDA
ShahSA_2023	ERR8081722	NA	kid494	360	NA	Denmark	NA	NA	NA	VLP	DNA	MDA
ShahSA_2023	ERR8081723	NA	kid495	360	NA	Denmark	NA	NA	NA	VLP	DNA	MDA
ShahSA_2023	ERR8081724	NA	kid496	360	NA	Denmark	NA	NA	NA	VLP	DNA	MDA
ShahSA_2023	ERR8081725	NA	kid497	360	NA	Denmark	NA	NA	NA	VLP	DNA	MDA
ShahSA_2023	ERR8081726	NA	kid498	360	NA	Denmark	NA	NA	NA	VLP	DNA	MDA
ShahSA_2023	ERR8081727	NA	kid499	360	NA	Denmark	NA	NA	NA	VLP	DNA	MDA
ShahSA_2023	ERR8081728	NA	kid500	360	NA	Denmark	NA	NA	NA	VLP	DNA	MDA
ShahSA_2023	ERR8081729	NA	kid501	360	NA	Denmark	NA	NA	NA	VLP	DNA	MDA
ShahSA_2023	ERR8081730	NA	kid502	360	NA	Denmark	NA	NA	NA	VLP	DNA	MDA
ShahSA_2023	ERR8081731	NA	kid503	360	NA	Denmark	NA	NA	NA	VLP	DNA	MDA
ShahSA_2023	ERR8081732	NA	kid504	360	NA	Denmark	NA	NA	NA	VLP	DNA	MDA
ShahSA_2023	ERR8081733	NA	kid505	360	NA	Denmark	NA	NA	NA	VLP	DNA	MDA
ShahSA_2023	ERR8081734	NA	kid506	360	NA	Denmark	NA	NA	NA	VLP	DNA	MDA
ShahSA_2023	ERR8081735	NA	kid507	360	NA	Denmark	NA	NA	NA	VLP	DNA	MDA
ShahSA_2023	ERR8081736	NA	kid508	360	NA	Denmark	NA	NA	NA	VLP	DNA	MDA
ShahSA_2023	ERR8081737	NA	kid509	360	NA	Denmark	NA	NA	NA	VLP	DNA	MDA
ShahSA_2023	ERR8081738	NA	kid510	360	NA	Denmark	NA	NA	NA	VLP	DNA	MDA
ShahSA_2023	ERR8081739	NA	kid511	360	NA	Denmark	NA	NA	NA	VLP	DNA	MDA
ShahSA_2023	ERR8081740	NA	kid512	360	NA	Denmark	NA	NA	NA	VLP	DNA	MDA
ShahSA_2023	ERR8081741	NA	kid513	360	NA	Denmark	NA	NA	NA	VLP	DNA	MDA
ShahSA_2023	ERR8081742	NA	kid514	360	NA	Denmark	NA	NA	NA	VLP	DNA	MDA
ShahSA_2023	ERR8081743	NA	kid515	360	NA	Denmark	NA	NA	NA	VLP	DNA	MDA
ShahSA_2023	ERR8081744	NA	kid516	360	NA	Denmark	NA	NA	NA	VLP	DNA	MDA
ShahSA_2023	ERR8081745	NA	kid517	360	NA	Denmark	NA	NA	NA	VLP	DNA	MDA
ShahSA_2023	ERR8081746	NA	kid518	360	NA	Denmark	NA	NA	NA	VLP	DNA	MDA
ShahSA_2023	ERR8081747	NA	kid519	360	NA	Denmark	NA	NA	NA	VLP	DNA	MDA
ShahSA_2023	ERR8081748	NA	kid520	360	NA	Denmark	NA	NA	NA	VLP	DNA	MDA
ShahSA_2023	ERR8081749	NA	kid521	360	NA	Denmark	NA	NA	NA	VLP	DNA	MDA
ShahSA_2023	ERR8081750	NA	kid522	360	NA	Denmark	NA	NA	NA	VLP	DNA	MDA
ShahSA_2023	ERR8081751	NA	kid523	360	NA	Denmark	NA	NA	NA	VLP	DNA	MDA
ShahSA_2023	ERR8081752	NA	kid524	360	NA	Denmark	NA	NA	NA	VLP	DNA	MDA
ShahSA_2023	ERR8081753	NA	kid525	360	NA	Denmark	NA	NA	NA	VLP	DNA	MDA
ShahSA_2023	ERR8081754	NA	kid526	360	NA	Denmark	NA	NA	NA	VLP	DNA	MDA
ShahSA_2023	ERR8081755	NA	kid527	360	NA	Denmark	NA	NA	NA	VLP	DNA	MDA
ShahSA_2023	ERR8081756	NA	kid528	360	NA	Denmark	NA	NA	NA	VLP	DNA	MDA
ShahSA_2023	ERR8081757	NA	kid529	360	NA	Denmark	NA	NA	NA	VLP	DNA	MDA
ShahSA_2023	ERR8081758	NA	kid530	360	NA	Denmark	NA	NA	NA	VLP	DNA	MDA
ShahSA_2023	ERR8081759	NA	kid531	360	NA	Denmark	NA	NA	NA	VLP	DNA	MDA
ShahSA_2023	ERR8081760	NA	kid532	360	NA	Denmark	NA	NA	NA	VLP	DNA	MDA
ShahSA_2023	ERR8081761	NA	kid533	360	NA	Denmark	NA	NA	NA	VLP	DNA	MDA
ShahSA_2023	ERR8081762	NA	kid534	360	NA	Denmark	NA	NA	NA	VLP	DNA	MDA
ShahSA_2023	ERR8081763	NA	kid535	360	NA	Denmark	NA	NA	NA	VLP	DNA	MDA
ShahSA_2023	ERR8081764	NA	kid536	360	NA	Denmark	NA	NA	NA	VLP	DNA	MDA
ShahSA_2023	ERR8081765	NA	kid537	360	NA	Denmark	NA	NA	NA	VLP	DNA	MDA
ShahSA_2023	ERR8081766	NA	kid538	360	NA	Denmark	NA	NA	NA	VLP	DNA	MDA
ShahSA_2023	ERR8081767	NA	kid539	360	NA	Denmark	NA	NA	NA	VLP	DNA	MDA
ShahSA_2023	ERR8081768	NA	kid540	360	NA	Denmark	NA	NA	NA	VLP	DNA	MDA
ShahSA_2023	ERR8081769	NA	kid541	360	NA	Denmark	NA	NA	NA	VLP	DNA	MDA
ShahSA_2023	ERR8081770	NA	kid542	360	NA	Denmark	NA	NA	NA	VLP	DNA	MDA
ShahSA_2023	ERR8081771	NA	kid543	360	NA	Denmark	NA	NA	NA	VLP	DNA	MDA
ShahSA_2023	ERR8081772	NA	kid544	360	NA	Denmark	NA	NA	NA	VLP	DNA	MDA
ShahSA_2023	ERR8081773	NA	kid545	360	NA	Denmark	NA	NA	NA	VLP	DNA	MDA
ShahSA_2023	ERR8081774	NA	kid546	360	NA	Denmark	NA	NA	NA	VLP	DNA	MDA
ShahSA_2023	ERR8081775	NA	kid547	360	NA	Denmark	NA	NA	NA	VLP	DNA	MDA
ShahSA_2023	ERR8081776	NA	kid548	360	NA	Denmark	NA	NA	NA	VLP	DNA	MDA
ShahSA_2023	ERR8081777	NA	kid549	360	NA	Denmark	NA	NA	NA	VLP	DNA	MDA
ShahSA_2023	ERR8081778	NA	kid550	360	NA	Denmark	NA	NA	NA	VLP	DNA	MDA
ShahSA_2023	ERR8081779	NA	kid551	360	NA	Denmark	NA	NA	NA	VLP	DNA	MDA
ShahSA_2023	ERR8081780	NA	kid552	360	NA	Denmark	NA	NA	NA	VLP	DNA	MDA
ShahSA_2023	ERR8081781	NA	kid553	360	NA	Denmark	NA	NA	NA	VLP	DNA	MDA
ShahSA_2023	ERR8081782	NA	kid554	360	NA	Denmark	NA	NA	NA	VLP	DNA	MDA
ShahSA_2023	ERR8081783	NA	kid555	360	NA	Denmark	NA	NA	NA	VLP	DNA	MDA
ShahSA_2023	ERR8081784	NA	kid556	360	NA	Denmark	NA	NA	NA	VLP	DNA	MDA
ShahSA_2023	ERR8081785	NA	kid557	360	NA	Denmark	NA	NA	NA	VLP	DNA	MDA
ShahSA_2023	ERR8081786	NA	kid558	360	NA	Denmark	NA	NA	NA	VLP	DNA	MDA
ShahSA_2023	ERR8081787	NA	kid559	360	NA	Denmark	NA	NA	NA	VLP	DNA	MDA
ShahSA_2023	ERR8081788	NA	kid560	360	NA	Denmark	NA	NA	NA	VLP	DNA	MDA
ShahSA_2023	ERR8081789	NA	kid561	360	NA	Denmark	NA	NA	NA	VLP	DNA	MDA
ShahSA_2023	ERR8081790	NA	kid562	360	NA	Denmark	NA	NA	NA	VLP	DNA	MDA
ShahSA_2023	ERR8081791	NA	kid563	360	NA	Denmark	NA	NA	NA	VLP	DNA	MDA
ShahSA_2023	ERR8081792	NA	kid564	360	NA	Denmark	NA	NA	NA	VLP	DNA	MDA
ShahSA_2023	ERR8081793	NA	kid565	360	NA	Denmark	NA	NA	NA	VLP	DNA	MDA
ShahSA_2023	ERR8081794	NA	kid566	360	NA	Denmark	NA	NA	NA	VLP	DNA	MDA
ShahSA_2023	ERR8081795	NA	kid567	360	NA	Denmark	NA	NA	NA	VLP	DNA	MDA
ShahSA_2023	ERR8081796	NA	kid568	360	NA	Denmark	NA	NA	NA	VLP	DNA	MDA
ShahSA_2023	ERR8081797	NA	kid569	360	NA	Denmark	NA	NA	NA	VLP	DNA	MDA
ShahSA_2023	ERR8081798	NA	kid570	360	NA	Denmark	NA	NA	NA	VLP	DNA	MDA
ShahSA_2023	ERR8081799	NA	kid571	360	NA	Denmark	NA	NA	NA	VLP	DNA	MDA
ShahSA_2023	ERR8081800	NA	kid572	360	NA	Denmark	NA	NA	NA	VLP	DNA	MDA
ShahSA_2023	ERR8081801	NA	kid573	360	NA	Denmark	NA	NA	NA	VLP	DNA	MDA
ShahSA_2023	ERR8081802	NA	kid574	360	NA	Denmark	NA	NA	NA	VLP	DNA	MDA
ShahSA_2023	ERR8081803	NA	kid575	360	NA	Denmark	NA	NA	NA	VLP	DNA	MDA
ShahSA_2023	ERR8081804	NA	kid576	360	NA	Denmark	NA	NA	NA	VLP	DNA	MDA
ShahSA_2023	ERR8081805	NA	kid577	360	NA	Denmark	NA	NA	NA	VLP	DNA	MDA
ShahSA_2023	ERR8081806	NA	kid578	360	NA	Denmark	NA	NA	NA	VLP	DNA	MDA
ShahSA_2023	ERR8081807	NA	kid579	360	NA	Denmark	NA	NA	NA	VLP	DNA	MDA
ShahSA_2023	ERR8081808	NA	kid580	360	NA	Denmark	NA	NA	NA	VLP	DNA	MDA
ShahSA_2023	ERR8081809	NA	kid581	360	NA	Denmark	NA	NA	NA	VLP	DNA	MDA
ShahSA_2023	ERR8081810	NA	kid582	360	NA	Denmark	NA	NA	NA	VLP	DNA	MDA
ShahSA_2023	ERR8081811	NA	kid583	360	NA	Denmark	NA	NA	NA	VLP	DNA	MDA
ShahSA_2023	ERR8081812	NA	kid584	360	NA	Denmark	NA	NA	NA	VLP	DNA	MDA
ShahSA_2023	ERR8081813	NA	kid585	360	NA	Denmark	NA	NA	NA	VLP	DNA	MDA
ShahSA_2023	ERR8081814	NA	kid586	360	NA	Denmark	NA	NA	NA	VLP	DNA	MDA
ShahSA_2023	ERR8081815	NA	kid587	360	NA	Denmark	NA	NA	NA	VLP	DNA	MDA
ShahSA_2023	ERR8081816	NA	kid588	360	NA	Denmark	NA	NA	NA	VLP	DNA	MDA
ShahSA_2023	ERR8081817	NA	kid589	360	NA	Denmark	NA	NA	NA	VLP	DNA	MDA
ShahSA_2023	ERR8081818	NA	kid590	360	NA	Denmark	NA	NA	NA	VLP	DNA	MDA
ShahSA_2023	ERR8081819	NA	kid591	360	NA	Denmark	NA	NA	NA	VLP	DNA	MDA
ShahSA_2023	ERR8081820	NA	kid592	360	NA	Denmark	NA	NA	NA	VLP	DNA	MDA
ShahSA_2023	ERR8081821	NA	kid593	360	NA	Denmark	NA	NA	NA	VLP	DNA	MDA
ShahSA_2023	ERR8081822	NA	kid594	360	NA	Denmark	NA	NA	NA	VLP	DNA	MDA
ShahSA_2023	ERR8081823	NA	kid595	360	NA	Denmark	NA	NA	NA	VLP	DNA	MDA
ShahSA_2023	ERR8081824	NA	kid596	360	NA	Denmark	NA	NA	NA	VLP	DNA	MDA
ShahSA_2023	ERR8081825	NA	kid597	360	NA	Denmark	NA	NA	NA	VLP	DNA	MDA
ShahSA_2023	ERR8081826	NA	kid598	360	NA	Denmark	NA	NA	NA	VLP	DNA	MDA
ShahSA_2023	ERR8081827	NA	kid599	360	NA	Denmark	NA	NA	NA	VLP	DNA	MDA
ShahSA_2023	ERR8081828	NA	kid600	360	NA	Denmark	NA	NA	NA	VLP	DNA	MDA
ShahSA_2023	ERR8081829	NA	kid601	360	NA	Denmark	NA	NA	NA	VLP	DNA	MDA
ShahSA_2023	ERR8081830	NA	kid602	360	NA	Denmark	NA	NA	NA	VLP	DNA	MDA
ShahSA_2023	ERR8081831	NA	kid603	360	NA	Denmark	NA	NA	NA	VLP	DNA	MDA
ShahSA_2023	ERR8081832	NA	kid604	360	NA	Denmark	NA	NA	NA	VLP	DNA	MDA
ShahSA_2023	ERR8081833	NA	kid605	360	NA	Denmark	NA	NA	NA	VLP	DNA	MDA
ShahSA_2023	ERR8081834	NA	kid606	360	NA	Denmark	NA	NA	NA	VLP	DNA	MDA
ShahSA_2023	ERR8081835	NA	kid607	360	NA	Denmark	NA	NA	NA	VLP	DNA	MDA
ShahSA_2023	ERR8081836	NA	kid608	360	NA	Denmark	NA	NA	NA	VLP	DNA	MDA
ShahSA_2023	ERR8081837	NA	kid609	360	NA	Denmark	NA	NA	NA	VLP	DNA	MDA
ShahSA_2023	ERR8081838	NA	kid610	360	NA	Denmark	NA	NA	NA	VLP	DNA	MDA
ShahSA_2023	ERR8081839	NA	kid611	360	NA	Denmark	NA	NA	NA	VLP	DNA	MDA
ShahSA_2023	ERR8081840	NA	kid612	360	NA	Denmark	NA	NA	NA	VLP	DNA	MDA
ShahSA_2023	ERR8081841	NA	kid613	360	NA	Denmark	NA	NA	NA	VLP	DNA	MDA
ShahSA_2023	ERR8081842	NA	kid614	360	NA	Denmark	NA	NA	NA	VLP	DNA	MDA
ShahSA_2023	ERR8081843	NA	kid615	360	NA	Denmark	NA	NA	NA	VLP	DNA	MDA
ShahSA_2023	ERR8081844	NA	kid616	360	NA	Denmark	NA	NA	NA	VLP	DNA	MDA
ShahSA_2023	ERR8081845	NA	kid617	360	NA	Denmark	NA	NA	NA	VLP	DNA	MDA
ShahSA_2023	ERR8081846	NA	kid618	360	NA	Denmark	NA	NA	NA	VLP	DNA	MDA
ShahSA_2023	ERR8081847	NA	kid619	360	NA	Denmark	NA	NA	NA	VLP	DNA	MDA
ShahSA_2023	ERR8081848	NA	kid620	360	NA	Denmark	NA	NA	NA	VLP	DNA	MDA
ShahSA_2023	ERR8081849	NA	kid621	360	NA	Denmark	NA	NA	NA	VLP	DNA	MDA
ShahSA_2023	ERR8081850	NA	kid622	360	NA	Denmark	NA	NA	NA	VLP	DNA	MDA
ShahSA_2023	ERR8081851	NA	kid623	360	NA	Denmark	NA	NA	NA	VLP	DNA	MDA
ShahSA_2023	ERR8081852	NA	kid624	360	NA	Denmark	NA	NA	NA	VLP	DNA	MDA
ShahSA_2023	ERR8081853	NA	kid625	360	NA	Denmark	NA	NA	NA	VLP	DNA	MDA
ShahSA_2023	ERR8081854	NA	kid626	360	NA	Denmark	NA	NA	NA	VLP	DNA	MDA
ShahSA_2023	ERR8081855	NA	kid627	360	NA	Denmark	NA	NA	NA	VLP	DNA	MDA
ShahSA_2023	ERR8081856	NA	kid628	360	NA	Denmark	NA	NA	NA	VLP	DNA	MDA
ShahSA_2023	ERR8081857	NA	kid629	360	NA	Denmark	NA	NA	NA	VLP	DNA	MDA
ShahSA_2023	ERR8081858	NA	kid630	360	NA	Denmark	NA	NA	NA	VLP	DNA	MDA
ShahSA_2023	ERR8081859	NA	kid631	360	NA	Denmark	NA	NA	NA	VLP	DNA	MDA
ShahSA_2023	ERR8081860	NA	kid632	360	NA	Denmark	NA	NA	NA	VLP	DNA	MDA
ShahSA_2023	ERR8081861	NA	kid633	360	NA	Denmark	NA	NA	NA	VLP	DNA	MDA
ShahSA_2023	ERR8081862	NA	kid634	360	NA	Denmark	NA	NA	NA	VLP	DNA	MDA
ShahSA_2023	ERR8081863	NA	kid635	360	NA	Denmark	NA	NA	NA	VLP	DNA	MDA
ShahSA_2023	ERR8081864	NA	kid636	360	NA	Denmark	NA	NA	NA	VLP	DNA	MDA
ShahSA_2023	ERR8081865	NA	kid637	360	NA	Denmark	NA	NA	NA	VLP	DNA	MDA
ShahSA_2023	ERR8081866	NA	kid638	360	NA	Denmark	NA	NA	NA	VLP	DNA	MDA
ShahSA_2023	ERR8081867	NA	kid639	360	NA	Denmark	NA	NA	NA	VLP	DNA	MDA
ShahSA_2023	ERR8081868	NA	kid640	360	NA	Denmark	NA	NA	NA	VLP	DNA	MDA
ShahSA_2023	ERR8081869	NA	kid641	360	NA	Denmark	NA	NA	NA	VLP	DNA	MDA
ShahSA_2023	ERR8081870	NA	kid642	360	NA	Denmark	NA	NA	NA	VLP	DNA	MDA
ShahSA_2023	ERR8081871	NA	kid643	360	NA	Denmark	NA	NA	NA	VLP	DNA	MDA
ShahSA_2023	ERR8081872	NA	kid644	360	NA	Denmark	NA	NA	NA	VLP	DNA	MDA
ShahSA_2023	ERR8081873	NA	kid645	360	NA	Denmark	NA	NA	NA	VLP	DNA	MDA
ShahSA_2023	ERR8081874	NA	kid646	360	NA	Denmark	NA	NA	NA	VLP	DNA	MDA
ShahSA_2023	ERR8081875	NA	kid647	360	NA	Denmark	NA	NA	NA	VLP	DNA	MDA
YindaCK_2019	SRR7892476	HP01	HP01	NA	NA	Cameroon	NA	NA	NA	VLP	DNA_RNA	SIA
YindaCK_2019	SRR7892475	HP02	HP02	NA	NA	Cameroon	NA	NA	NA	VLP	DNA_RNA	SIA
YindaCK_2019	SRR7892472	HP05	HP05	NA	NA	Cameroon	NA	NA	NA	VLP	DNA_RNA	SIA
YindaCK_2019	SRR7892451	HP11	HP11	NA	NA	Cameroon	NA	NA	NA	VLP	DNA_RNA	SIA
YindaCK_2019	SRR7892450	HP12	HP12	NA	NA	Cameroon	NA	NA	NA	VLP	DNA_RNA	SIA
YindaCK_2019	SRR7892453	HP13	HP13	NA	NA	Cameroon	NA	NA	NA	VLP	DNA_RNA	SIA
YindaCK_2019	SRR7892452	HP14	HP14	NA	NA	Cameroon	NA	NA	NA	VLP	DNA_RNA	SIA
YindaCK_2019	SRR7892447	HP15	HP15	NA	NA	Cameroon	NA	NA	NA	VLP	DNA_RNA	SIA
YindaCK_2019	SRR7892446	HP16	HP16	NA	NA	Cameroon	NA	NA	NA	VLP	DNA_RNA	SIA
YindaCK_2019	SRR7892449	HP17	HP17	NA	NA	Cameroon	NA	NA	NA	VLP	DNA_RNA	SIA
YindaCK_2019	SRR7892485	HP45	HP45	NA	NA	Cameroon	NA	NA	NA	VLP	DNA_RNA	SIA
YindaCK_2019	SRR7892486	HP46	HP46	NA	NA	Cameroon	NA	NA	NA	VLP	DNA_RNA	SIA
YindaCK_2019	SRR7892483	HP47	HP47	NA	NA	Cameroon	NA	NA	NA	VLP	DNA_RNA	SIA
YindaCK_2019	SRR7892484	HP48	HP48	NA	NA	Cameroon	NA	NA	NA	VLP	DNA_RNA	SIA
YindaCK_2019	SRR7892487	HP49	HP49	NA	NA	Cameroon	NA	NA	NA	VLP	DNA_RNA	SIA
YindaCK_2019	SRR7892488	HP50	HP50	NA	NA	Cameroon	NA	NA	NA	VLP	DNA_RNA	SIA
YindaCK_2019	SRR7892439	HP51	HP51	NA	NA	Cameroon	NA	NA	NA	VLP	DNA_RNA	SIA
YindaCK_2019	SRR7892438	HP52	HP52	NA	NA	Cameroon	NA	NA	NA	VLP	DNA_RNA	SIA
YindaCK_2019	SRR7892441	HP53	HP53	NA	NA	Cameroon	NA	NA	NA	VLP	DNA_RNA	SIA
YindaCK_2019	SRR7892440	HP54	HP54	NA	NA	Cameroon	NA	NA	NA	VLP	DNA_RNA	SIA
YindaCK_2019	SRR7892478	HP55	HP55	NA	NA	Cameroon	NA	NA	NA	VLP	DNA_RNA	SIA
YindaCK_2019	SRR7892465	HP56	HP56	NA	NA	Cameroon	NA	NA	NA	VLP	DNA_RNA	SIA
ZhaoG_2017	SRR5597393	1.1_120	E003061	120	vaginal	Finland	female	NA	combined	VLP	DNA_RNA	MDA and SIA
ZhaoG_2017	SRR5597388	1.1_150	E003061	150	vaginal	Finland	female	NA	combined	VLP	DNA_RNA	MDA and SIA
ZhaoG_2017	SRR5597281	1.1_182	E003061	182	vaginal	Finland	female	NA	combined	VLP	DNA_RNA	MDA and SIA
ZhaoG_2017	SRR5597399	1.1_212	E003061	212	vaginal	Finland	female	NA	combined	VLP	DNA_RNA	MDA and SIA
ZhaoG_2017	SRR5597403	1.1_273	E003061	273	vaginal	Finland	female	NA	combined	VLP	DNA_RNA	MDA and SIA
ZhaoG_2017	SRR5621378	10.2_151	T014292	151	vaginal	Estonia	female	NA	combined	VLP	DNA_RNA	MDA and SIA
ZhaoG_2017	SRR5621377	10.2_182	T014292	182	vaginal	Estonia	female	NA	combined	VLP	DNA_RNA	MDA and SIA
ZhaoG_2017	SRR5621376	10.2_209	T014292	209	vaginal	Estonia	female	NA	combined	VLP	DNA_RNA	MDA and SIA
ZhaoG_2017	SRR5621375	10.2_249	T014292	249	vaginal	Estonia	female	NA	combined	VLP	DNA_RNA	MDA and SIA
ZhaoG_2017	SRR5621374	10.2_279	T014292	279	vaginal	Estonia	female	NA	combined	VLP	DNA_RNA	MDA and SIA
ZhaoG_2017	SRR5621373	10.2_310	T014292	310	vaginal	Estonia	female	NA	combined	VLP	DNA_RNA	MDA and SIA
ZhaoG_2017	SRR5621372	10.2_348	T014292	348	vaginal	Estonia	female	NA	combined	VLP	DNA_RNA	MDA and SIA
ZhaoG_2017	SRR5621371	10.2_40	T014292	40	vaginal	Estonia	female	NA	combined	VLP	DNA_RNA	MDA and SIA
ZhaoG_2017	SRR5621370	10.2_56	T014292	56	vaginal	Estonia	female	NA	combined	VLP	DNA_RNA	MDA and SIA
ZhaoG_2017	SRR5621369	10.2_86	T014292	86	vaginal	Estonia	female	NA	combined	VLP	DNA_RNA	MDA and SIA
ZhaoG_2017	SRR5621409	11.1_123	T025411	123	vaginal	Estonia	female	NA	Non-breastmilk	VLP	DNA_RNA	MDA and SIA
ZhaoG_2017	SRR5621408	11.1_155	T025411	155	vaginal	Estonia	female	NA	Non-breastmilk	VLP	DNA_RNA	MDA and SIA
ZhaoG_2017	SRR5621411	11.1_191	T025411	191	vaginal	Estonia	female	NA	Non-breastmilk	VLP	DNA_RNA	MDA and SIA
ZhaoG_2017	SRR5621410	11.1_229	T025411	229	vaginal	Estonia	female	NA	Non-breastmilk	VLP	DNA_RNA	MDA and SIA
ZhaoG_2017	SRR5621405	11.1_270	T025411	270	vaginal	Estonia	female	NA	Non-breastmilk	VLP	DNA_RNA	MDA and SIA
ZhaoG_2017	SRR5621404	11.1_320	T025411	320	vaginal	Estonia	female	NA	Non-breastmilk	VLP	DNA_RNA	MDA and SIA
ZhaoG_2017	SRR5621407	11.1_353	T025411	353	vaginal	Estonia	female	NA	Non-breastmilk	VLP	DNA_RNA	MDA and SIA
ZhaoG_2017	SRR5621406	11.1_372	T025411	372	vaginal	Estonia	female	NA	Non-breastmilk	VLP	DNA_RNA	MDA and SIA
ZhaoG_2017	SRR5621417	11.1_436	T025411	436	vaginal	Estonia	female	NA	Non-breastmilk	VLP	DNA_RNA	MDA and SIA
ZhaoG_2017	SRR5621416	11.1_465	T025411	465	vaginal	Estonia	female	NA	Non-breastmilk	VLP	DNA_RNA	MDA and SIA
ZhaoG_2017	SRR5621391	11.1_489	T025411	489	vaginal	Estonia	female	NA	Non-breastmilk	VLP	DNA_RNA	MDA and SIA
ZhaoG_2017	SRR5621392	11.1_523	T025411	523	vaginal	Estonia	female	NA	Non-breastmilk	VLP	DNA_RNA	MDA and SIA
ZhaoG_2017	SRR5621393	11.1_535	T025411	535	vaginal	Estonia	female	NA	Non-breastmilk	VLP	DNA_RNA	MDA and SIA
ZhaoG_2017	SRR5621394	11.1_72	T025411	72	vaginal	Estonia	female	NA	Non-breastmilk	VLP	DNA_RNA	MDA and SIA
ZhaoG_2017	SRR5621395	11.1_88	T025411	88	vaginal	Estonia	female	NA	Non-breastmilk	VLP	DNA_RNA	MDA and SIA
ZhaoG_2017	SRR5597401	2.1_124	E001463	124	vaginal	Finland	male	NA	combined	VLP	DNA_RNA	MDA and SIA
ZhaoG_2017	SRR5597405	2.1_153	E001463	153	vaginal	Finland	male	NA	combined	VLP	DNA_RNA	MDA and SIA
ZhaoG_2017	SRR5597404	2.1_187	E001463	187	vaginal	Finland	male	NA	combined	VLP	DNA_RNA	MDA and SIA
ZhaoG_2017	SRR5597414	2.1_213	E001463	213	vaginal	Finland	male	NA	combined	VLP	DNA_RNA	MDA and SIA
ZhaoG_2017	SRR5597357	2.1_243	E001463	243	vaginal	Finland	male	NA	combined	VLP	DNA_RNA	MDA and SIA
ZhaoG_2017	SRR5597422	2.1_276	E001463	276	vaginal	Finland	male	NA	combined	VLP	DNA_RNA	MDA and SIA
ZhaoG_2017	SRR5597421	2.1_62	E001463	62	vaginal	Finland	male	NA	Exclusive	VLP	DNA_RNA	MDA and SIA
ZhaoG_2017	SRR5597420	2.1_82	E001463	82	vaginal	Finland	male	NA	Exclusive	VLP	DNA_RNA	MDA and SIA
ZhaoG_2017	SRR5597419	3.2_175	E006646	175	vaginal	Finland	male	NA	combined	VLP	DNA_RNA	MDA and SIA
ZhaoG_2017	SRR5597426	3.2_207	E006646	207	vaginal	Finland	male	NA	Non-breastmilk	VLP	DNA_RNA	MDA and SIA
ZhaoG_2017	SRR5597425	3.2_241	E006646	241	vaginal	Finland	male	NA	Non-breastmilk	VLP	DNA_RNA	MDA and SIA
ZhaoG_2017	SRR5597424	3.2_266	E006646	266	vaginal	Finland	male	NA	Non-breastmilk	VLP	DNA_RNA	MDA and SIA
ZhaoG_2017	SRR5597423	3.2_297	E006646	297	vaginal	Finland	male	NA	Non-breastmilk	VLP	DNA_RNA	MDA and SIA
ZhaoG_2017	SRR5597418	3.2_330	E006646	330	vaginal	Finland	male	NA	Non-breastmilk	VLP	DNA_RNA	MDA and SIA
ZhaoG_2017	SRR5597417	3.2_363	E006646	363	vaginal	Finland	male	NA	Non-breastmilk	VLP	DNA_RNA	MDA and SIA
ZhaoG_2017	SRR5597310	3.2_417	E006646	417	vaginal	Finland	male	NA	Non-breastmilk	VLP	DNA_RNA	MDA and SIA
ZhaoG_2017	SRR5597311	3.2_450	E006646	450	vaginal	Finland	male	NA	Non-breastmilk	VLP	DNA_RNA	MDA and SIA
ZhaoG_2017	SRR5597308	3.2_478	E006646	478	vaginal	Finland	male	NA	Non-breastmilk	VLP	DNA_RNA	MDA and SIA
ZhaoG_2017	SRR5597309	3.2_517	E006646	517	vaginal	Finland	male	NA	Non-breastmilk	VLP	DNA_RNA	MDA and SIA
ZhaoG_2017	SRR5597314	3.2_83	E006646	83	vaginal	Finland	male	NA	Exclusive	VLP	DNA_RNA	MDA and SIA
ZhaoG_2017	SRR5597315	4.1_102	E010590	102	vaginal	Finland	male	NA	Exclusive	VLP	DNA_RNA	MDA and SIA
ZhaoG_2017	SRR5597312	4.1_134	E010590	134	vaginal	Finland	male	NA	combined	VLP	DNA_RNA	MDA and SIA
ZhaoG_2017	SRR5597313	4.1_163	E010590	163	vaginal	Finland	male	NA	combined	VLP	DNA_RNA	MDA and SIA
ZhaoG_2017	SRR5597316	4.1_195	E010590	195	vaginal	Finland	male	NA	combined	VLP	DNA_RNA	MDA and SIA
ZhaoG_2017	SRR5597317	4.1_227	E010590	227	vaginal	Finland	male	NA	combined	VLP	DNA_RNA	MDA and SIA
ZhaoG_2017	SRR5597289	4.1_322	E010590	322	vaginal	Finland	male	NA	combined	VLP	DNA_RNA	MDA and SIA
ZhaoG_2017	SRR5597288	4.1_345	E010590	345	vaginal	Finland	male	NA	combined	VLP	DNA_RNA	MDA and SIA
ZhaoG_2017	SRR5597291	4.1_397	E010590	397	vaginal	Finland	male	NA	Non-breastmilk	VLP	DNA_RNA	MDA and SIA
ZhaoG_2017	SRR5597290	4.1_626	E010590	626	vaginal	Finland	male	NA	Non-breastmilk	VLP	DNA_RNA	MDA and SIA
ZhaoG_2017	SRR5597293	5.2_244	E013487	244	vaginal	Finland	female	NA	combined	VLP	DNA_RNA	MDA and SIA
ZhaoG_2017	SRR5597292	5.2_392	E013487	392	vaginal	Finland	female	NA	Non-breastmilk	VLP	DNA_RNA	MDA and SIA
ZhaoG_2017	SRR5597295	5.2_522	E013487	522	vaginal	Finland	female	NA	Non-breastmilk	VLP	DNA_RNA	MDA and SIA
ZhaoG_2017	SRR5597294	5.2_652	E013487	652	vaginal	Finland	female	NA	Non-breastmilk	VLP	DNA_RNA	MDA and SIA
ZhaoG_2017	SRR5597297	5.2_676	E013487	676	vaginal	Finland	female	NA	Non-breastmilk	VLP	DNA_RNA	MDA and SIA
ZhaoG_2017	SRR5597296	5.2_703	E013487	703	vaginal	Finland	female	NA	Non-breastmilk	VLP	DNA_RNA	MDA and SIA
ZhaoG_2017	SRR5597347	6.1_131	E016924	131	vaginal	Finland	female	NA	Non-breastmilk	VLP	DNA_RNA	MDA and SIA
ZhaoG_2017	SRR5597348	6.1_164	E016924	164	vaginal	Finland	female	NA	Non-breastmilk	VLP	DNA_RNA	MDA and SIA
ZhaoG_2017	SRR5597349	6.1_45	E016924	45	vaginal	Finland	female	NA	combined	VLP	DNA_RNA	MDA and SIA
ZhaoG_2017	SRR5597350	6.1_73	E016924	73	vaginal	Finland	female	NA	combined	VLP	DNA_RNA	MDA and SIA
ZhaoG_2017	SRR5597351	6.1_97	E016924	97	vaginal	Finland	female	NA	Non-breastmilk	VLP	DNA_RNA	MDA and SIA
ZhaoG_2017	SRR5597352	7.2_103	E018268	103	vaginal	Finland	female	NA	Exclusive	VLP	DNA_RNA	MDA and SIA
ZhaoG_2017	SRR5597353	7.2_148	E018268	148	vaginal	Finland	female	NA	combined	VLP	DNA_RNA	MDA and SIA
ZhaoG_2017	SRR5597354	7.2_181	E018268	181	vaginal	Finland	female	NA	Non-breastmilk	VLP	DNA_RNA	MDA and SIA
ZhaoG_2017	SRR5597355	7.2_203	E018268	203	vaginal	Finland	female	NA	Non-breastmilk	VLP	DNA_RNA	MDA and SIA
ZhaoG_2017	SRR5597356	7.2_229	E018268	229	vaginal	Finland	female	NA	Non-breastmilk	VLP	DNA_RNA	MDA and SIA
ZhaoG_2017	SRR5597335	7.2_261	E018268	261	vaginal	Finland	female	NA	Non-breastmilk	VLP	DNA_RNA	MDA and SIA
ZhaoG_2017	SRR5597334	7.2_352	E018268	352	vaginal	Finland	female	NA	Non-breastmilk	VLP	DNA_RNA	MDA and SIA
ZhaoG_2017	SRR5597333	7.2_383	E018268	383	vaginal	Finland	female	NA	Non-breastmilk	VLP	DNA_RNA	MDA and SIA
ZhaoG_2017	SRR5597332	7.2_475	E018268	475	vaginal	Finland	female	NA	Non-breastmilk	VLP	DNA_RNA	MDA and SIA
ZhaoG_2017	SRR5597331	7.2_504	E018268	504	vaginal	Finland	female	NA	Non-breastmilk	VLP	DNA_RNA	MDA and SIA
ZhaoG_2017	SRR5597330	7.2_567	E018268	567	vaginal	Finland	female	NA	Non-breastmilk	VLP	DNA_RNA	MDA and SIA
ZhaoG_2017	SRR5597329	7.2_74	E018268	74	vaginal	Finland	female	NA	Exclusive	VLP	DNA_RNA	MDA and SIA
ZhaoG_2017	SRR5597328	8.1_111	E021406	111	vaginal	Finland	male	NA	Non-breastmilk	VLP	DNA_RNA	MDA and SIA
ZhaoG_2017	SRR5597337	8.1_146	E021406	146	vaginal	Finland	male	NA	Non-breastmilk	VLP	DNA_RNA	MDA and SIA
ZhaoG_2017	SRR5597336	8.1_177	E021406	177	vaginal	Finland	male	NA	Non-breastmilk	VLP	DNA_RNA	MDA and SIA
ZhaoG_2017	SRR5597397	8.1_204	E021406	204	vaginal	Finland	male	NA	Non-breastmilk	VLP	DNA_RNA	MDA and SIA
ZhaoG_2017	SRR5597398	8.1_233	E021406	233	vaginal	Finland	male	NA	Non-breastmilk	VLP	DNA_RNA	MDA and SIA
ZhaoG_2017	SRR5597395	8.1_297	E021406	297	vaginal	Finland	male	NA	Non-breastmilk	VLP	DNA_RNA	MDA and SIA
ZhaoG_2017	SRR5597396	8.1_323	E021406	323	vaginal	Finland	male	NA	Non-breastmilk	VLP	DNA_RNA	MDA and SIA
ZhaoG_2017	SRR5597402	8.1_356	E021406	356	vaginal	Finland	male	NA	Non-breastmilk	VLP	DNA_RNA	MDA and SIA
ZhaoG_2017	SRR5597394	8.1_406	E021406	406	vaginal	Finland	male	NA	Non-breastmilk	VLP	DNA_RNA	MDA and SIA
ZhaoG_2017	SRR5597391	8.1_424	E021406	424	vaginal	Finland	male	NA	Non-breastmilk	VLP	DNA_RNA	MDA and SIA
ZhaoG_2017	SRR5597392	8.1_452	E021406	452	vaginal	Finland	male	NA	Non-breastmilk	VLP	DNA_RNA	MDA and SIA
ZhaoG_2017	SRR5597389	8.1_524	E021406	524	vaginal	Finland	male	NA	Non-breastmilk	VLP	DNA_RNA	MDA and SIA
ZhaoG_2017	SRR5597390	8.1_80	E021406	80	vaginal	Finland	male	NA	combined	VLP	DNA_RNA	MDA and SIA
ZhaoG_2017	SRR5597375	9.1_146	E029817	146	vaginal	Finland	male	NA	combined	VLP	DNA_RNA	MDA and SIA
ZhaoG_2017	SRR5597374	9.1_184	E029817	184	vaginal	Finland	male	NA	combined	VLP	DNA_RNA	MDA and SIA
ZhaoG_2017	SRR5597377	9.1_212	E029817	212	vaginal	Finland	male	NA	combined	VLP	DNA_RNA	MDA and SIA
ZhaoG_2017	SRR5597376	9.1_273	E029817	273	vaginal	Finland	male	NA	combined	VLP	DNA_RNA	MDA and SIA
ZhaoG_2017	SRR5597371	9.1_306	E029817	306	vaginal	Finland	male	NA	combined	VLP	DNA_RNA	MDA and SIA
ZhaoG_2017	SRR5597370	9.1_336	E029817	336	vaginal	Finland	male	NA	combined	VLP	DNA_RNA	MDA and SIA
ZhaoG_2017	SRR5597373	9.1_401	E029817	401	vaginal	Finland	male	NA	Non-breastmilk	VLP	DNA_RNA	MDA and SIA
ZhaoG_2017	SRR5597372	9.1_497	E029817	497	vaginal	Finland	male	NA	Non-breastmilk	VLP	DNA_RNA	MDA and SIA
ZhaoG_2017	SRR5597369	9.1_520	E029817	520	vaginal	Finland	male	NA	Non-breastmilk	VLP	DNA_RNA	MDA and SIA
ZhaoG_2017	SRR5597368	9.1_567	E029817	567	vaginal	Finland	male	NA	Non-breastmilk	VLP	DNA_RNA	MDA and SIA
ZhaoG_2017	SRR5597274	9.1_85	E029817	85	vaginal	Finland	male	NA	Exclusive	VLP	DNA_RNA	MDA and SIA
ZhaoG_2017	SRR5597275	case1_120	E003251	120	vaginal	Finland	female	NA	combined	VLP	DNA_RNA	MDA and SIA
ZhaoG_2017	SRR5597276	case1_159	E003251	159	vaginal	Finland	female	NA	combined	VLP	DNA_RNA	MDA and SIA
ZhaoG_2017	SRR5597277	case1_208	E003251	208	vaginal	Finland	female	NA	combined	VLP	DNA_RNA	MDA and SIA
ZhaoG_2017	SRR5597358	case1_249	E003251	249	vaginal	Finland	female	NA	combined	VLP	DNA_RNA	MDA and SIA
ZhaoG_2017	SRR5597271	case1_30	E003251	30	vaginal	Finland	female	NA	combined	VLP	DNA_RNA	MDA and SIA
ZhaoG_2017	SRR5597272	case1_355	E003251	355	vaginal	Finland	female	NA	combined	VLP	DNA_RNA	MDA and SIA
ZhaoG_2017	SRR5621396	case10_155	T013815	155	vaginal	Estonia	female	NA	combined	VLP	DNA_RNA	MDA and SIA
ZhaoG_2017	SRR5621397	case10_182	T013815	182	vaginal	Estonia	female	NA	combined	VLP	DNA_RNA	MDA and SIA
ZhaoG_2017	SRR5621398	case10_226	T013815	226	vaginal	Estonia	female	NA	combined	VLP	DNA_RNA	MDA and SIA
ZhaoG_2017	SRR5621389	case10_255	T013815	255	vaginal	Estonia	female	NA	combined	VLP	DNA_RNA	MDA and SIA
ZhaoG_2017	SRR5621390	case10_276	T013815	276	vaginal	Estonia	female	NA	combined	VLP	DNA_RNA	MDA and SIA
ZhaoG_2017	SRR5621419	case10_308	T013815	308	vaginal	Estonia	female	NA	combined	VLP	DNA_RNA	MDA and SIA
ZhaoG_2017	SRR5621418	case10_337	T013815	337	vaginal	Estonia	female	NA	combined	VLP	DNA_RNA	MDA and SIA
ZhaoG_2017	SRR5621401	case10_42	T013815	42	vaginal	Estonia	female	NA	Exclusive	VLP	DNA_RNA	MDA and SIA
ZhaoG_2017	SRR5621403	case10_57	T013815	57	vaginal	Estonia	female	NA	Exclusive	VLP	DNA_RNA	MDA and SIA
ZhaoG_2017	SRR5621415	case10_89	T013815	89	vaginal	Estonia	female	NA	Exclusive	VLP	DNA_RNA	MDA and SIA
ZhaoG_2017	SRR5621414	case11_124	T025418	124	vaginal	Estonia	female	NA	combined	VLP	DNA_RNA	MDA and SIA
ZhaoG_2017	SRR5621413	case11_154	T025418	154	vaginal	Estonia	female	NA	combined	VLP	DNA_RNA	MDA and SIA
ZhaoG_2017	SRR5621412	case11_184	T025418	184	vaginal	Estonia	female	NA	combined	VLP	DNA_RNA	MDA and SIA
ZhaoG_2017	SRR5621400	case11_237	T025418	237	vaginal	Estonia	female	NA	combined	VLP	DNA_RNA	MDA and SIA
ZhaoG_2017	SRR5621399	case11_264	T025418	264	vaginal	Estonia	female	NA	combined	VLP	DNA_RNA	MDA and SIA
ZhaoG_2017	SRR5621383	case11_317	T025418	317	vaginal	Estonia	female	NA	combined	VLP	DNA_RNA	MDA and SIA
ZhaoG_2017	SRR5621384	case11_345	T025418	345	vaginal	Estonia	female	NA	combined	VLP	DNA_RNA	MDA and SIA
ZhaoG_2017	SRR5621381	case11_377	T025418	377	vaginal	Estonia	female	NA	combined	VLP	DNA_RNA	MDA and SIA
ZhaoG_2017	SRR5621382	case11_399	T025418	399	vaginal	Estonia	female	NA	combined	VLP	DNA_RNA	MDA and SIA
ZhaoG_2017	SRR5621387	case11_432	T025418	432	vaginal	Estonia	female	NA	combined	VLP	DNA_RNA	MDA and SIA
ZhaoG_2017	SRR5621388	case11_477	T025418	477	vaginal	Estonia	female	NA	Non-breastmilk	VLP	DNA_RNA	MDA and SIA
ZhaoG_2017	SRR5621385	case11_508	T025418	508	vaginal	Estonia	female	NA	Non-breastmilk	VLP	DNA_RNA	MDA and SIA
ZhaoG_2017	SRR5621386	case11_527	T025418	527	vaginal	Estonia	female	NA	Non-breastmilk	VLP	DNA_RNA	MDA and SIA
ZhaoG_2017	SRR5621379	case11_532	T025418	532	vaginal	Estonia	female	NA	Non-breastmilk	VLP	DNA_RNA	MDA and SIA
ZhaoG_2017	SRR5621380	case11_62	T025418	62	vaginal	Estonia	female	NA	combined	VLP	DNA_RNA	MDA and SIA
ZhaoG_2017	SRR5621402	case11_90	T025418	90	vaginal	Estonia	female	NA	combined	VLP	DNA_RNA	MDA and SIA
ZhaoG_2017	SRR5597273	case2_137	E003989	137	vaginal	Finland	male	NA	combined	VLP	DNA_RNA	MDA and SIA
ZhaoG_2017	SRR5597437	case2_165	E003989	165	vaginal	Finland	male	NA	combined	VLP	DNA_RNA	MDA and SIA
ZhaoG_2017	SRR5597438	case2_208	E003989	208	vaginal	Finland	male	NA	combined	VLP	DNA_RNA	MDA and SIA
ZhaoG_2017	SRR5597381	case2_243	E003989	243	vaginal	Finland	male	NA	Non-breastmilk	VLP	DNA_RNA	MDA and SIA
ZhaoG_2017	SRR5597380	case2_271	E003989	271	vaginal	Finland	male	NA	Non-breastmilk	VLP	DNA_RNA	MDA and SIA
ZhaoG_2017	SRR5597379	case2_303	E003989	303	vaginal	Finland	male	NA	Non-breastmilk	VLP	DNA_RNA	MDA and SIA
ZhaoG_2017	SRR5597378	case2_346	E003989	346	vaginal	Finland	male	NA	Non-breastmilk	VLP	DNA_RNA	MDA and SIA
ZhaoG_2017	SRR5597385	case2_55	E003989	55	vaginal	Finland	male	NA	combined	VLP	DNA_RNA	MDA and SIA
ZhaoG_2017	SRR5597384	case2_80	E003989	80	vaginal	Finland	male	NA	combined	VLP	DNA_RNA	MDA and SIA
ZhaoG_2017	SRR5597383	case2_87	E003989	87	vaginal	Finland	male	NA	combined	VLP	DNA_RNA	MDA and SIA
ZhaoG_2017	SRR5597382	case3_119	E006574	119	vaginal	Finland	male	NA	Exclusive	VLP	DNA_RNA	MDA and SIA
ZhaoG_2017	SRR5597387	case3_206	E006574	206	vaginal	Finland	male	NA	combined	VLP	DNA_RNA	MDA and SIA
ZhaoG_2017	SRR5597386	case3_237	E006574	237	vaginal	Finland	male	NA	combined	VLP	DNA_RNA	MDA and SIA
ZhaoG_2017	SRR5597322	case3_276	E006574	276	vaginal	Finland	male	NA	combined	VLP	DNA_RNA	MDA and SIA
ZhaoG_2017	SRR5597323	case3_302	E006574	302	vaginal	Finland	male	NA	combined	VLP	DNA_RNA	MDA and SIA
ZhaoG_2017	SRR5597320	case3_334	E006574	334	vaginal	Finland	male	NA	combined	VLP	DNA_RNA	MDA and SIA
ZhaoG_2017	SRR5597321	case3_366	E006574	366	vaginal	Finland	male	NA	combined	VLP	DNA_RNA	MDA and SIA
ZhaoG_2017	SRR5597326	case3_399	E006574	399	vaginal	Finland	male	NA	Non-breastmilk	VLP	DNA_RNA	MDA and SIA
ZhaoG_2017	SRR5597327	case3_430	E006574	430	vaginal	Finland	male	NA	Non-breastmilk	VLP	DNA_RNA	MDA and SIA
ZhaoG_2017	SRR5597324	case3_463	E006574	463	vaginal	Finland	male	NA	Non-breastmilk	VLP	DNA_RNA	MDA and SIA
ZhaoG_2017	SRR5597325	case3_486	E006574	486	vaginal	Finland	male	NA	Non-breastmilk	VLP	DNA_RNA	MDA and SIA
ZhaoG_2017	SRR5597318	case3_520	E006574	520	vaginal	Finland	male	NA	Non-breastmilk	VLP	DNA_RNA	MDA and SIA
ZhaoG_2017	SRR5597319	case3_82	E006574	82	vaginal	Finland	male	NA	Exclusive	VLP	DNA_RNA	MDA and SIA
ZhaoG_2017	SRR5597341	case4_138	E010629	138	vaginal	Finland	male	NA	Non-breastmilk	VLP	DNA_RNA	MDA and SIA
ZhaoG_2017	SRR5597340	case4_184	E010629	184	vaginal	Finland	male	NA	Non-breastmilk	VLP	DNA_RNA	MDA and SIA
ZhaoG_2017	SRR5597343	case4_226	E010629	226	vaginal	Finland	male	NA	Non-breastmilk	VLP	DNA_RNA	MDA and SIA
ZhaoG_2017	SRR5597342	case4_324	E010629	324	vaginal	Finland	male	NA	Non-breastmilk	VLP	DNA_RNA	MDA and SIA
ZhaoG_2017	SRR5597345	case4_356	E010629	356	vaginal	Finland	male	NA	Non-breastmilk	VLP	DNA_RNA	MDA and SIA
ZhaoG_2017	SRR5597344	case4_55	E010629	55	vaginal	Finland	male	NA	Exclusive	VLP	DNA_RNA	MDA and SIA
ZhaoG_2017	SRR5597270	case4_621	E010629	621	vaginal	Finland	male	NA	Non-breastmilk	VLP	DNA_RNA	MDA and SIA
ZhaoG_2017	SRR5597346	case4_86	E010629	86	vaginal	Finland	male	NA	Exclusive	VLP	DNA_RNA	MDA and SIA
ZhaoG_2017	SRR5597339	case5_237	E010937	237	vaginal	Finland	female	NA	combined	VLP	DNA_RNA	MDA and SIA
ZhaoG_2017	SRR5597338	case5_385	E010937	385	vaginal	Finland	female	NA	combined	VLP	DNA_RNA	MDA and SIA
ZhaoG_2017	SRR5597278	case5_509	E010937	509	vaginal	Finland	female	NA	combined	VLP	DNA_RNA	MDA and SIA
ZhaoG_2017	SRR5597279	case5_630	E010937	630	vaginal	Finland	female	NA	Non-breastmilk	VLP	DNA_RNA	MDA and SIA
ZhaoG_2017	SRR5597280	case5_661	E010937	661	vaginal	Finland	female	NA	Non-breastmilk	VLP	DNA_RNA	MDA and SIA
ZhaoG_2017	SRR5597400	case5_692	E010937	692	vaginal	Finland	female	NA	Non-breastmilk	VLP	DNA_RNA	MDA and SIA
ZhaoG_2017	SRR5597282	case6_135	E017751	135	vaginal	Finland	female	NA	combined	VLP	DNA_RNA	MDA and SIA
ZhaoG_2017	SRR5597283	case6_166	E017751	166	vaginal	Finland	female	NA	combined	VLP	DNA_RNA	MDA and SIA
ZhaoG_2017	SRR5597284	case6_30	E017751	30	vaginal	Finland	female	NA	Exclusive	VLP	DNA_RNA	MDA and SIA
ZhaoG_2017	SRR5597285	case6_43	E017751	43	vaginal	Finland	female	NA	Exclusive	VLP	DNA_RNA	MDA and SIA
ZhaoG_2017	SRR5597286	case6_79	E017751	79	vaginal	Finland	female	NA	Exclusive	VLP	DNA_RNA	MDA and SIA
ZhaoG_2017	SRR5597287	case7_179	E018113	179	vaginal	Finland	female	NA	combined	VLP	DNA_RNA	MDA and SIA
ZhaoG_2017	SRR5597307	case7_252	E018113	252	vaginal	Finland	female	NA	combined	VLP	DNA_RNA	MDA and SIA
ZhaoG_2017	SRR5597306	case7_279	E018113	279	vaginal	Finland	female	NA	combined	VLP	DNA_RNA	MDA and SIA
ZhaoG_2017	SRR5597305	case7_302	E018113	302	vaginal	Finland	female	NA	Non-breastmilk	VLP	DNA_RNA	MDA and SIA
ZhaoG_2017	SRR5597304	case7_337	E018113	337	vaginal	Finland	female	NA	Non-breastmilk	VLP	DNA_RNA	MDA and SIA
ZhaoG_2017	SRR5597303	case7_378	E018113	378	vaginal	Finland	female	NA	Non-breastmilk	VLP	DNA_RNA	MDA and SIA
ZhaoG_2017	SRR5597302	case7_400	E018113	400	vaginal	Finland	female	NA	Non-breastmilk	VLP	DNA_RNA	MDA and SIA
ZhaoG_2017	SRR5597301	case7_434	E018113	434	vaginal	Finland	female	NA	Non-breastmilk	VLP	DNA_RNA	MDA and SIA
ZhaoG_2017	SRR5597300	case7_465	E018113	465	vaginal	Finland	female	NA	Non-breastmilk	VLP	DNA_RNA	MDA and SIA
ZhaoG_2017	SRR5597299	case7_495	E018113	495	vaginal	Finland	female	NA	Non-breastmilk	VLP	DNA_RNA	MDA and SIA
ZhaoG_2017	SRR5597298	case7_527	E018113	527	vaginal	Finland	female	NA	Non-breastmilk	VLP	DNA_RNA	MDA and SIA
ZhaoG_2017	SRR5597412	case7_558	E018113	558	vaginal	Finland	female	NA	Non-breastmilk	VLP	DNA_RNA	MDA and SIA
ZhaoG_2017	SRR5597413	case7_584	E018113	584	vaginal	Finland	female	NA	Non-breastmilk	VLP	DNA_RNA	MDA and SIA
ZhaoG_2017	SRR5597410	case8_126	E022137	126	vaginal	Finland	male	NA	Exclusive	VLP	DNA_RNA	MDA and SIA
ZhaoG_2017	SRR5597411	case8_156	E022137	156	vaginal	Finland	male	NA	combined	VLP	DNA_RNA	MDA and SIA
ZhaoG_2017	SRR5597408	case8_183	E022137	183	vaginal	Finland	male	NA	combined	VLP	DNA_RNA	MDA and SIA
ZhaoG_2017	SRR5597409	case8_218	E022137	218	vaginal	Finland	male	NA	combined	VLP	DNA_RNA	MDA and SIA
ZhaoG_2017	SRR5597406	case8_246	E022137	246	vaginal	Finland	male	NA	combined	VLP	DNA_RNA	MDA and SIA
ZhaoG_2017	SRR5597407	case8_344	E022137	344	vaginal	Finland	male	NA	combined	VLP	DNA_RNA	MDA and SIA
ZhaoG_2017	SRR5597415	case8_370	E022137	370	vaginal	Finland	male	NA	combined	VLP	DNA_RNA	MDA and SIA
ZhaoG_2017	SRR5597416	case8_397	E022137	397	vaginal	Finland	male	NA	combined	VLP	DNA_RNA	MDA and SIA
ZhaoG_2017	SRR5597432	case8_423	E022137	423	vaginal	Finland	male	NA	combined	VLP	DNA_RNA	MDA and SIA
ZhaoG_2017	SRR5597431	case8_44	E022137	44	vaginal	Finland	male	NA	Exclusive	VLP	DNA_RNA	MDA and SIA
ZhaoG_2017	SRR5597434	case8_470	E022137	470	vaginal	Finland	male	NA	combined	VLP	DNA_RNA	MDA and SIA
ZhaoG_2017	SRR5597433	case8_494	E022137	494	vaginal	Finland	male	NA	Non-breastmilk	VLP	DNA_RNA	MDA and SIA
ZhaoG_2017	SRR5597428	case8_526	E022137	526	vaginal	Finland	male	NA	Non-breastmilk	VLP	DNA_RNA	MDA and SIA
ZhaoG_2017	SRR5597427	case8_546	E022137	546	vaginal	Finland	male	NA	Non-breastmilk	VLP	DNA_RNA	MDA and SIA
ZhaoG_2017	SRR5597430	case8_64	E022137	64	vaginal	Finland	male	NA	Exclusive	VLP	DNA_RNA	MDA and SIA
ZhaoG_2017	SRR5597429	case8_97	E022137	97	vaginal	Finland	male	NA	Exclusive	VLP	DNA_RNA	MDA and SIA
ZhaoG_2017	SRR5597436	case9_150	E026079	150	vaginal	Finland	male	NA	combined	VLP	DNA_RNA	MDA and SIA
ZhaoG_2017	SRR5597435	case9_197	E026079	197	vaginal	Finland	male	NA	combined	VLP	DNA_RNA	MDA and SIA
[truncated: 6,131 more rows]
