# Supplementary material for: A metagenomic catalog of the early-life human gut virome
Source: Nat Commun. 2024 Feb 29;15:1864. doi: 10.1038/s41467-024-45793-z (PMC10904392; doi:10.1038/s41467-024-45793-z)
Supplement: Supplementary file 5 — Supplementary Data 2 [file 41467_2024_45793_MOESM5_ESM.xlsx]

## Sheet: Sheet1
viral sequence	vOTU number	contig_length	provirus	proviral_length	gene_count	viral_genes	host_genes	checkv_quality	miuvig_quality	completeness	completeness_method	contamination	kmer_freq	warnings
VIBRANT_ERR1600426_k141_703_flag=1_multi=16.0189_len=9710	vOTU_18613	9710	No		8	6	0	Low-quality	Genome-fragment	20.56	AAI-based (high-confidence)	0	1
VIBRANT_ERR1600426_k141_818_flag=1_multi=30.0000_len=60813_fragment_1	vOTU_18614	15337	No		28	12	0	Low-quality	Genome-fragment	35.92	AAI-based (high-confidence)	0	1
VIBRANT_ERR1600426_k141_2272_flag=1_multi=17.0000_len=5255	vOTU_18615	5255	No		11	8	0	Low-quality	Genome-fragment	10.96	AAI-based (high-confidence)	0	1
VIBRANT_ERR1600426_k141_1682_flag=1_multi=63.0000_len=13396	vOTU_68952	13396	No		22	13	0	Low-quality	Genome-fragment	33.12	AAI-based (high-confidence)	0	1
VIBRANT_ERR1600426_k141_1299_flag=1_multi=18.0311_len=4547	vOTU_41299	4547	No		9	5	0	Low-quality	Genome-fragment	9.28	AAI-based (high-confidence)	0	1
VIBRANT_ERR1600426_k141_1547_flag=1_multi=29.0087_len=6951	vOTU_18616	6951	No		9	4	0	Low-quality	Genome-fragment	15.14	AAI-based (high-confidence)	0	1
VIBRANT_ERR1600426_k141_2154_flag=1_multi=17.0000_len=7828	vOTU_18617	7828	No		15	12	0	Low-quality	Genome-fragment	22.22	AAI-based (high-confidence)	0	1
VIBRANT_ERR1600426_k141_1685_flag=1_multi=16.0000_len=10258	vOTU_18618	10258	No		17	4	0	Low-quality	Genome-fragment	20.07	AAI-based (high-confidence)	0	1
VIBRANT_ERR1600426_k141_1629_flag=1_multi=25.0000_len=58064_fragment_1	vOTU_53092	32344	No		45	28	0	High-quality	High-quality	91.5	AAI-based (medium-confidence)	0	1
VIBRANT_ERR1600426_k141_51_flag=1_multi=15.0000_len=3790	vOTU_18619	3790	No		7	3	0	Low-quality	Genome-fragment	8.13	AAI-based (high-confidence)	0	1
VIBRANT_ERR1600426_k141_1563_flag=1_multi=32.1765_len=23328	vOTU_18620	23328	No		27	17	0	Medium-quality	Genome-fragment	52.12	AAI-based (high-confidence)	0	1
VIBRANT_ERR1600426_k141_454_flag=1_multi=30.0000_len=28979	vOTU_18621	28979	No		36	24	0	Medium-quality	Genome-fragment	84.17	AAI-based (high-confidence)	0	1
VIBRANT_ERR1600426_k141_689_flag=1_multi=28.0000_len=84158_fragment_1	vOTU_18622	38191	No		51	27	0	High-quality	High-quality	100	AAI-based (high-confidence)	0	1
VIBRANT_ERR1600426_k141_1560_flag=1_multi=30.0000_len=51938_fragment_1	vOTU_18623	26614	No		31	9	1	Medium-quality	Genome-fragment	56.6	AAI-based (high-confidence)	0	1
VIBRANT_ERR1600426_k141_284_flag=1_multi=53.0000_len=16344	vOTU_23659	16344	No		19	16	0	Low-quality	Genome-fragment	40.02	AAI-based (high-confidence)	0	1
VIBRANT_ERR1600426_k141_2162_flag=1_multi=43.0000_len=14626	vOTU_18624	14626	No		25	19	0	Low-quality	Genome-fragment	34.5	AAI-based (high-confidence)	0	1
VIBRANT_ERR1600426_k141_961_flag=1_multi=15.0010_len=7960	vOTU_35456	7960	No		8	8	0	Low-quality	Genome-fragment	22.67	AAI-based (high-confidence)	0	1
VIBRANT_ERR1600426_k141_1108_flag=1_multi=16.3432_len=5208	vOTU_18625	5208	No		9	5	0	Low-quality	Genome-fragment	10.63	AAI-based (high-confidence)	0	1
VIBRANT_ERR1600426_k141_921_flag=1_multi=17.0000_len=33946	vOTU_18626	33946	No		41	31	0	High-quality	High-quality	98.17	AAI-based (high-confidence)	0	1
VIBRANT_ERR1600426_k141_1647_flag=1_multi=15.0000_len=9629	vOTU_27249	9629	No		13	9	0	Low-quality	Genome-fragment	25.96	AAI-based (medium-confidence)	0	1
VIBRANT_ERR1600426_k141_1017_flag=1_multi=30.0000_len=8324	vOTU_53863	8324	No		10	8	0	Low-quality	Genome-fragment	18.29	AAI-based (high-confidence)	0	1
VIBRANT_ERR1600426_k141_1178_flag=1_multi=25.2493_len=21409_fragment_1	vOTU_25576	3844	No		8	7	0	Low-quality	Genome-fragment	8.45	AAI-based (high-confidence)	0	1
VirSorter2_ERR1600426_k141_223||full	vOTU_18627	14996	No		26	5	0	High-quality	High-quality	100	AAI-based (high-confidence)	0	1
VirSorter2_ERR1600426_k141_1047||full	vOTU_18674	3910	No		4	1	0	Low-quality	Genome-fragment	6.16	AAI-based (high-confidence)	0	1
VIBRANT_ERR1600427_k141_6151_flag=1_multi=12.0000_len=4030	vOTU_34275	4030	No		4	1	0	Low-quality	Genome-fragment	11.67	AAI-based (high-confidence)	0	1
VIBRANT_ERR1600427_k141_10109_flag=1_multi=23.3225_len=8361	vOTU_18632	8361	No		19	6	0	Low-quality	Genome-fragment	21.25	AAI-based (high-confidence)	0	1
VIBRANT_ERR1600427_k141_2042_flag=1_multi=17.0000_len=30093	vOTU_25742	30093	No		46	12	1	High-quality	High-quality	98.65	AAI-based (high-confidence)	0	1
VIBRANT_ERR1600427_k141_6986_flag=1_multi=30.7017_len=5576	vOTU_18721	5576	No		7	4	0	Low-quality	Genome-fragment	8.99	HMM-based (lower-bound)	0	1
VIBRANT_ERR1600427_k141_377_flag=1_multi=10.0000_len=8105	vOTU_26305	8105	No		14	10	0	Low-quality	Genome-fragment	17.03	AAI-based (high-confidence)	0	1
VIBRANT_ERR1600427_k141_2400_flag=0_multi=28.0000_len=15573	vOTU_80876	15573	No		20	12	0	Low-quality	Genome-fragment	21.62	AAI-based (high-confidence)	0	1
VIBRANT_ERR1600427_k141_6506_flag=0_multi=110.8239_len=305795_fragment_1	vOTU_77379	11837	No		24	9	0	Low-quality	Genome-fragment	29.23	AAI-based (high-confidence)	0	1
VIBRANT_ERR1600427_k141_1170_flag=0_multi=14.0300_len=21762	vOTU_18633	21762	No		28	20	0	Medium-quality	Genome-fragment	58.35	AAI-based (high-confidence)	0	1
VIBRANT_ERR1600427_k141_5135_flag=1_multi=14.0000_len=11278	vOTU_42571	11278	No		20	4	0	Low-quality	Genome-fragment	23.69	HMM-based (lower-bound)	0	1
VIBRANT_ERR1600427_k141_2773_flag=1_multi=7.0000_len=3151	vOTU_61313	3151	No		5	1	0	Low-quality	Genome-fragment	5.14	AAI-based (medium-confidence)	0	1
VIBRANT_ERR1600427_k141_1686_flag=0_multi=113.5762_len=25117	vOTU_25961	25117	No		32	28	0	Medium-quality	Genome-fragment	56.18	AAI-based (high-confidence)	0	1
VIBRANT_ERR1600427_k141_2642_flag=0_multi=14.0059_len=13039	vOTU_22012	13039	No		19	13	0	Low-quality	Genome-fragment	30.12	AAI-based (high-confidence)	0	1
VIBRANT_ERR1600427_k141_10385_flag=0_multi=276.2008_len=390937_fragment_4	vOTU_11382	59298	No		97	23	2	High-quality	High-quality	97.08	AAI-based (high-confidence)	0	1
VIBRANT_ERR1600427_k141_10385_flag=0_multi=276.2008_len=390937_fragment_2	vOTU_42488	38992	No		53	14	0	High-quality	High-quality	98.89	AAI-based (high-confidence)	0	1
VIBRANT_ERR1600427_k141_9349_flag=1_multi=13.0000_len=14530	vOTU_8367	14530	No		17	11	0	Low-quality	Genome-fragment	31.87	AAI-based (high-confidence)	0	1
VIBRANT_ERR1600427_k141_9482_flag=1_multi=12.0000_len=8162	vOTU_18634	8162	No		11	10	0	Low-quality	Genome-fragment	25.16	AAI-based (high-confidence)	0	1
VIBRANT_ERR1600427_k141_8785_flag=1_multi=6.0000_len=3662	vOTU_41850	3662	No		4	4	0	Medium-quality	Genome-fragment	62.23	AAI-based (high-confidence)	0	1
VIBRANT_ERR1600427_k141_9618_flag=1_multi=15.0000_len=24200	vOTU_18635	24200	No		42	18	0	Low-quality	Genome-fragment	26.79	AAI-based (high-confidence)	0	1
VIBRANT_ERR1600427_k141_1013_flag=1_multi=10.0000_len=12060	vOTU_18636	12060	No		17	10	0	Low-quality	Genome-fragment	25.64	AAI-based (high-confidence)	0	1
VIBRANT_ERR1600427_k141_4151_flag=0_multi=108.8506_len=10041	vOTU_23195	10041	No		16	14	0	Low-quality	Genome-fragment	28.39	AAI-based (high-confidence)	0	1
VIBRANT_ERR1600427_k141_7370_flag=0_multi=95.0120_len=248417_fragment_1	vOTU_56651	33988	No		49	24	0	Low-quality	Genome-fragment	40.23	HMM-based (lower-bound)	0	1
VIBRANT_ERR1600427_k141_8877_flag=1_multi=8.0000_len=9284	vOTU_18637	9284	No		21	19	0	Low-quality	Genome-fragment	22.12	AAI-based (high-confidence)	0	1
VIBRANT_ERR1600427_k141_1056_flag=1_multi=13.0000_len=19101	vOTU_18638	19101	No		25	15	2	Low-quality	Genome-fragment	43.34	AAI-based (high-confidence)	0	1
VIBRANT_ERR1600427_k141_3013_flag=1_multi=12.0000_len=5727	vOTU_68649	5727	No		4	4	0	Low-quality	Genome-fragment	11.77	AAI-based (high-confidence)	0	1
VIBRANT_ERR1600427_k141_3363_flag=1_multi=10.0000_len=3159	vOTU_76684	3159	No		4	3	0	Low-quality	Genome-fragment	7.08	AAI-based (high-confidence)	0	1
VIBRANT_ERR1600427_k141_4758_flag=1_multi=21.0022_len=5172	vOTU_15269	5172	No		6	2	0	Low-quality	Genome-fragment	5.54	AAI-based (high-confidence)	0	1
VIBRANT_ERR1600427_k141_4107_flag=1_multi=23.5760_len=13449	vOTU_18639	13449	No		25	6	0	Low-quality	Genome-fragment	35.83	AAI-based (high-confidence)	0	1
VIBRANT_ERR1600427_k141_5032_flag=0_multi=327.0659_len=347243_fragment_2	vOTU_33590	53892	No		85	30	1	High-quality	High-quality	100	AAI-based (high-confidence)	0	1
VIBRANT_ERR1600427_k141_3630_flag=1_multi=13.0000_len=8108	vOTU_18640	8108	No		12	2	0	Low-quality	Genome-fragment	15.62	AAI-based (medium-confidence)	0	1
VIBRANT_ERR1600427_k141_8369_flag=0_multi=33.0581_len=7077	vOTU_21770	7077	No		8	4	0	Low-quality	Genome-fragment	18.01	AAI-based (high-confidence)	0	1
VIBRANT_ERR1600427_k141_3017_flag=1_multi=15.0000_len=45312	vOTU_18641	45312	No		54	14	0	Medium-quality	Genome-fragment	50.27	AAI-based (high-confidence)	0	1
VIBRANT_ERR1600427_k141_2560_flag=1_multi=43.6307_len=4864	vOTU_21436	4864	No		10	4	0	Low-quality	Genome-fragment	12.64	AAI-based (high-confidence)	0	1
VIBRANT_ERR1600427_k141_1183_flag=1_multi=17.0000_len=26444_fragment_1	vOTU_15269	17927	No		19	4	0	Low-quality	Genome-fragment	19.87	AAI-based (high-confidence)	0	1
VIBRANT_ERR1600427_k141_7733_flag=0_multi=101.1312_len=72612_fragment_2	vOTU_18642	38116	No		39	24	2	High-quality	High-quality	100	AAI-based (high-confidence)	0	1
VIBRANT_ERR1600427_k141_7522_flag=1_multi=10.0000_len=5297	vOTU_18643	5297	No		5	5	0	Low-quality	Genome-fragment	16.67	AAI-based (high-confidence)	0	1
VIBRANT_ERR1600427_k141_9671_flag=1_multi=105.0341_len=196576_fragment_1	vOTU_23468	34817	No		47	23	0	Medium-quality	Genome-fragment	78.53	AAI-based (high-confidence)	0	1
VIBRANT_ERR1600427_k141_4533_flag=1_multi=10.0000_len=9787_fragment_1	vOTU_18644	4675	No		8	4	0	Low-quality	Genome-fragment	14.24	AAI-based (high-confidence)	0	1
VirFinder_ERR1600427_k141_6411_flag=1_multi=9.0000_len=6651	vOTU_21908	6651	No		8	4	0	Low-quality	Genome-fragment	15.34	AAI-based (high-confidence)	0	1
VirSorter2_ERR1600427_k141_2168||0_partial	vOTU_53329	13340	No		17	1	0	Low-quality	Genome-fragment	8.97	HMM-based (lower-bound)	0	1
VirSorter2_ERR1600427_k141_4717||0_partial	vOTU_18645	3498	No		4	1	0	Medium-quality	Genome-fragment	84.06	HMM-based (lower-bound)	0	1
VirSorter2_ERR1600427_k141_1739||full	vOTU_18646	7755	No		8	1	0	Low-quality	Genome-fragment	12.27	HMM-based (lower-bound)	0	1
VirSorter2_ERR1600427_k141_2571||full	vOTU_18647	22934	No		25	7	0	Low-quality	Genome-fragment	46.6	AAI-based (medium-confidence)	0	1
VirSorter2_ERR1600427_k141_5687||full	vOTU_53617	5373	No		7	3	0	Low-quality	Genome-fragment	13.35	AAI-based (high-confidence)	0	1
VIBRANT_ERR1600428_k141_299_flag=0_multi=77.0465_len=44727_fragment_1	vOTU_18651	9797	No		16	7	0	Low-quality	Genome-fragment	23.17	AAI-based (high-confidence)	0	1
VIBRANT_ERR1600428_k141_356_flag=0_multi=393.0471_len=93764_fragment_1	vOTU_24266	14627	No		18	12	0	Low-quality	Genome-fragment	35.95	AAI-based (high-confidence)	0	1
VIBRANT_ERR1600428_k141_691_flag=0_multi=13.9852_len=6473	vOTU_18652	6473	No		12	6	1	Low-quality	Genome-fragment	14.64	AAI-based (high-confidence)	0	1
VIBRANT_ERR1600428_k141_193_flag=0_multi=462.2552_len=40723_fragment_1	vOTU_18653	9065	No		18	5	0	Low-quality	Genome-fragment	20.96	AAI-based (high-confidence)	0	1
VIBRANT_ERR1600428_k141_345_flag=1_multi=20.0000_len=14908	vOTU_18654	14908	No		12	3	0	Low-quality	Genome-fragment	32.76	AAI-based (high-confidence)	0	1
VIBRANT_ERR1600428_k141_276_flag=0_multi=13.9829_len=28366	vOTU_18655	28366	No		37	30	0	Medium-quality	Genome-fragment	64.15	AAI-based (high-confidence)	0	1
VIBRANT_ERR1600428_k141_404_flag=1_multi=18.0000_len=3951	vOTU_59083	3951	No		8	7	0	Low-quality	Genome-fragment	9.18	AAI-based (high-confidence)	0	1
VIBRANT_ERR1600428_k141_1249_flag=0_multi=852.5170_len=4980	vOTU_21436	4980	No		11	5	0	Low-quality	Genome-fragment	12.92	AAI-based (high-confidence)	0	1
VirSorter2_ERR1600428_k141_233||0_partial	vOTU_18656	30868	No		40	31	0	Medium-quality	Genome-fragment	79.33	AAI-based (high-confidence)	0	1
VirSorter2_ERR1600428_k141_121||full	vOTU_21919	5786	No		7	6	0	Low-quality	Genome-fragment	14.6	AAI-based (medium-confidence)	0	1
VIBRANT_ERR1600429_k141_3385_flag=1_multi=16.0000_len=43969	vOTU_20721	43969	No		60	35	1	High-quality	High-quality	100	AAI-based (high-confidence)	0	1
VIBRANT_ERR1600429_k141_2074_flag=1_multi=25.9973_len=214932_fragment_1	vOTU_24266	14605	No		18	12	0	Low-quality	Genome-fragment	35.9	AAI-based (high-confidence)	0	1
VIBRANT_ERR1600429_k141_3084_flag=1_multi=7.0000_len=10893	vOTU_36306	10893	No		17	5	0	Low-quality	Genome-fragment	26.62	AAI-based (high-confidence)	0	1
VIBRANT_ERR1600429_k141_1515_flag=1_multi=11.0000_len=3755	vOTU_78920	3755	No		10	3	0	Low-quality	Genome-fragment	11.02	AAI-based (high-confidence)	0	1
VIBRANT_ERR1600429_k141_521_flag=1_multi=11.0000_len=4472	vOTU_18658	4472	No		5	3	0	Low-quality	Genome-fragment	13.17	AAI-based (high-confidence)	0	1
VIBRANT_ERR1600429_k141_414_flag=0_multi=105.7387_len=13304	vOTU_18659	13304	No		12	9	0	Low-quality	Genome-fragment	31.4	AAI-based (medium-confidence)	0	1
VIBRANT_ERR1600429_k141_1442_flag=1_multi=9.0000_len=6623	vOTU_18660	6623	No		7	1	0	Low-quality	Genome-fragment	19.45	AAI-based (high-confidence)	0	1
VirSorter2_ERR1600429_k141_12||full	vOTU_18661	5898	No		12	4	0	Low-quality	Genome-fragment	17.36	AAI-based (high-confidence)	0	1
VirSorter2_ERR1600429_k141_1812||full	vOTU_18662	4134	No		5	4	0	Low-quality	Genome-fragment	9.18	HMM-based (lower-bound)	0	1
VIBRANT_ERR1600430_k141_119_flag=0_multi=29.0145_len=3798	vOTU_41550	3798	No		5	4	0	Low-quality	Genome-fragment	8.13	AAI-based (high-confidence)	0	1
VIBRANT_ERR1600430_k141_735_flag=0_multi=53.3260_len=693130_fragment_5	vOTU_18665	39818	No		46	19	0	High-quality	High-quality	96.75	AAI-based (high-confidence)	0	1
VIBRANT_ERR1600430_k141_651_flag=1_multi=14.0000_len=35654_fragment_1	vOTU_18666	32571	No		41	31	1	High-quality	High-quality	100	AAI-based (high-confidence)	0	1
VIBRANT_ERR1600430_k141_971_flag=0_multi=376.4880_len=3930	vOTU_42943	3930	No		7	7	0	Low-quality	Genome-fragment	9.33	AAI-based (high-confidence)	0	1
VIBRANT_ERR1600430_k141_582_flag=0_multi=360.6294_len=3800	vOTU_73708	3800	No		9	4	0	Low-quality	Genome-fragment	8.07	AAI-based (high-confidence)	0	1
VIBRANT_ERR1600430_k141_865_flag=0_multi=335.3127_len=190832_fragment_1	vOTU_18667	37138	No		48	34	0	High-quality	High-quality	100	AAI-based (high-confidence)	0	1
VIBRANT_ERR1600430_k141_181_flag=1_multi=15.0000_len=4985	vOTU_18668	4985	No		6	4	0	Low-quality	Genome-fragment	6.46	AAI-based (medium-confidence)	0	1
VIBRANT_ERR1600430_k141_580_flag=0_multi=30.9131_len=629761_fragment_9	vOTU_18669	24796	No		29	11	2	Low-quality	Genome-fragment	35.01	HMM-based (lower-bound)	0	1
VIBRANT_ERR1600430_k141_524_flag=1_multi=15.8926_len=5170	vOTU_22993	5170	No		4	4	0	Low-quality	Genome-fragment	12.51	AAI-based (high-confidence)	0	1
VIBRANT_ERR1600430_k141_972_flag=0_multi=379.8229_len=3190	vOTU_18670	3190	No		6	6	0	Low-quality	Genome-fragment	7.01	AAI-based (high-confidence)	0	1
VIBRANT_ERR1600430_k141_905_flag=0_multi=295.2549_len=27712	vOTU_18671	27712	No		35	28	0	Medium-quality	Genome-fragment	55.9	AAI-based (high-confidence)	0	1
VIBRANT_ERR1600430_k141_839_flag=0_multi=319.2534_len=25784	vOTU_18672	25784	No		32	26	0	Medium-quality	Genome-fragment	52.03	AAI-based (high-confidence)	0	1
VirSorter2_ERR1600430_k141_580||0_partial	vOTU_18673	23110	No		27	11	1	Low-quality	Genome-fragment	32.63	HMM-based (lower-bound)	0	1
VirSorter2_ERR1600430_k141_994||0_partial	vOTU_27059	22101	No		34	4	2	High-quality	High-quality	100	AAI-based (high-confidence)	0	1
VirSorter2_ERR1600430_k141_673||full	vOTU_18674	6419	No		8	1	0	Low-quality	Genome-fragment	10.07	AAI-based (high-confidence)	0	1
VIBRANT_ERR1600431_k141_1093_flag=0_multi=59.8901_len=451535_fragment_3	vOTU_42587	39462	No		55	24	0	High-quality	High-quality	91.37	AAI-based (high-confidence)	0	1
VIBRANT_ERR1600431_k141_83_flag=1_multi=14.0000_len=5524	vOTU_42699	5524	No		5	4	0	Low-quality	Genome-fragment	15.64	AAI-based (high-confidence)	0	1
VIBRANT_ERR1600431_k141_668_flag=0_multi=366.6472_len=3681	vOTU_18675	3681	No		7	7	0	Low-quality	Genome-fragment	8.57	AAI-based (high-confidence)	0	1
VIBRANT_ERR1600431_k141_13_flag=1_multi=24.6370_len=3058	vOTU_41550	3058	No		6	3	0	Low-quality	Genome-fragment	6.57	AAI-based (high-confidence)	0	1
VIBRANT_ERR1600431_k141_809_flag=1_multi=16.5221_len=6827	vOTU_41550	6827	No		7	7	0	Low-quality	Genome-fragment	14	AAI-based (high-confidence)	0	1
VIBRANT_ERR1600432_k141_5881_flag=0_multi=247.0081_len=226832_fragment_1	vOTU_18677	16812	No		38	20	0	Low-quality	Genome-fragment	36.41	AAI-based (high-confidence)	0	1
VIBRANT_ERR1600432_k141_5688_flag=1_multi=16.0000_len=5878	vOTU_18678	5878	No		6	2	0	Low-quality	Genome-fragment	6.06	AAI-based (high-confidence)	0	1
VIBRANT_ERR1600432_k141_1296_flag=1_multi=12.0000_len=4419	vOTU_20598	4419	No		10	5	0	Low-quality	Genome-fragment	12.82	AAI-based (high-confidence)	0	1
VIBRANT_ERR1600432_k141_2621_flag=1_multi=15.9888_len=61988	vOTU_18679	61988	No		84	29	2	Medium-quality	Genome-fragment	68.79	AAI-based (high-confidence)	0	1
VIBRANT_ERR1600432_k141_3194_flag=1_multi=15.0000_len=18532	vOTU_15269	18532	No		20	4	0	Low-quality	Genome-fragment	20.55	AAI-based (high-confidence)	0	1
VIBRANT_ERR1600432_k141_2139_flag=0_multi=223.0906_len=23237	vOTU_82127	23237	No		27	20	0	Low-quality	Genome-fragment	41.96	AAI-based (high-confidence)	0	1
VIBRANT_ERR1600432_k141_3260_flag=0_multi=124.0045_len=941301_fragment_4	vOTU_18676	36328	No		50	20	1	Medium-quality	Genome-fragment	58.42	AAI-based (high-confidence)	0	1
VIBRANT_ERR1600432_k141_2451_flag=1_multi=10.0000_len=28294	vOTU_20151	28294	No		35	27	1	Medium-quality	Genome-fragment	80.3	AAI-based (high-confidence)	0	1
VIBRANT_ERR1600432_k141_3371_flag=0_multi=99.0417_len=108052_fragment_3	vOTU_18376	27537	No		36	2	1	Low-quality	Genome-fragment	38.95	HMM-based (lower-bound)	0	1
VIBRANT_ERR1600432_k141_2074_flag=0_multi=245.3431_len=78702_fragment_1	vOTU_18680	25820	No		34	20	0	Medium-quality	Genome-fragment	55.98	AAI-based (high-confidence)	0	1
VIBRANT_ERR1600433_k141_8172_flag=0_multi=299.8908_len=295917_fragment_1	vOTU_18683	32394	No		42	34	0	High-quality	High-quality	91.64	AAI-based (high-confidence)	0	1
VIBRANT_ERR1600433_k141_11991_flag=1_multi=8.0000_len=7950	vOTU_18684	7950	No		15	10	0	Low-quality	Genome-fragment	19.63	AAI-based (high-confidence)	0	1
VIBRANT_ERR1600433_k141_11667_flag=1_multi=11.4027_len=16212_fragment_1	vOTU_33542	11682	No		14	5	1	Low-quality	Genome-fragment	29.53	AAI-based (high-confidence)	0	1
VIBRANT_ERR1600433_k141_11088_flag=0_multi=25.0000_len=3429	vOTU_18685	3429	No		7	2	0	Low-quality	Genome-fragment	8.84	AAI-based (high-confidence)	0	1
VIBRANT_ERR1600433_k141_8654_flag=1_multi=9.0000_len=5415	vOTU_42974	5415	No		7	6	0	Low-quality	Genome-fragment	14.48	AAI-based (high-confidence)	0	1
VIBRANT_ERR1600433_k141_8958_flag=0_multi=285.2983_len=430707_fragment_1	vOTU_18686	47045	No		74	47	1	High-quality	High-quality	100	AAI-based (high-confidence)	0	1
VIBRANT_ERR1600433_k141_7074_flag=1_multi=9.9994_len=8004	vOTU_18687	8004	No		16	5	1	Low-quality	Genome-fragment	20.67	AAI-based (medium-confidence)	0	1
VIBRANT_ERR1600433_k141_8651_flag=1_multi=7.0000_len=7786	vOTU_56917	7786	No		10	7	0	Low-quality	Genome-fragment	20.66	AAI-based (high-confidence)	0	1
VIBRANT_ERR1600434_k141_1489_flag=0_multi=17.9971_len=63678_fragment_1	vOTU_18690	39374	No		56	26	1	Medium-quality	Genome-fragment	87.26	AAI-based (medium-confidence)	0	1
VIBRANT_ERR1600434_k141_4774_flag=0_multi=161.8001_len=1362252_fragment_17	vOTU_18691	35905	No		56	30	0	Medium-quality	Genome-fragment	63.81	HMM-based (lower-bound)	0	1
VIBRANT_ERR1600434_k141_1375_flag=1_multi=7.0000_len=8429	vOTU_25351	8429	No		18	7	0	Low-quality	Genome-fragment	24.75	AAI-based (high-confidence)	0	1
VIBRANT_ERR1600434_k141_5262_flag=1_multi=11.0000_len=13907	vOTU_20407	13907	No		15	5	0	Low-quality	Genome-fragment	28.96	AAI-based (medium-confidence)	0	1
VIBRANT_ERR1600434_k141_4685_flag=0_multi=206.5043_len=106855_fragment_1	vOTU_18692	46799	No		84	56	0	Medium-quality	Genome-fragment	83.73	HMM-based (lower-bound)	0	1
VIBRANT_ERR1600434_k141_6721_flag=1_multi=10.0000_len=13363	vOTU_18693	13363	No		16	4	0	Low-quality	Genome-fragment	12.17	AAI-based (high-confidence)	0	1
VirSorter2_ERR1600434_k141_2712||full	vOTU_18694	8349	No		11	6	1	Low-quality	Genome-fragment	23.55	AAI-based (high-confidence)	0	1
VIBRANT_ERR1600435_k141_2559_flag=0_multi=41.1454_len=8616	vOTU_73101	8616	No		11	11	0	Low-quality	Genome-fragment	25.64	AAI-based (high-confidence)	0	1
VIBRANT_ERR1600435_k141_912_flag=1_multi=9.0000_len=4685	vOTU_54013	4685	No		5	4	0	Low-quality	Genome-fragment	10.48	AAI-based (high-confidence)	0	1
VIBRANT_ERR1600435_k141_1360_flag=0_multi=61.6829_len=28855_fragment_1	vOTU_18695	10863	No		21	7	0	Low-quality	Genome-fragment	28.44	AAI-based (high-confidence)	0	1
VIBRANT_ERR1600435_k141_1710_flag=1_multi=19.0001_len=45415	vOTU_18696	45415	No		59	27	0	Medium-quality	Genome-fragment	86.82	AAI-based (high-confidence)	0	1
VIBRANT_ERR1600435_k141_6703_flag=1_multi=8.0000_len=3532	vOTU_18697	3532	No		6	5	0	Low-quality	Genome-fragment	7.77	AAI-based (high-confidence)	0	1
VIBRANT_ERR1600435_k141_3525_flag=1_multi=9.0000_len=8428	vOTU_35676	8428	No		14	10	0	Low-quality	Genome-fragment	19.38	AAI-based (high-confidence)	0	1
VIBRANT_ERR1600435_k141_7647_flag=1_multi=9.0000_len=6435	vOTU_19467	6435	No		7	4	0	Low-quality	Genome-fragment	11.61	AAI-based (high-confidence)	0	1
VIBRANT_ERR1600435_k141_8067_flag=1_multi=8.0000_len=3164	vOTU_21021	3164	No		5	4	0	Low-quality	Genome-fragment	7.08	AAI-based (high-confidence)	0	1
VIBRANT_ERR1600435_k141_7390_flag=0_multi=55.0260_len=32763	vOTU_18698	32763	No		45	25	0	Medium-quality	Genome-fragment	68.39	AAI-based (high-confidence)	0	1
VIBRANT_ERR1600435_k141_3680_flag=1_multi=18.0000_len=59922_fragment_1	vOTU_18699	9446	No		15	6	0	Low-quality	Genome-fragment	24.15	AAI-based (high-confidence)	0	1
VIBRANT_ERR1600435_k141_4318_flag=0_multi=57.1688_len=26588	vOTU_18700	26588	No		39	20	0	Medium-quality	Genome-fragment	68.5	AAI-based (high-confidence)	0	1
VIBRANT_ERR1600435_k141_5513_flag=0_multi=38.1228_len=7844	vOTU_18701	7844	No		11	9	0	Low-quality	Genome-fragment	23.27	AAI-based (high-confidence)	0	1
VIBRANT_ERR1600435_k141_2161_flag=1_multi=19.0000_len=6211	vOTU_18702	6211	No		6	4	0	Low-quality	Genome-fragment	10.82	AAI-based (high-confidence)	0	1
VIBRANT_ERR1600435_k141_5306_flag=0_multi=277.2962_len=17501	vOTU_18703	17501	No		27	15	1	Low-quality	Genome-fragment	38.06	AAI-based (high-confidence)	0	1
VIBRANT_ERR1600435_k141_5652_flag=1_multi=18.0000_len=9508	vOTU_42477	9508	No		15	9	0	Low-quality	Genome-fragment	24.88	AAI-based (high-confidence)	0	1
VIBRANT_ERR1600435_k141_3689_flag=1_multi=18.0001_len=64861_fragment_1	vOTU_18704	33212	No		40	15	0	Medium-quality	Genome-fragment	80.33	AAI-based (medium-confidence)	0	1
VIBRANT_ERR1600435_k141_6383_flag=1_multi=20.0000_len=38451	vOTU_18705	38451	No		54	34	1	High-quality	High-quality	95.55	AAI-based (high-confidence)	0	1
VirSorter2_ERR1600435_k141_1952||0_partial	vOTU_22855	11250	No		18	4	1	Low-quality	Genome-fragment	28.47	AAI-based (high-confidence)	0	1
VirSorter2_ERR1600435_k141_6540||0_partial	vOTU_18706	37487	No		56	27	1	Medium-quality	Genome-fragment	81.25	AAI-based (high-confidence)	0	1
VirSorter2_ERR1600435_k141_1434||full	vOTU_18707	4685	No		5	3	0	Low-quality	Genome-fragment	9.05	AAI-based (high-confidence)	0	1
VirSorter2_ERR1600435_k141_3651||full	vOTU_73101	3315	No		3	3	0	Low-quality	Genome-fragment	10.25	AAI-based (high-confidence)	0	1
VirSorter2_ERR1600435_k141_3910||full	vOTU_26474	3195	No		3	3	0	Low-quality	Genome-fragment	7.2	AAI-based (high-confidence)	0	1
VirSorter2_ERR1600435_k141_4965||full	vOTU_18708	3348	No		3	1	0	Low-quality	Genome-fragment	7.47	AAI-based (high-confidence)	0	1
VIBRANT_ERR1600436_k141_1745_flag=1_multi=11.0000_len=6373	vOTU_18709	6373	No		9	1	0	Low-quality	Genome-fragment	12.57	HMM-based (lower-bound)	0	1
VIBRANT_ERR1600436_k141_2335_flag=1_multi=8.0000_len=3662	vOTU_18726	3662	No		7	2	0	Low-quality	Genome-fragment	9.73	AAI-based (high-confidence)	0	1
VIBRANT_ERR1600436_k141_2680_flag=1_multi=13.0000_len=23015_fragment_1	vOTU_54602	9032	No		10	7	0	Low-quality	Genome-fragment	25.73	AAI-based (high-confidence)	0	1
VIBRANT_ERR1600436_k141_1301_flag=0_multi=14.9987_len=48850_fragment_1	vOTU_25273	23900	No		29	19	0	Medium-quality	Genome-fragment	57.9	AAI-based (high-confidence)	0	1
VIBRANT_ERR1600436_k141_446_flag=0_multi=78.4002_len=102858_fragment_2	vOTU_18710	37370	No		58	54	0	Medium-quality	Genome-fragment	88.66	AAI-based (high-confidence)	0	1
VIBRANT_ERR1600436_k141_2945_flag=1_multi=8.0000_len=3676	vOTU_18711	3676	No		4	3	0	Low-quality	Genome-fragment	9.84	AAI-based (high-confidence)	0	1
VIBRANT_ERR1600436_k141_2136_flag=0_multi=76.7805_len=5771	vOTU_18712	5771	No		9	1	0	Low-quality	Genome-fragment	11.56	HMM-based (lower-bound)	0	1
VIBRANT_ERR1600436_k141_1540_flag=1_multi=7.0000_len=3490	vOTU_18713	3490	No		6	4	0	Low-quality	Genome-fragment	9.32	AAI-based (high-confidence)	0	1
VIBRANT_ERR1600437_k141_1310_flag=1_multi=47.0000_len=45981	vOTU_27062	45981	No		64	37	1	Medium-quality	Genome-fragment	82.59	AAI-based (high-confidence)	0	1
VIBRANT_ERR1600437_k141_3110_flag=0_multi=67.7825_len=32685	vOTU_18715	32685	No		37	27	1	Medium-quality	Genome-fragment	81.05	AAI-based (high-confidence)	0	1
VIBRANT_ERR1600437_k141_1922_flag=1_multi=66.0000_len=5986	vOTU_18716	5986	No		7	1	0	Low-quality	Genome-fragment	15.87	HMM-based (lower-bound)	0	1
VIBRANT_ERR1600437_k141_2738_flag=0_multi=60.9630_len=11459	vOTU_18717	11459	No		21	10	1	Low-quality	Genome-fragment	28.36	AAI-based (high-confidence)	0	1
VirSorter2_ERR1600437_k141_3700||0_partial	vOTU_46407	5175	No		8	1	0	High-quality	High-quality	100	HMM-based (lower-bound)	0	1
VIBRANT_ERR1600438_k141_4621_flag=0_multi=83.9893_len=3122	vOTU_56700	3122	No		5	2	0	Low-quality	Genome-fragment	7.38	AAI-based (high-confidence)	0	1
VIBRANT_ERR1600438_k141_4747_flag=1_multi=9.0000_len=12995	vOTU_18718	12995	No		5	4	0	Low-quality	Genome-fragment	31.73	AAI-based (high-confidence)	0	1
VIBRANT_ERR1600438_k141_3728_flag=1_multi=9.0000_len=6359	vOTU_36306	6359	No		11	6	0	Low-quality	Genome-fragment	15.54	AAI-based (high-confidence)	0	1
VIBRANT_ERR1600438_k141_4055_flag=0_multi=23.0290_len=37421	vOTU_19407	37421	No		46	26	0	High-quality	High-quality	100	AAI-based (high-confidence)	0	1
VIBRANT_ERR1600438_k141_3764_flag=1_multi=11.0000_len=13953	vOTU_634	13953	No		11	4	0	Low-quality	Genome-fragment	40.98	AAI-based (high-confidence)	0	1
VIBRANT_ERR1600438_k141_1949_flag=1_multi=11.0000_len=45721_fragment_1	vOTU_18719	11498	No		16	4	0	Low-quality	Genome-fragment	27.52	AAI-based (high-confidence)	0	1
VIBRANT_ERR1600438_k141_4398_flag=1_multi=8.0000_len=12785	vOTU_18720	12785	No		16	6	0	Low-quality	Genome-fragment	31.24	AAI-based (high-confidence)	0	1
VIBRANT_ERR1600439_k141_9774_flag=0_multi=12.0190_len=4975	vOTU_21803	4975	No		8	2	0	Low-quality	Genome-fragment	12.9	AAI-based (high-confidence)	0	1
VIBRANT_ERR1600439_k141_9010_flag=1_multi=6.0000_len=3578	vOTU_18723	3578	No		10	5	0	Low-quality	Genome-fragment	9.46	AAI-based (high-confidence)	0	1
VirSorter2_ERR1600439_k141_7725||full	vOTU_53319	4813	No		3	3	0	Low-quality	Genome-fragment	12.45	AAI-based (high-confidence)	0	1
VIBRANT_ERR1600440_k141_2279_flag=1_multi=10.0000_len=12165	vOTU_18725	12165	No		16	15	0	Low-quality	Genome-fragment	31.64	AAI-based (high-confidence)	0	1
VIBRANT_ERR1600440_k141_3726_flag=0_multi=100.2845_len=5477	vOTU_18712	5477	No		8	1	0	Low-quality	Genome-fragment	10.97	HMM-based (lower-bound)	0	1
VIBRANT_ERR1600440_k141_880_flag=0_multi=10.9953_len=4799	vOTU_18726	4799	No		8	3	0	Low-quality	Genome-fragment	12.45	AAI-based (high-confidence)	0	1
VIBRANT_ERR1600440_k141_2173_flag=0_multi=9.0000_len=5788	vOTU_18727	5788	No		7	6	0	Low-quality	Genome-fragment	14.85	AAI-based (high-confidence)	0	1
VIBRANT_ERR1600440_k141_1840_flag=1_multi=16.0460_len=139167_fragment_1	vOTU_18728	34317	No		43	26	0	High-quality	High-quality	97.65	AAI-based (high-confidence)	0	1
VIBRANT_ERR1600440_k141_4046_flag=1_multi=11.0000_len=13125	vOTU_18729	13125	No		34	24	0	Low-quality	Genome-fragment	36.01	AAI-based (high-confidence)	0	1
VIBRANT_ERR1600440_k141_2939_flag=0_multi=18.0502_len=166321_fragment_1	vOTU_25834	36807	No		50	24	2	Medium-quality	Genome-fragment	85.59	AAI-based (high-confidence)	0	1
VirSorter2_ERR1600440_k141_762||0_partial	vOTU_18730	23494	No		28	4	2	Medium-quality	Genome-fragment	50.1	AAI-based (high-confidence)	0	1
VIBRANT_ERR3404624_k119_1066_flag=0_multi=5.0000_len=7979	vOTU_43629	7979	No		15	8	1	Low-quality	Genome-fragment	26.16	AAI-based (high-confidence)	0	1
VIBRANT_ERR3404624_k119_728_flag=0_multi=83.7149_len=64814_fragment_1	vOTU_61642	30526	No		44	19	4	Medium-quality	Genome-fragment	64.97	AAI-based (high-confidence)	0	1
VIBRANT_ERR3404624_k119_5928_flag=0_multi=187.8907_len=68573_fragment_2	vOTU_18733	30585	No		41	11	0	Medium-quality	Genome-fragment	82.59	AAI-based (medium-confidence)	0	1
VIBRANT_ERR3404624_k119_2854_flag=0_multi=83.9179_len=30631_fragment_1	vOTU_47906	23664	No		30	15	2	Low-quality	Genome-fragment	48.84	AAI-based (high-confidence)	0	1
VIBRANT_ERR3404624_k119_4200_flag=0_multi=152.6509_len=5734	vOTU_28582	5734	No		6	5	0	Low-quality	Genome-fragment	12.34	AAI-based (high-confidence)	0	1
VIBRANT_ERR3404624_k119_4198_flag=0_multi=25.9973_len=369100_fragment_2	vOTU_18738	31896	No		57	17	0	High-quality	High-quality	93.47	AAI-based (medium-confidence)	0	1
VIBRANT_ERR3404624_k119_4438_flag=0_multi=81.1624_len=6411	vOTU_41550	6411	No		11	6	0	Low-quality	Genome-fragment	13.76	AAI-based (high-confidence)	0	1
VirSorter2_ERR3404624_k119_3049||0_partial	vOTU_21552	35815	No		55	20	0	High-quality	High-quality	94.74	AAI-based (high-confidence)	0	1
VirSorter2_ERR3404624_k119_3250||0_partial	vOTU_52867	34877	No		45	3	1	Medium-quality	Genome-fragment	57.89	AAI-based (medium-confidence)	0	1
VIBRANT_ERR3404626_k119_7748_flag=0_multi=14.4855_len=9375	vOTU_18734	9375	No		13	4	0	Low-quality	Genome-fragment	20.6	HMM-based (lower-bound)	0	1
VIBRANT_ERR3404627_k119_4787_flag=1_multi=6.0000_len=15640	vOTU_18657	15640	No		25	23	0	Low-quality	Genome-fragment	36.82	AAI-based (high-confidence)	0	1
VIBRANT_ERR3404627_k119_3582_flag=1_multi=6.0000_len=11770	vOTU_19772	11770	No		11	3	0	Low-quality	Genome-fragment	26.82	AAI-based (medium-confidence)	0	1
VIBRANT_ERR3404627_k119_4915_flag=3_multi=11.0003_len=36854	vOTU_19407	36854	No		46	26	0	Complete	High-quality	100	DTR (high-confidence)	0	1
VirSorter2_ERR3404627_k119_3707||full	vOTU_18735	3335	No		6	1	0	Low-quality	Genome-fragment	2.1	HMM-based (lower-bound)	0	1
VIBRANT_ERR3404628_k119_4433_flag=0_multi=9.9762_len=7677	vOTU_18736	7677	No		20	18	0	Low-quality	Genome-fragment	18.02	AAI-based (high-confidence)	0	1
VIBRANT_ERR3404628_k119_3973_flag=0_multi=9.9377_len=3009	vOTU_54363	3009	No		8	7	0	Low-quality	Genome-fragment	7.04	AAI-based (high-confidence)	0	1
VIBRANT_ERR3404628_k119_3919_flag=0_multi=10.9613_len=10466	vOTU_18737	10466	No		25	21	0	Low-quality	Genome-fragment	22.93	AAI-based (high-confidence)	0	1
VIBRANT_ERR3404628_k119_1630_flag=0_multi=10.7473_len=177936_fragment_2	vOTU_56700	4676	No		8	5	0	Low-quality	Genome-fragment	11.03	AAI-based (high-confidence)	0	1
VIBRANT_ERR3404628_k119_516_flag=0_multi=238.0000_len=31905	vOTU_18738	31905	No		56	17	0	High-quality	High-quality	93.51	AAI-based (medium-confidence)	0	1
VIBRANT_ERR3404628_k119_3830_flag=0_multi=9.9945_len=33080	vOTU_55661	33080	No		39	36	0	Medium-quality	Genome-fragment	71.16	AAI-based (high-confidence)	0	1
VIBRANT_ERR3404629_k119_1562_flag=0_multi=13.9997_len=106408_fragment_1	vOTU_18741	22293	No		24	5	0	Medium-quality	Genome-fragment	53.09	AAI-based (medium-confidence)	0	1
VIBRANT_ERR3404629_k119_18113_flag=1_multi=5.0000_len=6345	vOTU_18742	6345	No		11	4	0	Low-quality	Genome-fragment	15.77	AAI-based (high-confidence)	0	1
VIBRANT_ERR3404629_k119_19929_flag=1_multi=16.9789_len=31944_fragment_1	vOTU_33590	17590	No		28	9	0	High-quality	High-quality	96.64	AAI-based (high-confidence)	0	1
VIBRANT_ERR3404629_k119_7051_flag=0_multi=155.4057_len=4033	vOTU_49953	4033	No		14	3	0	Low-quality	Genome-fragment	6.45	AAI-based (high-confidence)	0	1
VIBRANT_ERR3404629_k119_5173_flag=1_multi=4.0000_len=3355	vOTU_26531	3355	No		6	3	0	Low-quality	Genome-fragment	8.57	AAI-based (medium-confidence)	0	1
VIBRANT_ERR3404629_k119_1525_flag=1_multi=11.0000_len=76158_fragment_1	vOTU_18743	29218	No		38	21	2	Medium-quality	Genome-fragment	66.8	AAI-based (high-confidence)	0	1
VirFinder_ERR3404629_k119_6066_flag=1_multi=4.0000_len=3014	vOTU_18746	3014	No		3	1	0	Low-quality	Genome-fragment	7.17	HMM-based (lower-bound)	0	1
VIBRANT_ERR3404630_k119_1060_flag=0_multi=6.1910_len=3234	vOTU_53718	3234	No		5	5	0	Low-quality	Genome-fragment	7.52	AAI-based (high-confidence)	0	1
VIBRANT_ERR3404630_k119_4000_flag=1_multi=4.0000_len=3870	vOTU_41362	3870	No		8	1	0	Low-quality	Genome-fragment	6.17	HMM-based (lower-bound)	0	1
VIBRANT_ERR3404630_k119_12810_flag=1_multi=5.0000_len=7342	vOTU_18744	7342	No		11	6	0	Low-quality	Genome-fragment	15.51	AAI-based (high-confidence)	0	1
VIBRANT_ERR3404630_k119_2762_flag=0_multi=6.3534_len=4912	vOTU_35794	4912	No		5	4	0	Low-quality	Genome-fragment	11.42	AAI-based (high-confidence)	0	1
VIBRANT_ERR3404630_k119_17608_flag=1_multi=5.0000_len=4945	vOTU_18745	4945	No		6	6	0	Low-quality	Genome-fragment	11.94	AAI-based (high-confidence)	0	1
VIBRANT_ERR3404630_k119_19240_flag=1_multi=5.0000_len=5781	vOTU_55661	5781	No		7	7	0	Low-quality	Genome-fragment	12.44	AAI-based (high-confidence)	0	1
VIBRANT_ERR3404630_k119_18844_flag=0_multi=4.9760_len=3450	vOTU_43003	3450	No		8	6	0	Low-quality	Genome-fragment	8	AAI-based (high-confidence)	0	1
VirFinder_ERR3404630_k119_9166_flag=1_multi=6.0000_len=3285	vOTU_18746	3285	No		4	1	0	Low-quality	Genome-fragment	7.82	HMM-based (lower-bound)	0	1
VIBRANT_ERR3404631_k119_13770_flag=1_multi=8.0000_len=24112_fragment_1	vOTU_17606	10256	No		18	6	1	Low-quality	Genome-fragment	26.54	AAI-based (medium-confidence)	0	1
VIBRANT_ERR3404631_k119_3716_flag=0_multi=10.9861_len=14554	vOTU_18750	14554	No		16	11	0	Low-quality	Genome-fragment	27.9	AAI-based (high-confidence)	0	1
VIBRANT_ERR3404631_k119_584_flag=1_multi=6.0000_len=3866	vOTU_41577	3866	No		5	4	0	Low-quality	Genome-fragment	10.06	AAI-based (high-confidence)	0	1
VIBRANT_ERR3404631_k119_8449_flag=0_multi=8.9897_len=15587	vOTU_18751	15587	No		20	17	0	Low-quality	Genome-fragment	32.92	AAI-based (high-confidence)	0	1
VIBRANT_ERR3404631_k119_3187_flag=0_multi=24.6930_len=33085	vOTU_18752	33085	No		46	26	0	Medium-quality	Genome-fragment	66.14	AAI-based (medium-confidence)	0	1
VIBRANT_ERR3404631_k119_6284_flag=0_multi=6.7433_len=25103	vOTU_18753	25103	No		32	28	0	Medium-quality	Genome-fragment	62.69	AAI-based (high-confidence)	0	1
VIBRANT_ERR3404631_k119_4488_flag=1_multi=6.0000_len=11970	vOTU_18754	11970	No		22	5	1	Low-quality	Genome-fragment	26.72	AAI-based (medium-confidence)	0	1
VIBRANT_ERR3404631_k119_6526_flag=0_multi=8.9856_len=22290	vOTU_17228	22290	No		39	4	0	Low-quality	Genome-fragment	29.93	HMM-based (lower-bound)	0	1
VIBRANT_ERR3404631_k119_14318_flag=1_multi=5.0000_len=3254	vOTU_43003	3254	No		5	5	0	Low-quality	Genome-fragment	7.55	AAI-based (high-confidence)	0	1
VIBRANT_ERR3404631_k119_2517_flag=0_multi=11.9817_len=46848_fragment_1	vOTU_18755	20564	No		40	24	1	Low-quality	Genome-fragment	43.94	AAI-based (high-confidence)	0	1
VIBRANT_ERR3404631_k119_9950_flag=1_multi=4.0000_len=5525	vOTU_55661	5525	No		7	7	0	Low-quality	Genome-fragment	11.98	AAI-based (high-confidence)	0	1
VIBRANT_ERR3404631_k119_14939_flag=1_multi=6.0000_len=3027	vOTU_18756	3027	No		5	5	0	Low-quality	Genome-fragment	7.04	AAI-based (high-confidence)	0	1
VIBRANT_ERR3404631_k119_12464_flag=0_multi=27.9796_len=53024_fragment_1	vOTU_18757	8943	No		11	2	1	Low-quality	Genome-fragment	14	HMM-based (lower-bound)	0	1
VIBRANT_ERR3404631_k119_7035_flag=0_multi=10.9819_len=22222	vOTU_18758	22222	No		28	23	0	Medium-quality	Genome-fragment	66.81	AAI-based (high-confidence)	0	1
VIBRANT_ERR3404631_k119_470_flag=1_multi=8.1124_len=9985	vOTU_18759	9985	No		23	20	0	Low-quality	Genome-fragment	23.12	AAI-based (high-confidence)	0	1
VIBRANT_ERR3404631_k119_7358_flag=1_multi=8.0557_len=27460	vOTU_18760	27460	No		45	30	0	Medium-quality	Genome-fragment	61.66	AAI-based (high-confidence)	0	1
VIBRANT_ERR3404631_k119_14164_flag=0_multi=28.0184_len=72003_fragment_1	vOTU_18761	28954	No		39	15	0	Medium-quality	Genome-fragment	67.28	AAI-based (high-confidence)	0	1
VIBRANT_ERR3404631_k119_9226_flag=1_multi=5.0000_len=3139	vOTU_18762	3139	No		6	3	0	Low-quality	Genome-fragment	9.68	AAI-based (high-confidence)	0	1
VIBRANT_ERR3404631_k119_9447_flag=1_multi=6.0000_len=5905	vOTU_18763	5905	No		10	8	0	Low-quality	Genome-fragment	15.33	AAI-based (high-confidence)	0	1
VIBRANT_ERR3404631_k119_10885_flag=0_multi=24.7038_len=28214	vOTU_18764	28214	No		43	23	0	Medium-quality	Genome-fragment	79.53	AAI-based (high-confidence)	0	1
VIBRANT_ERR3404631_k119_4466_flag=1_multi=7.0000_len=8352	vOTU_18765	8352	No		15	3	0	Low-quality	Genome-fragment	20.3	AAI-based (high-confidence)	0	1
VIBRANT_ERR3404631_k119_6153_flag=0_multi=7.9756_len=11872	vOTU_18766	11872	No		12	9	1	Low-quality	Genome-fragment	37.27	AAI-based (high-confidence)	0	1
VIBRANT_ERR3404631_k119_4332_flag=1_multi=7.0000_len=4740	vOTU_18767	4740	No		9	6	0	Low-quality	Genome-fragment	10.9	AAI-based (high-confidence)	0	1
VIBRANT_ERR3404631_k119_10879_flag=0_multi=7.9889_len=12782	vOTU_17606	12782	No		19	13	0	Low-quality	Genome-fragment	34.46	AAI-based (medium-confidence)	0	1
VIBRANT_ERR3404631_k119_3867_flag=1_multi=6.0000_len=7316	vOTU_18768	7316	No		11	6	0	Low-quality	Genome-fragment	18.05	AAI-based (high-confidence)	0	1
VIBRANT_ERR3404631_k119_13087_flag=0_multi=10.9850_len=27416	vOTU_70010	27416	No		36	12	0	Low-quality	Genome-fragment	25.02	AAI-based (high-confidence)	0	1
VIBRANT_ERR3404631_k119_14213_flag=1_multi=10.9846_len=26744	vOTU_53527	26744	No		31	15	0	Low-quality	Genome-fragment	24.84	AAI-based (high-confidence)	0	1
VIBRANT_ERR3404631_k119_9268_flag=0_multi=27.4672_len=4443	vOTU_18769	4443	No		12	1	0	Low-quality	Genome-fragment	9.31	AAI-based (high-confidence)	0	1
VIBRANT_ERR3404631_k119_14082_flag=1_multi=7.0000_len=5338	vOTU_17606	5338	No		8	7	0	Low-quality	Genome-fragment	13.87	AAI-based (high-confidence)	0	1
VIBRANT_ERR3404631_k119_3514_flag=1_multi=5.0000_len=7068	vOTU_18770	7068	No		14	9	1	Low-quality	Genome-fragment	16.63	AAI-based (high-confidence)	0	1
VIBRANT_ERR3404631_k119_3715_flag=1_multi=7.0000_len=4197	vOTU_18771	4197	No		5	3	0	Low-quality	Genome-fragment	10.9	AAI-based (medium-confidence)	0	1
VIBRANT_ERR3404631_k119_5058_flag=0_multi=4.9808_len=4294	vOTU_19772	4294	No		5	1	0	Low-quality	Genome-fragment	9.69	AAI-based (high-confidence)	0	1
VIBRANT_ERR3404631_k119_6015_flag=0_multi=473.1822_len=39959	vOTU_18772	39959	No		53	18	0	High-quality	High-quality	100	AAI-based (high-confidence)	0	1
VIBRANT_ERR3404631_k119_8712_flag=1_multi=5.0000_len=3171	vOTU_18773	3171	No		6	2	0	Low-quality	Genome-fragment	1.86	HMM-based (lower-bound)	0	1
VIBRANT_ERR3404631_k119_4228_flag=1_multi=7.0000_len=30305_fragment_1	vOTU_18774	14873	No		16	8	0	Low-quality	Genome-fragment	33.25	AAI-based (high-confidence)	0	1
VIBRANT_ERR3404631_k119_10489_flag=1_multi=4.0000_len=4532	vOTU_35794	4532	No		4	4	0	Low-quality	Genome-fragment	10.54	AAI-based (high-confidence)	0	1
VirFinder_ERR3404631_k119_9050_flag=1_multi=5.0000_len=4455	vOTU_35794	4455	No		3	3	0	Low-quality	Genome-fragment	10.34	AAI-based (high-confidence)	0	1
VirSorter2_ERR3404631_k119_6682||full	vOTU_18775	13638	No		20	2	0	Low-quality	Genome-fragment	7.13	HMM-based (lower-bound)	0	1
VIBRANT_ERR3404632_k119_10450_flag=0_multi=12.3454_len=24033_fragment_1	vOTU_18776	4909	No		10	3	0	Low-quality	Genome-fragment	9.99	AAI-based (high-confidence)	0	1
VIBRANT_ERR3404632_k119_2448_flag=0_multi=11.7697_len=7948	vOTU_18777	7948	No		13	3	0	Low-quality	Genome-fragment	17.33	AAI-based (medium-confidence)	0	1
VIBRANT_ERR3404632_k119_6114_flag=0_multi=16.4560_len=3854	vOTU_18778	3854	No		4	4	0	Low-quality	Genome-fragment	6.99	AAI-based (medium-confidence)	0	1
VIBRANT_ERR3404632_k119_10199_flag=1_multi=10.0000_len=40107_fragment_1	vOTU_18779	4515	No		13	3	0	Low-quality	Genome-fragment	5.02	HMM-based (lower-bound)	0	1
VIBRANT_ERR3404632_k119_5923_flag=0_multi=525.3748_len=13065	vOTU_71920	13065	No		25	7	0	Low-quality	Genome-fragment	33.11	AAI-based (high-confidence)	0	1
VIBRANT_ERR3404632_k119_9090_flag=1_multi=4.0000_len=4399	vOTU_35352	4399	No		14	2	0	Low-quality	Genome-fragment	6.96	AAI-based (high-confidence)	0	1
VIBRANT_ERR3404632_k119_5164_flag=1_multi=4.0000_len=3548	vOTU_25836	3548	No		6	2	0	Low-quality	Genome-fragment	5.79	AAI-based (high-confidence)	0	1
VirFinder_ERR3404632_k119_8031_flag=1_multi=4.0000_len=4616	vOTU_18780	4616	No		5	1	0	Low-quality	Genome-fragment	2.94	AAI-based (high-confidence)	0	1
VirSorter2_ERR3404632_k119_2134||0_partial	vOTU_18781	33859	No		52	19	2	Medium-quality	Genome-fragment	89.69	AAI-based (high-confidence)	0	1
VIBRANT_ERR3404633_k119_2241_flag=0_multi=12.9948_len=91846_fragment_1	vOTU_20165	8925	No		11	1	0	Low-quality	Genome-fragment	6	HMM-based (lower-bound)	0	1
VIBRANT_ERR3404633_k119_3555_flag=0_multi=14.9904_len=58289	vOTU_18783	58289	No		74	21	0	Medium-quality	Genome-fragment	52.27	AAI-based (high-confidence)	0	1
VIBRANT_ERR3404633_k119_3784_flag=0_multi=14.9872_len=43779_fragment_1	vOTU_18784	25603	No		38	27	0	Medium-quality	Genome-fragment	60.2	AAI-based (high-confidence)	0	1
VIBRANT_ERR3404633_k119_788_flag=0_multi=9.0358_len=3918	vOTU_18785	3918	No		5	1	0	Low-quality	Genome-fragment	2.52	AAI-based (medium-confidence)	0	1
VIBRANT_ERR3404633_k119_3801_flag=0_multi=8.9966_len=93852_fragment_1	vOTU_18786	37296	No		41	24	2	High-quality	High-quality	99.89	AAI-based (high-confidence)	0	1
VIBRANT_ERR3404633_k119_3197_flag=0_multi=19.9901_len=38465	vOTU_18787	38465	No		53	11	2	Low-quality	Genome-fragment	34.5	AAI-based (high-confidence)	0	1	low-confidence DTR
VIBRANT_ERR3404634_k119_3755_flag=0_multi=151.7559_len=24867	vOTU_43425	24867	No		31	19	0	Medium-quality	Genome-fragment	55.23	AAI-based (high-confidence)	0	1
VIBRANT_ERR3404635_k119_4758_flag=1_multi=6.0000_len=7866	vOTU_28542	7866	No		11	6	0	Low-quality	Genome-fragment	14.54	HMM-based (lower-bound)	0	1
VIBRANT_ERR3404635_k119_2204_flag=1_multi=8.0000_len=14244	vOTU_18788	14244	No		17	11	0	Low-quality	Genome-fragment	23.8	AAI-based (medium-confidence)	0	1
VIBRANT_ERR3404635_k119_163_flag=1_multi=4.0000_len=3506	vOTU_59062	3506	No		5	3	0	Low-quality	Genome-fragment	9.26	AAI-based (high-confidence)	0	1
VIBRANT_ERR3404635_k119_5921_flag=0_multi=57.9951_len=466734_fragment_4	vOTU_18789	37645	No		60	20	1	High-quality	High-quality	94.1	AAI-based (high-confidence)	0	1
VIBRANT_ERR3404635_k119_3307_flag=1_multi=9.7022_len=6164	vOTU_18790	6164	No		8	1	0	Low-quality	Genome-fragment	13.6	HMM-based (lower-bound)	0	1
VIBRANT_ERR3404635_k119_4013_flag=1_multi=5.0000_len=7047	vOTU_18791	7047	No		7	4	0	Low-quality	Genome-fragment	18.59	AAI-based (high-confidence)	0	1
VIBRANT_ERR3404635_k119_1410_flag=1_multi=6.0000_len=11821	vOTU_18792	11821	No		16	6	0	Low-quality	Genome-fragment	19.77	AAI-based (medium-confidence)	0	1
VIBRANT_ERR3404635_k119_5603_flag=1_multi=6.0000_len=5784	vOTU_25348	5784	No		11	2	0	Low-quality	Genome-fragment	8.72	AAI-based (medium-confidence)	0	1
VIBRANT_ERR3404635_k119_5129_flag=0_multi=7.9955_len=31017	vOTU_18793	31017	No		41	29	0	Medium-quality	Genome-fragment	68.22	AAI-based (high-confidence)	0	1
VIBRANT_ERR3404635_k119_2429_flag=0_multi=11.9830_len=34519	vOTU_31158	34519	No		61	20	0	High-quality	High-quality	100	AAI-based (high-confidence)	0	1
VIBRANT_ERR3404635_k119_871_flag=0_multi=4.0000_len=3188	vOTU_18794	3188	No		6	4	0	Low-quality	Genome-fragment	8.03	AAI-based (high-confidence)	0	1
VIBRANT_ERR3404635_k119_185_flag=1_multi=6.0000_len=5322	vOTU_18795	5322	No		11	4	0	Low-quality	Genome-fragment	8.76	AAI-based (medium-confidence)	0	1
VIBRANT_ERR3404636_k119_3786_flag=1_multi=11.0000_len=6869	vOTU_57174	6869	No		9	6	0	Low-quality	Genome-fragment	18.79	AAI-based (high-confidence)	0	1
VirSorter2_ERR3404636_k119_6505||full	vOTU_18798	16975	No		22	5	1	High-quality	High-quality	100	AAI-based (high-confidence)	0	1
VIBRANT_ERR3404637_k119_280_flag=1_multi=5.2317_len=9710	vOTU_24859	9710	No		15	4	0	Medium-quality	Genome-fragment	63.55	AAI-based (high-confidence)	0	1
VIBRANT_ERR3404637_k119_160_flag=1_multi=5.0000_len=6545	vOTU_18796	6545	No		16	4	0	Low-quality	Genome-fragment	17.18	AAI-based (high-confidence)	0	1
VIBRANT_ERR3404637_k119_4484_flag=0_multi=6.3577_len=20188_fragment_1	vOTU_18799	9896	No		13	7	1	Low-quality	Genome-fragment	23.67	AAI-based (high-confidence)	0	1
VIBRANT_ERR3404637_k119_696_flag=1_multi=6.0000_len=15330	vOTU_18800	15330	No		16	9	1	Low-quality	Genome-fragment	39.49	AAI-based (high-confidence)	0	1
VIBRANT_ERR3404637_k119_813_flag=0_multi=5.9705_len=3843	vOTU_18785	3843	No		5	1	0	Low-quality	Genome-fragment	2.47	AAI-based (medium-confidence)	0	1
VIBRANT_ERR3404637_k119_4687_flag=0_multi=8.9986_len=118203_fragment_3	vOTU_18896	44768	No		55	6	1	Low-quality	Genome-fragment	42.79	HMM-based (lower-bound)	0	1
VIBRANT_ERR3404637_k119_96_flag=1_multi=6.7027_len=3436	vOTU_70644	3436	No		6	2	0	Low-quality	Genome-fragment	4.52	AAI-based (medium-confidence)	0	1
VirSorter2_ERR3404637_k119_563||full	vOTU_18801	3232	No		4	1	0	Low-quality	Genome-fragment	8.24	AAI-based (high-confidence)	0	1
VIBRANT_ERR3404638_k119_12253_flag=1_multi=6.0000_len=4467	vOTU_18805	4467	No		6	1	0	Low-quality	Genome-fragment	8.62	AAI-based (high-confidence)	0	1
VIBRANT_ERR3404638_k119_5672_flag=0_multi=64.6060_len=6617	vOTU_21862	6617	No		9	8	0	Low-quality	Genome-fragment	17.54	AAI-based (high-confidence)	0	1
VIBRANT_ERR3404638_k119_4273_flag=1_multi=6.0000_len=6041	vOTU_18806	6041	No		11	6	0	Low-quality	Genome-fragment	14.83	AAI-based (medium-confidence)	0	1
VIBRANT_ERR3404638_k119_8686_flag=1_multi=5.0000_len=3605	vOTU_18807	3605	No		5	3	0	Low-quality	Genome-fragment	9.47	AAI-based (high-confidence)	0	1
VIBRANT_ERR3404638_k119_7058_flag=0_multi=20.7476_len=3594	vOTU_18808	3594	No		8	3	0	Low-quality	Genome-fragment	7.3	AAI-based (medium-confidence)	0	1
VIBRANT_ERR3404638_k119_3935_flag=0_multi=384.8859_len=134721_fragment_2	vOTU_18809	38587	No		54	38	0	Medium-quality	Genome-fragment	60.2	HMM-based (lower-bound)	0	1
VIBRANT_ERR3404638_k119_7902_flag=0_multi=7.9341_len=4369	vOTU_52163	4369	No		6	1	0	Low-quality	Genome-fragment	1.97	HMM-based (lower-bound)	0	1
VIBRANT_ERR3404638_k119_7764_flag=0_multi=303.7736_len=293039_fragment_1	vOTU_18810	30066	No		39	30	0	Medium-quality	Genome-fragment	63.78	AAI-based (high-confidence)	0	1
VIBRANT_ERR3404638_k119_11558_flag=0_multi=24.5653_len=5566	vOTU_33480	5566	No		12	4	0	Low-quality	Genome-fragment	12.13	AAI-based (high-confidence)	0	1
VIBRANT_ERR3404638_k119_2500_flag=0_multi=22.6995_len=4365	vOTU_18811	4365	No		7	1	0	Low-quality	Genome-fragment	9.66	AAI-based (medium-confidence)	0	1
VIBRANT_ERR3404638_k119_8625_flag=1_multi=6.0000_len=5400	vOTU_23981	5400	No		11	5	0	Low-quality	Genome-fragment	13.48	AAI-based (high-confidence)	0	1
VIBRANT_ERR3404638_k119_8994_flag=0_multi=6.9962_len=31366	vOTU_18812	31366	No		32	10	0	Medium-quality	Genome-fragment	65.67	AAI-based (high-confidence)	0	1
VIBRANT_ERR3404638_k119_317_flag=1_multi=6.0000_len=5994	vOTU_18813	5994	No		11	2	0	Low-quality	Genome-fragment	14.49	AAI-based (medium-confidence)	0	1
VIBRANT_ERR3404638_k119_4229_flag=1_multi=5.0000_len=5294	vOTU_18814	5294	No		11	3	0	Low-quality	Genome-fragment	14.12	AAI-based (high-confidence)	0	1
VIBRANT_ERR3404638_k119_7167_flag=1_multi=6.0000_len=5758	vOTU_18815	5758	No		8	6	0	Low-quality	Genome-fragment	12.21	AAI-based (high-confidence)	0	1
VIBRANT_ERR3404638_k119_2800_flag=0_multi=28.6801_len=3501	vOTU_53700	3501	No		5	4	0	Low-quality	Genome-fragment	7.34	AAI-based (medium-confidence)	0	1
VIBRANT_ERR3404638_k119_1828_flag=0_multi=27.9920_len=25535	vOTU_18816	25535	No		40	22	0	Medium-quality	Genome-fragment	64.47	AAI-based (high-confidence)	0	1
VIBRANT_ERR3404638_k119_4228_flag=0_multi=24.1488_len=3291	vOTU_18817	3291	No		7	3	0	Low-quality	Genome-fragment	7.25	AAI-based (medium-confidence)	0	1
VIBRANT_ERR3404638_k119_6022_flag=0_multi=34.0000_len=15623	vOTU_18818	15623	No		30	7	0	Low-quality	Genome-fragment	37.25	AAI-based (medium-confidence)	0	1
VIBRANT_ERR3404638_k119_9306_flag=0_multi=21.9425_len=14352	vOTU_69233	14352	No		20	11	0	Low-quality	Genome-fragment	36.33	AAI-based (high-confidence)	0	1
VIBRANT_ERR3404638_k119_9262_flag=0_multi=335.4808_len=25930	vOTU_18819	25930	No		37	28	0	Medium-quality	Genome-fragment	61.41	AAI-based (high-confidence)	0	1
VIBRANT_ERR3404638_k119_6550_flag=0_multi=30.9504_len=24334	vOTU_18820	24334	No		37	20	0	Medium-quality	Genome-fragment	64.86	AAI-based (high-confidence)	0	1
VIBRANT_ERR3404638_k119_1967_flag=1_multi=4.0000_len=4038	vOTU_18821	4038	No		6	1	0	Low-quality	Genome-fragment	7	AAI-based (high-confidence)	0	1
VIBRANT_ERR3404638_k119_8192_flag=0_multi=375.8683_len=4947	vOTU_18822	4947	No		7	1	0	Low-quality	Genome-fragment	41.42	AAI-based (high-confidence)	0	1
VIBRANT_ERR3404638_k119_7492_flag=0_multi=30.0970_len=32547	vOTU_18722	32547	No		44	28	1	Medium-quality	Genome-fragment	78.08	AAI-based (high-confidence)	0	1
VIBRANT_ERR3404638_k119_10046_flag=1_multi=5.0000_len=3119	vOTU_54351	3119	No		6	4	0	Low-quality	Genome-fragment	4.94	HMM-based (lower-bound)	0	1
VIBRANT_ERR3404638_k119_12327_flag=0_multi=31.9027_len=12867	vOTU_57454	12867	No		31	8	1	Low-quality	Genome-fragment	20.18	HMM-based (lower-bound)	0	1
VIBRANT_ERR3404638_k119_6987_flag=0_multi=332.8774_len=108397_fragment_1	vOTU_18823	44942	No		67	29	1	High-quality	High-quality	100	AAI-based (high-confidence)	0	1
VIBRANT_ERR3404638_k119_548_flag=1_multi=7.0000_len=7967	vOTU_18824	7967	No		15	2	0	Low-quality	Genome-fragment	19.14	AAI-based (high-confidence)	0	1
VIBRANT_ERR3404638_k119_1673_flag=0_multi=27.9006_len=5550	vOTU_55662	5550	No		5	4	0	Low-quality	Genome-fragment	14.18	AAI-based (high-confidence)	0	1
VIBRANT_ERR3404638_k119_1091_flag=0_multi=15.9864_len=28817	vOTU_18825	28817	No		31	3	0	Medium-quality	Genome-fragment	54.02	HMM-based (lower-bound)	0	1
VIBRANT_ERR3404638_k119_1115_flag=0_multi=111.9149_len=26195	vOTU_18826	26195	No		25	21	0	Medium-quality	Genome-fragment	70.07	AAI-based (high-confidence)	0	1
VIBRANT_ERR3404638_k119_6156_flag=0_multi=34.7409_len=5367	vOTU_27250	5367	No		11	9	0	Low-quality	Genome-fragment	14.38	AAI-based (high-confidence)	0	1
VIBRANT_ERR3404638_k119_805_flag=0_multi=574.1102_len=3205	vOTU_18827	3205	No		5	3	0	Low-quality	Genome-fragment	5.17	AAI-based (high-confidence)	0	1
VIBRANT_ERR3404638_k119_2550_flag=0_multi=22.1306_len=3181	vOTU_27442	3181	No		5	4	0	Low-quality	Genome-fragment	6.51	AAI-based (medium-confidence)	0	1
VIBRANT_ERR3404638_k119_6257_flag=1_multi=5.0000_len=3230	vOTU_18828	3230	No		11	3	0	Low-quality	Genome-fragment	7.68	AAI-based (medium-confidence)	0	1
VIBRANT_ERR3404638_k119_11646_flag=0_multi=96.0000_len=4578	vOTU_20079	4578	No		8	4	0	Low-quality	Genome-fragment	10.52	AAI-based (high-confidence)	0	1
VIBRANT_ERR3404638_k119_3875_flag=1_multi=325.9241_len=175678_fragment_1	vOTU_18829	7032	No		10	1	0	Low-quality	Genome-fragment	2.91	HMM-based (lower-bound)	0	1
VIBRANT_ERR3404638_k119_6523_flag=0_multi=50.9620_len=74883_fragment_1	vOTU_18830	10916	No		20	10	0	Low-quality	Genome-fragment	27.88	AAI-based (high-confidence)	0	1
VIBRANT_ERR3404638_k119_10559_flag=0_multi=27.8880_len=4939	vOTU_74200	4939	No		4	4	0	Low-quality	Genome-fragment	12.62	AAI-based (high-confidence)	0	1
VIBRANT_ERR3404638_k119_417_flag=0_multi=25.6869_len=4191	vOTU_18831	4191	No		7	2	0	Low-quality	Genome-fragment	4.78	AAI-based (high-confidence)	0	1
VIBRANT_ERR3404638_k119_3998_flag=0_multi=20.9048_len=8524	vOTU_18832	8524	No		14	10	0	Low-quality	Genome-fragment	21.2	AAI-based (medium-confidence)	0	1
VirFinder_ERR3404638_k119_4102_flag=1_multi=5.0000_len=3239	vOTU_18833	3239	No		6	3	0	Low-quality	Genome-fragment	8.06	AAI-based (high-confidence)	0	1
VirSorter2_ERR3404638_k119_942||full	vOTU_18834	3924	No		3	2	0	Low-quality	Genome-fragment	9.57	AAI-based (high-confidence)	0	1
VirSorter2_ERR3404638_k119_4302||full	vOTU_18650	3602	No		4	1	0	Low-quality	Genome-fragment	9.6	AAI-based (medium-confidence)	0	1
VirSorter2_ERR3404638_k119_8201||full	vOTU_18835	3519	No		3	1	0	Low-quality	Genome-fragment	39.82	AAI-based (high-confidence)	0	1
VIBRANT_ERR3404639_k119_2546_flag=1_multi=32.0073_len=290831_fragment_2	vOTU_18722	39543	No		59	39	0	High-quality	High-quality	94.92	AAI-based (high-confidence)	0	1
VIBRANT_ERR3404639_k119_3270_flag=0_multi=61.5097_len=5096	vOTU_18836	5096	No		8	5	0	Low-quality	Genome-fragment	12.2	AAI-based (high-confidence)	0	1
VIBRANT_ERR3404639_k119_2908_flag=0_multi=35.0256_len=410082_fragment_2	vOTU_57454	33044	No		57	28	0	Medium-quality	Genome-fragment	88.06	AAI-based (high-confidence)	0	1
VirSorter2_ERR3404639_k119_3642||full	vOTU_18837	3494	No		2	1	0	Low-quality	Genome-fragment	1.57	HMM-based (lower-bound)	0	1
VIBRANT_ERR3404640_k119_1042_flag=1_multi=6.9199_len=29892	vOTU_18838	29892	No		43	28	0	Medium-quality	Genome-fragment	75.03	AAI-based (high-confidence)	0	1
VIBRANT_ERR3404640_k119_506_flag=0_multi=12.1458_len=11545	vOTU_18839	11545	No		19	7	1	High-quality	High-quality	90.63	AAI-based (high-confidence)	0	1
VIBRANT_ERR3404640_k119_1984_flag=1_multi=7.0000_len=9835	vOTU_18840	9835	No		12	7	0	Low-quality	Genome-fragment	24.26	AAI-based (high-confidence)	0	1
VIBRANT_ERR3404640_k119_2333_flag=0_multi=20.8606_len=33641	vOTU_18845	33641	No		57	22	0	High-quality	High-quality	98.62	AAI-based (high-confidence)	0	1
VIBRANT_ERR3404641_k119_750_flag=1_multi=8.0000_len=6397	vOTU_57146	6397	No		7	1	0	Low-quality	Genome-fragment	4.7	AAI-based (medium-confidence)	0	1
VirSorter2_ERR3404641_k119_796||full	vOTU_18842	18895	No		24	2	1	Low-quality	Genome-fragment	14.79	AAI-based (medium-confidence)	0	1
VIBRANT_ERR3404642_k119_3892_flag=0_multi=368.3454_len=22606	vOTU_77998	22606	No		31	11	0	Medium-quality	Genome-fragment	55.44	AAI-based (medium-confidence)	0	1
VIBRANT_ERR3404642_k119_9871_flag=0_multi=21.5533_len=92164_fragment_3	vOTU_18434	9974	No		16	3	0	Low-quality	Genome-fragment	25.05	AAI-based (high-confidence)	0	1
VIBRANT_ERR3404642_k119_12119_flag=0_multi=167.9473_len=126912_fragment_1	vOTU_18844	16290	No		31	9	0	Low-quality	Genome-fragment	27.21	AAI-based (high-confidence)	0	1
VIBRANT_ERR3404642_k119_14075_flag=3_multi=10.0003_len=33752	vOTU_18845	33752	No		57	22	0	Complete	High-quality	100	DTR (high-confidence)	0	1
VIBRANT_ERR3404642_k119_2749_flag=0_multi=156.2212_len=237687_fragment_5	vOTU_18846	35913	No		42	13	0	Medium-quality	Genome-fragment	64.58	HMM-based (lower-bound)	0	1
VIBRANT_ERR3404642_k119_1723_flag=0_multi=19.2355_len=90003_fragment_1	vOTU_47413	31405	No		33	3	0	Low-quality	Genome-fragment	18.98	HMM-based (lower-bound)	0	1
VIBRANT_ERR3404642_k119_4490_flag=1_multi=5.0000_len=3084	vOTU_82064	3084	No		4	3	0	Low-quality	Genome-fragment	5.61	AAI-based (high-confidence)	0	1
VIBRANT_ERR3404642_k119_3722_flag=0_multi=435.3137_len=42897	vOTU_27964	42897	No		62	16	0	Medium-quality	Genome-fragment	68.84	AAI-based (high-confidence)	0	1
VIBRANT_ERR3404642_k119_9802_flag=1_multi=6.0000_len=4481	vOTU_57449	4481	No		4	4	0	Low-quality	Genome-fragment	8.18	AAI-based (high-confidence)	0	1
VIBRANT_ERR3404642_k119_13742_flag=1_multi=4.0000_len=4288	vOTU_22473	4288	No		5	2	0	Low-quality	Genome-fragment	10.6	AAI-based (high-confidence)	0	1
VIBRANT_ERR3404642_k119_1853_flag=1_multi=6.0000_len=4363	vOTU_18847	4363	No		5	1	0	Low-quality	Genome-fragment	37.93	AAI-based (high-confidence)	0	1
VIBRANT_ERR3404642_k119_11269_flag=0_multi=24.0000_len=33721	vOTU_32054	33721	No		49	11	0	Medium-quality	Genome-fragment	85.36	AAI-based (high-confidence)	0	1
VirFinder_ERR3404642_k119_4595_flag=1_multi=5.0000_len=3136	vOTU_28995	3136	No		3	1	0	Low-quality	Genome-fragment	7.6	AAI-based (high-confidence)	0	1
VirFinder_ERR3404642_k119_12281_flag=1_multi=5.0000_len=4500	vOTU_26856	4500	No		4	1	0	Low-quality	Genome-fragment	10.92	AAI-based (high-confidence)	0	1
VirSorter2_ERR3404642_k119_1497||0_partial	vOTU_18848	16533	No		30	15	1	Low-quality	Genome-fragment	34.63	AAI-based (high-confidence)	0	1
VirSorter2_ERR3404642_k119_6004||full	vOTU_79745	4455	No		8	3	0	Low-quality	Genome-fragment	9.99	AAI-based (high-confidence)	0	1
VirSorter2_ERR3404642_k119_7259||full	vOTU_18849	3662	No		3	1	0	Low-quality	Genome-fragment	14.22	AAI-based (medium-confidence)	0	1
VIBRANT_ERR3404643_k119_4063_flag=1_multi=5.0000_len=5443	vOTU_18850	5443	No		10	1	0	Low-quality	Genome-fragment	6.29	HMM-based (lower-bound)	0	1
VIBRANT_ERR3404643_k119_940_flag=0_multi=4.9814_len=4409	vOTU_70744	4409	No		11	1	0	Low-quality	Genome-fragment	7.54	AAI-based (high-confidence)	0	1
VirSorter2_ERR3404643_k119_494||full	vOTU_18851	4348	No		7	2	0	Low-quality	Genome-fragment	9.13	HMM-based (lower-bound)	0	1
VirSorter2_ERR3404643_k119_1988||full	vOTU_76155	5208	No		9	1	0	Low-quality	Genome-fragment	8.93	AAI-based (high-confidence)	0	1
VIBRANT_ERR3404645_k119_162_flag=1_multi=29.0000_len=32226	vOTU_18856	32226	No		46	26	0	High-quality	High-quality	100	AAI-based (high-confidence)	0	1
VIBRANT_ERR3404645_k119_1197_flag=0_multi=63.3495_len=701320_fragment_8	vOTU_18853	36656	No		47	11	2	High-quality	High-quality	100	AAI-based (high-confidence)	0	1
VirSorter2_ERR3404645_k119_1181||0_partial	vOTU_54980	4212	No		5	1	0	High-quality	High-quality	100	AAI-based (medium-confidence)	0	1
VIBRANT_ERR3404646_k119_2377_flag=3_multi=22.0007_len=32356	vOTU_18856	32356	No		47	26	0	Complete	High-quality	100	DTR (high-confidence)	0	1
VIBRANT_ERR3404647_k119_7661_flag=0_multi=363.6284_len=39189	vOTU_21909	39189	No		63	22	0	High-quality	High-quality	100	AAI-based (high-confidence)	0	1
VIBRANT_ERR3404647_k119_2714_flag=0_multi=428.3017_len=24634	vOTU_52371	24634	No		28	1	0	Low-quality	Genome-fragment	11.34	AAI-based (medium-confidence)	0	1
VIBRANT_ERR3404647_k119_7915_flag=0_multi=358.2166_len=18398	vOTU_32607	18398	No		29	7	0	High-quality	High-quality	100	AAI-based (high-confidence)	0	1
VIBRANT_ERR3404647_k119_8927_flag=0_multi=62.3466_len=5321	vOTU_18858	5321	No		7	1	0	Low-quality	Genome-fragment	28.23	AAI-based (high-confidence)	0	1
VIBRANT_ERR3404647_k119_8901_flag=0_multi=143.9117_len=64924_fragment_1	vOTU_60406	21820	No		30	22	0	Medium-quality	Genome-fragment	68.23	AAI-based (high-confidence)	0	1
VIBRANT_ERR3404647_k119_8089_flag=1_multi=437.0470_len=18462	vOTU_18859	18462	No		26	4	0	Low-quality	Genome-fragment	26.37	HMM-based (lower-bound)	0	1
VIBRANT_ERR3404647_k119_1468_flag=0_multi=170.8652_len=39660	vOTU_18860	39660	No		62	20	0	High-quality	High-quality	99.55	AAI-based (high-confidence)	0	1
VirSorter2_ERR3404647_k119_6618||full	vOTU_18861	9907	No		10	1	0	Low-quality	Genome-fragment	22.76	AAI-based (high-confidence)	0	1
VIBRANT_ERR3404648_k119_5521_flag=0_multi=40.9739_len=61530	vOTU_13613	61530	No		80	13	0	High-quality	High-quality	100	AAI-based (high-confidence)	0	1
VIBRANT_ERR3404648_k119_1103_flag=0_multi=35.6764_len=4121	vOTU_18868	4121	No		6	2	0	Low-quality	Genome-fragment	29.88	AAI-based (high-confidence)	0	1
VIBRANT_ERR3404648_k119_345_flag=1_multi=9.9958_len=43230_fragment_1	vOTU_18863	36871	No		51	28	1	High-quality	High-quality	100	AAI-based (high-confidence)	0	1
VIBRANT_ERR3404648_k119_8611_flag=0_multi=9.9958_len=128966_fragment_2	vOTU_18864	34645	No		52	39	0	High-quality	High-quality	97.69	AAI-based (high-confidence)	0	1
VIBRANT_ERR3404648_k119_1125_flag=0_multi=42.8829_len=5578	vOTU_18839	5578	No		11	4	0	Low-quality	Genome-fragment	39.87	AAI-based (high-confidence)	0	1
VIBRANT_ERR3404648_k119_6375_flag=0_multi=40.7370_len=3507	vOTU_18847	3507	No		4	1	0	Low-quality	Genome-fragment	29.64	AAI-based (high-confidence)	0	1
VIBRANT_ERR3404649_k119_8088_flag=3_multi=18.0003_len=61695	vOTU_13613	61695	No		80	13	0	Complete	High-quality	100	DTR (high-confidence)	0	1
VIBRANT_ERR3404649_k119_1277_flag=0_multi=82.9741_len=126675_fragment_1	vOTU_18865	35249	No		51	16	1	High-quality	High-quality	92.16	AAI-based (high-confidence)	0	1
VIBRANT_ERR3404649_k119_8110_flag=1_multi=10.7226_len=113719_fragment_1	vOTU_18866	45187	No		62	26	0	High-quality	High-quality	100	AAI-based (high-confidence)	0	1
VirSorter2_ERR3404649_k119_155||full	vOTU_33230	4321	No		4	1	0	Low-quality	Genome-fragment	2.86	AAI-based (high-confidence)	0	1
VirSorter2_ERR3404649_k119_1239||lt2gene	vOTU_30865	3335	No		2	1	0	Low-quality	Genome-fragment	2.7	HMM-based (lower-bound)	0	1
VIBRANT_ERR3404650_k119_5935_flag=1_multi=14.7864_len=15921	vOTU_47906	15921	No		20	14	1	Low-quality	Genome-fragment	34.17	AAI-based (high-confidence)	0	1
VIBRANT_ERR3404650_k119_2939_flag=1_multi=13.1412_len=8938	vOTU_49736	8938	No		9	7	0	Low-quality	Genome-fragment	18.42	AAI-based (high-confidence)	0	1
VIBRANT_ERR3404650_k119_1305_flag=3_multi=254.0000_len=41411	vOTU_18867	41411	No		53	33	3	Medium-quality	Genome-fragment	59.4	HMM-based (lower-bound)	0	1	low-confidence DTR
VIBRANT_ERR3404650_k119_5666_flag=0_multi=11.8835_len=5280	vOTU_18868	5280	No		6	3	0	Low-quality	Genome-fragment	42.58	AAI-based (high-confidence)	0	1
VIBRANT_ERR3404651_k119_3992_flag=0_multi=56.9664_len=66751_fragment_1	vOTU_56917	26983	No		31	23	0	Medium-quality	Genome-fragment	72.38	AAI-based (medium-confidence)	0	1
VIBRANT_ERR3404651_k119_5900_flag=1_multi=5.0000_len=4877	vOTU_18870	4877	No		5	2	0	Low-quality	Genome-fragment	11.2	AAI-based (high-confidence)	0	1
VIBRANT_ERR3404651_k119_2133_flag=1_multi=5.0000_len=3007	vOTU_54412	3007	No		5	2	0	Low-quality	Genome-fragment	7.34	AAI-based (high-confidence)	0	1
VIBRANT_ERR3404651_k119_2573_flag=1_multi=5.0000_len=4891	vOTU_18871	4891	No		11	2	0	Low-quality	Genome-fragment	7.13	HMM-based (lower-bound)	0	1
VIBRANT_ERR3404651_k119_5079_flag=1_multi=5.0000_len=3912	vOTU_56851	3912	No		4	4	0	Low-quality	Genome-fragment	9.55	AAI-based (high-confidence)	0	1
VIBRANT_ERR3404651_k119_7439_flag=0_multi=51.9937_len=163109_fragment_1	vOTU_43469	41168	No		45	25	0	High-quality	High-quality	90.98	AAI-based (high-confidence)	0	1
VIBRANT_ERR3404651_k119_7213_flag=0_multi=59.9791_len=112967_fragment_1	vOTU_67416	6393	No		14	5	0	Medium-quality	Genome-fragment	60.38	AAI-based (high-confidence)	0	1
VIBRANT_ERR3404651_k119_3137_flag=0_multi=25.1457_len=29937_fragment_1	vOTU_18872	24344	No		27	3	2	Low-quality	Genome-fragment	49.1	HMM-based (lower-bound)	0	1
VIBRANT_ERR3404651_k119_7551_flag=0_multi=277.5433_len=363015_fragment_1	vOTU_18873	40347	No		52	32	1	High-quality	High-quality	95.53	AAI-based (high-confidence)	0	1
VirFinder_ERR3404651_k119_988_flag=0_multi=8.9496_len=3293	vOTU_18874	3293	No		4	1	0	Low-quality	Genome-fragment	3	HMM-based (lower-bound)	0	1
VirFinder_ERR3404651_k119_4227_flag=0_multi=8.5804_len=3401	vOTU_18875	3401	No		4	1	0	Low-quality	Genome-fragment	5.74	HMM-based (lower-bound)	0	1
VirSorter2_ERR3404651_k119_4211||0_partial	vOTU_18876	35407	No		54	30	2	Medium-quality	Genome-fragment	75.97	AAI-based (high-confidence)	0	1
VIBRANT_ERR3404652_k119_1968_flag=0_multi=31.9670_len=37646	vOTU_18877	37646	No		51	36	0	High-quality	High-quality	99.39	AAI-based (high-confidence)	0	1
VIBRANT_ERR3404652_k119_3002_flag=1_multi=7.0000_len=9695	vOTU_18878	9695	No		10	1	0	Low-quality	Genome-fragment	23.07	HMM-based (lower-bound)	0	1
VIBRANT_ERR3404652_k119_2641_flag=0_multi=176.8484_len=6248	vOTU_34157	6248	No		8	2	0	Low-quality	Genome-fragment	8.86	AAI-based (medium-confidence)	0	1
VIBRANT_ERR3404652_k119_2056_flag=1_multi=7.0000_len=5200	vOTU_24881	5200	No		8	7	0	Low-quality	Genome-fragment	11.79	AAI-based (high-confidence)	0	1
VIBRANT_ERR3404652_k119_1240_flag=0_multi=30.9911_len=67854_fragment_1	vOTU_56461	7060	No		10	4	0	Low-quality	Genome-fragment	46.33	AAI-based (high-confidence)	0	1
VirSorter2_ERR3404652_k119_1461||full	vOTU_21298	4891	No		6	1	0	Low-quality	Genome-fragment	28.09	AAI-based (medium-confidence)	0	1
VirSorter2_ERR3404652_k119_3636||full	vOTU_18879	59223	No		69	24	3	High-quality	High-quality	100	AAI-based (high-confidence)	0	1
VIBRANT_ERR3404653_k119_2541_flag=0_multi=27.1726_len=5838	vOTU_18881	5838	No		6	2	0	Low-quality	Genome-fragment	13.67	AAI-based (high-confidence)	0	1
VIBRANT_ERR3404653_k119_1241_flag=0_multi=28.9746_len=44233	vOTU_32370	44233	No		69	53	1	High-quality	High-quality	100	AAI-based (high-confidence)	0	1
VIBRANT_ERR3404653_k119_465_flag=0_multi=29.8444_len=7573	vOTU_19160	7573	No		12	2	0	Low-quality	Genome-fragment	28.52	AAI-based (high-confidence)	0	1
VIBRANT_ERR3404654_k119_2478_flag=1_multi=11.9917_len=136798_fragment_1	vOTU_18882	43005	No		51	19	1	High-quality	High-quality	100	AAI-based (high-confidence)	0	1
VIBRANT_ERR3404654_k119_685_flag=0_multi=68.9544_len=59737	vOTU_18883	59737	No		67	6	4	Medium-quality	Genome-fragment	65.23	AAI-based (medium-confidence)	0	1
VIBRANT_ERR3404655_k119_1252_flag=0_multi=656.5043_len=5287	vOTU_52475	5287	No		6	1	0	Low-quality	Genome-fragment	3.43	AAI-based (high-confidence)	0	1
VIBRANT_ERR3404656_k119_3614_flag=0_multi=11.9211_len=24284	vOTU_18894	24284	No		28	19	1	Medium-quality	Genome-fragment	54.03	AAI-based (high-confidence)	0	1
VirSorter2_ERR3404656_k119_1620||full	vOTU_18884	3353	No		3	1	0	Low-quality	Genome-fragment	1.51	HMM-based (lower-bound)	0	1
VIBRANT_ERR3404657_k119_4873_flag=3_multi=15.0001_len=107806	vOTU_17230	107806	No		128	40	1	Complete	High-quality	100	DTR (high-confidence)	0	1
VIBRANT_ERR3404657_k119_3411_flag=0_multi=89.1801_len=98958_fragment_1	vOTU_21604	28966	No		42	25	0	Medium-quality	Genome-fragment	86.49	AAI-based (medium-confidence)	0	1
VIBRANT_ERR3404657_k119_2456_flag=1_multi=49.6255_len=27561	vOTU_18889	27561	No		45	29	0	Medium-quality	Genome-fragment	58.48	AAI-based (high-confidence)	0	1
VIBRANT_ERR3404657_k119_581_flag=0_multi=96.6618_len=6373	vOTU_18890	6373	No		7	6	0	Low-quality	Genome-fragment	14.45	AAI-based (high-confidence)	0	1
VIBRANT_ERR3404657_k119_2018_flag=0_multi=76.3102_len=61508_fragment_1	vOTU_18891	35753	No		44	32	1	High-quality	High-quality	90.13	AAI-based (high-confidence)	0	1
VIBRANT_ERR3404657_k119_2436_flag=0_multi=69.6433_len=86279_fragment_3	vOTU_18892	13851	No		24	11	0	Low-quality	Genome-fragment	32.32	AAI-based (high-confidence)	0	1
VIBRANT_ERR3404657_k119_2436_flag=0_multi=69.6433_len=86279_fragment_2	vOTU_75964	12896	No		15	11	0	Low-quality	Genome-fragment	26.21	AAI-based (high-confidence)	0	1
VIBRANT_ERR3404657_k119_4876_flag=3_multi=55.0010_len=53859	vOTU_22696	53859	No		53	28	0	Complete	High-quality	100	DTR (high-confidence)	0	1
VIBRANT_ERR3404657_k119_911_flag=3_multi=1656.0000_len=37052	vOTU_18893	37052	No		60	17	0	Complete	High-quality	100	DTR (high-confidence)	0	1
VIBRANT_ERR3404657_k119_3042_flag=0_multi=44.0953_len=39528	vOTU_18894	39528	No		56	32	1	High-quality	High-quality	95.72	AAI-based (high-confidence)	0	1
VIBRANT_ERR3404657_k119_3170_flag=1_multi=10.9850_len=27387_fragment_1	vOTU_18895	8683	No		13	3	1	Low-quality	Genome-fragment	23.7	AAI-based (high-confidence)	0	1
VIBRANT_ERR3404657_k119_94_flag=0_multi=50.6224_len=5415	vOTU_81750	5415	No		14	7	0	Low-quality	Genome-fragment	9.42	AAI-based (high-confidence)	0	1
VIBRANT_ERR3404657_k119_4596_flag=1_multi=89.9692_len=78173	vOTU_18896	78173	No		109	9	5	Medium-quality	Genome-fragment	63.72	HMM-based (lower-bound)	0	1
VIBRANT_ERR3404657_k119_1478_flag=0_multi=46.3452_len=55010_fragment_1	vOTU_67419	37778	No		57	26	1	High-quality	High-quality	100	AAI-based (high-confidence)	0	1
VIBRANT_ERR3404657_k119_2490_flag=1_multi=8.9890_len=14720	vOTU_18642	14720	No		18	15	0	Low-quality	Genome-fragment	40.68	AAI-based (high-confidence)	0	1
VIBRANT_ERR3404657_k119_1607_flag=0_multi=11.9058_len=252128_fragment_1	vOTU_18897	9765	No		13	1	0	Low-quality	Genome-fragment	6.57	HMM-based (lower-bound)	0	1
VIBRANT_ERR3404657_k119_2730_flag=0_multi=71.9296_len=12040	vOTU_18898	12040	No		17	10	0	Low-quality	Genome-fragment	26.45	AAI-based (high-confidence)	0	1
VIBRANT_ERR3404657_k119_1015_flag=0_multi=10.8781_len=3400	vOTU_23450	3400	No		7	6	0	Low-quality	Genome-fragment	9.41	AAI-based (high-confidence)	0	1
VIBRANT_ERR3404657_k119_513_flag=0_multi=66.6610_len=13748	vOTU_18906	13748	No		22	9	0	Low-quality	Genome-fragment	30.67	AAI-based (high-confidence)	0	1
VIBRANT_ERR3404657_k119_874_flag=0_multi=86.9306_len=5627	vOTU_73499	5627	No		6	4	0	Low-quality	Genome-fragment	12.8	AAI-based (high-confidence)	0	1
VirSorter2_ERR3404657_k119_1950||full	vOTU_18899	4073	No		4	1	0	Low-quality	Genome-fragment	8.88	HMM-based (lower-bound)	0	1
VIBRANT_ERR3404658_k119_4677_flag=0_multi=46.2897_len=19175_fragment_1	vOTU_18903	12223	No		18	7	0	High-quality	High-quality	100	AAI-based (high-confidence)	0	1
VIBRANT_ERR3404658_k119_10289_flag=1_multi=48.0000_len=53532	vOTU_22696	53532	No		53	28	0	High-quality	High-quality	100	AAI-based (high-confidence)	0	1
VIBRANT_ERR3404658_k119_1502_flag=0_multi=43.0466_len=5564	vOTU_41550	5564	No		11	6	0	Low-quality	Genome-fragment	11.96	AAI-based (high-confidence)	0	1
VIBRANT_ERR3404658_k119_3898_flag=0_multi=24.9873_len=75592_fragment_1	vOTU_18904	38797	No		52	20	1	High-quality	High-quality	91.09	AAI-based (high-confidence)	0	1
VIBRANT_ERR3404658_k119_12269_flag=3_multi=17.0002_len=107806	vOTU_19903	107806	No		129	41	1	Complete	High-quality	100	DTR (high-confidence)	0	1
VIBRANT_ERR3404658_k119_12257_flag=0_multi=8.9959_len=77634	vOTU_18905	77634	No		73	6	5	Medium-quality	Genome-fragment	84.55	AAI-based (medium-confidence)	0	1
VIBRANT_ERR3404658_k119_2780_flag=0_multi=7.9953_len=31591	vOTU_18906	31591	No		44	30	0	Medium-quality	Genome-fragment	71.11	AAI-based (high-confidence)	0	1
VIBRANT_ERR3404658_k119_8974_flag=0_multi=20.9852_len=54293_fragment_1	vOTU_18907	40740	No		57	41	0	High-quality	High-quality	100	AAI-based (high-confidence)	0	1
VIBRANT_ERR3404658_k119_3177_flag=0_multi=26.2233_len=15007	vOTU_34981	15007	No		18	18	0	Medium-quality	Genome-fragment	50.14	AAI-based (high-confidence)	0	1
VIBRANT_ERR3404658_k119_8445_flag=0_multi=8.9976_len=67713_fragment_1	vOTU_53129	15346	No		14	11	0	Low-quality	Genome-fragment	31.64	AAI-based (high-confidence)	0	1
VirSorter2_ERR3404658_k119_6895||full	vOTU_23450	6351	No		11	5	1	Low-quality	Genome-fragment	16.05	AAI-based (high-confidence)	0	1
VIBRANT_ERR3404659_k119_17397_flag=0_multi=70.7683_len=6162	vOTU_41550	6162	No		6	5	0	Low-quality	Genome-fragment	13.18	AAI-based (high-confidence)	0	1
VIBRANT_ERR3404659_k119_11364_flag=1_multi=7.0000_len=4695	vOTU_18908	4695	No		5	1	0	Low-quality	Genome-fragment	13.3	AAI-based (medium-confidence)	0	1
VIBRANT_ERR3404659_k119_12947_flag=1_multi=4.0000_len=6493	vOTU_18909	6493	No		9	5	0	Low-quality	Genome-fragment	14.08	AAI-based (high-confidence)	0	1
VIBRANT_ERR3404659_k119_7679_flag=0_multi=815.0074_len=29392	vOTU_18893	29392	No		47	17	0	Medium-quality	Genome-fragment	81.13	AAI-based (medium-confidence)	0	1
VIBRANT_ERR3404660_k119_8849_flag=1_multi=4.0000_len=3550	vOTU_74837	3550	No		6	5	0	Low-quality	Genome-fragment	9.46	AAI-based (high-confidence)	0	1
VIBRANT_ERR3404660_k119_12702_flag=1_multi=5.0000_len=3055	vOTU_1527	3055	No		8	4	0	Low-quality	Genome-fragment	7.22	AAI-based (medium-confidence)	0	1
VIBRANT_ERR3404660_k119_10339_flag=0_multi=6.9812_len=9266	vOTU_50144	9266	No		19	8	0	Low-quality	Genome-fragment	22.79	AAI-based (high-confidence)	0	1
VIBRANT_ERR3404660_k119_5076_flag=1_multi=4.0000_len=3152	vOTU_18911	3152	No		5	3	0	Low-quality	Genome-fragment	8.23	AAI-based (high-confidence)	0	1
VIBRANT_ERR3404660_k119_13282_flag=1_multi=4.1526_len=4673	vOTU_18912	4673	No		9	3	0	Low-quality	Genome-fragment	11.49	AAI-based (high-confidence)	0	1
VirSorter2_ERR3404660_k119_4507||full	vOTU_18913	3343	No		6	2	0	Low-quality	Genome-fragment	5.43	AAI-based (high-confidence)	0	1
VirSorter2_ERR3404660_k119_12993||full	vOTU_56173	49027	No		56	4	3	Medium-quality	Genome-fragment	83.63	HMM-based (lower-bound)	0	1
VIBRANT_ERR3404670_k119_7306_flag=0_multi=27.4037_len=37216	vOTU_18914	37216	No		49	9	1	Medium-quality	Genome-fragment	72.55	HMM-based (lower-bound)	0	1
VIBRANT_ERR3404670_k119_5190_flag=0_multi=16.4745_len=22306	vOTU_55505	22306	No		33	23	1	Medium-quality	Genome-fragment	68.79	AAI-based (high-confidence)	0	1
VIBRANT_ERR3404670_k119_18686_flag=0_multi=60.8444_len=7830	vOTU_16982	7830	No		10	3	0	Low-quality	Genome-fragment	11.17	HMM-based (lower-bound)	0	1
VIBRANT_ERR3404670_k119_25575_flag=1_multi=9.9939_len=31031_fragment_1	vOTU_72426	21068	No		29	7	2	Low-quality	Genome-fragment	49.19	AAI-based (high-confidence)	0	1
VIBRANT_ERR3404670_k119_17515_flag=0_multi=124.3805_len=289159_fragment_3	vOTU_18915	54303	No		76	13	0	High-quality	High-quality	93	AAI-based (high-confidence)	0	1
VIBRANT_ERR3404670_k119_7951_flag=1_multi=5.0000_len=5503	vOTU_18916	5503	No		7	3	0	Low-quality	Genome-fragment	11.93	AAI-based (high-confidence)	0	1
VIBRANT_ERR3404670_k119_417_flag=0_multi=123.2445_len=33607	vOTU_18917	33607	No		45	7	2	Medium-quality	Genome-fragment	56.95	AAI-based (medium-confidence)	0	1
VIBRANT_ERR3404670_k119_6671_flag=1_multi=8.0000_len=52481_fragment_1	vOTU_69998	36404	No		78	7	1	Low-quality	Genome-fragment	34.31	AAI-based (high-confidence)	0	1
VIBRANT_ERR3404670_k119_4923_flag=0_multi=11.9491_len=30394	vOTU_28873	30394	No		45	26	0	Medium-quality	Genome-fragment	87.93	AAI-based (medium-confidence)	0	1
VIBRANT_ERR3404670_k119_693_flag=0_multi=36.5685_len=15360_fragment_1	vOTU_34634	11122	No		10	5	0	Low-quality	Genome-fragment	22.62	AAI-based (high-confidence)	0	1
VIBRANT_ERR3404670_k119_15667_flag=0_multi=15.3379_len=24198	vOTU_18918	24198	No		29	23	0	Medium-quality	Genome-fragment	59.94	AAI-based (high-confidence)	0	1
VIBRANT_ERR3404670_k119_10527_flag=0_multi=81.3959_len=25113	vOTU_18935	25113	No		47	11	1	Low-quality	Genome-fragment	39.84	AAI-based (high-confidence)	0	1
VIBRANT_ERR3404670_k119_7769_flag=0_multi=22.8646_len=3369	vOTU_18919	3369	No		8	5	0	Low-quality	Genome-fragment	8.45	AAI-based (high-confidence)	0	1
VIBRANT_ERR3404670_k119_11557_flag=0_multi=18.9704_len=12271	vOTU_18920	12271	No		11	6	1	Low-quality	Genome-fragment	34.53	AAI-based (high-confidence)	0	1
VIBRANT_ERR3404670_k119_16477_flag=0_multi=79.9295_len=96937_fragment_2	vOTU_18937	30073	No		50	19	0	Medium-quality	Genome-fragment	75.73	AAI-based (high-confidence)	0	1
VIBRANT_ERR3404670_k119_19606_flag=0_multi=82.2423_len=4448	vOTU_18921	4448	No		7	1	0	Low-quality	Genome-fragment	2.41	HMM-based (lower-bound)	0	1
VIBRANT_ERR3404670_k119_2300_flag=0_multi=20.9774_len=35554_fragment_1	vOTU_18922	31121	No		39	25	1	High-quality	High-quality	100	AAI-based (high-confidence)	0	1
VIBRANT_ERR3404670_k119_17831_flag=0_multi=15.9832_len=35918	vOTU_22819	35918	No		54	16	0	High-quality	High-quality	100	AAI-based (high-confidence)	0	1
VIBRANT_ERR3404670_k119_16030_flag=1_multi=6.0000_len=19622	vOTU_45230	19622	No		24	3	0	Low-quality	Genome-fragment	33.58	AAI-based (high-confidence)	0	1
VIBRANT_ERR3404670_k119_8898_flag=1_multi=5.0000_len=5157	vOTU_18923	5157	No		5	3	0	Low-quality	Genome-fragment	11.41	AAI-based (high-confidence)	0	1
VIBRANT_ERR3404670_k119_4239_flag=1_multi=5.0000_len=5092	vOTU_18924	5092	No		6	4	0	Low-quality	Genome-fragment	11.01	AAI-based (high-confidence)	0	1
VIBRANT_ERR3404670_k119_22804_flag=0_multi=15.9364_len=9555	vOTU_41278	9555	No		12	8	1	Low-quality	Genome-fragment	27.66	AAI-based (high-confidence)	0	1
VIBRANT_ERR3404670_k119_13426_flag=0_multi=14.9644_len=7974	vOTU_30205	7974	No		18	10	0	Low-quality	Genome-fragment	18.6	AAI-based (high-confidence)	0	1
VIBRANT_ERR3404670_k119_17210_flag=0_multi=24.9509_len=19678_fragment_1	vOTU_61516	9964	No		12	2	0	Medium-quality	Genome-fragment	83.42	AAI-based (high-confidence)	0	1
VirFinder_ERR3404670_k119_1044_flag=0_multi=95.7238_len=6999	vOTU_18925	6999	No		9	1	0	Low-quality	Genome-fragment	5.64	AAI-based (high-confidence)	0	1
VirSorter2_ERR3404670_k119_2299||0_partial	vOTU_68624	17000	No		33	7	1	Low-quality	Genome-fragment	43.3	AAI-based (high-confidence)	0	1
VirSorter2_ERR3404670_k119_10093||full	vOTU_18926	3370	No		4	2	0	Low-quality	Genome-fragment	7.3	AAI-based (high-confidence)	0	1
VirSorter2_ERR3404670_k119_12871||full	vOTU_18927	3943	No		8	3	0	Low-quality	Genome-fragment	8.62	AAI-based (high-confidence)	0	1
VirSorter2_ERR3404670_k119_18097||full	vOTU_18928	16429	No		18	3	1	Low-quality	Genome-fragment	28.08	AAI-based (high-confidence)	0	1
VIBRANT_ERR3404671_k119_21661_flag=0_multi=7.4150_len=8307	vOTU_19365	8307	No		9	1	0	Low-quality	Genome-fragment	7.5	AAI-based (high-confidence)	0	1
VIBRANT_ERR3404671_k119_13859_flag=1_multi=6.0000_len=17485	vOTU_69998	17485	No		14	2	0	Low-quality	Genome-fragment	15.79	AAI-based (high-confidence)	0	1
VIBRANT_ERR3404671_k119_8506_flag=0_multi=90.7234_len=13132	vOTU_23173	13132	No		20	7	0	Low-quality	Genome-fragment	31.03	AAI-based (high-confidence)	0	1
VIBRANT_ERR3404671_k119_22803_flag=1_multi=7.2662_len=5757	vOTU_18931	5757	No		9	1	0	Low-quality	Genome-fragment	9.68	AAI-based (high-confidence)	0	1
VIBRANT_ERR3404671_k119_13998_flag=1_multi=6.0000_len=10348	vOTU_43793	10348	No		22	2	1	Low-quality	Genome-fragment	12.46	AAI-based (medium-confidence)	0	1
VIBRANT_ERR3404671_k119_4099_flag=0_multi=17.5973_len=121579_fragment_1	vOTU_18929	19977	No		28	15	1	Medium-quality	Genome-fragment	52.05	AAI-based (high-confidence)	0	1
VirSorter2_ERR3404671_k119_22133||0_partial	vOTU_18932	34060	No		42	8	3	Medium-quality	Genome-fragment	80.51	AAI-based (medium-confidence)	0	1
VIBRANT_ERR3404672_k119_14237_flag=0_multi=4.9850_len=5466	vOTU_18933	5466	No		4	1	0	Low-quality	Genome-fragment	10.54	AAI-based (medium-confidence)	0	1
VirSorter2_ERR3404672_k119_14696||full	vOTU_18934	5029	No		7	2	0	Low-quality	Genome-fragment	10.35	AAI-based (high-confidence)	0	1
VirSorter2_ERR3404672_k119_21107||full	vOTU_69998	22275	No		26	4	1	Low-quality	Genome-fragment	20.08	AAI-based (medium-confidence)	0	1
VirSorter2_ERR3404672_k119_22460||full	vOTU_50759	91597	No		100	11	10	Medium-quality	Genome-fragment	82.51	AAI-based (medium-confidence)	0	1
VIBRANT_ERR3404673_k119_13706_flag=0_multi=8.9805_len=16492	vOTU_52459	16492	No		23	13	0	Low-quality	Genome-fragment	35.65	AAI-based (high-confidence)	0	1
VIBRANT_ERR3404673_k119_22788_flag=0_multi=16.0430_len=6169	vOTU_78776	6169	No		9	1	0	Low-quality	Genome-fragment	13.83	AAI-based (high-confidence)	0	1
VIBRANT_ERR3404673_k119_17601_flag=1_multi=5.0000_len=4942	vOTU_46133	4942	No		5	1	0	Low-quality	Genome-fragment	2.12	HMM-based (lower-bound)	0	1
VIBRANT_ERR3404673_k119_11059_flag=0_multi=10.9833_len=24122	vOTU_79439	24122	No		34	9	0	Low-quality	Genome-fragment	41.77	AAI-based (high-confidence)	0	1
VIBRANT_ERR3404673_k119_9423_flag=1_multi=8.0000_len=5676	vOTU_18936	5676	No		8	2	0	Low-quality	Genome-fragment	11.58	AAI-based (high-confidence)	0	1
VIBRANT_ERR3404673_k119_8152_flag=1_multi=6.0000_len=7567	vOTU_69998	7567	No		14	3	0	Low-quality	Genome-fragment	3.8	HMM-based (lower-bound)	0	1
VirSorter2_ERR3404673_k119_4707||0_partial	vOTU_18937	31407	No		53	20	0	Medium-quality	Genome-fragment	79.03	AAI-based (high-confidence)	0	1
VirSorter2_ERR3404673_k119_18122||full	vOTU_50759	62616	No		91	6	5	Medium-quality	Genome-fragment	56.43	AAI-based (medium-confidence)	0	1
VIBRANT_ERR3404674_k119_30595_flag=1_multi=5.0000_len=4380	vOTU_75757	4380	No		4	2	0	Low-quality	Genome-fragment	11.17	AAI-based (medium-confidence)	0	1
VIBRANT_ERR3404674_k119_6176_flag=0_multi=30.3794_len=4075	vOTU_3099	4075	No		9	2	0	Low-quality	Genome-fragment	7.92	AAI-based (high-confidence)	0	1
VIBRANT_ERR3404674_k119_8791_flag=1_multi=116.7723_len=20494	vOTU_18940	20494	No		21	2	1	Low-quality	Genome-fragment	48.58	AAI-based (high-confidence)	0	1
VIBRANT_ERR3404674_k119_21310_flag=0_multi=23.0000_len=39553	vOTU_18941	39553	No		57	45	1	High-quality	High-quality	97.65	AAI-based (high-confidence)	0	1
VIBRANT_ERR3404674_k119_15083_flag=0_multi=15.9388_len=19718	vOTU_18942	19718	No		33	7	0	Low-quality	Genome-fragment	44.27	AAI-based (high-confidence)	0	1
VIBRANT_ERR3404674_k119_29725_flag=0_multi=42.8963_len=16323	vOTU_14383	16323	No		19	6	0	Low-quality	Genome-fragment	42.9	AAI-based (high-confidence)	0	1
VIBRANT_ERR3404674_k119_14713_flag=1_multi=5.0000_len=3963	vOTU_18943	3963	No		7	1	0	Low-quality	Genome-fragment	7.01	AAI-based (medium-confidence)	0	1
VIBRANT_ERR3404674_k119_26701_flag=1_multi=6.0000_len=7584	vOTU_18944	7584	No		6	1	0	Low-quality	Genome-fragment	17.59	AAI-based (high-confidence)	0	1
VIBRANT_ERR3404674_k119_7200_flag=1_multi=4.8231_len=4009	vOTU_70853	4009	No		4	2	0	Low-quality	Genome-fragment	10.68	AAI-based (high-confidence)	0	1
VIBRANT_ERR3404674_k119_9331_flag=0_multi=29.9652_len=16805	vOTU_68624	16805	No		32	7	0	Low-quality	Genome-fragment	42.8	AAI-based (high-confidence)	0	1
VIBRANT_ERR3404674_k119_16962_flag=0_multi=9.0000_len=6315	vOTU_24890	6315	No		11	6	0	Low-quality	Genome-fragment	15.2	AAI-based (medium-confidence)	0	1
VirSorter2_ERR3404674_k119_9764||full	vOTU_29544	9119	No		18	2	0	Low-quality	Genome-fragment	5.97	HMM-based (lower-bound)	0	1
VirSorter2_ERR3404674_k119_19726||full	vOTU_53017	17873	No		18	6	1	Low-quality	Genome-fragment	37.46	AAI-based (medium-confidence)	0	1
VirSorter2_ERR3404674_k119_30415||full	vOTU_18945	11527	No		12	7	1	Low-quality	Genome-fragment	15.16	HMM-based (lower-bound)	0	1
VIBRANT_ERR3404675_k119_1536_flag=0_multi=69.7700_len=3932	vOTU_19722	3932	No		7	1	0	Low-quality	Genome-fragment	9.27	AAI-based (high-confidence)	0	1
VIBRANT_ERR3404675_k119_1538_flag=0_multi=16.9744_len=19505	vOTU_22361	19505	No		24	7	3	Medium-quality	Genome-fragment	58.15	AAI-based (medium-confidence)	0	1
VIBRANT_ERR3404675_k119_2797_flag=1_multi=6.0000_len=12619	vOTU_19494	12619	No		16	13	0	Low-quality	Genome-fragment	29.32	AAI-based (high-confidence)	0	1
VIBRANT_ERR3404675_k119_293_flag=0_multi=41.5843_len=20928	vOTU_8367	20928	No		28	17	0	Low-quality	Genome-fragment	45.51	AAI-based (high-confidence)	0	1
VIBRANT_ERR3404675_k119_1587_flag=1_multi=6.0000_len=13199	vOTU_18946	13199	No		13	8	0	Low-quality	Genome-fragment	34.67	AAI-based (medium-confidence)	0	1
VIBRANT_ERR3404675_k119_2455_flag=0_multi=43.6470_len=4992	vOTU_35594	4992	No		7	3	0	Low-quality	Genome-fragment	12.55	AAI-based (high-confidence)	0	1
VIBRANT_ERR3404675_k119_1096_flag=3_multi=324.0000_len=35071	vOTU_18947	35071	No		51	37	0	Complete	High-quality	100	DTR (high-confidence)	0	1
VIBRANT_ERR3404675_k119_2703_flag=1_multi=6.0000_len=3811	vOTU_18948	3811	No		8	2	0	Low-quality	Genome-fragment	6.08	HMM-based (lower-bound)	0	1
VIBRANT_ERR3404675_k119_2998_flag=0_multi=203.7538_len=247133_fragment_4	vOTU_18949	26196	No		31	3	2	Medium-quality	Genome-fragment	52.83	HMM-based (lower-bound)	0	1
VIBRANT_ERR3404675_k119_696_flag=0_multi=41.4566_len=18935_fragment_1	vOTU_53280	12421	No		19	1	0	Low-quality	Genome-fragment	25.46	HMM-based (lower-bound)	0	1
VIBRANT_ERR3404675_k119_649_flag=1_multi=7.0000_len=7346	vOTU_18950	7346	No		18	5	0	Low-quality	Genome-fragment	17.43	AAI-based (high-confidence)	0	1
VIBRANT_ERR3404675_k119_1267_flag=0_multi=26.2214_len=3064	vOTU_23853	3064	No		4	2	0	Low-quality	Genome-fragment	19.95	AAI-based (high-confidence)	0	1
VIBRANT_ERR3404675_k119_3154_flag=0_multi=58.5460_len=23972	vOTU_22360	23972	No		44	38	0	Medium-quality	Genome-fragment	56.63	AAI-based (high-confidence)	0	1
VIBRANT_ERR3404675_k119_2952_flag=0_multi=19.3627_len=23085	vOTU_53193	23085	No		41	36	0	Medium-quality	Genome-fragment	54.47	AAI-based (high-confidence)	0	1
VIBRANT_ERR3404675_k119_345_flag=1_multi=6.0000_len=9427	vOTU_18951	9427	No		16	10	0	Low-quality	Genome-fragment	23.53	AAI-based (high-confidence)	0	1
VirSorter2_ERR3404675_k119_3438||full	vOTU_18952	25277	No		34	1	0	Low-quality	Genome-fragment	19.78	AAI-based (medium-confidence)	0	1
VIBRANT_ERR3404676_k119_890_flag=0_multi=30.8864_len=6525	vOTU_18953	6525	No		10	8	0	Low-quality	Genome-fragment	14.75	AAI-based (high-confidence)	0	1
VIBRANT_ERR3404676_k119_1789_flag=0_multi=5.9821_len=5691	vOTU_11397	5691	No		11	3	0	Low-quality	Genome-fragment	12.18	AAI-based (high-confidence)	0	1
VIBRANT_ERR3404676_k119_4846_flag=1_multi=11.0000_len=45244_fragment_1	vOTU_19355	36565	No		53	13	0	High-quality	High-quality	100	AAI-based (high-confidence)	0	1
VIBRANT_ERR3404676_k119_3831_flag=0_multi=8.9400_len=48018_fragment_1	vOTU_23255	30716	No		56	20	1	Medium-quality	Genome-fragment	83.36	AAI-based (high-confidence)	0	1
VIBRANT_ERR3404676_k119_6701_flag=3_multi=64.0016_len=40930	vOTU_18954	40930	No		71	15	0	Complete	High-quality	100	DTR (high-confidence)	0	1
VIBRANT_ERR3404676_k119_2920_flag=0_multi=23.9974_len=175545_fragment_1	vOTU_18955	37693	No		55	29	2	Medium-quality	Genome-fragment	88.09	AAI-based (high-confidence)	0	1
VIBRANT_ERR3404676_k119_574_flag=0_multi=30.0818_len=6808	vOTU_18956	6808	No		13	9	0	Low-quality	Genome-fragment	15.14	AAI-based (high-confidence)	0	1
VIBRANT_ERR3404676_k119_1021_flag=0_multi=57.0000_len=28727	vOTU_8939	28727	No		39	26	0	Medium-quality	Genome-fragment	68.17	AAI-based (high-confidence)	0	1
VIBRANT_ERR3404676_k119_3054_flag=0_multi=10.9976_len=84099_fragment_2	vOTU_22819	28856	No		44	16	0	Medium-quality	Genome-fragment	82.38	AAI-based (high-confidence)	0	1
VIBRANT_ERR3404676_k119_1948_flag=0_multi=27.8036_len=10136	vOTU_18957	10136	No		20	9	0	Low-quality	Genome-fragment	20	AAI-based (medium-confidence)	0	1
VIBRANT_ERR3404676_k119_3747_flag=1_multi=6.0000_len=5704	vOTU_66195	5704	No		11	7	0	Low-quality	Genome-fragment	15.38	AAI-based (high-confidence)	0	1
VirSorter2_ERR3404676_k119_3327||full	vOTU_18958	6325	No		8	1	0	Low-quality	Genome-fragment	7.96	AAI-based (medium-confidence)	0	1
VirSorter2_ERR3404676_k119_3597||full	vOTU_18959	6706	No		7	2	0	Low-quality	Genome-fragment	8.52	HMM-based (lower-bound)	0	1
VIBRANT_ERR3404677_k119_1241_flag=1_multi=7.0000_len=10049	vOTU_20713	10049	No		20	2	1	Low-quality	Genome-fragment	15.19	AAI-based (medium-confidence)	0	1
VIBRANT_ERR3404677_k119_1420_flag=1_multi=10.9955_len=44316	vOTU_23811	44316	No		64	18	1	High-quality	High-quality	97	AAI-based (medium-confidence)	0	1
VIBRANT_ERR3404678_k119_2587_flag=1_multi=5.0000_len=6689	vOTU_21298	6689	No		4	1	0	Low-quality	Genome-fragment	7.32	AAI-based (high-confidence)	0	1
VIBRANT_ERR3404679_k119_2229_flag=1_multi=7.0000_len=3128	vOTU_23811	3128	No		6	1	0	Low-quality	Genome-fragment	7.5	AAI-based (high-confidence)	0	1
VIBRANT_ERR3404680_k119_2036_flag=0_multi=14.4922_len=10926	vOTU_18961	10926	No		11	3	1	Low-quality	Genome-fragment	47.07	HMM-based (lower-bound)	0	1
VIBRANT_ERR3404680_k119_2893_flag=0_multi=47.6877_len=8495_fragment_1	vOTU_18962	4111	No		8	1	0	Low-quality	Genome-fragment	11.6	AAI-based (high-confidence)	0	1
VIBRANT_ERR3404680_k119_8229_flag=1_multi=9.0000_len=40990	vOTU_18970	40990	No		47	19	0	High-quality	High-quality	98.16	AAI-based (high-confidence)	0	1
VIBRANT_ERR3404680_k119_9178_flag=3_multi=83.0025_len=33466	vOTU_18972	33466	No		55	20	0	Complete	High-quality	100	DTR (high-confidence)	0	1
VIBRANT_ERR3404680_k119_4562_flag=0_multi=108.3290_len=3338	vOTU_55558	3338	No		4	1	0	Low-quality	Genome-fragment	15.17	AAI-based (medium-confidence)	0	1
VIBRANT_ERR3404680_k119_7472_flag=0_multi=48.7495_len=145380_fragment_2	vOTU_18963	36877	No		55	29	0	High-quality	High-quality	93.39	AAI-based (high-confidence)	0	1
VIBRANT_ERR3404680_k119_389_flag=1_multi=5.0000_len=4022	vOTU_22735	4022	No		5	2	0	Low-quality	Genome-fragment	10.4	AAI-based (medium-confidence)	0	1
VirSorter2_ERR3404680_k119_5445||0_partial	vOTU_56576	3421	No		4	1	0	Low-quality	Genome-fragment	34.64	AAI-based (high-confidence)	0	1
VirSorter2_ERR3404680_k119_861||full	vOTU_18964	15441	No		26	3	2	High-quality	High-quality	100	AAI-based (high-confidence)	0	1
VirSorter2_ERR3404680_k119_4015||full	vOTU_18965	10411	No		8	1	0	Low-quality	Genome-fragment	6.44	HMM-based (lower-bound)	0	1
VirSorter2_ERR3404680_k119_5612||full	vOTU_56173	47929	No		54	4	3	Medium-quality	Genome-fragment	82.76	HMM-based (lower-bound)	0	1
VIBRANT_ERR3404681_k119_2271_flag=0_multi=91.4033_len=24755_fragment_1	vOTU_18966	7085	No		8	1	0	Low-quality	Genome-fragment	4.38	HMM-based (lower-bound)	0	1
VIBRANT_ERR3404681_k119_4132_flag=3_multi=96.0029_len=33466	vOTU_18972	33466	No		55	20	0	Complete	High-quality	100	DTR (high-confidence)	0	1
VIBRANT_ERR3404681_k119_1992_flag=0_multi=19.9824_len=43397	vOTU_18967	43397	No		69	55	1	High-quality	High-quality	100	AAI-based (high-confidence)	0	1
VIBRANT_ERR3404681_k119_4179_flag=3_multi=111.0027_len=41131	vOTU_18970	41131	No		47	19	0	Complete	High-quality	100	DTR (high-confidence)	0	1
VIBRANT_ERR3404682_k119_4155_flag=1_multi=5.0000_len=4299	vOTU_19983	4299	No		9	9	0	Low-quality	Genome-fragment	10.62	AAI-based (high-confidence)	0	1
VIBRANT_ERR3404682_k119_674_flag=1_multi=4.0000_len=3282	vOTU_18968	3282	No		4	1	0	Low-quality	Genome-fragment	5.26	HMM-based (lower-bound)	0	1
VIBRANT_ERR3404683_k119_4324_flag=0_multi=66.7947_len=12978	vOTU_20279	12978	No		23	8	0	Low-quality	Genome-fragment	34.52	AAI-based (high-confidence)	0	1
VIBRANT_ERR3404683_k119_3554_flag=0_multi=70.9097_len=31136	vOTU_20279	31136	No		45	19	0	Medium-quality	Genome-fragment	80.71	AAI-based (medium-confidence)	0	1
VIBRANT_ERR3404683_k119_4758_flag=1_multi=11.0000_len=33215	vOTU_18972	33215	No		54	20	0	High-quality	High-quality	97.36	AAI-based (high-confidence)	0	1
VirSorter2_ERR3404683_k119_1214||0_partial	vOTU_30349	4607	No		5	1	0	High-quality	High-quality	92.27	AAI-based (medium-confidence)	0	1
VirSorter2_ERR3404683_k119_6299||full	vOTU_24266	12578	No		13	10	1	Low-quality	Genome-fragment	30.92	AAI-based (high-confidence)	0	1
VIBRANT_ERR3404684_k119_1699_flag=0_multi=11.9587_len=70796_fragment_1	vOTU_18970	44530	No		47	19	1	High-quality	High-quality	100	AAI-based (high-confidence)	0	1
VirFinder_ERR3404684_k119_4179_flag=1_multi=5.0000_len=5233	vOTU_18971	5233	No		8	1	0	Low-quality	Genome-fragment	3.49	HMM-based (lower-bound)	0	1
VIBRANT_ERR3404685_k119_2181_flag=0_multi=4.9865_len=6035	vOTU_18973	6035	No		13	4	0	Low-quality	Genome-fragment	17.7	AAI-based (high-confidence)	0	1
VIBRANT_ERR3404685_k119_6424_flag=1_multi=6.0000_len=14935	vOTU_18974	14935	No		22	9	0	Low-quality	Genome-fragment	43.74	AAI-based (high-confidence)	0	1
VIBRANT_ERR3404685_k119_2349_flag=0_multi=18.9961_len=127507_fragment_1	vOTU_18975	39066	No		57	34	1	Medium-quality	Genome-fragment	89.86	AAI-based (high-confidence)	0	1
VirSorter2_ERR3404685_k119_4620||full	vOTU_18976	4872	No		5	1	0	Low-quality	Genome-fragment	14.25	AAI-based (high-confidence)	0	1
VIBRANT_ERR3404686_k119_434_flag=1_multi=7.0000_len=3035	vOTU_18983	3035	No		4	3	0	Low-quality	Genome-fragment	9.53	AAI-based (high-confidence)	0	1
VIBRANT_ERR3404686_k119_1922_flag=1_multi=7.0000_len=39886_fragment_1	vOTU_18984	31396	No		41	22	1	High-quality	High-quality	95.91	AAI-based (high-confidence)	0	1
VirSorter2_ERR3404686_k119_7111||full	vOTU_18985	8358	No		11	6	1	Low-quality	Genome-fragment	17	AAI-based (high-confidence)	0	1
VIBRANT_ERR3404687_k119_1933_flag=1_multi=6.0000_len=3706	vOTU_18986	3706	No		5	1	0	Low-quality	Genome-fragment	9.2	AAI-based (medium-confidence)	0	1
VIBRANT_ERR3404687_k119_806_flag=1_multi=5.9853_len=7275	vOTU_53912	7275	No		12	3	0	Low-quality	Genome-fragment	19.52	AAI-based (high-confidence)	0	1
VIBRANT_ERR3404687_k119_884_flag=0_multi=6.9926_len=16354	vOTU_18987	16354	No		35	8	1	Low-quality	Genome-fragment	47.33	AAI-based (high-confidence)	0	1
VIBRANT_ERR3404687_k119_4811_flag=0_multi=35.5336_len=17643	vOTU_18988	17643	No		25	5	0	Low-quality	Genome-fragment	41.89	AAI-based (high-confidence)	0	1
VIBRANT_ERR3404687_k119_1263_flag=1_multi=11.2906_len=8298	vOTU_20843	8298	No		11	2	0	Low-quality	Genome-fragment	11.2	HMM-based (lower-bound)	0	1
VIBRANT_ERR3404687_k119_2896_flag=0_multi=281.2369_len=6517	vOTU_82018	6517	No		7	1	0	Low-quality	Genome-fragment	5.96	AAI-based (high-confidence)	0	1
VIBRANT_ERR3404687_k119_3769_flag=0_multi=10.9561_len=9467	vOTU_18989	9467	No		16	9	0	Low-quality	Genome-fragment	21.73	AAI-based (high-confidence)	0	1
VIBRANT_ERR3404687_k119_2016_flag=1_multi=7.9788_len=7038	vOTU_18990	7038	No		6	5	0	Low-quality	Genome-fragment	19.98	AAI-based (high-confidence)	0	1
VIBRANT_ERR3404687_k119_1907_flag=1_multi=6.0000_len=3912	vOTU_18991	3912	No		5	2	0	Low-quality	Genome-fragment	13.49	AAI-based (medium-confidence)	0	1
VIBRANT_ERR3404687_k119_3404_flag=0_multi=8.1669_len=19714	vOTU_65019	19714	No		28	17	0	Medium-quality	Genome-fragment	54.41	AAI-based (high-confidence)	0	1
VIBRANT_ERR3404687_k119_5066_flag=1_multi=7.0000_len=17389	vOTU_18992	17389	No		28	14	0	Low-quality	Genome-fragment	49.39	AAI-based (high-confidence)	0	1
VIBRANT_ERR3404687_k119_397_flag=0_multi=8.9812_len=9036	vOTU_53863	9036	No		10	8	0	Low-quality	Genome-fragment	19.86	AAI-based (high-confidence)	0	1
VIBRANT_ERR3404687_k119_2858_flag=0_multi=151.2177_len=459435_fragment_2	vOTU_18993	33260	No		42	26	0	High-quality	High-quality	93.53	AAI-based (high-confidence)	0	1
VIBRANT_ERR3404687_k119_257_flag=1_multi=14.9535_len=6439	vOTU_53129	6439	No		11	7	0	Low-quality	Genome-fragment	14.69	AAI-based (medium-confidence)	0	1
VIBRANT_ERR3404687_k119_2342_flag=0_multi=170.9709_len=117046_fragment_1	vOTU_18994	26228	No		26	13	0	Medium-quality	Genome-fragment	54.73	AAI-based (high-confidence)	0	1
VIBRANT_ERR3404687_k119_5179_flag=0_multi=11.8288_len=6879	vOTU_20094	6879	No		10	9	0	Low-quality	Genome-fragment	18.68	AAI-based (high-confidence)	0	1
VIBRANT_ERR3404687_k119_5591_flag=1_multi=6.0000_len=5997	vOTU_18995	5997	No		15	6	0	Low-quality	Genome-fragment	12.7	AAI-based (high-confidence)	0	1
VIBRANT_ERR3404687_k119_2794_flag=0_multi=11.8286_len=37267	vOTU_25612	37267	No		49	32	2	High-quality	High-quality	95.13	AAI-based (medium-confidence)	0	1
VIBRANT_ERR3404687_k119_3401_flag=0_multi=34.9964_len=24789	vOTU_20789	24789	No		34	16	0	Medium-quality	Genome-fragment	57.31	AAI-based (high-confidence)	0	1
VIBRANT_ERR3404687_k119_5478_flag=0_multi=170.6900_len=108476_fragment_1	vOTU_18996	19993	No		20	14	1	Low-quality	Genome-fragment	48.53	AAI-based (high-confidence)	0	1
VIBRANT_ERR3404687_k119_3930_flag=1_multi=8.9468_len=3274	vOTU_53129	3274	No		4	4	0	Low-quality	Genome-fragment	6.91	AAI-based (high-confidence)	0	1
VIBRANT_ERR3404687_k119_601_flag=1_multi=5.0000_len=5904	vOTU_18997	5904	No		18	1	0	Low-quality	Genome-fragment	15.78	AAI-based (medium-confidence)	0	1
VirSorter2_ERR3404687_k119_381||full	vOTU_35782	5525	No		7	5	0	Low-quality	Genome-fragment	12.84	AAI-based (high-confidence)	0	1
VirSorter2_ERR3404687_k119_1139||full	vOTU_53863	4343	No		3	2	0	Low-quality	Genome-fragment	10.19	AAI-based (high-confidence)	0	1
VirSorter2_ERR3404687_k119_1144||full	vOTU_18998	9069	No		19	11	0	Low-quality	Genome-fragment	17.38	AAI-based (high-confidence)	0	1
VirSorter2_ERR3404687_k119_4219||full	vOTU_74085	3824	No		3	2	0	Low-quality	Genome-fragment	7.49	AAI-based (high-confidence)	0	1
VirSorter2_ERR3404687_k119_4437||full	vOTU_23547	5527	No		14	2	1	Low-quality	Genome-fragment	12.86	AAI-based (high-confidence)	0	1
VIBRANT_ERR3404688_k119_2697_flag=1_multi=7.0000_len=9589	vOTU_18999	9589	No		17	2	0	Low-quality	Genome-fragment	10.45	AAI-based (medium-confidence)	0	1
VIBRANT_ERR3404688_k119_2355_flag=1_multi=5.0000_len=3037	vOTU_19000	3037	No		8	4	0	Low-quality	Genome-fragment	7.13	AAI-based (high-confidence)	0	1
VIBRANT_ERR3404688_k119_1010_flag=0_multi=9.5839_len=7446	vOTU_25137	7446	No		8	6	0	Low-quality	Genome-fragment	17.08	AAI-based (high-confidence)	0	1
VIBRANT_ERR3404688_k119_2017_flag=0_multi=9.0000_len=35507	vOTU_19001	35507	No		57	42	0	Medium-quality	Genome-fragment	80.66	AAI-based (high-confidence)	0	1
VIBRANT_ERR3404688_k119_807_flag=1_multi=7.0000_len=5524	vOTU_30333	5524	No		7	1	0	Low-quality	Genome-fragment	8.62	HMM-based (lower-bound)	0	1
VIBRANT_ERR3404688_k119_2692_flag=1_multi=4.0000_len=5730	vOTU_19002	5730	No		11	6	0	Low-quality	Genome-fragment	14.18	AAI-based (high-confidence)	0	1
VIBRANT_ERR3404688_k119_1152_flag=1_multi=4.0000_len=6786	vOTU_54437	6786	No		17	8	0	Low-quality	Genome-fragment	15.96	AAI-based (medium-confidence)	0	1
VIBRANT_ERR3404688_k119_801_flag=0_multi=16.5387_len=7160	vOTU_19003	7160	No		17	7	0	Low-quality	Genome-fragment	18.35	AAI-based (high-confidence)	0	1
VIBRANT_ERR3404688_k119_694_flag=0_multi=16.9863_len=46867_fragment_1	vOTU_19004	12568	No		23	7	0	Low-quality	Genome-fragment	33.47	AAI-based (high-confidence)	0	1
VIBRANT_ERR3404688_k119_324_flag=0_multi=17.9643_len=19191	vOTU_76275	19191	No		26	19	0	Low-quality	Genome-fragment	39.7	AAI-based (high-confidence)	0	1
VIBRANT_ERR3404688_k119_1258_flag=0_multi=155.9201_len=79616_fragment_2	vOTU_19005	6542	No		12	1	0	Low-quality	Genome-fragment	2.82	HMM-based (lower-bound)	0	1
VIBRANT_ERR3404688_k119_1669_flag=1_multi=5.0000_len=4317	vOTU_19006	4317	No		6	4	0	Low-quality	Genome-fragment	11.51	AAI-based (high-confidence)	0	1
VIBRANT_ERR3404688_k119_421_flag=0_multi=365.1029_len=8437	vOTU_43611	8437	No		12	10	0	Low-quality	Genome-fragment	19.84	AAI-based (high-confidence)	0	1
VIBRANT_ERR3404688_k119_1834_flag=0_multi=217.1361_len=84635_fragment_1	vOTU_28116	71715	No		107	15	4	High-quality	High-quality	100	AAI-based (high-confidence)	0	1
VIBRANT_ERR3404688_k119_167_flag=1_multi=5.0000_len=9076	vOTU_19007	9076	No		11	11	0	Low-quality	Genome-fragment	24.08	AAI-based (high-confidence)	0	1
VirFinder_ERR3404688_k119_1005_flag=1_multi=4.0000_len=3482	vOTU_19008	3482	No		3	1	0	Low-quality	Genome-fragment	8.8	AAI-based (high-confidence)	0	1
VirSorter2_ERR3404688_k119_1932||full	vOTU_19009	3689	No		5	1	0	Low-quality	Genome-fragment	2.31	HMM-based (lower-bound)	0	1
VIBRANT_ERR3404689_k119_5152_flag=0_multi=229.5579_len=20838	vOTU_9677	20838	No		25	7	0	Low-quality	Genome-fragment	37.1	AAI-based (high-confidence)	0	1
VIBRANT_ERR3404689_k119_6993_flag=0_multi=221.5757_len=20951	vOTU_50600	20951	No		19	3	1	Low-quality	Genome-fragment	26.73	AAI-based (high-confidence)	0	1
VIBRANT_ERR3404689_k119_1291_flag=0_multi=14.9964_len=78036_fragment_1	vOTU_19010	32871	No		39	15	1	Medium-quality	Genome-fragment	68.67	AAI-based (high-confidence)	0	1
VIBRANT_ERR3404689_k119_2687_flag=0_multi=239.3440_len=100017_fragment_3	vOTU_19011	12303	No		26	6	0	Low-quality	Genome-fragment	20.74	AAI-based (high-confidence)	0	1
VIBRANT_ERR3404689_k119_11585_flag=0_multi=13.8590_len=3806	vOTU_19012	3806	No		7	2	0	Low-quality	Genome-fragment	9.08	AAI-based (medium-confidence)	0	1
VIBRANT_ERR3404689_k119_6670_flag=0_multi=349.0000_len=8799	vOTU_5021	8799	No		12	2	0	Low-quality	Genome-fragment	13.13	HMM-based (lower-bound)	0	1
VIBRANT_ERR3404689_k119_11766_flag=0_multi=13.9959_len=150002_fragment_2	vOTU_19013	40360	No		69	25	0	High-quality	High-quality	100	AAI-based (high-confidence)	0	1
VIBRANT_ERR3404689_k119_4500_flag=0_multi=277.6076_len=3536	vOTU_62067	3536	No		10	2	0	Low-quality	Genome-fragment	5.5	AAI-based (high-confidence)	0	1
VIBRANT_ERR3404689_k119_6915_flag=1_multi=269.8047_len=9274	vOTU_19014	9274	No		19	3	0	Low-quality	Genome-fragment	16.93	AAI-based (high-confidence)	0	1
VIBRANT_ERR3404689_k119_8819_flag=0_multi=13.9947_len=99097_fragment_1	vOTU_19015	39257	No		55	42	0	High-quality	High-quality	100	AAI-based (high-confidence)	0	1
VIBRANT_ERR3404689_k119_54_flag=0_multi=291.8705_len=3448	vOTU_19016	3448	No		8	1	0	Low-quality	Genome-fragment	5.78	AAI-based (high-confidence)	0	1
VIBRANT_ERR3404689_k119_2021_flag=0_multi=221.7936_len=25969	vOTU_7829	25969	No		31	8	0	Low-quality	Genome-fragment	34.69	AAI-based (medium-confidence)	0	1
VirFinder_ERR3404689_k119_5973_flag=1_multi=4.0000_len=3028	vOTU_19017	3028	No		7	1	0	Low-quality	Genome-fragment	6.68	AAI-based (high-confidence)	0	1
VirSorter2_ERR3404689_k119_1510||0_partial	vOTU_19018	25203	No		31	5	3	Low-quality	Genome-fragment	43.12	AAI-based (high-confidence)	0	1
VirSorter2_ERR3404689_k119_11068||0_partial	vOTU_53194	13111	No		12	5	0	Low-quality	Genome-fragment	19.47	HMM-based (lower-bound)	0	1
VirSorter2_ERR3404689_k119_11414||0_partial	vOTU_19019	34120	No		42	3	2	Medium-quality	Genome-fragment	76.68	AAI-based (medium-confidence)	0	1
VirSorter2_ERR3404689_k119_1284||lt2gene	vOTU_30865	3378	No		2	1	0	Low-quality	Genome-fragment	2.74	HMM-based (lower-bound)	0	1
VirSorter2_ERR3404689_k119_1656||full	vOTU_19020	3217	No		3	1	0	Low-quality	Genome-fragment	2.16	HMM-based (lower-bound)	0	1
VirSorter2_ERR3404689_k119_5788||full	vOTU_53401	4433	No		2	1	0	Low-quality	Genome-fragment	9.05	AAI-based (medium-confidence)	0	1
VirSorter2_ERR3404689_k119_11415||full	vOTU_21298	15645	No		11	2	0	Low-quality	Genome-fragment	16.43	AAI-based (medium-confidence)	0	1
VIBRANT_ERR3404690_k119_3442_flag=3_multi=125.0000_len=43992	vOTU_19021	43992	No		70	58	0	Complete	High-quality	100	DTR (high-confidence)	0	1
VIBRANT_ERR3404690_k119_1727_flag=0_multi=7.1278_len=14594	vOTU_19022	14594	No		33	20	1	Low-quality	Genome-fragment	34.02	AAI-based (high-confidence)	0	1
VIBRANT_ERR3404690_k119_3094_flag=1_multi=5.0000_len=14731	vOTU_54430	14731	No		10	10	0	Low-quality	Genome-fragment	31.46	HMM-based (lower-bound)	0	1
VIBRANT_ERR3404690_k119_3966_flag=0_multi=264.4873_len=3493	vOTU_32250	3493	No		8	6	0	Low-quality	Genome-fragment	7.7	AAI-based (high-confidence)	0	1
VIBRANT_ERR3404690_k119_727_flag=1_multi=5.0000_len=6596	vOTU_54437	6596	No		16	7	0	Low-quality	Genome-fragment	15.46	AAI-based (medium-confidence)	0	1
VIBRANT_ERR3404691_k119_7116_flag=1_multi=5.7685_len=3532	vOTU_19026	3532	No		8	2	0	Low-quality	Genome-fragment	8.57	AAI-based (high-confidence)	0	1
VIBRANT_ERR3404691_k119_2713_flag=1_multi=3.0000_len=5269	vOTU_19027	5269	No		6	4	0	Low-quality	Genome-fragment	12.71	AAI-based (high-confidence)	0	1
VIBRANT_ERR3404691_k119_8411_flag=1_multi=17.0000_len=35537	vOTU_50304	35537	No		60	25	0	Complete	High-quality	100	DTR (high-confidence)	0	1
VIBRANT_ERR3404691_k119_2209_flag=0_multi=28.9335_len=16973	vOTU_27435	16973	No		25	4	1	Medium-quality	Genome-fragment	65.12	AAI-based (high-confidence)	0	1
VIBRANT_ERR3404691_k119_4281_flag=0_multi=341.9370_len=216737_fragment_1	vOTU_21475	27984	No		44	18	0	Medium-quality	Genome-fragment	74.22	AAI-based (high-confidence)	0	1
VIBRANT_ERR3404691_k119_6527_flag=0_multi=258.0336_len=120827_fragment_1	vOTU_42062	16164	No		28	4	0	Low-quality	Genome-fragment	39.84	AAI-based (high-confidence)	0	1
VIBRANT_ERR3404691_k119_3404_flag=0_multi=50.3856_len=299292_fragment_1	vOTU_19028	30853	No		38	33	0	High-quality	High-quality	96.98	AAI-based (high-confidence)	0	1
VIBRANT_ERR3404691_k119_7078_flag=0_multi=37.0127_len=1184390_fragment_5	vOTU_56651	33991	No		49	25	0	Low-quality	Genome-fragment	40.13	HMM-based (lower-bound)	0	1
VIBRANT_ERR3404691_k119_6902_flag=0_multi=46.9932_len=135236_fragment_2	vOTU_19029	52504	No		64	26	2	High-quality	High-quality	100	AAI-based (medium-confidence)	0	1
VIBRANT_ERR3404691_k119_6129_flag=1_multi=5.0000_len=23013	vOTU_19030	23013	No		17	8	0	Medium-quality	Genome-fragment	55.73	AAI-based (high-confidence)	0	1
VirFinder_ERR3404691_k119_8895_flag=1_multi=4.0000_len=3277	vOTU_56629	3277	No		4	1	0	Low-quality	Genome-fragment	7.52	AAI-based (high-confidence)	0	1
VirSorter2_ERR3404691_k119_6472||0_partial	vOTU_19031	18172	No		17	2	1	Low-quality	Genome-fragment	12.17	HMM-based (lower-bound)	0	1
VirSorter2_ERR3404691_k119_5561||full	vOTU_19032	3127	No		7	1	0	Low-quality	Genome-fragment	7.57	AAI-based (high-confidence)	0	1
VIBRANT_ERR3404692_k119_388_flag=0_multi=8.5178_len=4773	vOTU_47918	4773	No		4	2	0	Low-quality	Genome-fragment	9.27	AAI-based (high-confidence)	0	1
VIBRANT_ERR3404692_k119_5177_flag=0_multi=18.8808_len=65845_fragment_2	vOTU_39362	22960	No		48	9	0	Low-quality	Genome-fragment	39.45	AAI-based (high-confidence)	0	1
VIBRANT_ERR3404692_k119_11138_flag=1_multi=7.0000_len=11628	vOTU_19037	11628	No		18	7	0	Low-quality	Genome-fragment	29.05	AAI-based (medium-confidence)	0	1
VIBRANT_ERR3404692_k119_6787_flag=0_multi=108.4930_len=5811	vOTU_21904	5811	No		9	6	0	Low-quality	Genome-fragment	11.91	AAI-based (high-confidence)	0	1
VIBRANT_ERR3404692_k119_8224_flag=0_multi=4.9807_len=4262	vOTU_32026	4262	No		5	4	0	Low-quality	Genome-fragment	10.73	AAI-based (high-confidence)	0	1
VIBRANT_ERR3404692_k119_3930_flag=1_multi=5.0000_len=6492	vOTU_19038	6492	No		8	5	0	Low-quality	Genome-fragment	13.17	AAI-based (high-confidence)	0	1
VIBRANT_ERR3404692_k119_10214_flag=0_multi=107.8561_len=29862	vOTU_19039	29862	No		34	29	1	Medium-quality	Genome-fragment	74.27	AAI-based (high-confidence)	0	1
VIBRANT_ERR3404692_k119_1258_flag=0_multi=97.0343_len=4137	vOTU_27353	4137	No		7	6	0	Low-quality	Genome-fragment	8.38	AAI-based (high-confidence)	0	1
VIBRANT_ERR3404692_k119_6472_flag=0_multi=90.4486_len=6648	vOTU_55852	6648	No		6	6	0	Low-quality	Genome-fragment	16.91	AAI-based (high-confidence)	0	1
VIBRANT_ERR3404692_k119_242_flag=0_multi=80.6070_len=8261	vOTU_41550	8261	No		11	9	0	Low-quality	Genome-fragment	17.66	AAI-based (high-confidence)	0	1
VIBRANT_ERR3404692_k119_3849_flag=0_multi=18.9442_len=13019_fragment_1	vOTU_19040	8187	No		10	4	0	Low-quality	Genome-fragment	17.47	AAI-based (high-confidence)	0	1
VIBRANT_ERR3404692_k119_2100_flag=0_multi=103.1088_len=4228	vOTU_19041	4228	No		4	2	0	Low-quality	Genome-fragment	8.76	AAI-based (high-confidence)	0	1
VIBRANT_ERR3404692_k119_8377_flag=0_multi=94.3999_len=3510	vOTU_58895	3510	No		5	3	0	Low-quality	Genome-fragment	5.79	AAI-based (high-confidence)	0	1
VIBRANT_ERR3404692_k119_11137_flag=0_multi=80.7308_len=23696	vOTU_41062	23696	No		35	29	0	Medium-quality	Genome-fragment	61.37	AAI-based (high-confidence)	0	1
VIBRANT_ERR3404692_k119_8022_flag=0_multi=89.5268_len=3437	vOTU_19042	3437	No		5	4	0	Low-quality	Genome-fragment	5.66	AAI-based (medium-confidence)	0	1
VIBRANT_ERR3404692_k119_11278_flag=0_multi=17.8897_len=68276_fragment_2	vOTU_19043	15159	No		24	19	1	Low-quality	Genome-fragment	39.31	AAI-based (high-confidence)	0	1
VIBRANT_ERR3404692_k119_3543_flag=1_multi=6.0000_len=8600	vOTU_19044	8600	No		14	9	0	Low-quality	Genome-fragment	19.6	AAI-based (medium-confidence)	0	1
VIBRANT_ERR3404692_k119_11115_flag=0_multi=6.0000_len=5139	vOTU_54343	5139	No		5	4	0	Low-quality	Genome-fragment	11.47	AAI-based (high-confidence)	0	1
VIBRANT_ERR3404692_k119_10911_flag=1_multi=6.0000_len=3356	vOTU_82127	3356	No		4	3	0	Low-quality	Genome-fragment	5.87	AAI-based (high-confidence)	0	1
VIBRANT_ERR3404692_k119_1659_flag=0_multi=15.9824_len=34131	vOTU_19045	34131	No		48	29	0	Medium-quality	Genome-fragment	72.3	AAI-based (high-confidence)	0	1
VIBRANT_ERR3404692_k119_4703_flag=0_multi=143.2040_len=7305	vOTU_25245	7305	No		6	1	0	Low-quality	Genome-fragment	21.87	HMM-based (lower-bound)	0	1
VIBRANT_ERR3404692_k119_1609_flag=1_multi=109.9667_len=130917_fragment_1	vOTU_27523	10840	No		13	3	0	Low-quality	Genome-fragment	15.89	HMM-based (lower-bound)	0	1
VIBRANT_ERR3404692_k119_9452_flag=0_multi=64.9754_len=104072_fragment_2	vOTU_34807	11827	No		19	2	1	Low-quality	Genome-fragment	23.56	HMM-based (lower-bound)	0	1
VIBRANT_ERR3404692_k119_7487_flag=0_multi=99.7605_len=3346	vOTU_19046	3346	No		6	2	0	Low-quality	Genome-fragment	8.35	AAI-based (high-confidence)	0	1
VIBRANT_ERR3404692_k119_2682_flag=0_multi=16.9762_len=13565	vOTU_19047	13565	No		18	14	0	Low-quality	Genome-fragment	28.33	AAI-based (high-confidence)	0	1
VIBRANT_ERR3404692_k119_3448_flag=0_multi=96.6743_len=6014	vOTU_42699	6014	No		5	4	0	Low-quality	Genome-fragment	17.19	AAI-based (high-confidence)	0	1
VIBRANT_ERR3404692_k119_8472_flag=0_multi=105.4136_len=5238	vOTU_41550	5238	No		10	5	0	Low-quality	Genome-fragment	12.88	AAI-based (high-confidence)	0	1
VIBRANT_ERR3404692_k119_5624_flag=0_multi=17.1700_len=34217_fragment_1	vOTU_19048	13593	No		19	7	0	Low-quality	Genome-fragment	26.53	AAI-based (high-confidence)	0	1
VIBRANT_ERR3404692_k119_853_flag=0_multi=87.9751_len=139844_fragment_2	vOTU_20888	5701	No		12	10	0	Low-quality	Genome-fragment	11.16	AAI-based (high-confidence)	0	1
VIBRANT_ERR3404692_k119_853_flag=0_multi=87.9751_len=139844_fragment_1	vOTU_37942	5146	No		8	5	0	Low-quality	Genome-fragment	43.72	AAI-based (high-confidence)	0	1
VIBRANT_ERR3404692_k119_5229_flag=0_multi=16.9973_len=235388_fragment_1	vOTU_19049	13717	No		28	8	1	Low-quality	Genome-fragment	20.39	HMM-based (lower-bound)	0	1
VIBRANT_ERR3404692_k119_3483_flag=0_multi=22.9847_len=23837	vOTU_19050	23837	No		32	22	0	Medium-quality	Genome-fragment	68.23	AAI-based (high-confidence)	0	1
VIBRANT_ERR3404692_k119_4442_flag=0_multi=97.8907_len=17866	vOTU_42699	17866	No		25	18	0	Medium-quality	Genome-fragment	51.49	AAI-based (high-confidence)	0	1
VIBRANT_ERR3404692_k119_7420_flag=0_multi=88.3824_len=18267	vOTU_68649	18267	No		21	16	1	Low-quality	Genome-fragment	35.32	AAI-based (high-confidence)	0	1
VIBRANT_ERR3404692_k119_6245_flag=0_multi=98.1362_len=4657	vOTU_19051	4657	No		11	5	0	Low-quality	Genome-fragment	8.74	AAI-based (high-confidence)	0	1
VIBRANT_ERR3404692_k119_5080_flag=0_multi=17.9971_len=117817_fragment_1	vOTU_19052	25662	No		43	17	1	Medium-quality	Genome-fragment	65.85	AAI-based (high-confidence)	0	1
VIBRANT_ERR3404692_k119_9989_flag=1_multi=8.0000_len=37351	vOTU_19053	37351	No		34	12	0	Low-quality	Genome-fragment	33.53	AAI-based (high-confidence)	0	1
VIBRANT_ERR3404692_k119_560_flag=1_multi=6.0000_len=11700	vOTU_19054	11700	No		21	5	0	Low-quality	Genome-fragment	29.79	AAI-based (high-confidence)	0	1
VIBRANT_ERR3404692_k119_4337_flag=1_multi=4.0000_len=3734	vOTU_19055	3734	No		7	3	0	Low-quality	Genome-fragment	8.94	AAI-based (high-confidence)	0	1
VIBRANT_ERR3404692_k119_10853_flag=0_multi=77.4099_len=8600	vOTU_28582	8600	No		10	9	0	Low-quality	Genome-fragment	18.46	AAI-based (high-confidence)	0	1
VIBRANT_ERR3404692_k119_726_flag=1_multi=6.7294_len=8822	vOTU_19056	8822	No		11	5	0	Low-quality	Genome-fragment	16.27	AAI-based (high-confidence)	0	1
VIBRANT_ERR3404692_k119_8780_flag=1_multi=18.0000_len=16293	vOTU_19057	16293	No		20	6	0	Low-quality	Genome-fragment	49.38	HMM-based (lower-bound)	0	1
VirFinder_ERR3404692_k119_4540_flag=1_multi=5.0000_len=3349	vOTU_19058	3349	No		1	1	0	Low-quality	Genome-fragment	5.16	HMM-based (lower-bound)	0	1
VirSorter2_ERR3404692_k119_33||lt2gene	vOTU_52793	3176	No		2	2	0	Low-quality	Genome-fragment	6.64	AAI-based (high-confidence)	0	1
VirSorter2_ERR3404692_k119_1493||full	vOTU_76013	3678	No		5	1	0	Low-quality	Genome-fragment	7.92	AAI-based (high-confidence)	0	1
VirSorter2_ERR3404692_k119_4643||full	vOTU_19059	50758	No		35	4	3	Medium-quality	Genome-fragment	78.76	AAI-based (medium-confidence)	0	1
VirSorter2_ERR3404692_k119_9076||full	vOTU_62144	4988	No		7	4	0	Low-quality	Genome-fragment	12.24	AAI-based (medium-confidence)	0	1
VirSorter2_ERR3404692_k119_10700||full	vOTU_55827	6176	No		12	3	0	Low-quality	Genome-fragment	10.78	AAI-based (high-confidence)	0	1
VirSorter2_ERR3404692_k119_11100||full	vOTU_19060	3375	No		3	1	0	Low-quality	Genome-fragment	5.88	HMM-based (lower-bound)	0	1
VirSorter2_ERR3404692_k119_11165||full	vOTU_27984	13003	No		28	4	0	Low-quality	Genome-fragment	20.58	AAI-based (high-confidence)	0	1
VIBRANT_ERR3404693_k119_801_flag=1_multi=5.0000_len=6480	vOTU_19063	6480	No		9	5	0	Low-quality	Genome-fragment	3.99	AAI-based (medium-confidence)	0	1
VIBRANT_ERR3404693_k119_3472_flag=0_multi=71.9295_len=40398	vOTU_19064	40398	No		53	33	0	Complete	High-quality	100	DTR (high-confidence)	0	1
VIBRANT_ERR3404693_k119_885_flag=0_multi=100.7914_len=4961	vOTU_19065	4961	No		10	3	0	Low-quality	Genome-fragment	6.48	HMM-based (lower-bound)	0	1
VIBRANT_ERR3404693_k119_3976_flag=1_multi=5.0000_len=4926	vOTU_19066	4926	No		5	2	0	Low-quality	Genome-fragment	4.85	HMM-based (lower-bound)	0	1
VIBRANT_ERR3404693_k119_4841_flag=0_multi=17.2075_len=96812_fragment_1	vOTU_19067	34058	No		42	32	1	High-quality	High-quality	100	AAI-based (high-confidence)	0	1
VIBRANT_ERR3404693_k119_1985_flag=0_multi=15.9699_len=20024	vOTU_69311	20024	No		27	21	0	Low-quality	Genome-fragment	40.51	AAI-based (high-confidence)	0	1
VIBRANT_ERR3404693_k119_598_flag=0_multi=20.1588_len=16562	vOTU_19068	16562	No		24	15	0	Low-quality	Genome-fragment	43.4	AAI-based (high-confidence)	0	1
VIBRANT_ERR3404693_k119_4002_flag=0_multi=15.7974_len=3080	vOTU_23015	3080	No		8	7	0	Low-quality	Genome-fragment	6.41	AAI-based (high-confidence)	0	1
VIBRANT_ERR3404693_k119_1094_flag=1_multi=4.0000_len=3678	vOTU_19069	3678	No		5	4	0	Low-quality	Genome-fragment	2.65	AAI-based (medium-confidence)	0	1
VIBRANT_ERR3404693_k119_479_flag=0_multi=6.9826_len=7031	vOTU_19070	7031	No		17	4	0	Low-quality	Genome-fragment	10.45	HMM-based (lower-bound)	0	1
VIBRANT_ERR3404693_k119_378_flag=0_multi=13.0894_len=68702_fragment_1	vOTU_19071	45083	No		64	21	1	High-quality	High-quality	100	AAI-based (high-confidence)	0	1
VIBRANT_ERR3404693_k119_1720_flag=1_multi=4.0000_len=7137	vOTU_70952	7137	No		13	6	0	Low-quality	Genome-fragment	9.56	AAI-based (medium-confidence)	0	1
VIBRANT_ERR3404693_k119_3501_flag=0_multi=74.0215_len=100947_fragment_1	vOTU_19072	43411	No		65	41	0	High-quality	High-quality	92.6	AAI-based (high-confidence)	0	1
VIBRANT_ERR3404693_k119_683_flag=0_multi=73.3063_len=108706_fragment_2	vOTU_19073	44584	No		64	44	0	High-quality	High-quality	100	AAI-based (high-confidence)	0	1
VIBRANT_ERR3404693_k119_3988_flag=1_multi=4.0000_len=5100	vOTU_19074	5100	No		6	1	0	Low-quality	Genome-fragment	3.61	AAI-based (medium-confidence)	0	1
VIBRANT_ERR3404693_k119_2350_flag=0_multi=13.9988_len=214764_fragment_3	vOTU_19075	21206	No		33	6	2	Medium-quality	Genome-fragment	52.16	AAI-based (medium-confidence)	0	1
VIBRANT_ERR3404693_k119_2350_flag=0_multi=13.9988_len=214764_fragment_1	vOTU_7325	15133	No		26	5	0	Low-quality	Genome-fragment	31.96	AAI-based (medium-confidence)	0	1
VIBRANT_ERR3404693_k119_4494_flag=1_multi=6.7816_len=6528	vOTU_22996	6528	No		11	1	0	Low-quality	Genome-fragment	11.15	HMM-based (lower-bound)	0	1
VIBRANT_ERR3404693_k119_1572_flag=1_multi=4.0000_len=5702	vOTU_70952	5702	No		9	2	0	Low-quality	Genome-fragment	3.75	AAI-based (medium-confidence)	0	1
VIBRANT_ERR3404693_k119_4157_flag=0_multi=87.0972_len=149377_fragment_1	vOTU_19076	35240	No		51	37	0	High-quality	High-quality	90.03	AAI-based (high-confidence)	0	1
VIBRANT_ERR3404693_k119_1922_flag=1_multi=5.0000_len=4932	vOTU_20005	4932	No		6	2	0	Low-quality	Genome-fragment	7.52	HMM-based (lower-bound)	0	1
VIBRANT_ERR3404693_k119_3934_flag=1_multi=5.0000_len=3429	vOTU_19077	3429	No		4	1	0	Low-quality	Genome-fragment	1.84	AAI-based (medium-confidence)	0	1
VirSorter2_ERR3404693_k119_276||lt2gene	vOTU_70952	3479	No		1	1	0	Low-quality	Genome-fragment	2.4	HMM-based (lower-bound)	0	1
VirSorter2_ERR3404693_k119_4159||full	vOTU_19078	4696	No		6	1	0	Low-quality	Genome-fragment	3.16	HMM-based (lower-bound)	0	1
VIBRANT_ERR3404694_k119_1412_flag=0_multi=33.9325_len=19681	vOTU_58120	19681	No		22	17	0	Low-quality	Genome-fragment	34.39	AAI-based (high-confidence)	0	1
VIBRANT_ERR3404694_k119_2079_flag=0_multi=13.0559_len=199101_fragment_1	vOTU_19081	8282	No		8	1	0	Low-quality	Genome-fragment	5	AAI-based (medium-confidence)	0	1
VIBRANT_ERR3404694_k119_5328_flag=0_multi=287.0120_len=68785_fragment_1	vOTU_19082	39266	No		54	37	0	High-quality	High-quality	100	AAI-based (high-confidence)	0	1
VIBRANT_ERR3404694_k119_4396_flag=0_multi=36.9798_len=71398_fragment_1	vOTU_19083	13024	No		24	12	0	Low-quality	Genome-fragment	30.95	AAI-based (high-confidence)	0	1
VIBRANT_ERR3404694_k119_1163_flag=0_multi=17.1448_len=30370	vOTU_78305	30370	No		47	25	0	Medium-quality	Genome-fragment	81.43	AAI-based (high-confidence)	0	1
VIBRANT_ERR3404694_k119_4733_flag=0_multi=37.9534_len=396522_fragment_1	vOTU_25359	44392	No		75	45	0	High-quality	High-quality	94.3	AAI-based (high-confidence)	0	1
VIBRANT_ERR3404694_k119_3527_flag=0_multi=12.9924_len=62955_fragment_1	vOTU_27129	33602	No		46	19	2	Medium-quality	Genome-fragment	79.96	AAI-based (high-confidence)	0	1
VIBRANT_ERR3404694_k119_2882_flag=0_multi=271.9443_len=194788_fragment_1	vOTU_27587	20347	No		21	3	0	Low-quality	Genome-fragment	48.5	AAI-based (medium-confidence)	0	1
VIBRANT_ERR3404694_k119_4885_flag=0_multi=264.1488_len=70500_fragment_1	vOTU_19084	17652	No		24	10	1	Low-quality	Genome-fragment	37.27	AAI-based (high-confidence)	0	1
VirSorter2_ERR3404694_k119_4630||0_partial	vOTU_56293	7894	No		15	2	0	Low-quality	Genome-fragment	4.8	HMM-based (lower-bound)	0	1
VIBRANT_ERR3404695_k119_2327_flag=0_multi=9.9768_len=7882	vOTU_55743	7882	No		9	6	0	Low-quality	Genome-fragment	22.14	AAI-based (high-confidence)	0	1
VIBRANT_ERR3404695_k119_2239_flag=0_multi=9.9910_len=20016	vOTU_35274	20016	No		28	19	0	Medium-quality	Genome-fragment	54.47	AAI-based (high-confidence)	0	1
VIBRANT_ERR3404695_k119_2217_flag=0_multi=11.0000_len=3943	vOTU_52793	3943	No		11	11	0	Low-quality	Genome-fragment	7.14	AAI-based (high-confidence)	0	1
VIBRANT_ERR3404695_k119_464_flag=0_multi=4.9869_len=6226	vOTU_19087	6226	No		11	6	0	Low-quality	Genome-fragment	14.63	AAI-based (high-confidence)	0	1
VIBRANT_ERR3404695_k119_724_flag=1_multi=8.0446_len=8056	vOTU_41550	8056	No		7	7	0	Low-quality	Genome-fragment	16.56	AAI-based (high-confidence)	0	1
VIBRANT_ERR3404695_k119_2984_flag=1_multi=5.0000_len=7763	vOTU_19088	7763	No		14	4	0	Medium-quality	Genome-fragment	65.96	AAI-based (high-confidence)	0	1
VIBRANT_ERR3404695_k119_941_flag=0_multi=7.8591_len=4739	vOTU_41550	4739	No		9	5	0	Low-quality	Genome-fragment	10.19	AAI-based (high-confidence)	0	1
VirSorter2_ERR3404695_k119_1967||0_partial	vOTU_19089	11857	No		14	2	0	Low-quality	Genome-fragment	29.62	HMM-based (lower-bound)	0	1
VirSorter2_ERR3404695_k119_546||full	vOTU_24385	4973	No		8	5	1	Low-quality	Genome-fragment	7.69	HMM-based (lower-bound)	0	1
VIBRANT_ERR3404696_k119_6429_flag=0_multi=29.8459_len=7645	vOTU_26260	7645	No		13	3	0	Low-quality	Genome-fragment	8.33	AAI-based (medium-confidence)	0	1
VIBRANT_ERR3404696_k119_2763_flag=0_multi=5.3155_len=3869	vOTU_41550	3869	No		6	6	0	Low-quality	Genome-fragment	8.31	AAI-based (high-confidence)	0	1
VIBRANT_ERR3404696_k119_1719_flag=0_multi=7.0000_len=19342	vOTU_19356	19342	No		26	20	0	Medium-quality	Genome-fragment	53.54	AAI-based (high-confidence)	0	1
VIBRANT_ERR3404696_k119_4861_flag=1_multi=5.0000_len=6570	vOTU_19091	6570	No		12	6	0	Low-quality	Genome-fragment	16.53	AAI-based (high-confidence)	0	1
VIBRANT_ERR3404696_k119_5552_flag=1_multi=6.0000_len=15987	vOTU_19092	15987	No		18	17	0	Low-quality	Genome-fragment	41.7	AAI-based (high-confidence)	0	1
VIBRANT_ERR3404696_k119_3456_flag=0_multi=26.1077_len=25307_fragment_1	vOTU_19093	7742	No		15	5	0	Medium-quality	Genome-fragment	78.55	AAI-based (high-confidence)	0	1
VIBRANT_ERR3404696_k119_8579_flag=1_multi=5.0000_len=3337	vOTU_19094	3337	No		4	3	0	Low-quality	Genome-fragment	8.18	AAI-based (high-confidence)	0	1
VIBRANT_ERR3404696_k119_495_flag=0_multi=12.9914_len=55871_fragment_1	vOTU_19095	33790	No		50	36	0	High-quality	High-quality	95.26	AAI-based (high-confidence)	0	1
VIBRANT_ERR3404696_k119_5077_flag=0_multi=8.0000_len=5263	vOTU_77268	5263	No		15	12	0	Low-quality	Genome-fragment	9.57	AAI-based (high-confidence)	0	1
VIBRANT_ERR3404696_k119_2313_flag=1_multi=6.0000_len=3451	vOTU_79163	3451	No		7	6	0	Low-quality	Genome-fragment	6.06	AAI-based (high-confidence)	0	1
VIBRANT_ERR3404696_k119_4448_flag=1_multi=7.0000_len=5458	vOTU_41550	5458	No		8	4	0	Low-quality	Genome-fragment	11.71	AAI-based (high-confidence)	0	1
VIBRANT_ERR3404696_k119_4033_flag=0_multi=7.0000_len=7901	vOTU_55743	7901	No		9	7	0	Low-quality	Genome-fragment	22.23	AAI-based (high-confidence)	0	1
VIBRANT_ERR3404696_k119_1493_flag=0_multi=10.9903_len=41411	vOTU_19096	41411	No		62	37	0	Medium-quality	Genome-fragment	88.88	AAI-based (high-confidence)	0	1
VIBRANT_ERR3404696_k119_3148_flag=1_multi=6.0000_len=10107	vOTU_19097	10107	No		19	9	0	Low-quality	Genome-fragment	25.29	AAI-based (high-confidence)	0	1
VIBRANT_ERR3404696_k119_6717_flag=0_multi=10.9953_len=42759	vOTU_19098	42759	No		69	49	0	High-quality	High-quality	94.82	AAI-based (high-confidence)	0	1
VIBRANT_ERR3404696_k119_1836_flag=1_multi=8.8493_len=8289	vOTU_19099	8289	No		11	1	0	Low-quality	Genome-fragment	5.66	HMM-based (lower-bound)	0	1
VirSorter2_ERR3404696_k119_1317||full	vOTU_19100	17676	No		15	1	0	Low-quality	Genome-fragment	11.26	HMM-based (lower-bound)	0	1
VirSorter2_ERR3404696_k119_6811||full	vOTU_19101	4091	No		4	1	0	Low-quality	Genome-fragment	6.28	HMM-based (lower-bound)	0	1
VirSorter2_ERR3404696_k119_7288||full	vOTU_19102	4505	No		7	2	0	Low-quality	Genome-fragment	9.3	AAI-based (medium-confidence)	0	1
VIBRANT_ERR3404697_k119_300_flag=0_multi=119.6889_len=3780	vOTU_19105	3780	No		6	3	0	Low-quality	Genome-fragment	8.59	AAI-based (medium-confidence)	0	1
VIBRANT_ERR3404697_k119_3018_flag=0_multi=15.0778_len=231247_fragment_4	vOTU_56097	18627	No		29	14	0	Low-quality	Genome-fragment	47.37	AAI-based (high-confidence)	0	1
VIBRANT_ERR3404697_k119_2438_flag=1_multi=121.9587_len=58699_fragment_1	vOTU_19106	10365	No		14	3	0	Low-quality	Genome-fragment	14.55	HMM-based (lower-bound)	0	1
VIBRANT_ERR3404697_k119_3750_flag=1_multi=90.9579_len=87741_fragment_1	vOTU_61642	29043	No		29	19	1	Medium-quality	Genome-fragment	62.32	AAI-based (high-confidence)	0	1
VIBRANT_ERR3404697_k119_337_flag=0_multi=110.4130_len=22920	vOTU_70963	22920	No		35	30	0	Medium-quality	Genome-fragment	57.18	AAI-based (high-confidence)	0	1
VIBRANT_ERR3404697_k119_3636_flag=0_multi=253.0000_len=11152	vOTU_19107	11152	No		25	16	0	Low-quality	Genome-fragment	26.81	AAI-based (high-confidence)	0	1
VIBRANT_ERR3404697_k119_817_flag=0_multi=119.8782_len=9037	vOTU_53268	9037	No		11	9	0	Low-quality	Genome-fragment	23.56	AAI-based (high-confidence)	0	1
VIBRANT_ERR3404697_k119_997_flag=0_multi=105.8482_len=3313	vOTU_19108	3313	No		6	4	0	Low-quality	Genome-fragment	7.62	AAI-based (high-confidence)	0	1
VIBRANT_ERR3404697_k119_2542_flag=0_multi=222.1932_len=3659	vOTU_19109	3659	No		7	4	0	Low-quality	Genome-fragment	8.25	AAI-based (high-confidence)	0	1
VIBRANT_ERR3404697_k119_2864_flag=0_multi=118.9863_len=23091	vOTU_19110	23091	No		29	27	1	Medium-quality	Genome-fragment	57.19	AAI-based (high-confidence)	0	1
VIBRANT_ERR3404697_k119_968_flag=0_multi=9.9555_len=8205	vOTU_19111	8205	No		15	1	0	Low-quality	Genome-fragment	15.42	AAI-based (high-confidence)	0	1
VIBRANT_ERR3404697_k119_3577_flag=0_multi=144.8469_len=37736	vOTU_21909	37736	No		61	23	0	High-quality	High-quality	97.21	AAI-based (high-confidence)	0	1
VIBRANT_ERR3404697_k119_4289_flag=0_multi=65.8580_len=18425	vOTU_65756	18425	No		29	6	0	High-quality	High-quality	100	AAI-based (high-confidence)	0	1
VirSorter2_ERR3404697_k119_827||full	vOTU_19112	14380	No		22	3	2	Low-quality	Genome-fragment	5.95	HMM-based (lower-bound)	0	1
VirSorter2_ERR3404697_k119_3397||full	vOTU_32371	3721	No		3	1	0	Low-quality	Genome-fragment	2.43	AAI-based (high-confidence)	0	1
VIBRANT_ERR3404698_k119_5375_flag=0_multi=12.9865_len=17937	vOTU_22176	17937	No		28	4	1	Low-quality	Genome-fragment	42.45	AAI-based (high-confidence)	0	1
VIBRANT_ERR3404698_k119_5644_flag=0_multi=99.1394_len=302423_fragment_1	vOTU_19116	42668	No		77	55	0	High-quality	High-quality	98.66	AAI-based (high-confidence)	0	1
VIBRANT_ERR3404698_k119_4805_flag=0_multi=124.8908_len=6842	vOTU_19117	6842	No		10	4	0	Low-quality	Genome-fragment	6.37	AAI-based (high-confidence)	0	1
VIBRANT_ERR3404698_k119_2765_flag=0_multi=10.0866_len=6859	vOTU_19118	6859	No		8	4	0	Low-quality	Genome-fragment	13.45	AAI-based (medium-confidence)	0	1
VIBRANT_ERR3404698_k119_6850_flag=0_multi=8.9970_len=53543	vOTU_19119	53543	No		60	29	6	High-quality	High-quality	100	AAI-based (high-confidence)	0	1
VIBRANT_ERR3404698_k119_615_flag=1_multi=9.9961_len=48890	vOTU_54037	48890	No		55	20	3	Low-quality	Genome-fragment	44.63	AAI-based (high-confidence)	0	1
VIBRANT_ERR3404698_k119_5367_flag=0_multi=115.9720_len=255291_fragment_1	vOTU_19120	47421	No		48	33	2	High-quality	High-quality	100	AAI-based (high-confidence)	0	1
VIBRANT_ERR3404698_k119_5416_flag=0_multi=42.9019_len=82511_fragment_1	vOTU_32711	38759	No		41	21	0	High-quality	High-quality	90.49	AAI-based (high-confidence)	0	1
VIBRANT_ERR3404698_k119_3956_flag=0_multi=123.9404_len=3993	vOTU_19121	3993	No		9	2	0	Low-quality	Genome-fragment	3.61	AAI-based (high-confidence)	0	1
VIBRANT_ERR3404698_k119_10571_flag=0_multi=228.8225_len=51508_fragment_1	vOTU_19122	13102	No		22	6	1	High-quality	High-quality	100	AAI-based (high-confidence)	0	1
VIBRANT_ERR3404698_k119_10973_flag=1_multi=155.0000_len=39734	vOTU_45381	39734	No		49	9	0	Complete	High-quality	100	DTR (medium-confidence)	0	1
VIBRANT_ERR3404698_k119_2652_flag=0_multi=134.5605_len=4290	vOTU_70010	4290	No		7	2	0	Low-quality	Genome-fragment	3.96	AAI-based (high-confidence)	0	1
VIBRANT_ERR3404698_k119_8640_flag=1_multi=9.0000_len=33223_fragment_1	vOTU_19123	25754	No		35	16	2	Medium-quality	Genome-fragment	64.48	AAI-based (high-confidence)	0	1
VIBRANT_ERR3404698_k119_1041_flag=0_multi=131.0000_len=16098	vOTU_70010	16098	No		22	10	0	Low-quality	Genome-fragment	14.67	AAI-based (high-confidence)	0	1
VIBRANT_ERR3404698_k119_8631_flag=1_multi=4.0000_len=6720	vOTU_19124	6720	No		7	3	0	Low-quality	Genome-fragment	15.19	AAI-based (high-confidence)	0	1
VIBRANT_ERR3404698_k119_1299_flag=0_multi=131.7560_len=10855	vOTU_70010	10855	No		12	1	0	Low-quality	Genome-fragment	9.9	AAI-based (high-confidence)	0	1
VIBRANT_ERR3404698_k119_2963_flag=0_multi=17.1144_len=102489_fragment_1	vOTU_19125	44464	No		65	44	0	High-quality	High-quality	97.41	AAI-based (high-confidence)	0	1
VIBRANT_ERR3404698_k119_1844_flag=1_multi=9.9459_len=22757	vOTU_28026	22757	No		20	6	0	Low-quality	Genome-fragment	20.43	AAI-based (high-confidence)	0	1
VIBRANT_ERR3404698_k119_5409_flag=1_multi=5.0000_len=4876	vOTU_19126	4876	No		6	5	0	Low-quality	Genome-fragment	11.2	AAI-based (high-confidence)	0	1
VIBRANT_ERR3404698_k119_4117_flag=0_multi=129.0188_len=7357	vOTU_70010	7357	No		13	7	0	Low-quality	Genome-fragment	6.78	AAI-based (high-confidence)	0	1
VIBRANT_ERR3404698_k119_408_flag=0_multi=16.9653_len=3803	vOTU_23293	3803	No		8	1	0	Low-quality	Genome-fragment	9.51	AAI-based (high-confidence)	0	1
VIBRANT_ERR3404698_k119_2794_flag=0_multi=9.3178_len=4417	vOTU_19127	4417	No		4	1	0	Low-quality	Genome-fragment	9.13	AAI-based (high-confidence)	0	1
VIBRANT_ERR3404698_k119_9253_flag=0_multi=9.0129_len=17150	vOTU_20941	17150	No		22	18	0	Low-quality	Genome-fragment	35.31	AAI-based (high-confidence)	0	1
VIBRANT_ERR3404698_k119_11440_flag=0_multi=8.9922_len=40989_fragment_1	vOTU_19128	18992	No		29	9	0	Low-quality	Genome-fragment	36.71	AAI-based (high-confidence)	0	1
VIBRANT_ERR3404698_k119_9827_flag=1_multi=5.0000_len=3425	vOTU_19129	3425	No		11	7	0	Low-quality	Genome-fragment	7.9	AAI-based (high-confidence)	0	1
VIBRANT_ERR3404698_k119_334_flag=1_multi=27.0000_len=34375	vOTU_62134	34375	No		61	21	0	High-quality	High-quality	100	AAI-based (high-confidence)	0	1
VIBRANT_ERR3404698_k119_3975_flag=1_multi=10.0000_len=7162	vOTU_54037	7162	No		10	2	0	Low-quality	Genome-fragment	6.48	AAI-based (high-confidence)	0	1
VIBRANT_ERR3404698_k119_11273_flag=0_multi=9.3084_len=74366_fragment_1	vOTU_19130	21888	No		30	14	0	Low-quality	Genome-fragment	47.1	AAI-based (high-confidence)	0	1
VIBRANT_ERR3404698_k119_9774_flag=0_multi=8.9619_len=4323	vOTU_17228	4323	No		10	3	0	Low-quality	Genome-fragment	6.11	AAI-based (medium-confidence)	0	1
VIBRANT_ERR3404698_k119_9737_flag=1_multi=10.9899_len=20867	vOTU_21235	20867	No		25	6	1	Low-quality	Genome-fragment	19	AAI-based (high-confidence)	0	1
VIBRANT_ERR3404698_k119_8255_flag=0_multi=8.9875_len=12871	vOTU_19131	12871	No		19	13	0	Low-quality	Genome-fragment	26.62	AAI-based (high-confidence)	0	1
VIBRANT_ERR3404698_k119_10221_flag=0_multi=115.5616_len=14450	vOTU_42754	14450	No		9	8	0	Low-quality	Genome-fragment	13.32	AAI-based (high-confidence)	0	1
VIBRANT_ERR3404698_k119_12620_flag=0_multi=135.6738_len=4221	vOTU_19132	4221	No		4	2	0	Low-quality	Genome-fragment	3.89	AAI-based (high-confidence)	0	1
VIBRANT_ERR3404698_k119_4060_flag=0_multi=172.8669_len=51803	vOTU_62191	51803	No		70	8	2	High-quality	High-quality	100	AAI-based (high-confidence)	0	1
VirFinder_ERR3404698_k119_10055_flag=0_multi=19.0585_len=5397	vOTU_26065	5397	No		7	1	0	Low-quality	Genome-fragment	2.95	HMM-based (lower-bound)	0	1
VirSorter2_ERR3404698_k119_850||full	vOTU_19133	5212	No		8	1	0	Low-quality	Genome-fragment	5.91	HMM-based (lower-bound)	0	1
VirSorter2_ERR3404698_k119_3860||full	vOTU_67344	5210	No		7	1	0	Low-quality	Genome-fragment	3.75	HMM-based (lower-bound)	0	1
VirSorter2_ERR3404698_k119_8048||full	vOTU_70010	8419	No		6	1	0	Low-quality	Genome-fragment	7.67	AAI-based (high-confidence)	0	1
VIBRANT_ERR3404699_k119_309_flag=1_multi=4.0000_len=3712	vOTU_19137	3712	No		10	6	0	Low-quality	Genome-fragment	5.78	HMM-based (lower-bound)	0	1
VIBRANT_ERR3404699_k119_4327_flag=0_multi=338.6550_len=10201	vOTU_53380	10201	No		12	11	0	Low-quality	Genome-fragment	25.44	AAI-based (high-confidence)	0	1
VIBRANT_ERR3404699_k119_2897_flag=0_multi=372.5253_len=4098	vOTU_19138	4098	No		7	3	0	Low-quality	Genome-fragment	2.96	AAI-based (high-confidence)	0	1
VIBRANT_ERR3404699_k119_6573_flag=0_multi=655.0000_len=4833	vOTU_19139	4833	No		9	6	0	Low-quality	Genome-fragment	10.1	AAI-based (high-confidence)	0	1
VIBRANT_ERR3404699_k119_5821_flag=0_multi=337.6250_len=13028	vOTU_67442	13028	No		19	14	0	Low-quality	Genome-fragment	26.77	AAI-based (high-confidence)	0	1
VIBRANT_ERR3404699_k119_3007_flag=0_multi=337.8334_len=11708	vOTU_23321	11708	No		13	11	0	Low-quality	Genome-fragment	29.14	AAI-based (high-confidence)	0	1
VIBRANT_ERR3404699_k119_3022_flag=0_multi=342.0957_len=59255_fragment_1	vOTU_19140	20096	No		23	19	0	Low-quality	Genome-fragment	43.01	AAI-based (high-confidence)	0	1
VIBRANT_ERR3404699_k119_2554_flag=0_multi=324.8285_len=11216	vOTU_19141	11216	No		21	10	0	Low-quality	Genome-fragment	25.73	AAI-based (high-confidence)	0	1
VIBRANT_ERR3404699_k119_5832_flag=0_multi=337.7346_len=50903_fragment_1	vOTU_43334	10135	No		15	7	1	Low-quality	Genome-fragment	24.27	AAI-based (high-confidence)	0	1
VIBRANT_ERR3404699_k119_5725_flag=0_multi=12.9938_len=39083	vOTU_19142	39083	No		57	24	0	High-quality	High-quality	90.55	AAI-based (high-confidence)	0	1
VIBRANT_ERR3404699_k119_2177_flag=1_multi=4.0000_len=3045	vOTU_19143	3045	No		7	1	0	Low-quality	Genome-fragment	1.94	HMM-based (lower-bound)	0	1
VIBRANT_ERR3404699_k119_5077_flag=0_multi=5.8449_len=3523	vOTU_19144	3523	No		4	3	0	Low-quality	Genome-fragment	8.9	AAI-based (medium-confidence)	0	1
VIBRANT_ERR3404699_k119_2545_flag=0_multi=352.0332_len=3582	vOTU_19145	3582	No		6	3	0	Low-quality	Genome-fragment	8.62	AAI-based (high-confidence)	0	1
VIBRANT_ERR3404699_k119_4829_flag=0_multi=358.4178_len=4150	vOTU_75790	4150	No		9	8	0	Low-quality	Genome-fragment	10.34	AAI-based (high-confidence)	0	1
VIBRANT_ERR3404699_k119_1656_flag=0_multi=364.7313_len=11627	vOTU_19146	11627	No		21	11	0	Low-quality	Genome-fragment	24.83	AAI-based (high-confidence)	0	1
VIBRANT_ERR3404699_k119_6486_flag=0_multi=318.8267_len=73523_fragment_2	vOTU_19147	5473	No		9	8	0	Low-quality	Genome-fragment	11.08	AAI-based (high-confidence)	0	1
VIBRANT_ERR3404699_k119_2349_flag=1_multi=4.0000_len=6606	vOTU_19148	6606	No		8	4	0	Low-quality	Genome-fragment	15.36	AAI-based (high-confidence)	0	1
VIBRANT_ERR3404699_k119_1961_flag=0_multi=11.1273_len=14229	vOTU_19149	14229	No		15	12	0	Low-quality	Genome-fragment	33.13	AAI-based (medium-confidence)	0	1
VIBRANT_ERR3404699_k119_4791_flag=0_multi=343.6186_len=5914	vOTU_55599	5914	No		7	3	0	Low-quality	Genome-fragment	13.15	AAI-based (high-confidence)	0	1
VIBRANT_ERR3404699_k119_1333_flag=0_multi=636.9734_len=6200	vOTU_26166	6200	No		8	7	0	Low-quality	Genome-fragment	16.05	AAI-based (high-confidence)	0	1
VirSorter2_ERR3404699_k119_6075||full	vOTU_19150	6862	No		10	3	1	Low-quality	Genome-fragment	16.95	AAI-based (medium-confidence)	0	1
VIBRANT_ERR3404700_k119_1296_flag=0_multi=29.9900_len=115928_fragment_1	vOTU_19152	42316	No		53	33	1	High-quality	High-quality	100	AAI-based (high-confidence)	0	1
VIBRANT_ERR3404700_k119_2957_flag=0_multi=31.9810_len=66302_fragment_1	vOTU_19153	36878	No		51	31	0	High-quality	High-quality	94.12	AAI-based (high-confidence)	0	1
VIBRANT_ERR3404700_k119_1958_flag=1_multi=149.9178_len=72627_fragment_1	vOTU_57348	41089	No		62	44	0	High-quality	High-quality	100	AAI-based (high-confidence)	0	1
VIBRANT_ERR3404700_k119_1766_flag=1_multi=16.0000_len=40620	vOTU_51108	40620	No		46	26	0	High-quality	High-quality	93.36	AAI-based (high-confidence)	0	1
VIBRANT_ERR3404700_k119_1289_flag=1_multi=10.0000_len=17985	vOTU_56909	17985	No		20	16	0	High-quality	High-quality	99.19	AAI-based (high-confidence)	0	1
VIBRANT_ERR3404700_k119_2488_flag=1_multi=43.9929_len=120847_fragment_1	vOTU_19154	10289	No		11	2	0	Medium-quality	Genome-fragment	86.14	AAI-based (high-confidence)	0	1
VIBRANT_ERR3404700_k119_3395_flag=0_multi=39.0887_len=465486_fragment_1	vOTU_62192	33744	No		44	29	0	High-quality	High-quality	100	AAI-based (high-confidence)	0	1
VIBRANT_ERR3404700_k119_1721_flag=1_multi=9.2789_len=15854_fragment_1	vOTU_19155	7178	No		10	6	0	Low-quality	Genome-fragment	17.99	AAI-based (high-confidence)	0	1
VirSorter2_ERR3404700_k119_487||0_partial	vOTU_19156	22205	No		28	6	2	High-quality	High-quality	100	AAI-based (medium-confidence)	0	1
VirSorter2_ERR3404700_k119_3395||1_partial	vOTU_35274	22540	No		35	20	0	Medium-quality	Genome-fragment	62.45	AAI-based (high-confidence)	0	1
VIBRANT_ERR3404701_k119_3556_flag=0_multi=27.0302_len=33147	vOTU_19157	33147	No		55	45	0	Medium-quality	Genome-fragment	81.29	AAI-based (high-confidence)	0	1
VIBRANT_ERR3404701_k119_2005_flag=0_multi=21.6510_len=11066	vOTU_79728	11066	No		11	9	0	Low-quality	Genome-fragment	22.46	AAI-based (high-confidence)	0	1
VIBRANT_ERR3404701_k119_4063_flag=0_multi=106.9914_len=495214_fragment_3	vOTU_19158	42013	No		55	23	1	High-quality	High-quality	100	AAI-based (medium-confidence)	0	1
VIBRANT_ERR3404701_k119_3222_flag=0_multi=26.9958_len=123607_fragment_1	vOTU_21495	17997	No		24	7	0	Low-quality	Genome-fragment	41.21	AAI-based (medium-confidence)	0	1
VIBRANT_ERR3404701_k119_4452_flag=0_multi=27.9558_len=24540	vOTU_53334	24540	No		28	23	0	Medium-quality	Genome-fragment	61.02	AAI-based (high-confidence)	0	1
VIBRANT_ERR3404701_k119_2229_flag=0_multi=246.1158_len=77208_fragment_1	vOTU_17400	29852	No		45	13	0	High-quality	High-quality	91.95	AAI-based (high-confidence)	0	1
VIBRANT_ERR3404701_k119_1870_flag=0_multi=41.8546_len=5153	vOTU_19159	5153	No		5	1	0	Low-quality	Genome-fragment	35.35	AAI-based (high-confidence)	0	1
VirSorter2_ERR3404701_k119_4510||full	vOTU_19160	13093	No		20	4	0	Medium-quality	Genome-fragment	85.81	AAI-based (high-confidence)	0	1
VIBRANT_ERR3404702_k119_1176_flag=1_multi=8.0000_len=12067	vOTU_19162	12067	No		22	6	0	Low-quality	Genome-fragment	16.27	HMM-based (lower-bound)	0	1
VIBRANT_ERR3404702_k119_2273_flag=0_multi=25.4722_len=12550	vOTU_19163	12550	No		15	4	0	High-quality	High-quality	90.25	AAI-based (high-confidence)	0	1
VIBRANT_ERR3404702_k119_1874_flag=0_multi=12.4067_len=68078_fragment_1	vOTU_20189	44087	No		69	55	0	High-quality	High-quality	99.24	AAI-based (high-confidence)	0	1
VIBRANT_ERR3404702_k119_1087_flag=1_multi=6.0000_len=11394	vOTU_19164	11394	No		12	3	0	Low-quality	Genome-fragment	6.71	HMM-based (lower-bound)	0	1
VIBRANT_ERR3404702_k119_2770_flag=0_multi=14.9766_len=12098	vOTU_19165	12098	No		9	5	0	Low-quality	Genome-fragment	30.6	AAI-based (high-confidence)	0	1
VIBRANT_ERR3404702_k119_1985_flag=1_multi=7.0000_len=7774	vOTU_19166	7774	No		6	2	0	Low-quality	Genome-fragment	13.69	AAI-based (medium-confidence)	0	1
VIBRANT_ERR3404702_k119_201_flag=1_multi=5.1339_len=8897	vOTU_19167	8897	No		9	1	0	Low-quality	Genome-fragment	18.24	HMM-based (lower-bound)	0	1
VIBRANT_ERR3404702_k119_1884_flag=1_multi=8.9990_len=39481_fragment_1	vOTU_19168	24993	No		40	14	1	Medium-quality	Genome-fragment	67.25	AAI-based (medium-confidence)	0	1
VIBRANT_ERR3404702_k119_2158_flag=0_multi=9.9871_len=14079	vOTU_52379	14079	No		20	14	0	Low-quality	Genome-fragment	34.57	AAI-based (medium-confidence)	0	1
VIBRANT_ERR3404702_k119_3017_flag=0_multi=32.9705_len=43507	vOTU_53012	43507	No		61	16	0	High-quality	High-quality	97	AAI-based (high-confidence)	0	1
VIBRANT_ERR3404702_k119_52_flag=0_multi=216.4707_len=8280	vOTU_19169	8280	No		20	8	0	Low-quality	Genome-fragment	21.49	AAI-based (high-confidence)	0	1
VIBRANT_ERR3404702_k119_259_flag=0_multi=218.3309_len=3416	vOTU_81092	3416	No		7	1	0	Low-quality	Genome-fragment	8.4	AAI-based (high-confidence)	0	1
VIBRANT_ERR3404702_k119_1764_flag=1_multi=7.0000_len=57290_fragment_1	vOTU_19170	29773	No		36	16	1	Medium-quality	Genome-fragment	65.57	AAI-based (medium-confidence)	0	1
VIBRANT_ERR3404702_k119_945_flag=0_multi=5.2140_len=3783	vOTU_25980	3783	No		5	3	0	Low-quality	Genome-fragment	7.79	AAI-based (medium-confidence)	0	1
VIBRANT_ERR3404702_k119_1430_flag=1_multi=9.0000_len=126515_fragment_2	vOTU_19171	50437	No		70	25	0	High-quality	High-quality	91.93	AAI-based (high-confidence)	0	1
VIBRANT_ERR3404702_k119_1141_flag=0_multi=15.0814_len=28523	vOTU_19172	28523	No		47	18	0	Medium-quality	Genome-fragment	70.66	AAI-based (high-confidence)	0	1
VIBRANT_ERR3404702_k119_1968_flag=1_multi=7.9268_len=5901	vOTU_19173	5901	No		11	2	0	Low-quality	Genome-fragment	38.66	AAI-based (high-confidence)	0	1
VIBRANT_ERR3404702_k119_919_flag=1_multi=6.0000_len=6889	vOTU_19174	6889	No		11	2	0	Low-quality	Genome-fragment	12.05	HMM-based (lower-bound)	0	1
VIBRANT_ERR3404702_k119_1882_flag=1_multi=6.0000_len=7320	vOTU_19175	7320	No		10	5	0	Low-quality	Genome-fragment	7.97	HMM-based (lower-bound)	0	1
VIBRANT_ERR3404702_k119_174_flag=0_multi=32.1482_len=10112	vOTU_19176	10112	No		22	3	1	Low-quality	Genome-fragment	25.47	AAI-based (high-confidence)	0	1
VIBRANT_ERR3404702_k119_1016_flag=0_multi=45.3231_len=4932	vOTU_7320	4932	No		12	5	0	Low-quality	Genome-fragment	9.61	HMM-based (lower-bound)	0	1
VirSorter2_ERR3404702_k119_330||full	vOTU_19177	7945	No		10	2	0	Low-quality	Genome-fragment	9.5	AAI-based (medium-confidence)	0	1
VirSorter2_ERR3404702_k119_2041||full	vOTU_54143	3748	No		6	3	0	Low-quality	Genome-fragment	9.35	AAI-based (medium-confidence)	0	1
VirSorter2_ERR3404702_k119_2430||full	vOTU_19178	7025	No		3	3	0	Low-quality	Genome-fragment	12.59	HMM-based (lower-bound)	0	1
VirSorter2_ERR3404702_k119_2867||full	vOTU_19179	42440	No		56	22	3	High-quality	High-quality	100	AAI-based (high-confidence)	0	1
VirSorter2_ERR3404702_k119_2930||full	vOTU_26370	13361	No		24	2	0	Low-quality	Genome-fragment	26.4	HMM-based (lower-bound)	0	1
VIBRANT_ERR3404703_k119_6134_flag=0_multi=22.9971_len=149832_fragment_2	vOTU_19180	35884	No		63	20	1	High-quality	High-quality	97.37	AAI-based (high-confidence)	0	1
VIBRANT_ERR3404703_k119_6432_flag=0_multi=346.7202_len=63574_fragment_1	vOTU_19181	40832	No		56	15	0	High-quality	High-quality	100	AAI-based (high-confidence)	0	1
VIBRANT_ERR3404703_k119_4625_flag=0_multi=21.9878_len=68826_fragment_2	vOTU_19182	31034	No		50	15	0	Medium-quality	Genome-fragment	86.09	AAI-based (high-confidence)	0	1
VIBRANT_ERR3404703_k119_1158_flag=0_multi=147.6091_len=7640	vOTU_19183	7640	No		9	1	0	High-quality	High-quality	100	HMM-based (lower-bound)	0	1
VIBRANT_ERR3404704_k119_6187_flag=0_multi=69.1008_len=116047_fragment_2	vOTU_19185	6543	No		8	1	0	Low-quality	Genome-fragment	14.97	HMM-based (lower-bound)	0	1
VIBRANT_ERR3404704_k119_659_flag=0_multi=5.9842_len=6447	vOTU_19186	6447	No		14	4	1	Low-quality	Genome-fragment	16.11	AAI-based (high-confidence)	0	1
VIBRANT_ERR3404704_k119_4072_flag=1_multi=6.0000_len=4227	vOTU_19187	4227	No		10	6	0	Low-quality	Genome-fragment	8.04	AAI-based (high-confidence)	0	1
VIBRANT_ERR3404704_k119_2574_flag=0_multi=21.9856_len=58571_fragment_1	vOTU_42062	22900	No		28	15	0	Medium-quality	Genome-fragment	56.41	AAI-based (high-confidence)	0	1
VIBRANT_ERR3404704_k119_1182_flag=1_multi=6.0000_len=5872	vOTU_19188	5872	No		6	5	0	Low-quality	Genome-fragment	12.23	AAI-based (high-confidence)	0	1
VIBRANT_ERR3404704_k119_3353_flag=1_multi=22.8749_len=27733_fragment_1	vOTU_17797	7669	No		9	2	0	Low-quality	Genome-fragment	18.87	AAI-based (high-confidence)	0	1
VIBRANT_ERR3404704_k119_5550_flag=1_multi=5.0000_len=5655	vOTU_19189	5655	No		11	4	0	Low-quality	Genome-fragment	12.75	AAI-based (medium-confidence)	0	1
VIBRANT_ERR3404704_k119_429_flag=0_multi=5.9748_len=4093	vOTU_19190	4093	No		8	3	0	Low-quality	Genome-fragment	2.82	AAI-based (high-confidence)	0	1
VIBRANT_ERR3404704_k119_1764_flag=1_multi=6.0000_len=3984	vOTU_19191	3984	No		6	4	0	Low-quality	Genome-fragment	10.18	AAI-based (high-confidence)	0	1
VIBRANT_ERR3404704_k119_653_flag=0_multi=9.9346_len=5621	vOTU_23195	5621	No		6	4	0	Low-quality	Genome-fragment	13.06	AAI-based (high-confidence)	0	1
VIBRANT_ERR3404704_k119_233_flag=0_multi=6.0000_len=7843	vOTU_19192	7843	No		8	5	0	Low-quality	Genome-fragment	16.95	AAI-based (high-confidence)	0	1
VIBRANT_ERR3404704_k119_2564_flag=1_multi=6.0000_len=6661	vOTU_19193	6661	No		15	2	0	Low-quality	Genome-fragment	14.53	AAI-based (high-confidence)	0	1
VIBRANT_ERR3404704_k119_4873_flag=1_multi=5.0000_len=3809	vOTU_19194	3809	No		7	3	0	Low-quality	Genome-fragment	8.15	AAI-based (high-confidence)	0	1
VIBRANT_ERR3404704_k119_2849_flag=1_multi=6.0000_len=4098	vOTU_19195	4098	No		7	6	0	Low-quality	Genome-fragment	8.44	AAI-based (high-confidence)	0	1
VIBRANT_ERR3404704_k119_789_flag=0_multi=14.1304_len=110526_fragment_1	vOTU_66730	20124	No		24	7	0	High-quality	High-quality	100	AAI-based (high-confidence)	0	1
VIBRANT_ERR3404704_k119_6502_flag=0_multi=5.9866_len=7593	vOTU_19196	7593	No		16	8	0	Low-quality	Genome-fragment	17.36	AAI-based (high-confidence)	0	1
VIBRANT_ERR3404704_k119_6057_flag=0_multi=5.9826_len=9895	vOTU_19197	9895	No		16	13	0	Low-quality	Genome-fragment	25.34	AAI-based (high-confidence)	0	1
VIBRANT_ERR3404704_k119_1097_flag=1_multi=6.0000_len=5200	vOTU_19198	5200	No		6	5	0	Low-quality	Genome-fragment	15.37	AAI-based (high-confidence)	0	1
VirSorter2_ERR3404704_k119_525||0_partial	vOTU_30195	32584	No		54	2	1	Low-quality	Genome-fragment	21.9	HMM-based (lower-bound)	0	1
VirSorter2_ERR3404704_k119_3183||0_partial	vOTU_19199	17682	No		23	5	0	Low-quality	Genome-fragment	18.92	HMM-based (lower-bound)	0	1
VirSorter2_ERR3404704_k119_3420||full	vOTU_19200	4732	No		12	3	1	Low-quality	Genome-fragment	12.68	AAI-based (medium-confidence)	0	1
VirSorter2_ERR3404704_k119_5212||full	vOTU_54143	3489	No		9	1	0	Low-quality	Genome-fragment	7.21	AAI-based (medium-confidence)	0	1
VIBRANT_ERR3404705_k119_2436_flag=0_multi=8.8769_len=5366	vOTU_19204	5366	No		4	2	0	Low-quality	Genome-fragment	12.5	AAI-based (medium-confidence)	0	1
VIBRANT_ERR3404705_k119_1902_flag=0_multi=3.9899_len=6064	vOTU_19205	6064	No		6	1	0	Low-quality	Genome-fragment	2.42	HMM-based (lower-bound)	0	1
VIBRANT_ERR3404705_k119_5387_flag=0_multi=59.0881_len=24502	vOTU_68649	24502	No		29	23	1	Low-quality	Genome-fragment	47.27	AAI-based (high-confidence)	0	1
VIBRANT_ERR3404705_k119_7289_flag=1_multi=7.0000_len=15281	vOTU_19206	15281	No		17	9	0	Low-quality	Genome-fragment	9.8	AAI-based (medium-confidence)	0	1
VIBRANT_ERR3404705_k119_6449_flag=1_multi=6.0000_len=8165	vOTU_29714	8165	No		6	3	0	Low-quality	Genome-fragment	18.86	AAI-based (medium-confidence)	0	1
VIBRANT_ERR3404705_k119_158_flag=1_multi=6.0000_len=9684	vOTU_19207	9684	No		12	1	0	Low-quality	Genome-fragment	7.97	AAI-based (medium-confidence)	0	1
VIBRANT_ERR3404705_k119_7436_flag=1_multi=5.0000_len=3355	vOTU_19208	3355	No		5	1	0	Low-quality	Genome-fragment	1.86	HMM-based (lower-bound)	0	1
VIBRANT_ERR3404705_k119_7497_flag=3_multi=14.0003_len=41202	vOTU_19209	41202	No		50	36	0	Complete	High-quality	100	DTR (high-confidence)	0	1
VIBRANT_ERR3404705_k119_4406_flag=0_multi=11.6932_len=41169_fragment_2	vOTU_19210	17685	No		40	10	1	Low-quality	Genome-fragment	42.14	AAI-based (medium-confidence)	0	1
VIBRANT_ERR3404705_k119_5089_flag=0_multi=73.9657_len=42722_fragment_1	vOTU_59454	9897	No		16	2	0	High-quality	High-quality	100	AAI-based (high-confidence)	0	1
VIBRANT_ERR3404705_k119_2827_flag=1_multi=5.0000_len=8552	vOTU_19211	8552	No		18	4	0	Low-quality	Genome-fragment	6.59	AAI-based (high-confidence)	0	1
VIBRANT_ERR3404705_k119_3380_flag=1_multi=6.0000_len=6241	vOTU_19212	6241	No		9	3	0	Low-quality	Genome-fragment	3.96	AAI-based (medium-confidence)	0	1
VIBRANT_ERR3404705_k119_5766_flag=1_multi=11.9979_len=52352	vOTU_19213	52352	No		82	27	0	High-quality	High-quality	100	AAI-based (medium-confidence)	0	1
VIBRANT_ERR3404705_k119_2965_flag=1_multi=6.0000_len=7182	vOTU_19214	7182	No		6	1	0	Low-quality	Genome-fragment	5.16	AAI-based (high-confidence)	0	1
VIBRANT_ERR3404705_k119_7573_flag=3_multi=17.0633_len=44306	vOTU_19215	44306	No		66	56	1	Complete	High-quality	100	DTR (high-confidence)	0	1
VIBRANT_ERR3404705_k119_4734_flag=0_multi=10.9827_len=23237	vOTU_23440	23237	No		30	17	0	Medium-quality	Genome-fragment	54.44	AAI-based (high-confidence)	0	1
VIBRANT_ERR3404705_k119_7427_flag=0_multi=10.2626_len=60865_fragment_1	vOTU_19216	7225	No		10	3	0	Medium-quality	Genome-fragment	55.82	AAI-based (medium-confidence)	0	1
VIBRANT_ERR3404705_k119_5997_flag=0_multi=77.2069_len=197168_fragment_2	vOTU_19217	5676	No		9	1	0	Medium-quality	Genome-fragment	54.52	AAI-based (high-confidence)	0	1
VIBRANT_ERR3404705_k119_3776_flag=1_multi=7.9845_len=23261	vOTU_19218	23261	No		23	10	2	Medium-quality	Genome-fragment	57.18	AAI-based (medium-confidence)	0	1
VIBRANT_ERR3404705_k119_3206_flag=1_multi=5.0000_len=9824	vOTU_19219	9824	No		11	3	1	Low-quality	Genome-fragment	7.35	AAI-based (high-confidence)	0	1
VIBRANT_ERR3404705_k119_900_flag=1_multi=4.0000_len=3024	vOTU_23120	3024	No		7	6	0	Low-quality	Genome-fragment	7.47	AAI-based (medium-confidence)	0	1
VIBRANT_ERR3404705_k119_7291_flag=0_multi=7.9789_len=13394	vOTU_19220	13394	No		26	4	0	Low-quality	Genome-fragment	33.16	AAI-based (medium-confidence)	0	1
VIBRANT_ERR3404705_k119_7152_flag=1_multi=6.0000_len=9816	vOTU_19221	9816	No		18	1	0	Low-quality	Genome-fragment	6.11	AAI-based (medium-confidence)	0	1
VIBRANT_ERR3404705_k119_666_flag=1_multi=14.0000_len=39404	vOTU_19222	39404	No		53	6	1	Low-quality	Genome-fragment	23.44	AAI-based (medium-confidence)	0	1
VIBRANT_ERR3404705_k119_1852_flag=3_multi=277.0000_len=44314	vOTU_79797	44314	No		67	30	1	Complete	High-quality	100	DTR (high-confidence)	0	1
VIBRANT_ERR3404705_k119_4480_flag=1_multi=6.0000_len=8998	vOTU_19223	8998	No		20	3	0	Low-quality	Genome-fragment	5.42	HMM-based (lower-bound)	0	1
VIBRANT_ERR3404705_k119_7514_flag=0_multi=14.9863_len=40957	vOTU_19224	40957	No		59	28	0	High-quality	High-quality	100	AAI-based (medium-confidence)	0	1
VIBRANT_ERR3404705_k119_7073_flag=0_multi=7.9531_len=3102	vOTU_19225	3102	No		7	2	0	Low-quality	Genome-fragment	5.22	HMM-based (lower-bound)	0	1
VIBRANT_ERR3404705_k119_3934_flag=1_multi=4.0000_len=3377	vOTU_19226	3377	No		4	4	0	Low-quality	Genome-fragment	8.63	AAI-based (high-confidence)	0	1
VIBRANT_ERR3404705_k119_7404_flag=1_multi=5.0000_len=6711	vOTU_19227	6711	No		10	7	0	Low-quality	Genome-fragment	15.5	AAI-based (high-confidence)	0	1
VIBRANT_ERR3404705_k119_2980_flag=1_multi=5.0000_len=3585	vOTU_19228	3585	No		12	2	0	Low-quality	Genome-fragment	6.28	AAI-based (medium-confidence)	0	1
VirSorter2_ERR3404705_k119_534||full	vOTU_19229	7357	No		9	1	0	Low-quality	Genome-fragment	4.37	HMM-based (lower-bound)	0	1
VirSorter2_ERR3404705_k119_1398||full	vOTU_19230	4111	No		7	2	0	Low-quality	Genome-fragment	9.63	AAI-based (high-confidence)	0	1
VirSorter2_ERR3404705_k119_3642||full	vOTU_19231	8321	No		4	2	0	Low-quality	Genome-fragment	6.39	AAI-based (medium-confidence)	0	1
VirSorter2_ERR3404705_k119_4389||full	vOTU_23120	4337	No		3	3	0	Low-quality	Genome-fragment	8.92	HMM-based (lower-bound)	0	1
VirSorter2_ERR3404705_k119_6424||full	vOTU_24989	5044	No		10	1	0	Low-quality	Genome-fragment	13.26	AAI-based (high-confidence)	0	1
VirSorter2_ERR3404705_k119_7162||full	vOTU_23510	7929	No		8	2	1	Low-quality	Genome-fragment	8.66	AAI-based (medium-confidence)	0	1
VIBRANT_ERR3404706_k119_10346_flag=1_multi=5.0000_len=4738	vOTU_19233	4738	No		9	8	0	Low-quality	Genome-fragment	12.2	AAI-based (high-confidence)	0	1
VIBRANT_ERR3404706_k119_10110_flag=1_multi=4.0000_len=3506	vOTU_19234	3506	No		4	1	0	Low-quality	Genome-fragment	7.52	AAI-based (medium-confidence)	0	1
VIBRANT_ERR3404706_k119_268_flag=1_multi=6.0000_len=7788	vOTU_57348	7788	No		17	7	0	Low-quality	Genome-fragment	20.03	AAI-based (high-confidence)	0	1
VIBRANT_ERR3404706_k119_9808_flag=0_multi=276.0980_len=4498	vOTU_21909	4498	No		6	2	0	Low-quality	Genome-fragment	11.75	AAI-based (high-confidence)	0	1
VIBRANT_ERR3404706_k119_12714_flag=1_multi=7.0000_len=4035	vOTU_19235	4035	No		3	1	0	Low-quality	Genome-fragment	37.62	HMM-based (lower-bound)	0	1
VIBRANT_ERR3404706_k119_7947_flag=0_multi=35.6137_len=7601	vOTU_77268	7601	No		11	6	0	Low-quality	Genome-fragment	16.42	AAI-based (high-confidence)	0	1
VIBRANT_ERR3404706_k119_10881_flag=0_multi=182.9665_len=217703_fragment_1	vOTU_21475	28063	No		45	19	0	Medium-quality	Genome-fragment	74.35	AAI-based (high-confidence)	0	1
VIBRANT_ERR3404706_k119_8575_flag=1_multi=8.0000_len=11676	vOTU_19236	11676	No		26	5	0	Low-quality	Genome-fragment	16.35	AAI-based (high-confidence)	0	1
VirFinder_ERR3404706_k119_9221_flag=1_multi=5.9796_len=5011	vOTU_19237	5011	No		2	1	0	Medium-quality	Genome-fragment	77.23	AAI-based (medium-confidence)	0	1
VirSorter2_ERR3404706_k119_6937||0_partial	vOTU_19238	24648	No		34	23	1	Medium-quality	Genome-fragment	70.1	AAI-based (high-confidence)	0	1
VirSorter2_ERR3404706_k119_2835||full	vOTU_19239	8323	No		14	2	1	Low-quality	Genome-fragment	5.68	HMM-based (lower-bound)	0	1
VirSorter2_ERR3404706_k119_3679||full	vOTU_62233	9320	No		15	4	0	Low-quality	Genome-fragment	15.55	AAI-based (high-confidence)	0	1
VIBRANT_ERR3404707_k119_4105_flag=1_multi=6.9981_len=64668_fragment_1	vOTU_19241	33686	No		43	29	1	Medium-quality	Genome-fragment	80.34	AAI-based (high-confidence)	0	1
VIBRANT_ERR3404707_k119_3946_flag=1_multi=6.0000_len=7633	vOTU_24311	7633	No		11	7	0	Low-quality	Genome-fragment	17.81	AAI-based (medium-confidence)	0	1
VIBRANT_ERR3404707_k119_1669_flag=1_multi=7.0000_len=3316	vOTU_19242	3316	No		4	2	0	Low-quality	Genome-fragment	4.96	HMM-based (lower-bound)	0	1
VIBRANT_ERR3404707_k119_2504_flag=1_multi=6.0000_len=3745	vOTU_19243	3745	No		4	1	0	Low-quality	Genome-fragment	1.65	HMM-based (lower-bound)	0	1
VIBRANT_ERR3404707_k119_326_flag=0_multi=11.9878_len=36187_fragment_1	vOTU_19244	12005	No		19	3	0	Low-quality	Genome-fragment	25.09	HMM-based (lower-bound)	0	1
VIBRANT_ERR3404707_k119_5461_flag=0_multi=11.9403_len=7670	vOTU_19245	7670	No		9	1	0	Low-quality	Genome-fragment	14.87	HMM-based (lower-bound)	0	1
VIBRANT_ERR3404707_k119_4802_flag=0_multi=5.9926_len=13548	vOTU_19246	13548	No		24	11	0	Low-quality	Genome-fragment	22.57	AAI-based (high-confidence)	0	1
VIBRANT_ERR3404707_k119_1942_flag=1_multi=7.0000_len=69345_fragment_2	vOTU_19247	29391	No		49	16	1	Medium-quality	Genome-fragment	59.32	AAI-based (high-confidence)	0	1
VIBRANT_ERR3404707_k119_1144_flag=0_multi=40.3321_len=3802	vOTU_25554	3802	No		6	2	0	Low-quality	Genome-fragment	6.49	HMM-based (lower-bound)	0	1
VIBRANT_ERR3404707_k119_3842_flag=1_multi=6.0252_len=25204_fragment_1	vOTU_23376	15282	No		27	4	1	Low-quality	Genome-fragment	31.8	AAI-based (high-confidence)	0	1
VIBRANT_ERR3404707_k119_5166_flag=0_multi=45.0000_len=41727	vOTU_25046	41727	No		58	36	0	High-quality	High-quality	100	AAI-based (high-confidence)	0	1
VIBRANT_ERR3404707_k119_1613_flag=0_multi=153.0330_len=7364	vOTU_19248	7364	No		10	1	0	Low-quality	Genome-fragment	14.75	HMM-based (lower-bound)	0	1
VIBRANT_ERR3404707_k119_4416_flag=1_multi=9.9912_len=43093	vOTU_27181	43093	No		66	54	1	High-quality	High-quality	100	AAI-based (high-confidence)	0	1
VIBRANT_ERR3404707_k119_134_flag=0_multi=8.0000_len=13077	vOTU_19249	13077	No		19	6	0	Low-quality	Genome-fragment	28.32	AAI-based (high-confidence)	0	1
VIBRANT_ERR3404708_k119_3891_flag=1_multi=8.0000_len=49095_fragment_1	vOTU_19251	8999	No		13	3	0	Medium-quality	Genome-fragment	76.46	AAI-based (high-confidence)	0	1
VIBRANT_ERR3404708_k119_2423_flag=0_multi=11.0000_len=36415	vOTU_19252	36415	No		54	47	1	Medium-quality	Genome-fragment	84.53	AAI-based (high-confidence)	0	1
VIBRANT_ERR3404708_k119_3398_flag=1_multi=7.1635_len=16228	vOTU_62000	16228	No		24	20	0	Low-quality	Genome-fragment	49.79	AAI-based (high-confidence)	0	1
VIBRANT_ERR3404708_k119_1978_flag=0_multi=11.0000_len=6636	vOTU_69994	6636	No		11	6	0	Low-quality	Genome-fragment	15.23	AAI-based (high-confidence)	0	1
VIBRANT_ERR3404708_k119_385_flag=0_multi=8.9673_len=29434_fragment_1	vOTU_19253	22993	No		26	16	0	Medium-quality	Genome-fragment	71.94	AAI-based (medium-confidence)	0	1
VIBRANT_ERR3404708_k119_2065_flag=1_multi=4.0000_len=4095	vOTU_20610	4095	No		7	7	0	Low-quality	Genome-fragment	10.08	AAI-based (high-confidence)	0	1
VIBRANT_ERR3404708_k119_1528_flag=0_multi=13.8995_len=5295	vOTU_56744	5295	No		5	1	0	Low-quality	Genome-fragment	15.64	AAI-based (medium-confidence)	0	1
VIBRANT_ERR3404708_k119_3817_flag=1_multi=5.0000_len=3622	vOTU_19254	3622	No		12	4	0	Low-quality	Genome-fragment	6.92	HMM-based (lower-bound)	0	1
VIBRANT_ERR3404708_k119_3088_flag=1_multi=10.0000_len=176199_fragment_2	vOTU_19255	11792	No		17	2	0	Low-quality	Genome-fragment	12.35	HMM-based (lower-bound)	0	1
VIBRANT_ERR3404708_k119_1275_flag=0_multi=8.9426_len=5691	vOTU_19256	5691	No		6	3	0	Low-quality	Genome-fragment	9.36	HMM-based (lower-bound)	0	1
VIBRANT_ERR3404708_k119_2079_flag=0_multi=15.6916_len=18993_fragment_1	vOTU_19257	6957	No		11	7	0	Low-quality	Genome-fragment	17.44	AAI-based (high-confidence)	0	1
VIBRANT_ERR3404708_k119_3761_flag=1_multi=10.9962_len=53162	vOTU_26743	53162	No		91	18	1	Medium-quality	Genome-fragment	85.32	AAI-based (high-confidence)	0	1
VIBRANT_ERR3404708_k119_333_flag=0_multi=17.2741_len=80252_fragment_1	vOTU_19258	47124	No		68	46	1	High-quality	High-quality	100	AAI-based (high-confidence)	0	1
VIBRANT_ERR3404708_k119_2081_flag=1_multi=8.0000_len=15195	vOTU_19259	15195	No		27	7	0	Low-quality	Genome-fragment	31.78	AAI-based (high-confidence)	0	1
VirSorter2_ERR3404708_k119_1349||lt2gene	vOTU_19260	3943	No		2	1	0	Low-quality	Genome-fragment	9.12	AAI-based (medium-confidence)	0	1
VirSorter2_ERR3404708_k119_3970||full	vOTU_53401	4547	No		3	1	0	Low-quality	Genome-fragment	9.81	AAI-based (medium-confidence)	0	1
VIBRANT_ERR3404709_k141_3308_flag=0_multi=41.9828_len=105269_fragment_1	vOTU_19261	28636	No		43	3	2	Medium-quality	Genome-fragment	53.67	AAI-based (medium-confidence)	0	1
VIBRANT_ERR3404709_k141_9586_flag=0_multi=73.7975_len=8722	vOTU_19262	8722	No		18	10	0	Low-quality	Genome-fragment	20.88	AAI-based (high-confidence)	0	1
VIBRANT_ERR3404709_k141_6656_flag=0_multi=71.2020_len=9531	vOTU_19263	9531	No		12	4	1	Low-quality	Genome-fragment	22.81	AAI-based (medium-confidence)	0	1
VIBRANT_ERR3404709_k141_10825_flag=0_multi=9.9433_len=3634	vOTU_47508	3634	No		7	1	0	Low-quality	Genome-fragment	9.11	AAI-based (high-confidence)	0	1
VIBRANT_ERR3404709_k141_8731_flag=0_multi=161.7068_len=12223	vOTU_19264	12223	No		13	2	1	Medium-quality	Genome-fragment	68.82	AAI-based (high-confidence)	0	1
VIBRANT_ERR3404709_k141_4038_flag=0_multi=9.9933_len=31006	vOTU_32843	31006	No		49	16	0	Medium-quality	Genome-fragment	83.99	AAI-based (high-confidence)	0	1
VIBRANT_ERR3404709_k141_1976_flag=0_multi=108.4891_len=4792	vOTU_68649	4792	No		4	4	0	Low-quality	Genome-fragment	9.74	AAI-based (high-confidence)	0	1
VIBRANT_ERR3404709_k141_5507_flag=0_multi=60.8574_len=18651	vOTU_34981	18651	No		22	20	0	Low-quality	Genome-fragment	41.65	AAI-based (high-confidence)	0	1
VIBRANT_ERR3404709_k141_8155_flag=0_multi=57.2172_len=314304_fragment_4	vOTU_23173	20614	No		31	6	2	Low-quality	Genome-fragment	48.8	AAI-based (high-confidence)	0	1
VIBRANT_ERR3404709_k141_7245_flag=1_multi=4.0000_len=11313	vOTU_19265	11313	No		15	6	0	Low-quality	Genome-fragment	16.53	HMM-based (lower-bound)	0	1
VirSorter2_ERR3404709_k141_10014||full	vOTU_56173	50711	No		56	4	3	Medium-quality	Genome-fragment	84.96	HMM-based (lower-bound)	0	1
VIBRANT_ERR3404711_k141_4989_flag=0_multi=157.8260_len=264810_fragment_1	vOTU_19268	42845	No		64	24	0	High-quality	High-quality	100	AAI-based (high-confidence)	0	1
VIBRANT_ERR3404711_k141_6416_flag=1_multi=4.9634_len=12914	vOTU_19269	12914	No		14	1	0	Low-quality	Genome-fragment	20.14	HMM-based (lower-bound)	0	1
VIBRANT_ERR3404711_k141_3310_flag=1_multi=5.0000_len=4510	vOTU_19622	4510	No		5	2	0	Low-quality	Genome-fragment	3.53	AAI-based (medium-confidence)	0	1
VIBRANT_ERR3404711_k141_472_flag=1_multi=91.8102_len=21233_fragment_1	vOTU_19270	8815	No		12	7	2	Low-quality	Genome-fragment	14.78	AAI-based (high-confidence)	0	1
VIBRANT_ERR3404711_k141_6726_flag=1_multi=4.0000_len=4082	vOTU_19271	4082	No		8	4	0	Low-quality	Genome-fragment	9.73	AAI-based (high-confidence)	0	1
VIBRANT_ERR3404711_k141_6402_flag=0_multi=101.7151_len=15742	vOTU_66583	15742	No		20	12	1	Low-quality	Genome-fragment	45.16	AAI-based (high-confidence)	0	1
VIBRANT_ERR3404711_k141_5220_flag=0_multi=9.9917_len=47725	vOTU_19272	47725	No		70	20	2	Medium-quality	Genome-fragment	75.18	AAI-based (high-confidence)	0	1
VIBRANT_ERR3404711_k141_2976_flag=0_multi=15.9759_len=27480	vOTU_7829	27480	No		33	8	0	Low-quality	Genome-fragment	39.29	AAI-based (medium-confidence)	0	1
VIBRANT_ERR3404711_k141_6401_flag=0_multi=116.5387_len=5673	vOTU_57515	5673	No		6	5	0	Low-quality	Genome-fragment	8.35	AAI-based (medium-confidence)	0	1
VirFinder_ERR3404711_k141_3034_flag=1_multi=4.0000_len=3433	vOTU_23980	3433	No		3	3	0	Low-quality	Genome-fragment	9.53	AAI-based (high-confidence)	0	1
VIBRANT_ERR3404712_k141_10889_flag=1_multi=7.0000_len=12188	vOTU_19273	12188	No		13	13	0	Low-quality	Genome-fragment	32.59	AAI-based (high-confidence)	0	1
VIBRANT_ERR3404712_k141_7100_flag=1_multi=7.0000_len=9125	vOTU_19274	9125	No		16	14	0	Low-quality	Genome-fragment	24.41	AAI-based (high-confidence)	0	1
VIBRANT_ERR3404712_k141_2181_flag=1_multi=10.3920_len=186147_fragment_2	vOTU_19275	40141	No		63	51	1	High-quality	High-quality	93.18	AAI-based (high-confidence)	0	1
VIBRANT_ERR3404712_k141_3364_flag=0_multi=11.4920_len=21390	vOTU_28116	21390	No		24	5	1	Low-quality	Genome-fragment	30.32	AAI-based (high-confidence)	0	1
VIBRANT_ERR3404712_k141_3791_flag=1_multi=19.8972_len=4392	vOTU_41550	4392	No		6	5	0	Low-quality	Genome-fragment	7.92	HMM-based (lower-bound)	0	1
VIBRANT_ERR3404712_k141_5531_flag=1_multi=6.0000_len=4741	vOTU_40807	4741	No		9	1	0	Low-quality	Genome-fragment	2.8	HMM-based (lower-bound)	0	1
VIBRANT_ERR3404712_k141_13854_flag=0_multi=18.9779_len=6078	vOTU_57515	6078	No		5	4	0	Low-quality	Genome-fragment	10.43	AAI-based (high-confidence)	0	1
VirSorter2_ERR3404712_k141_4025||full	vOTU_28116	3362	No		5	1	0	Low-quality	Genome-fragment	4.77	AAI-based (high-confidence)	0	1
VIBRANT_ERR3404714_k141_2936_flag=0_multi=148.8107_len=17428	vOTU_19277	17428	No		17	3	0	Low-quality	Genome-fragment	20.41	HMM-based (lower-bound)	0	1
VIBRANT_ERR3404714_k141_1051_flag=0_multi=132.0760_len=6427	vOTU_37070	6427	No		15	4	0	Low-quality	Genome-fragment	15.33	AAI-based (high-confidence)	0	1
VIBRANT_ERR3404714_k141_1439_flag=1_multi=5.0000_len=4276	vOTU_19278	4276	No		7	1	0	Low-quality	Genome-fragment	8.87	AAI-based (high-confidence)	0	1
VIBRANT_ERR3404714_k141_1164_flag=0_multi=630.2122_len=4500	vOTU_37070	4500	No		5	2	0	Low-quality	Genome-fragment	11.22	AAI-based (high-confidence)	0	1
VIBRANT_ERR3404714_k141_618_flag=0_multi=231.0385_len=136463_fragment_1	vOTU_19279	31507	No		39	24	0	Medium-quality	Genome-fragment	89.63	AAI-based (high-confidence)	0	1
VIBRANT_ERR3404714_k141_994_flag=0_multi=511.5206_len=20882	vOTU_19280	20882	No		27	11	0	Medium-quality	Genome-fragment	51.71	AAI-based (medium-confidence)	0	1
VIBRANT_ERR3404714_k141_680_flag=0_multi=44.4318_len=44688	vOTU_19281	44688	No		49	21	2	High-quality	High-quality	100	AAI-based (high-confidence)	0	1
VIBRANT_ERR3404714_k141_857_flag=0_multi=484.8714_len=6990	vOTU_20716	6990	No		16	6	0	Low-quality	Genome-fragment	16.68	AAI-based (high-confidence)	0	1
VIBRANT_ERR3404714_k141_2536_flag=1_multi=6.0000_len=14351	vOTU_19282	14351	No		7	6	0	Low-quality	Genome-fragment	29.77	AAI-based (high-confidence)	0	1
VIBRANT_ERR3404714_k141_3022_flag=1_multi=5.0000_len=5615	vOTU_1929	5615	No		6	2	0	Low-quality	Genome-fragment	11.64	AAI-based (high-confidence)	0	1
VIBRANT_ERR3404714_k141_1006_flag=0_multi=178.4062_len=50882	vOTU_19283	50882	No		68	35	0	High-quality	High-quality	100	AAI-based (high-confidence)	0	1
VIBRANT_ERR3404714_k141_2383_flag=0_multi=87.6521_len=7782	vOTU_19284	7782	No		11	1	0	Low-quality	Genome-fragment	19.37	AAI-based (medium-confidence)	0	1
VIBRANT_ERR3404714_k141_1134_flag=0_multi=37.9608_len=41619	vOTU_19285	41619	No		48	19	1	High-quality	High-quality	100	AAI-based (high-confidence)	0	1
VIBRANT_ERR3404714_k141_2705_flag=1_multi=7.0000_len=9157	vOTU_19286	9157	No		15	1	0	Low-quality	Genome-fragment	18.34	HMM-based (lower-bound)	0	1
VIBRANT_ERR3404715_k141_2815_flag=1_multi=5.0000_len=3230	vOTU_18878	3230	No		4	1	0	Low-quality	Genome-fragment	7.69	HMM-based (lower-bound)	0	1
VIBRANT_ERR3404715_k141_3462_flag=0_multi=101.9836_len=271390_fragment_1	vOTU_42538	18804	No		28	13	0	Low-quality	Genome-fragment	40.83	AAI-based (high-confidence)	0	1
VIBRANT_ERR3404715_k141_536_flag=0_multi=29.9393_len=10654_fragment_1	vOTU_19288	3178	No		8	4	0	Low-quality	Genome-fragment	7.53	AAI-based (medium-confidence)	0	1
VIBRANT_ERR3404715_k141_770_flag=0_multi=94.9598_len=105438_fragment_1	vOTU_19289	43093	No		75	46	0	High-quality	High-quality	93.36	AAI-based (high-confidence)	0	1
VIBRANT_ERR3404715_k141_1956_flag=0_multi=100.9218_len=56426_fragment_1	vOTU_21234	28071	No		34	23	0	Medium-quality	Genome-fragment	81.74	AAI-based (high-confidence)	0	1
VIBRANT_ERR3404715_k141_1599_flag=0_multi=26.9542_len=12627	vOTU_19290	12627	No		30	10	0	Low-quality	Genome-fragment	33.62	AAI-based (high-confidence)	0	1
VIBRANT_ERR3404715_k141_2433_flag=0_multi=112.9836_len=5144	vOTU_19291	5144	No		7	1	0	Low-quality	Genome-fragment	1.96	AAI-based (high-confidence)	0	1
VIBRANT_ERR3404715_k141_4446_flag=0_multi=99.8105_len=23122_fragment_1	vOTU_19292	10413	No		21	7	0	Low-quality	Genome-fragment	27.81	AAI-based (high-confidence)	0	1
VIBRANT_ERR3404715_k141_4467_flag=1_multi=5.0000_len=7198	vOTU_27214	7198	No		9	7	0	Low-quality	Genome-fragment	18.28	AAI-based (high-confidence)	0	1
VIBRANT_ERR3404715_k141_1371_flag=1_multi=27.3886_len=45509	vOTU_26168	45509	No		74	57	1	High-quality	High-quality	100	AAI-based (high-confidence)	0	1
VIBRANT_ERR3404715_k141_1497_flag=1_multi=6.0000_len=9986	vOTU_26311	9986	No		16	6	0	Low-quality	Genome-fragment	13.86	AAI-based (high-confidence)	0	1
VIBRANT_ERR3404716_k141_2685_flag=0_multi=9.9613_len=10378	vOTU_19298	10378	No		20	13	0	Low-quality	Genome-fragment	22.6	AAI-based (high-confidence)	0	1
VIBRANT_ERR3404716_k141_2254_flag=0_multi=447.2454_len=604370_fragment_2	vOTU_19299	33285	No		48	14	0	High-quality	High-quality	97.39	AAI-based (high-confidence)	0	1
VIBRANT_ERR3404716_k141_4678_flag=1_multi=4.0000_len=4179	vOTU_19300	4179	No		6	2	0	Low-quality	Genome-fragment	9.35	AAI-based (high-confidence)	0	1
VIBRANT_ERR3404716_k141_3800_flag=1_multi=4.0000_len=4483	vOTU_41346	4483	No		8	5	0	Low-quality	Genome-fragment	11.91	AAI-based (high-confidence)	0	1
VIBRANT_ERR3404716_k141_2684_flag=1_multi=5.0000_len=4609	vOTU_19301	4609	No		7	4	0	Low-quality	Genome-fragment	12.26	AAI-based (high-confidence)	0	1
VIBRANT_ERR3404716_k141_3974_flag=1_multi=5.0000_len=8564	vOTU_19302	8564	No		13	5	0	Low-quality	Genome-fragment	22.92	AAI-based (high-confidence)	0	1
VIBRANT_ERR3404716_k141_4376_flag=1_multi=6.0000_len=6781	vOTU_19303	6781	No		10	10	0	Low-quality	Genome-fragment	18.14	AAI-based (high-confidence)	0	1
VIBRANT_ERR3404716_k141_588_flag=0_multi=16.9882_len=18834	vOTU_19304	18834	No		41	28	0	Low-quality	Genome-fragment	43.67	AAI-based (high-confidence)	0	1
VIBRANT_ERR3404716_k141_3897_flag=0_multi=7.9743_len=12130	vOTU_19305	12130	No		23	14	0	Low-quality	Genome-fragment	25.78	AAI-based (high-confidence)	0	1
VIBRANT_ERR3404716_k141_3626_flag=1_multi=10.0000_len=70725_fragment_1	vOTU_19306	36719	No		41	32	1	High-quality	High-quality	100	AAI-based (high-confidence)	0	1
VIBRANT_ERR3404716_k141_1279_flag=0_multi=19.0888_len=17363	vOTU_19307	17363	No		37	23	1	Low-quality	Genome-fragment	40.31	AAI-based (high-confidence)	0	1
VIBRANT_ERR3404716_k141_6376_flag=0_multi=15.8610_len=4888	vOTU_58130	4888	No		7	5	0	Low-quality	Genome-fragment	11.5	AAI-based (high-confidence)	0	1
VIBRANT_ERR3404716_k141_3583_flag=1_multi=6.0000_len=5450	vOTU_19308	5450	No		6	5	0	Low-quality	Genome-fragment	14.08	AAI-based (high-confidence)	0	1
VIBRANT_ERR3404716_k141_6053_flag=0_multi=10.8815_len=3854	vOTU_19309	3854	No		7	3	0	Low-quality	Genome-fragment	8.25	AAI-based (high-confidence)	0	1
VIBRANT_ERR3404716_k141_5136_flag=0_multi=84.9840_len=231604_fragment_4	vOTU_19310	31918	No		52	27	0	Medium-quality	Genome-fragment	85.08	AAI-based (high-confidence)	0	1
VIBRANT_ERR3404716_k141_6188_flag=3_multi=16.0004_len=42801	vOTU_19311	42801	No		62	45	0	Complete	High-quality	100	DTR (high-confidence)	0	1
VIBRANT_ERR3404716_k141_5796_flag=0_multi=7.9580_len=7475	vOTU_19312	7475	No		14	8	0	Low-quality	Genome-fragment	15.78	AAI-based (high-confidence)	0	1
VIBRANT_ERR3404716_k141_5868_flag=0_multi=8.9460_len=6654	vOTU_19440	6654	No		11	8	0	Low-quality	Genome-fragment	14.14	AAI-based (high-confidence)	0	1
VIBRANT_ERR3404716_k141_6098_flag=0_multi=5.9764_len=12618	vOTU_19313	12618	No		17	7	0	Low-quality	Genome-fragment	30.69	AAI-based (high-confidence)	0	1
VIBRANT_ERR3404716_k141_1190_flag=1_multi=4.0000_len=4212	vOTU_71102	4212	No		5	4	0	Low-quality	Genome-fragment	10.61	AAI-based (high-confidence)	0	1
VIBRANT_ERR3404716_k141_5379_flag=0_multi=9.8318_len=7764	vOTU_19314	7764	No		7	4	0	Low-quality	Genome-fragment	16.68	AAI-based (high-confidence)	0	1
VIBRANT_ERR3404716_k141_4949_flag=1_multi=9.0000_len=59905_fragment_1	vOTU_19315	14786	No		17	12	0	Low-quality	Genome-fragment	32.94	AAI-based (high-confidence)	0	1
VIBRANT_ERR3404716_k141_132_flag=0_multi=6.9575_len=3245	vOTU_76459	3245	No		4	1	0	Low-quality	Genome-fragment	3.96	HMM-based (lower-bound)	0	1
VIBRANT_ERR3404716_k141_5261_flag=1_multi=21.8899_len=109937_fragment_1	vOTU_19316	7990	No		14	3	0	Medium-quality	Genome-fragment	75.53	AAI-based (high-confidence)	0	1
VIBRANT_ERR3404716_k141_4642_flag=0_multi=87.9015_len=39020_fragment_1	vOTU_19317	29221	No		46	20	0	Medium-quality	Genome-fragment	65.75	AAI-based (high-confidence)	0	1
VIBRANT_ERR3404716_k141_6211_flag=0_multi=19.8954_len=14669	vOTU_19318	14669	No		21	4	2	High-quality	High-quality	95.9	AAI-based (high-confidence)	0	1
VIBRANT_ERR3404716_k141_1053_flag=0_multi=9.9424_len=3577	vOTU_19319	3577	No		7	2	0	Low-quality	Genome-fragment	7.65	AAI-based (high-confidence)	0	1
VIBRANT_ERR3404716_k141_2519_flag=0_multi=13.6935_len=17710	vOTU_27059	17710	No		27	4	1	High-quality	High-quality	100	AAI-based (high-confidence)	0	1
VIBRANT_ERR3404716_k141_5942_flag=0_multi=9.7869_len=6157	vOTU_19320	6157	No		4	2	0	Low-quality	Genome-fragment	13.17	AAI-based (high-confidence)	0	1
VIBRANT_ERR3404716_k141_1031_flag=1_multi=7.0000_len=7145	vOTU_19321	7145	No		13	10	0	Low-quality	Genome-fragment	19.11	AAI-based (high-confidence)	0	1
VirFinder_ERR3404716_k141_1250_flag=1_multi=6.0000_len=6449	vOTU_19322	6449	No		3	3	0	Low-quality	Genome-fragment	17.25	AAI-based (high-confidence)	0	1
VirFinder_ERR3404716_k141_2470_flag=0_multi=23.6899_len=3404	vOTU_27181	3404	No		3	3	0	Low-quality	Genome-fragment	7.46	AAI-based (high-confidence)	0	1
VIBRANT_ERR3404717_k141_844_flag=1_multi=5.0000_len=4149	vOTU_19323	4149	No		8	6	0	Low-quality	Genome-fragment	10.97	AAI-based (high-confidence)	0	1
VIBRANT_ERR3404717_k141_1013_flag=0_multi=167.8845_len=65189_fragment_1	vOTU_19324	7905	No		11	2	0	Medium-quality	Genome-fragment	89.61	AAI-based (high-confidence)	0	1
VIBRANT_ERR3404717_k141_183_flag=1_multi=5.9832_len=6990	vOTU_19325	6990	No		11	5	1	Low-quality	Genome-fragment	18.66	AAI-based (high-confidence)	0	1
VIBRANT_ERR3404717_k141_483_flag=0_multi=11.0000_len=12384	vOTU_19326	12384	No		22	6	1	High-quality	High-quality	100	AAI-based (high-confidence)	0	1
VIBRANT_ERR3404717_k141_2835_flag=3_multi=9.0002_len=42559	vOTU_69994	42559	No		66	51	0	Complete	High-quality	100	DTR (high-confidence)	0	1
VIBRANT_ERR3404717_k141_1604_flag=1_multi=6.0000_len=13008	vOTU_19327	13008	No		11	9	0	Low-quality	Genome-fragment	34.15	AAI-based (high-confidence)	0	1
VirSorter2_ERR3404717_k141_317||0_partial	vOTU_19328	30291	No		39	5	2	Low-quality	Genome-fragment	31.52	HMM-based (lower-bound)	0	1
VIBRANT_ERR3404722_k141_2130_flag=1_multi=6.0000_len=19557	vOTU_19332	19557	No		29	18	1	Low-quality	Genome-fragment	46.27	AAI-based (high-confidence)	0	1
VIBRANT_ERR3404722_k141_4802_flag=1_multi=8.9790_len=17631	vOTU_67990	17631	No		29	7	0	High-quality	High-quality	100	AAI-based (high-confidence)	0	1
VIBRANT_ERR3404722_k141_2116_flag=0_multi=197.3941_len=14447_fragment_1	vOTU_19333	4753	No		10	1	0	Low-quality	Genome-fragment	3.08	HMM-based (lower-bound)	0	1
VIBRANT_ERR3404722_k141_3163_flag=1_multi=6.0000_len=18054	vOTU_19334	18054	No		27	11	0	Low-quality	Genome-fragment	46.76	AAI-based (high-confidence)	0	1
VIBRANT_ERR3404722_k141_1004_flag=1_multi=4.0000_len=5129	vOTU_19335	5129	No		10	3	0	Low-quality	Genome-fragment	7.58	HMM-based (lower-bound)	0	1
VIBRANT_ERR3404722_k141_6230_flag=0_multi=51.8666_len=16964	vOTU_37361	16964	No		31	7	0	Low-quality	Genome-fragment	43.25	AAI-based (high-confidence)	0	1
VIBRANT_ERR3404722_k141_5642_flag=1_multi=11.3710_len=5464	vOTU_55986	5464	No		5	3	0	Low-quality	Genome-fragment	12.73	AAI-based (high-confidence)	0	1
VIBRANT_ERR3404722_k141_4043_flag=0_multi=348.6776_len=122879_fragment_1	vOTU_21475	24618	No		34	18	0	Medium-quality	Genome-fragment	66.42	AAI-based (high-confidence)	0	1
VIBRANT_ERR3404722_k141_224_flag=0_multi=6.9964_len=36813	vOTU_77380	36813	No		45	32	2	High-quality	High-quality	91.1	AAI-based (high-confidence)	0	1
VIBRANT_ERR3404722_k141_6628_flag=1_multi=6.0000_len=8925	vOTU_19336	8925	No		18	13	0	Low-quality	Genome-fragment	23.61	AAI-based (high-confidence)	0	1
VIBRANT_ERR3404722_k141_1437_flag=0_multi=48.6175_len=14338	vOTU_41550	14338	No		19	14	0	Low-quality	Genome-fragment	30.83	AAI-based (high-confidence)	0	1
VIBRANT_ERR3404722_k141_6720_flag=0_multi=87.9497_len=68849_fragment_1	vOTU_56531	31119	No		50	22	1	Medium-quality	Genome-fragment	82.15	AAI-based (high-confidence)	0	1
VIBRANT_ERR3404722_k141_716_flag=1_multi=6.0000_len=4823	vOTU_19337	4823	No		8	7	0	Low-quality	Genome-fragment	12.7	AAI-based (high-confidence)	0	1
VIBRANT_ERR3404722_k141_5837_flag=0_multi=40.9465_len=16576	vOTU_19338	16576	No		32	25	0	Low-quality	Genome-fragment	39.26	AAI-based (high-confidence)	0	1
VIBRANT_ERR3404722_k141_5457_flag=0_multi=54.0059_len=20413	vOTU_34690	20413	No		33	14	0	Medium-quality	Genome-fragment	50.82	AAI-based (high-confidence)	0	1
VIBRANT_ERR3404722_k141_1593_flag=1_multi=4.0000_len=3885	vOTU_19339	3885	No		8	5	0	Low-quality	Genome-fragment	8.41	AAI-based (high-confidence)	0	1
VIBRANT_ERR3404722_k141_931_flag=1_multi=3.0000_len=6083	vOTU_19340	6083	No		14	10	0	Low-quality	Genome-fragment	15.17	AAI-based (high-confidence)	0	1
VIBRANT_ERR3404722_k141_3048_flag=1_multi=23.9924_len=135657_fragment_2	vOTU_19341	16460	No		24	7	0	Low-quality	Genome-fragment	22.34	AAI-based (high-confidence)	0	1
VIBRANT_ERR3404722_k141_476_flag=0_multi=54.8517_len=8150	vOTU_25671	8150	No		6	5	0	Low-quality	Genome-fragment	16.8	AAI-based (high-confidence)	0	1
VIBRANT_ERR3404722_k141_858_flag=1_multi=5.0000_len=3510	vOTU_43435	3510	No		4	4	0	Low-quality	Genome-fragment	8.29	AAI-based (high-confidence)	0	1
VIBRANT_ERR3404722_k141_2425_flag=0_multi=96.9983_len=19637	vOTU_19342	19637	No		28	8	2	High-quality	High-quality	100	AAI-based (high-confidence)	0	1
VirSorter2_ERR3404722_k141_6479||full	vOTU_19343	4680	No		7	1	0	Low-quality	Genome-fragment	2.77	HMM-based (lower-bound)	0	1
VirSorter2_ERR3404722_k141_6497||full	vOTU_19344	3061	No		4	1	0	Low-quality	Genome-fragment	2.78	AAI-based (medium-confidence)	0	1
VIBRANT_ERR3404724_k141_2210_flag=0_multi=26.9698_len=19056	vOTU_8367	19056	No		23	16	0	Low-quality	Genome-fragment	41.32	AAI-based (high-confidence)	0	1
VIBRANT_ERR3404724_k141_2664_flag=0_multi=18.9943_len=141497_fragment_1	vOTU_19345	53786	No		99	46	0	High-quality	High-quality	100	AAI-based (high-confidence)	0	1
VIBRANT_ERR3404724_k141_2276_flag=0_multi=22.9100_len=22737_fragment_1	vOTU_29767	9907	No		12	2	0	Medium-quality	Genome-fragment	82.95	AAI-based (high-confidence)	0	1
VIBRANT_ERR3404724_k141_2483_flag=0_multi=163.7824_len=18452	vOTU_19346	18452	No		14	2	1	Low-quality	Genome-fragment	32.92	AAI-based (high-confidence)	0	1
VIBRANT_ERR3404724_k141_1751_flag=0_multi=10.9894_len=41563	vOTU_19347	41563	No		52	19	1	High-quality	High-quality	100	AAI-based (high-confidence)	0	1
VIBRANT_ERR3404724_k141_2469_flag=0_multi=29.8471_len=41689_fragment_1	vOTU_19348	4858	No		11	8	0	Low-quality	Genome-fragment	9.8	AAI-based (high-confidence)	0	1
VIBRANT_ERR3404724_k141_1458_flag=0_multi=22.0244_len=54433_fragment_1	vOTU_58292	13561	No		19	8	0	Low-quality	Genome-fragment	30.83	AAI-based (medium-confidence)	0	1
VIBRANT_ERR3404724_k141_849_flag=0_multi=20.1772_len=193763_fragment_2	vOTU_19349	11063	No		14	3	0	Low-quality	Genome-fragment	12.56	AAI-based (medium-confidence)	0	1
VIBRANT_ERR3404724_k141_1969_flag=0_multi=31.5338_len=7707	vOTU_19350	7707	No		12	6	0	Low-quality	Genome-fragment	16.74	AAI-based (high-confidence)	0	1
VIBRANT_ERR3404724_k141_1996_flag=0_multi=28.8311_len=4160	vOTU_34548	4160	No		7	5	0	Low-quality	Genome-fragment	9.08	AAI-based (high-confidence)	0	1
VIBRANT_ERR3404724_k141_501_flag=0_multi=22.0652_len=222391_fragment_2	vOTU_57919	31359	No		40	30	0	High-quality	High-quality	98.01	AAI-based (high-confidence)	0	1
VIBRANT_ERR3404724_k141_1308_flag=0_multi=19.8600_len=6112	vOTU_79728	6112	No		6	6	0	Low-quality	Genome-fragment	12.44	AAI-based (high-confidence)	0	1
VirSorter2_ERR3404724_k141_1467||full	vOTU_61642	30360	No		49	22	4	Medium-quality	Genome-fragment	64.85	AAI-based (high-confidence)	0	1
VirSorter2_ERR3404726_k141_841||full	vOTU_19352	11367	No		2	1	0	Low-quality	Genome-fragment	1.24	AAI-based (medium-confidence)	0	1
VIBRANT_ERR3404727_k141_392_flag=0_multi=26.8174_len=6405	vOTU_19354	6405	No		9	1	0	Low-quality	Genome-fragment	14.76	AAI-based (medium-confidence)	0	1
VIBRANT_ERR3404727_k141_6771_flag=0_multi=11.9837_len=14983	vOTU_22819	14983	No		28	4	1	Low-quality	Genome-fragment	42.77	AAI-based (high-confidence)	0	1
VIBRANT_ERR3404727_k141_7501_flag=0_multi=9.9901_len=40075	vOTU_19355	40075	No		61	13	2	High-quality	High-quality	100	AAI-based (high-confidence)	0	1
VIBRANT_ERR3404727_k141_7922_flag=0_multi=38.8494_len=105519_fragment_1	vOTU_19356	35731	No		45	30	0	High-quality	High-quality	97.22	AAI-based (high-confidence)	0	1
VIBRANT_ERR3404727_k141_5670_flag=1_multi=8.0000_len=12584	vOTU_37966	12584	No		18	16	0	Low-quality	Genome-fragment	32.67	AAI-based (high-confidence)	0	1
VIBRANT_ERR3404727_k141_935_flag=0_multi=37.0000_len=53482	vOTU_72570	53482	No		70	14	1	High-quality	High-quality	100	AAI-based (high-confidence)	0	1
VIBRANT_ERR3404727_k141_6060_flag=0_multi=32.9780_len=32138	vOTU_10267	32138	No		34	9	1	Low-quality	Genome-fragment	49.71	AAI-based (medium-confidence)	0	1
VIBRANT_ERR3404727_k141_6001_flag=0_multi=16.2296_len=131092_fragment_2	vOTU_19357	37816	No		59	29	0	High-quality	High-quality	95.78	AAI-based (high-confidence)	0	1
VIBRANT_ERR3404727_k141_4216_flag=0_multi=141.0000_len=19242	vOTU_19358	19242	No		25	5	1	Low-quality	Genome-fragment	44.93	AAI-based (high-confidence)	0	1
VIBRANT_ERR3404727_k141_6671_flag=0_multi=7.9853_len=10597	vOTU_19359	10597	No		16	4	0	Low-quality	Genome-fragment	15.54	HMM-based (lower-bound)	0	1
VIBRANT_ERR3404727_k141_4562_flag=0_multi=156.0267_len=3667	vOTU_65146	3667	No		5	2	0	Low-quality	Genome-fragment	9.59	AAI-based (high-confidence)	0	1
VirFinder_ERR3404727_k141_3122_flag=0_multi=53.2150_len=3109	vOTU_41550	3109	No		2	2	0	Low-quality	Genome-fragment	6.48	AAI-based (high-confidence)	0	1
VirFinder_ERR3404727_k141_6327_flag=1_multi=8.6410_len=3283	vOTU_19360	3283	No		8	1	0	Low-quality	Genome-fragment	1.78	HMM-based (lower-bound)	0	1
VirSorter2_ERR3404727_k141_5409||0_partial	vOTU_19361	22162	No		27	6	2	Low-quality	Genome-fragment	37.9	AAI-based (high-confidence)	0	1
VIBRANT_ERR3404728_k141_2552_flag=0_multi=443.9576_len=459398_fragment_4	vOTU_19362	45535	No		73	31	0	High-quality	High-quality	100	AAI-based (high-confidence)	0	1
VIBRANT_ERR3404728_k141_1767_flag=1_multi=6.0000_len=5240	vOTU_19363	5240	No		7	1	0	Low-quality	Genome-fragment	3.58	HMM-based (lower-bound)	0	1
VIBRANT_ERR3404729_k141_264_flag=0_multi=87.7015_len=6554	vOTU_68649	6554	No		8	4	0	Low-quality	Genome-fragment	12.7	AAI-based (high-confidence)	0	1
VIBRANT_ERR3404729_k141_1616_flag=0_multi=50.5042_len=15021	vOTU_63014	15021	No		19	14	0	Low-quality	Genome-fragment	32.19	AAI-based (high-confidence)	0	1
VIBRANT_ERR3404729_k141_455_flag=0_multi=57.0493_len=58402_fragment_1	vOTU_34338	34439	No		56	44	0	Medium-quality	Genome-fragment	89.65	AAI-based (high-confidence)	0	1
VIBRANT_ERR3404729_k141_257_flag=1_multi=79.8453_len=23121_fragment_1	vOTU_19365	13224	No		14	1	0	Low-quality	Genome-fragment	11.94	AAI-based (medium-confidence)	0	1
VIBRANT_ERR3404729_k141_8134_flag=0_multi=51.5169_len=4786	vOTU_27354	4786	No		9	7	0	Low-quality	Genome-fragment	11.25	AAI-based (high-confidence)	0	1
VIBRANT_ERR3404729_k141_1301_flag=0_multi=48.9840_len=134967_fragment_1	vOTU_20888	6578	No		12	11	0	Low-quality	Genome-fragment	12.92	AAI-based (high-confidence)	0	1
VIBRANT_ERR3404729_k141_5092_flag=0_multi=91.4427_len=164596_fragment_2	vOTU_19366	13529	No		17	6	0	Medium-quality	Genome-fragment	79.41	AAI-based (high-confidence)	0	1
VIBRANT_ERR3404729_k141_3060_flag=0_multi=51.8168_len=12389	vOTU_27354	12389	No		20	10	0	Low-quality	Genome-fragment	19.76	AAI-based (high-confidence)	0	1
VIBRANT_ERR3404729_k141_3559_flag=0_multi=65.1596_len=3450	vOTU_19367	3450	No		6	5	0	Low-quality	Genome-fragment	6.98	AAI-based (high-confidence)	0	1
VIBRANT_ERR3404729_k141_6247_flag=0_multi=62.2663_len=3859	vOTU_19722	3859	No		6	1	0	Low-quality	Genome-fragment	8.94	AAI-based (high-confidence)	0	1
VIBRANT_ERR3404729_k141_3949_flag=1_multi=6.0000_len=3289	vOTU_17689	3289	No		5	1	0	Low-quality	Genome-fragment	2.21	HMM-based (lower-bound)	0	1
VIBRANT_ERR3404729_k141_5357_flag=1_multi=6.0000_len=17462	vOTU_39716	17462	No		28	5	0	Low-quality	Genome-fragment	27.06	AAI-based (high-confidence)	0	1
VIBRANT_ERR3404729_k141_3148_flag=0_multi=71.6647_len=378537_fragment_6	vOTU_33757	37105	No		64	21	0	High-quality	High-quality	92.7	AAI-based (high-confidence)	0	1
VIBRANT_ERR3404729_k141_7680_flag=0_multi=107.3598_len=240925_fragment_1	vOTU_68916	37706	No		57	16	1	High-quality	High-quality	97.83	AAI-based (high-confidence)	0	1
VIBRANT_ERR3404729_k141_46_flag=0_multi=51.9255_len=3793	vOTU_73709	3793	No		6	4	0	Low-quality	Genome-fragment	7.72	AAI-based (high-confidence)	0	1
VirSorter2_ERR3404729_k141_7655||full	vOTU_68875	10376	No		15	2	0	Low-quality	Genome-fragment	22.9	AAI-based (medium-confidence)	0	1
VIBRANT_ERR3404730_k141_1328_flag=0_multi=115.2444_len=82906_fragment_1	vOTU_19370	43889	No		64	9	2	Medium-quality	Genome-fragment	76.58	HMM-based (lower-bound)	0	1
VIBRANT_ERR3404730_k141_3190_flag=1_multi=6.0000_len=5351	vOTU_19371	5351	No		18	1	0	Low-quality	Genome-fragment	4.11	HMM-based (lower-bound)	0	1
VIBRANT_ERR3404730_k141_2011_flag=1_multi=5.0000_len=11921	vOTU_19372	11921	No		20	1	0	Low-quality	Genome-fragment	7.86	AAI-based (high-confidence)	0	1
VIBRANT_ERR3404730_k141_1985_flag=0_multi=62.7387_len=10580	vOTU_36538	10580	No		16	7	0	Low-quality	Genome-fragment	28.96	AAI-based (medium-confidence)	0	1
VIBRANT_ERR3404730_k141_532_flag=1_multi=9.0000_len=4170	vOTU_19373	4170	No		14	6	0	Low-quality	Genome-fragment	12.11	AAI-based (high-confidence)	0	1
VIBRANT_ERR3404730_k141_2151_flag=1_multi=4.9833_len=5666	vOTU_19374	5666	No		12	7	0	Low-quality	Genome-fragment	13.9	AAI-based (high-confidence)	0	1
VIBRANT_ERR3404730_k141_1329_flag=1_multi=5.0000_len=3348	vOTU_19375	3348	No		5	1	0	Low-quality	Genome-fragment	2.21	AAI-based (high-confidence)	0	1
VIBRANT_ERR3404730_k141_6277_flag=1_multi=5.0000_len=6682	vOTU_19376	6682	No		16	1	0	Low-quality	Genome-fragment	4.41	AAI-based (high-confidence)	0	1
VIBRANT_ERR3404730_k141_4832_flag=1_multi=4.0000_len=5447	vOTU_19377	5447	No		13	4	0	Low-quality	Genome-fragment	3.59	AAI-based (high-confidence)	0	1
VIBRANT_ERR3404730_k141_5183_flag=1_multi=8.0000_len=27883	vOTU_19378	27883	No		34	9	2	Medium-quality	Genome-fragment	59.94	AAI-based (medium-confidence)	0	1
VIBRANT_ERR3404730_k141_6845_flag=0_multi=12.9903_len=54709	vOTU_19379	54709	No		69	6	1	Complete	High-quality	100	ITR (high-confidence)	0	1
VIBRANT_ERR3404730_k141_4009_flag=1_multi=5.0000_len=6051	vOTU_19380	6051	No		8	2	0	Low-quality	Genome-fragment	3.99	AAI-based (high-confidence)	0	1
VIBRANT_ERR3404730_k141_8214_flag=0_multi=30.9397_len=22042	vOTU_6161	22042	No		28	20	0	Medium-quality	Genome-fragment	50.05	AAI-based (high-confidence)	0	1
VIBRANT_ERR3404730_k141_8202_flag=0_multi=11.1931_len=19054	vOTU_34655	19054	No		36	8	0	Low-quality	Genome-fragment	44.62	AAI-based (high-confidence)	0	1
VIBRANT_ERR3404730_k141_4291_flag=1_multi=1036.0000_len=16613	vOTU_38934	16613	No		25	7	0	High-quality	High-quality	97.38	AAI-based (high-confidence)	0	1
VIBRANT_ERR3404730_k141_4201_flag=0_multi=88.9483_len=76799_fragment_2	vOTU_19381	12532	No		17	8	0	Medium-quality	Genome-fragment	89.07	AAI-based (high-confidence)	0	1
VIBRANT_ERR3404730_k141_3722_flag=0_multi=52.4136_len=4043	vOTU_3380	4043	No		6	4	0	Low-quality	Genome-fragment	8.86	AAI-based (high-confidence)	0	1
VIBRANT_ERR3404730_k141_7672_flag=0_multi=10.4777_len=5596	vOTU_31471	5596	No		6	3	0	Low-quality	Genome-fragment	12.76	AAI-based (high-confidence)	0	1
VIBRANT_ERR3404730_k141_8032_flag=1_multi=6.0000_len=16144	vOTU_19382	16144	No		25	21	0	Low-quality	Genome-fragment	40.51	AAI-based (high-confidence)	0	1
VIBRANT_ERR3404730_k141_4034_flag=1_multi=4.0000_len=6395	vOTU_19383	6395	No		12	2	0	Low-quality	Genome-fragment	4.22	AAI-based (high-confidence)	0	1
VIBRANT_ERR3404730_k141_7505_flag=1_multi=6.0000_len=8434	vOTU_31810	8434	No		13	12	0	Low-quality	Genome-fragment	22.33	AAI-based (high-confidence)	0	1
VIBRANT_ERR3404730_k141_6345_flag=1_multi=5.0000_len=5294	vOTU_19384	5294	No		4	2	0	Low-quality	Genome-fragment	4.8	AAI-based (high-confidence)	0	1
VIBRANT_ERR3404730_k141_4035_flag=1_multi=4.0000_len=3763	vOTU_24311	3763	No		5	3	0	Low-quality	Genome-fragment	9.01	AAI-based (medium-confidence)	0	1
VIBRANT_ERR3404730_k141_323_flag=0_multi=46.7621_len=15655	vOTU_10992	15655	No		20	15	0	Low-quality	Genome-fragment	38.2	AAI-based (high-confidence)	0	1
VIBRANT_ERR3404730_k141_4560_flag=1_multi=40.0000_len=33903	vOTU_70094	33903	No		41	19	1	Medium-quality	Genome-fragment	87.97	AAI-based (medium-confidence)	0	1
VIBRANT_ERR3404730_k141_3800_flag=0_multi=45.4936_len=4051	vOTU_66558	4051	No		6	4	0	Low-quality	Genome-fragment	8.88	AAI-based (high-confidence)	0	1
VIBRANT_ERR3404730_k141_3212_flag=1_multi=5.0000_len=3352	vOTU_19385	3352	No		5	1	0	Low-quality	Genome-fragment	6.71	HMM-based (lower-bound)	0	1
VIBRANT_ERR3404730_k141_4149_flag=1_multi=5.0000_len=6743	vOTU_19386	6743	No		7	1	0	Low-quality	Genome-fragment	3.95	AAI-based (high-confidence)	0	1
VIBRANT_ERR3404730_k141_6195_flag=1_multi=5.0000_len=3865	vOTU_19387	3865	No		10	1	0	Low-quality	Genome-fragment	9.06	AAI-based (high-confidence)	0	1
VIBRANT_ERR3404730_k141_4921_flag=0_multi=22.7808_len=4848	vOTU_19388	4848	No		7	1	0	Low-quality	Genome-fragment	8.28	HMM-based (lower-bound)	0	1
VIBRANT_ERR3404730_k141_3106_flag=1_multi=4.0000_len=5427	vOTU_19389	5427	No		6	5	0	Low-quality	Genome-fragment	13.23	AAI-based (high-confidence)	0	1
VIBRANT_ERR3404730_k141_7315_flag=0_multi=59.9619_len=68336_fragment_1	vOTU_52137	32681	No		55	28	1	Medium-quality	Genome-fragment	69.38	AAI-based (high-confidence)	0	1
VIBRANT_ERR3404730_k141_1872_flag=0_multi=96.9528_len=89586_fragment_1	vOTU_19390	33361	No		44	25	0	High-quality	High-quality	96.67	AAI-based (high-confidence)	0	1
VirSorter2_ERR3404730_k141_739||full	vOTU_19391	9317	No		14	2	0	Low-quality	Genome-fragment	6.14	AAI-based (high-confidence)	0	1
VirSorter2_ERR3404730_k141_3362||full	vOTU_19392	3128	No		3	2	0	Low-quality	Genome-fragment	2.06	AAI-based (high-confidence)	0	1
VirSorter2_ERR3404730_k141_5757||full	vOTU_19393	5603	No		5	2	0	Low-quality	Genome-fragment	3.69	AAI-based (high-confidence)	0	1
VIBRANT_ERR3404731_k141_9881_flag=0_multi=8.9458_len=7081	vOTU_19401	7081	No		11	9	0	Low-quality	Genome-fragment	17.99	AAI-based (high-confidence)	0	1
VIBRANT_ERR3404731_k141_5074_flag=0_multi=11.8789_len=4138	vOTU_19402	4138	No		6	1	0	Low-quality	Genome-fragment	2.93	AAI-based (medium-confidence)	0	1
VIBRANT_ERR3404731_k141_5405_flag=0_multi=8.8812_len=15103	vOTU_19403	15103	No		27	10	0	Low-quality	Genome-fragment	38.49	AAI-based (high-confidence)	0	1
VIBRANT_ERR3404731_k141_2148_flag=0_multi=17.0384_len=12240	vOTU_23729	12240	No		24	16	0	Low-quality	Genome-fragment	35.85	AAI-based (high-confidence)	0	1
VIBRANT_ERR3404731_k141_11880_flag=0_multi=12.0474_len=3661	vOTU_19446	3661	No		6	1	0	Low-quality	Genome-fragment	5.76	AAI-based (medium-confidence)	0	1
VIBRANT_ERR3404731_k141_11478_flag=1_multi=4.0000_len=3585	vOTU_19404	3585	No		8	7	0	Low-quality	Genome-fragment	10.1	AAI-based (high-confidence)	0	1
VIBRANT_ERR3404731_k141_8290_flag=0_multi=8.0000_len=4458	vOTU_18758	4458	No		9	6	0	Low-quality	Genome-fragment	9.36	AAI-based (high-confidence)	0	1
VIBRANT_ERR3404731_k141_3560_flag=0_multi=35.9046_len=16288	vOTU_19405	16288	No		21	4	0	High-quality	High-quality	100	AAI-based (high-confidence)	0	1
VIBRANT_ERR3404731_k141_6418_flag=0_multi=7.9317_len=12331	vOTU_53131	12331	No		17	13	0	Low-quality	Genome-fragment	29.67	AAI-based (high-confidence)	0	1
VIBRANT_ERR3404731_k141_8157_flag=0_multi=12.2649_len=4720	vOTU_54935	4720	No		5	4	0	Low-quality	Genome-fragment	11.98	AAI-based (high-confidence)	0	1
VIBRANT_ERR3404731_k141_10525_flag=1_multi=6.9910_len=26172	vOTU_19406	26172	No		35	24	0	Medium-quality	Genome-fragment	58.13	AAI-based (high-confidence)	0	1
VIBRANT_ERR3404731_k141_5895_flag=0_multi=86.4900_len=46114	vOTU_19407	46114	No		65	34	1	High-quality	High-quality	100	AAI-based (high-confidence)	0	1
VIBRANT_ERR3404731_k141_4391_flag=0_multi=72.9219_len=40718	vOTU_19408	40718	No		51	17	1	High-quality	High-quality	100	AAI-based (high-confidence)	0	1
VIBRANT_ERR3404731_k141_7853_flag=0_multi=6.9654_len=4125	vOTU_54992	4125	No		8	6	0	Low-quality	Genome-fragment	4.64	HMM-based (lower-bound)	0	1
VIBRANT_ERR3404731_k141_801_flag=0_multi=10.9885_len=19248	vOTU_19409	19248	No		37	21	0	Low-quality	Genome-fragment	42.33	AAI-based (high-confidence)	0	1
VIBRANT_ERR3404731_k141_5083_flag=1_multi=3.9881_len=5695	vOTU_19410	5695	No		10	6	0	Low-quality	Genome-fragment	16.82	AAI-based (high-confidence)	0	1
VIBRANT_ERR3404731_k141_455_flag=0_multi=9.3921_len=49519	vOTU_19411	49519	No		62	43	0	High-quality	High-quality	100	AAI-based (medium-confidence)	0	1
VIBRANT_ERR3404731_k141_1293_flag=0_multi=9.9316_len=5933	vOTU_23679	5933	No		7	4	0	Low-quality	Genome-fragment	13.48	AAI-based (high-confidence)	0	1
VIBRANT_ERR3404731_k141_7992_flag=1_multi=4.0000_len=3653	vOTU_19412	3653	No		7	1	0	Low-quality	Genome-fragment	8.02	AAI-based (high-confidence)	0	1
VIBRANT_ERR3404731_k141_10267_flag=0_multi=75.9941_len=563033_fragment_1	vOTU_19413	16583	No		21	8	1	Low-quality	Genome-fragment	33.7	AAI-based (medium-confidence)	0	1
VIBRANT_ERR3404731_k141_10267_flag=0_multi=75.9941_len=563033_fragment_2	vOTU_19414	41255	No		58	30	0	High-quality	High-quality	90.63	AAI-based (medium-confidence)	0	1
VIBRANT_ERR3404731_k141_1719_flag=0_multi=9.9837_len=24508	vOTU_19415	24508	No		35	25	0	Medium-quality	Genome-fragment	53.05	AAI-based (high-confidence)	0	1
VIBRANT_ERR3404731_k141_4570_flag=0_multi=8.2924_len=25978	vOTU_19416	25978	No		40	20	2	Medium-quality	Genome-fragment	55.93	AAI-based (high-confidence)	0	1
VIBRANT_ERR3404731_k141_7050_flag=0_multi=12.4388_len=9017	vOTU_19417	9017	No		14	7	0	Low-quality	Genome-fragment	23.29	AAI-based (medium-confidence)	0	1
VIBRANT_ERR3404731_k141_876_flag=1_multi=8.0000_len=32795	vOTU_19418	32795	No		45	18	1	Low-quality	Genome-fragment	37.53	HMM-based (lower-bound)	0	1
VIBRANT_ERR3404731_k141_11027_flag=1_multi=7.0000_len=5367	vOTU_19419	5367	No		6	4	0	Low-quality	Genome-fragment	12.21	AAI-based (high-confidence)	0	1
VIBRANT_ERR3404731_k141_4355_flag=0_multi=10.9530_len=10998	vOTU_19420	10998	No		9	7	0	Low-quality	Genome-fragment	26.23	AAI-based (high-confidence)	0	1
VIBRANT_ERR3404731_k141_8878_flag=1_multi=4.0000_len=3445	vOTU_19421	3445	No		5	2	0	Low-quality	Genome-fragment	7.75	AAI-based (medium-confidence)	0	1
VIBRANT_ERR3404731_k141_11522_flag=0_multi=7.9851_len=10459	vOTU_30254	10459	No		17	14	0	Low-quality	Genome-fragment	31.52	AAI-based (high-confidence)	0	1
VirFinder_ERR3404731_k141_1390_flag=1_multi=5.0000_len=3167	vOTU_19422	3167	No		2	1	0	Low-quality	Genome-fragment	7.4	AAI-based (medium-confidence)	0	1
VirSorter2_ERR3404731_k141_12101||0_partial	vOTU_21436	29517	No		33	17	1	Medium-quality	Genome-fragment	74.7	AAI-based (high-confidence)	0	1
VirSorter2_ERR3404731_k141_3525||full	vOTU_19423	10179	No		12	3	2	Low-quality	Genome-fragment	25.67	AAI-based (medium-confidence)	0	1
VirSorter2_ERR3404731_k141_4011||full	vOTU_19424	3091	No		2	1	0	Low-quality	Genome-fragment	34.87	HMM-based (lower-bound)	0	1
VirSorter2_ERR3404731_k141_7081||full	vOTU_19425	3611	No		5	1	0	Low-quality	Genome-fragment	2.38	AAI-based (high-confidence)	0	1
VirSorter2_ERR3404731_k141_11657||full	vOTU_19426	3054	No		3	2	0	Low-quality	Genome-fragment	3.61	HMM-based (lower-bound)	0	1
VIBRANT_ERR3404734_k141_6121_flag=0_multi=29.0491_len=208494_fragment_1	vOTU_19427	58152	No		72	16	3	High-quality	High-quality	99.6	AAI-based (high-confidence)	0	1
VIBRANT_ERR3404734_k141_1945_flag=0_multi=52.9904_len=237265_fragment_1	vOTU_19428	10074	No		16	3	0	Low-quality	Genome-fragment	13	HMM-based (lower-bound)	0	1
VIBRANT_ERR3404734_k141_8398_flag=0_multi=60.4408_len=7759	vOTU_71977	7759	No		9	1	0	High-quality	High-quality	100	HMM-based (lower-bound)	0	1
VIBRANT_ERR3404734_k141_5664_flag=0_multi=46.8804_len=17067	vOTU_66730	17067	No		25	7	0	High-quality	High-quality	100	AAI-based (high-confidence)	0	1
VIBRANT_ERR3404734_k141_6116_flag=0_multi=50.9890_len=200197_fragment_2	vOTU_19429	41025	No		57	34	1	High-quality	High-quality	100	AAI-based (high-confidence)	0	1
VIBRANT_ERR3404734_k141_2611_flag=0_multi=27.9783_len=54881	vOTU_46764	54881	No		77	19	3	Medium-quality	Genome-fragment	87.05	AAI-based (high-confidence)	0	1
VIBRANT_ERR3404734_k141_2374_flag=0_multi=91.7802_len=10836	vOTU_68921	10836	No		17	9	1	Low-quality	Genome-fragment	23.15	AAI-based (high-confidence)	0	1
VIBRANT_ERR3404734_k141_8381_flag=0_multi=10.8295_len=7801	vOTU_17989	7801	No		11	1	0	Low-quality	Genome-fragment	16.68	AAI-based (medium-confidence)	0	1
VIBRANT_ERR3404735_k141_7403_flag=0_multi=22.1856_len=5928	vOTU_53268	5928	No		6	5	0	Low-quality	Genome-fragment	15.44	AAI-based (high-confidence)	0	1
VIBRANT_ERR3404735_k141_5964_flag=0_multi=28.9815_len=33433	vOTU_21909	33433	No		53	20	0	Medium-quality	Genome-fragment	86.14	AAI-based (high-confidence)	0	1
VIBRANT_ERR3404735_k141_3744_flag=1_multi=5.0000_len=5878	vOTU_19432	5878	No		12	1	0	Low-quality	Genome-fragment	3.95	HMM-based (lower-bound)	0	1
VIBRANT_ERR3404735_k141_2448_flag=0_multi=115.1696_len=29979_fragment_1	vOTU_38934	13914	No		18	7	0	Medium-quality	Genome-fragment	81.49	AAI-based (high-confidence)	0	1
VIBRANT_ERR3404735_k141_445_flag=0_multi=25.9377_len=30312_fragment_1	vOTU_74839	12229	No		21	12	3	Low-quality	Genome-fragment	26.93	AAI-based (high-confidence)	0	1
VIBRANT_ERR3404735_k141_8893_flag=0_multi=23.1046_len=68695_fragment_1	vOTU_36091	9880	No		15	6	1	Low-quality	Genome-fragment	22.18	AAI-based (high-confidence)	0	1
VIBRANT_ERR3404735_k141_1726_flag=0_multi=22.1283_len=23265	vOTU_19433	23265	No		42	34	0	Medium-quality	Genome-fragment	57.47	AAI-based (high-confidence)	0	1
VIBRANT_ERR3404735_k141_1827_flag=0_multi=35.4821_len=3626	vOTU_65146	3626	No		4	2	0	Low-quality	Genome-fragment	9.48	AAI-based (high-confidence)	0	1
VIBRANT_ERR3404735_k141_7535_flag=0_multi=255.6905_len=104642_fragment_2	vOTU_32901	14926	No		22	8	0	Medium-quality	Genome-fragment	87.08	AAI-based (high-confidence)	0	1
VIBRANT_ERR3404735_k141_2248_flag=0_multi=31.1556_len=58777	vOTU_19434	58777	No		97	23	4	High-quality	High-quality	94.24	AAI-based (high-confidence)	0	1
VIBRANT_ERR3404735_k141_1603_flag=0_multi=26.4961_len=70863_fragment_1	vOTU_19435	19525	No		27	14	0	Medium-quality	Genome-fragment	60.65	AAI-based (high-confidence)	0	1
VIBRANT_ERR3404735_k141_5775_flag=0_multi=25.7805_len=3221	vOTU_41550	3221	No		5	4	0	Low-quality	Genome-fragment	8.17	AAI-based (high-confidence)	0	1
VIBRANT_ERR3404735_k141_105_flag=1_multi=10.9467_len=4271	vOTU_52125	4271	No		6	4	0	Low-quality	Genome-fragment	11.78	AAI-based (high-confidence)	0	1
VIBRANT_ERR3404735_k141_2118_flag=0_multi=178.8992_len=115095_fragment_2	vOTU_62280	27221	No		39	10	2	Medium-quality	Genome-fragment	71.83	AAI-based (high-confidence)	0	1
VIBRANT_ERR3404735_k141_10024_flag=1_multi=7.4768_len=4136	vOTU_17110	4136	No		6	4	0	Low-quality	Genome-fragment	9.85	AAI-based (high-confidence)	0	1
VIBRANT_ERR3404735_k141_8886_flag=0_multi=149.0000_len=9145	vOTU_62291	9145	No		13	3	1	Low-quality	Genome-fragment	24.04	AAI-based (high-confidence)	0	1
VIBRANT_ERR3404735_k141_3186_flag=0_multi=28.6775_len=6151	vOTU_19436	6151	No		8	2	0	Low-quality	Genome-fragment	5.97	AAI-based (high-confidence)	0	1
VIBRANT_ERR3404735_k141_11012_flag=0_multi=33.3433_len=4208	vOTU_55986	4208	No		4	4	0	Low-quality	Genome-fragment	8.77	AAI-based (high-confidence)	0	1
VIBRANT_ERR3404735_k141_2997_flag=0_multi=34.8288_len=4511	vOTU_21587	4511	No		6	2	0	Low-quality	Genome-fragment	6.66	AAI-based (high-confidence)	0	1
VIBRANT_ERR3404735_k141_3314_flag=1_multi=9.0000_len=3692	vOTU_32040	3692	No		8	3	0	Low-quality	Genome-fragment	8.92	AAI-based (high-confidence)	0	1
VIBRANT_ERR3404735_k141_2999_flag=0_multi=27.9737_len=19053	vOTU_8367	19053	No		21	15	0	Low-quality	Genome-fragment	41.88	AAI-based (high-confidence)	0	1
VIBRANT_ERR3404735_k141_1095_flag=0_multi=32.4719_len=3936	vOTU_60249	3936	No		7	7	0	Low-quality	Genome-fragment	10.22	AAI-based (high-confidence)	0	1
VIBRANT_ERR3404735_k141_6317_flag=1_multi=5.0000_len=9078	vOTU_62506	9078	No		14	4	0	Low-quality	Genome-fragment	16.47	AAI-based (high-confidence)	0	1
VIBRANT_ERR3404735_k141_2718_flag=0_multi=195.0403_len=8023	vOTU_62291	8023	No		9	7	0	Low-quality	Genome-fragment	21.62	AAI-based (high-confidence)	0	1
VirSorter2_ERR3404735_k141_4209||full	vOTU_19437	6339	No		7	5	1	Low-quality	Genome-fragment	13.91	AAI-based (high-confidence)	0	1
VirSorter2_ERR3404735_k141_4863||full	vOTU_54043	3458	No		3	2	0	Low-quality	Genome-fragment	2.32	HMM-based (lower-bound)	0	1
VirSorter2_ERR3404735_k141_11125||full	vOTU_61516	3066	No		4	1	0	Low-quality	Genome-fragment	26.05	AAI-based (medium-confidence)	0	1
VIBRANT_ERR3404737_k141_2777_flag=0_multi=77.8308_len=10154	vOTU_19439	10154	No		8	6	0	Low-quality	Genome-fragment	29.9	AAI-based (high-confidence)	0	1
VIBRANT_ERR3404737_k141_1862_flag=0_multi=320.9046_len=3622	vOTU_26591	3622	No		12	5	0	Low-quality	Genome-fragment	9.16	AAI-based (high-confidence)	0	1
VIBRANT_ERR3404737_k141_4069_flag=1_multi=13.9817_len=16533	vOTU_19440	16533	No		22	13	0	Low-quality	Genome-fragment	35.2	AAI-based (high-confidence)	0	1
VIBRANT_ERR3404737_k141_3287_flag=0_multi=66.4504_len=36181	vOTU_55599	36181	No		44	26	0	Medium-quality	Genome-fragment	63.22	AAI-based (high-confidence)	0	1
VIBRANT_ERR3404737_k141_978_flag=0_multi=77.2464_len=8144	vOTU_19441	8144	No		18	7	0	Low-quality	Genome-fragment	17.4	AAI-based (high-confidence)	0	1
VIBRANT_ERR3404737_k141_4208_flag=0_multi=14.0158_len=3614	vOTU_56709	3614	No		5	5	0	Low-quality	Genome-fragment	8.67	AAI-based (high-confidence)	0	1
VIBRANT_ERR3404737_k141_2095_flag=0_multi=64.2404_len=3848	vOTU_19442	3848	No		4	3	0	Low-quality	Genome-fragment	9.05	AAI-based (high-confidence)	0	1
VIBRANT_ERR3404737_k141_4188_flag=0_multi=9.7221_len=57412_fragment_1	vOTU_19443	41041	No		55	37	0	High-quality	High-quality	100	AAI-based (high-confidence)	0	1
VIBRANT_ERR3404737_k141_4170_flag=0_multi=14.9753_len=12599	vOTU_19444	12599	No		19	12	1	Low-quality	Genome-fragment	34.77	AAI-based (medium-confidence)	0	1
VIBRANT_ERR3404737_k141_1084_flag=0_multi=11.9917_len=29134	vOTU_23944	29134	No		43	24	0	Medium-quality	Genome-fragment	55.2	AAI-based (high-confidence)	0	1
VIBRANT_ERR3404737_k141_471_flag=1_multi=7.9926_len=43824	vOTU_19445	43824	No		63	25	3	High-quality	High-quality	100	AAI-based (high-confidence)	0	1
VIBRANT_ERR3404737_k141_596_flag=0_multi=20.7643_len=10361	vOTU_68710	10361	No		19	9	1	Low-quality	Genome-fragment	26.82	AAI-based (high-confidence)	0	1
VIBRANT_ERR3404737_k141_3447_flag=0_multi=65.8844_len=24875_fragment_1	vOTU_19446	18456	No		18	7	1	Low-quality	Genome-fragment	44.02	AAI-based (high-confidence)	0	1
VIBRANT_ERR3404737_k141_4710_flag=0_multi=12.9866_len=19804	vOTU_19447	19804	No		31	16	2	Medium-quality	Genome-fragment	51.21	AAI-based (high-confidence)	0	1
VIBRANT_ERR3404737_k141_1268_flag=0_multi=65.1701_len=100889_fragment_1	vOTU_19448	24148	No		39	25	0	Medium-quality	Genome-fragment	62.51	AAI-based (high-confidence)	0	1
VIBRANT_ERR3404737_k141_2231_flag=0_multi=64.1831_len=3588	vOTU_21772	3588	No		7	4	0	Low-quality	Genome-fragment	8.91	AAI-based (high-confidence)	0	1
VIBRANT_ERR3404737_k141_2619_flag=0_multi=78.1467_len=4163	vOTU_19449	4163	No		4	1	0	Low-quality	Genome-fragment	4.44	HMM-based (lower-bound)	0	1
VIBRANT_ERR3404737_k141_3180_flag=3_multi=73.0020_len=37290	vOTU_26252	37290	No		54	17	1	Medium-quality	Genome-fragment	77.42	AAI-based (high-confidence)	0	1	low-confidence DTR
VIBRANT_ERR3404737_k141_2030_flag=0_multi=338.1759_len=8504	vOTU_19450	8504	No		16	4	0	Low-quality	Genome-fragment	21.52	AAI-based (high-confidence)	0	1
VIBRANT_ERR3404737_k141_2011_flag=0_multi=15.8279_len=3976	vOTU_19633	3976	No		4	4	0	Low-quality	Genome-fragment	9.35	AAI-based (high-confidence)	0	1
VIBRANT_ERR3404737_k141_3952_flag=0_multi=14.9463_len=5880	vOTU_22043	5880	No		7	6	0	Low-quality	Genome-fragment	14.11	AAI-based (high-confidence)	0	1
VIBRANT_ERR3404737_k141_4566_flag=0_multi=10.7812_len=3002	vOTU_78911	3002	No		7	1	0	Low-quality	Genome-fragment	8	AAI-based (high-confidence)	0	1
VIBRANT_ERR3404737_k141_264_flag=0_multi=12.1253_len=42289	vOTU_19451	42289	No		59	36	1	Medium-quality	Genome-fragment	71.85	HMM-based (lower-bound)	0	1
VIBRANT_ERR3404737_k141_2566_flag=0_multi=77.9716_len=119477_fragment_1	vOTU_19452	69370	No		87	32	2	High-quality	High-quality	100	AAI-based (high-confidence)	0	1
VIBRANT_ERR3404737_k141_1444_flag=0_multi=77.1994_len=13147	vOTU_19453	13147	No		24	18	0	Low-quality	Genome-fragment	34.48	AAI-based (high-confidence)	0	1
VIBRANT_ERR3404737_k141_3894_flag=0_multi=62.8894_len=24802	vOTU_19454	24802	No		35	26	0	Low-quality	Genome-fragment	49.2	AAI-based (high-confidence)	0	1
VIBRANT_ERR3404737_k141_160_flag=0_multi=78.7333_len=11552	vOTU_19455	11552	No		20	11	0	Low-quality	Genome-fragment	24.47	AAI-based (high-confidence)	0	1
VIBRANT_ERR3404737_k141_2522_flag=0_multi=73.0000_len=7959	vOTU_11957	7959	No		11	11	0	Low-quality	Genome-fragment	20.67	AAI-based (high-confidence)	0	1
VIBRANT_ERR3404737_k141_3756_flag=0_multi=16.7739_len=11977	vOTU_19456	11977	No		16	11	1	Low-quality	Genome-fragment	33	AAI-based (medium-confidence)	0	1
VIBRANT_ERR3404737_k141_3891_flag=0_multi=19.6155_len=3088	vOTU_27648	3088	No		5	4	0	Low-quality	Genome-fragment	8.02	AAI-based (high-confidence)	0	1
VIBRANT_ERR3404737_k141_310_flag=0_multi=70.4658_len=57379_fragment_1	vOTU_19457	22421	No		25	19	0	Low-quality	Genome-fragment	47.76	AAI-based (high-confidence)	0	1
VIBRANT_ERR3404737_k141_872_flag=0_multi=72.0161_len=3361	vOTU_19458	3361	No		7	3	0	Low-quality	Genome-fragment	7.31	AAI-based (high-confidence)	0	1
VIBRANT_ERR3404737_k141_1992_flag=0_multi=63.2945_len=4070	vOTU_19459	4070	No		7	5	0	Low-quality	Genome-fragment	7.13	AAI-based (high-confidence)	0	1
VIBRANT_ERR3404737_k141_738_flag=0_multi=17.6727_len=3468	vOTU_27648	3468	No		5	4	0	Low-quality	Genome-fragment	9.22	AAI-based (high-confidence)	0	1
VIBRANT_ERR3404737_k141_2540_flag=0_multi=348.9636_len=27271	vOTU_19460	27271	No		43	28	0	Medium-quality	Genome-fragment	69.03	AAI-based (high-confidence)	0	1
VIBRANT_ERR3404737_k141_500_flag=0_multi=56.5513_len=5632	vOTU_19633	5632	No		6	6	0	Low-quality	Genome-fragment	13.54	AAI-based (high-confidence)	0	1
VIBRANT_ERR3404737_k141_3464_flag=0_multi=66.4781_len=40844	vOTU_19461	40844	No		58	36	2	High-quality	High-quality	100	AAI-based (high-confidence)	0	1
VIBRANT_ERR3404737_k141_4430_flag=0_multi=328.4356_len=25710_fragment_1	vOTU_19462	16687	No		30	12	1	Low-quality	Genome-fragment	42.78	AAI-based (medium-confidence)	0	1
VIBRANT_ERR3404737_k141_2361_flag=0_multi=69.1017_len=3239	vOTU_19463	3239	No		4	4	0	Low-quality	Genome-fragment	6.95	AAI-based (high-confidence)	0	1
VIBRANT_ERR3404737_k141_810_flag=0_multi=70.2105_len=4042	vOTU_19464	4042	No		8	5	0	Low-quality	Genome-fragment	8.93	AAI-based (high-confidence)	0	1
VIBRANT_ERR3404737_k141_1674_flag=0_multi=14.7871_len=3100	vOTU_27644	3100	No		5	3	0	Low-quality	Genome-fragment	6.16	AAI-based (medium-confidence)	0	1
VIBRANT_ERR3404737_k141_455_flag=0_multi=310.4239_len=23816	vOTU_18698	23816	No		27	17	0	Low-quality	Genome-fragment	49.71	AAI-based (high-confidence)	0	1
VirSorter2_ERR3404737_k141_1805||0_partial	vOTU_22205	13795	No		19	4	1	High-quality	High-quality	90.7	AAI-based (high-confidence)	0	1
VIBRANT_ERR3404739_k141_487_flag=0_multi=328.5854_len=38402_fragment_1	vOTU_19469	12279	No		18	10	0	Low-quality	Genome-fragment	26.67	AAI-based (high-confidence)	0	1
VIBRANT_ERR3404739_k141_2601_flag=0_multi=8.9987_len=130625_fragment_1	vOTU_19470	41306	No		58	30	1	High-quality	High-quality	94.81	AAI-based (high-confidence)	0	1
VIBRANT_ERR3404739_k141_172_flag=0_multi=10.9016_len=4614	vOTU_11960	4614	No		11	3	0	Low-quality	Genome-fragment	10.35	HMM-based (lower-bound)	0	1
VIBRANT_ERR3404739_k141_2680_flag=0_multi=337.9326_len=5619	vOTU_19471	5619	No		4	4	0	Low-quality	Genome-fragment	11.9	AAI-based (high-confidence)	0	1
VIBRANT_ERR3404739_k141_1778_flag=0_multi=14.1883_len=30925_fragment_2	vOTU_19472	14426	No		23	4	1	Low-quality	Genome-fragment	28.04	AAI-based (high-confidence)	0	1
VIBRANT_ERR3404739_k141_505_flag=1_multi=7.0000_len=53853_fragment_1	vOTU_19473	16492	No		39	27	0	Low-quality	Genome-fragment	38.32	AAI-based (high-confidence)	0	1
VIBRANT_ERR3404739_k141_1261_flag=0_multi=272.4468_len=223613_fragment_1	vOTU_61642	9530	No		14	7	1	Low-quality	Genome-fragment	18.79	AAI-based (high-confidence)	0	1
VIBRANT_ERR3404739_k141_989_flag=0_multi=316.6338_len=41149_fragment_1	vOTU_18121	14908	No		29	21	0	Low-quality	Genome-fragment	27.67	AAI-based (high-confidence)	0	1
VirSorter2_ERR3404739_k141_1295||0_partial	vOTU_19474	36166	No		44	18	1	Medium-quality	Genome-fragment	67.61	AAI-based (high-confidence)	0	1
VirSorter2_ERR3404739_k141_1988||full	vOTU_55008	4836	No		11	2	1	Low-quality	Genome-fragment	3.82	AAI-based (medium-confidence)	0	1
VIBRANT_ERR3404740_k141_4495_flag=0_multi=15.9361_len=10701	vOTU_19151	10701	No		13	9	0	Low-quality	Genome-fragment	26.57	AAI-based (high-confidence)	0	1
VIBRANT_ERR3404740_k141_7054_flag=0_multi=21.9772_len=5678	vOTU_59363	5678	No		11	6	0	Low-quality	Genome-fragment	10.01	AAI-based (high-confidence)	0	1
VIBRANT_ERR3404740_k141_3437_flag=0_multi=26.1789_len=3931	vOTU_19151	3931	No		7	5	0	Low-quality	Genome-fragment	8.07	AAI-based (high-confidence)	0	1
VIBRANT_ERR3404740_k141_2255_flag=0_multi=59.8022_len=7127	vOTU_19479	7127	No		15	1	0	Low-quality	Genome-fragment	23.92	AAI-based (medium-confidence)	0	1
VIBRANT_ERR3404740_k141_4026_flag=0_multi=36.4131_len=16185	vOTU_79728	16185	No		19	15	0	Low-quality	Genome-fragment	34.28	AAI-based (high-confidence)	0	1
VIBRANT_ERR3404740_k141_12533_flag=1_multi=4.0000_len=3080	vOTU_19480	3080	No		4	4	0	Low-quality	Genome-fragment	7.14	AAI-based (high-confidence)	0	1
VIBRANT_ERR3404740_k141_12761_flag=0_multi=9.9914_len=23102	vOTU_19481	23102	No		28	19	0	Medium-quality	Genome-fragment	54.98	AAI-based (high-confidence)	0	1
VIBRANT_ERR3404740_k141_9307_flag=0_multi=34.9546_len=5248	vOTU_41550	5248	No		7	4	0	Low-quality	Genome-fragment	11.26	AAI-based (high-confidence)	0	1
VIBRANT_ERR3404740_k141_5612_flag=0_multi=16.9970_len=127159_fragment_1	vOTU_18920	11587	No		11	7	0	Low-quality	Genome-fragment	32.6	AAI-based (high-confidence)	0	1
VIBRANT_ERR3404740_k141_13991_flag=1_multi=4.0000_len=3533	vOTU_21091	3533	No		4	3	0	Low-quality	Genome-fragment	10.42	AAI-based (high-confidence)	0	1
VIBRANT_ERR3404740_k141_13721_flag=0_multi=96.5967_len=10852	vOTU_19482	10852	No		18	7	1	Medium-quality	Genome-fragment	88.81	AAI-based (high-confidence)	0	1
VIBRANT_ERR3404740_k141_3945_flag=0_multi=16.8567_len=5053	vOTU_19151	5053	No		6	5	0	Low-quality	Genome-fragment	13.01	AAI-based (high-confidence)	0	1
VIBRANT_ERR3404740_k141_11490_flag=1_multi=3.0000_len=3938	vOTU_33930	3938	No		9	3	0	Low-quality	Genome-fragment	10.01	AAI-based (high-confidence)	0	1
VIBRANT_ERR3404740_k141_11728_flag=0_multi=17.9971_len=28445_fragment_1	vOTU_23682	7953	No		14	3	0	Medium-quality	Genome-fragment	75.29	AAI-based (high-confidence)	0	1
VIBRANT_ERR3404740_k141_7393_flag=1_multi=63.9359_len=44369_fragment_1	vOTU_29747	32000	No		46	23	0	Medium-quality	Genome-fragment	83.66	AAI-based (medium-confidence)	0	1
VIBRANT_ERR3404740_k141_3557_flag=0_multi=34.7464_len=6041	vOTU_20713	6041	No		12	2	0	Low-quality	Genome-fragment	8.21	HMM-based (lower-bound)	0	1
VIBRANT_ERR3404740_k141_4498_flag=0_multi=12.9750_len=9993	vOTU_19483	9993	No		17	7	0	Low-quality	Genome-fragment	24.49	AAI-based (high-confidence)	0	1
VirSorter2_ERR3404740_k141_2833||0_partial	vOTU_30832	17011	No		31	6	0	Low-quality	Genome-fragment	41.91	AAI-based (high-confidence)	0	1
VirSorter2_ERR3404740_k141_7817||0_partial	vOTU_19919	4716	No		5	1	0	High-quality	High-quality	100	HMM-based (lower-bound)	0	1
VirSorter2_ERR3404740_k141_1418||full	vOTU_19622	5287	No		7	2	0	Low-quality	Genome-fragment	5.49	HMM-based (lower-bound)	0	1
VirSorter2_ERR3404740_k141_9486||full	vOTU_19484	14163	No		27	3	1	Low-quality	Genome-fragment	27.17	HMM-based (lower-bound)	0	1
VIBRANT_ERR3404742_k141_3757_flag=0_multi=22.1638_len=42682_fragment_1	vOTU_19486	16387	No		29	21	1	Low-quality	Genome-fragment	36.6	AAI-based (high-confidence)	0	1
VIBRANT_ERR3404742_k141_4703_flag=0_multi=18.5565_len=7039	vOTU_19487	7039	No		12	9	0	Low-quality	Genome-fragment	15.5	AAI-based (high-confidence)	0	1
VIBRANT_ERR3404742_k141_2990_flag=0_multi=15.4682_len=19524	vOTU_8367	19524	No		27	15	0	Low-quality	Genome-fragment	42.56	AAI-based (high-confidence)	0	1
VIBRANT_ERR3404742_k141_1977_flag=1_multi=6.0000_len=6968	vOTU_19488	6968	No		9	1	0	Medium-quality	Genome-fragment	58.34	AAI-based (high-confidence)	0	1
VIBRANT_ERR3404742_k141_4376_flag=0_multi=66.7883_len=157994_fragment_1	vOTU_56181	17545	No		23	7	0	High-quality	High-quality	100	AAI-based (high-confidence)	0	1
VIBRANT_ERR3404742_k141_3737_flag=0_multi=4.9752_len=7246	vOTU_28582	7246	No		7	6	0	Low-quality	Genome-fragment	14.88	AAI-based (high-confidence)	0	1
VIBRANT_ERR3404742_k141_1580_flag=0_multi=22.0000_len=3891	vOTU_34274	3891	No		5	2	0	Low-quality	Genome-fragment	8.36	AAI-based (high-confidence)	0	1
VIBRANT_ERR3404742_k141_156_flag=0_multi=27.1103_len=3497	vOTU_19489	3497	No		4	4	0	Low-quality	Genome-fragment	6.19	AAI-based (high-confidence)	0	1
VIBRANT_ERR3404742_k141_5213_flag=0_multi=5.9693_len=3720	vOTU_79728	3720	No		7	2	0	Low-quality	Genome-fragment	7.16	AAI-based (high-confidence)	0	1
VIBRANT_ERR3404742_k141_4429_flag=0_multi=18.9532_len=17054	vOTU_19490	17054	No		26	19	0	Low-quality	Genome-fragment	39.33	AAI-based (high-confidence)	0	1
VIBRANT_ERR3404742_k141_2768_flag=0_multi=7.9560_len=3639	vOTU_80642	3639	No		8	6	0	Low-quality	Genome-fragment	9.1	AAI-based (high-confidence)	0	1
VIBRANT_ERR3404742_k141_3718_flag=0_multi=62.9758_len=88205_fragment_1	vOTU_21908	40849	No		52	45	0	High-quality	High-quality	96.15	AAI-based (high-confidence)	0	1
VIBRANT_ERR3404742_k141_5283_flag=0_multi=22.9736_len=36765	vOTU_42062	36765	No		57	17	0	High-quality	High-quality	90.6	AAI-based (high-confidence)	0	1
VIBRANT_ERR3404742_k141_2979_flag=0_multi=25.2210_len=62173_fragment_1	vOTU_19491	30435	No		50	13	0	Medium-quality	Genome-fragment	72.99	AAI-based (high-confidence)	0	1
VirSorter2_ERR3404742_k141_3653||0_partial	vOTU_71026	26380	No		47	19	0	Medium-quality	Genome-fragment	69.77	AAI-based (high-confidence)	0	1
VirSorter2_ERR3404742_k141_5236||full	vOTU_29138	4185	No		9	4	0	Low-quality	Genome-fragment	8.94	AAI-based (high-confidence)	0	1
VIBRANT_ERR3404743_k141_1428_flag=0_multi=23.9885_len=92200_fragment_1	vOTU_19493	6618	No		9	1	0	Low-quality	Genome-fragment	15.72	AAI-based (high-confidence)	0	1
VIBRANT_ERR3404743_k141_1008_flag=0_multi=24.1370_len=137722_fragment_3	vOTU_56401	6021	No		11	2	0	Low-quality	Genome-fragment	15.31	AAI-based (high-confidence)	0	1
VIBRANT_ERR3404743_k141_1260_flag=1_multi=761.7909_len=163884_fragment_1	vOTU_19494	42617	No		64	55	0	High-quality	High-quality	99.05	AAI-based (high-confidence)	0	1
VIBRANT_ERR3404743_k141_267_flag=0_multi=28.8944_len=11806	vOTU_19495	11806	No		20	8	0	Low-quality	Genome-fragment	29.17	AAI-based (high-confidence)	0	1
VIBRANT_ERR3404744_k141_18797_flag=0_multi=6.9690_len=4397	vOTU_19500	4397	No		4	1	0	Low-quality	Genome-fragment	10.22	AAI-based (high-confidence)	0	1
VIBRANT_ERR3404744_k141_10989_flag=0_multi=8.9917_len=42716	vOTU_19501	42716	No		64	27	2	High-quality	High-quality	90.46	AAI-based (high-confidence)	0	1
VIBRANT_ERR3404744_k141_5887_flag=0_multi=12.1690_len=4775	vOTU_19502	4775	No		10	2	0	Low-quality	Genome-fragment	5.96	HMM-based (lower-bound)	0	1
VIBRANT_ERR3404744_k141_17072_flag=1_multi=8.0555_len=8413	vOTU_19503	8413	No		9	4	0	Low-quality	Genome-fragment	17.36	AAI-based (medium-confidence)	0	1
VIBRANT_ERR3404744_k141_7963_flag=0_multi=7.0000_len=7644	vOTU_19504	7644	No		9	6	0	Low-quality	Genome-fragment	9.91	HMM-based (lower-bound)	0	1
VIBRANT_ERR3404744_k141_10394_flag=0_multi=46.9644_len=3540	vOTU_19505	3540	No		8	2	0	Low-quality	Genome-fragment	7.49	AAI-based (high-confidence)	0	1
VIBRANT_ERR3404744_k141_1804_flag=1_multi=4.0000_len=3609	vOTU_19506	3609	No		6	4	0	Low-quality	Genome-fragment	10.06	AAI-based (high-confidence)	0	1
VIBRANT_ERR3404744_k141_16116_flag=0_multi=10.3286_len=3230	vOTU_19507	3230	No		6	1	0	Low-quality	Genome-fragment	7.27	AAI-based (medium-confidence)	0	1
VIBRANT_ERR3404744_k141_10700_flag=1_multi=12.0000_len=3313	vOTU_19508	3313	No		4	1	0	Low-quality	Genome-fragment	3.72	HMM-based (lower-bound)	0	1
VIBRANT_ERR3404744_k141_2836_flag=0_multi=19.9215_len=5464	vOTU_27330	5464	No		5	3	0	Low-quality	Genome-fragment	15.72	AAI-based (high-confidence)	0	1
VIBRANT_ERR3404744_k141_21372_flag=0_multi=27.5656_len=491874_fragment_2	vOTU_19509	9277	No		16	3	0	Low-quality	Genome-fragment	18.09	AAI-based (medium-confidence)	0	1
VIBRANT_ERR3404744_k141_15188_flag=1_multi=6.0000_len=3827	vOTU_19510	3827	No		4	3	0	Low-quality	Genome-fragment	7.8	AAI-based (high-confidence)	0	1
VIBRANT_ERR3404744_k141_1955_flag=0_multi=6.0105_len=9310	vOTU_19511	9310	No		19	10	0	Low-quality	Genome-fragment	19.25	AAI-based (high-confidence)	0	1
VIBRANT_ERR3404744_k141_12387_flag=0_multi=10.7571_len=4628	vOTU_19512	4628	No		6	4	0	Low-quality	Genome-fragment	9.84	AAI-based (high-confidence)	0	1
VIBRANT_ERR3404744_k141_4749_flag=0_multi=8.9904_len=37794	vOTU_19513	37794	No		49	25	0	High-quality	High-quality	100	AAI-based (medium-confidence)	0	1
VIBRANT_ERR3404744_k141_9139_flag=0_multi=8.1936_len=3225	vOTU_19514	3225	No		10	1	0	Low-quality	Genome-fragment	7.93	AAI-based (high-confidence)	0	1
VIBRANT_ERR3404744_k141_4791_flag=1_multi=8.0000_len=6290	vOTU_19515	6290	No		8	1	0	High-quality	High-quality	94.1	AAI-based (high-confidence)	0	1
VIBRANT_ERR3404744_k141_19126_flag=0_multi=6.7899_len=3311	vOTU_24069	3311	No		3	2	0	Low-quality	Genome-fragment	5.53	AAI-based (medium-confidence)	0	1
VIBRANT_ERR3404744_k141_17349_flag=0_multi=10.0076_len=42269	vOTU_19516	42269	No		58	26	0	High-quality	High-quality	94.19	AAI-based (high-confidence)	0	1
VIBRANT_ERR3404744_k141_4843_flag=0_multi=19.2562_len=24664	vOTU_19517	24664	No		33	14	0	Medium-quality	Genome-fragment	65.87	AAI-based (medium-confidence)	0	1
VIBRANT_ERR3404744_k141_7429_flag=0_multi=88.3961_len=12840	vOTU_20419	12840	No		20	4	0	Low-quality	Genome-fragment	21.48	AAI-based (high-confidence)	0	1
VIBRANT_ERR3404744_k141_15395_flag=0_multi=17.2439_len=13271	vOTU_19518	13271	No		25	10	1	Low-quality	Genome-fragment	28.52	AAI-based (medium-confidence)	0	1
VIBRANT_ERR3404744_k141_3052_flag=1_multi=6.9851_len=8991	vOTU_19519	8991	No		14	8	0	Low-quality	Genome-fragment	14.01	HMM-based (lower-bound)	0	1
VIBRANT_ERR3404744_k141_4005_flag=1_multi=7.0000_len=6672	vOTU_19520	6672	No		14	12	0	Low-quality	Genome-fragment	17.85	AAI-based (high-confidence)	0	1
VIBRANT_ERR3404744_k141_5916_flag=0_multi=13.9747_len=11938	vOTU_24098	11938	No		16	15	0	Low-quality	Genome-fragment	31.22	AAI-based (high-confidence)	0	1
VIBRANT_ERR3404744_k141_4241_flag=0_multi=8.8314_len=3604	vOTU_24069	3604	No		8	5	0	Low-quality	Genome-fragment	8.41	AAI-based (high-confidence)	0	1
VIBRANT_ERR3404744_k141_929_flag=0_multi=8.9561_len=8154	vOTU_53585	8154	No		14	3	0	Low-quality	Genome-fragment	23.99	AAI-based (high-confidence)	0	1
VIBRANT_ERR3404744_k141_8080_flag=0_multi=13.9475_len=11031	vOTU_19521	11031	No		9	3	0	Low-quality	Genome-fragment	25.74	AAI-based (medium-confidence)	0	1
VIBRANT_ERR3404744_k141_10607_flag=1_multi=5.0000_len=3926	vOTU_19522	3926	No		8	8	0	Low-quality	Genome-fragment	10.82	AAI-based (medium-confidence)	0	1
VIBRANT_ERR3404744_k141_19860_flag=0_multi=6.9167_len=5041	vOTU_25078	5041	No		9	1	0	Low-quality	Genome-fragment	42.21	AAI-based (high-confidence)	0	1
VIBRANT_ERR3404744_k141_5255_flag=1_multi=6.0000_len=9859	vOTU_19523	9859	No		19	5	0	Low-quality	Genome-fragment	26.96	AAI-based (high-confidence)	0	1
VIBRANT_ERR3404744_k141_6699_flag=0_multi=9.7129_len=35982	vOTU_19524	35982	No		51	26	2	High-quality	High-quality	94.72	AAI-based (medium-confidence)	0	1
VIBRANT_ERR3404744_k141_12082_flag=1_multi=30.9875_len=193945_fragment_4	vOTU_19525	25974	No		36	3	1	Low-quality	Genome-fragment	24.27	HMM-based (lower-bound)	0	1
VIBRANT_ERR3404744_k141_2639_flag=0_multi=11.8474_len=7060	vOTU_24105	7060	No		12	12	0	Low-quality	Genome-fragment	18.8	AAI-based (high-confidence)	0	1
VIBRANT_ERR3404744_k141_10272_flag=0_multi=14.6851_len=4637	vOTU_55002	4637	No		4	4	0	Low-quality	Genome-fragment	13.09	AAI-based (high-confidence)	0	1
VIBRANT_ERR3404744_k141_6734_flag=0_multi=16.0999_len=12584	vOTU_19526	12584	No		16	1	0	Low-quality	Genome-fragment	14.13	HMM-based (lower-bound)	0	1
VIBRANT_ERR3404744_k141_5241_flag=0_multi=12.1652_len=5195	vOTU_19527	5195	No		6	2	0	Low-quality	Genome-fragment	10.55	AAI-based (high-confidence)	0	1
VIBRANT_ERR3404744_k141_17431_flag=1_multi=6.9839_len=8339	vOTU_19528	8339	No		8	7	0	Low-quality	Genome-fragment	22.15	AAI-based (high-confidence)	0	1
VIBRANT_ERR3404744_k141_10515_flag=1_multi=8.9609_len=4648	vOTU_19529	4648	No		7	4	0	Low-quality	Genome-fragment	9.18	AAI-based (high-confidence)	0	1
VIBRANT_ERR3404744_k141_13412_flag=0_multi=17.9111_len=37146	vOTU_19530	37146	No		48	29	1	High-quality	High-quality	95.57	AAI-based (medium-confidence)	0	1
VIBRANT_ERR3404744_k141_17615_flag=1_multi=8.0000_len=6876	vOTU_19531	6876	No		11	6	0	Low-quality	Genome-fragment	16.04	AAI-based (high-confidence)	0	1
VIBRANT_ERR3404744_k141_14263_flag=0_multi=10.9616_len=5876	vOTU_19532	5876	No		10	6	0	Low-quality	Genome-fragment	11.23	AAI-based (medium-confidence)	0	1
VIBRANT_ERR3404744_k141_2629_flag=1_multi=7.3336_len=11416	vOTU_20189	11416	No		13	10	1	Low-quality	Genome-fragment	26.15	AAI-based (high-confidence)	0	1
VIBRANT_ERR3404744_k141_5946_flag=0_multi=9.0132_len=6199	vOTU_19533	6199	No		9	5	0	Low-quality	Genome-fragment	10.34	HMM-based (lower-bound)	0	1
VIBRANT_ERR3404744_k141_2407_flag=1_multi=5.0000_len=4818	vOTU_19534	4818	No		7	6	0	Low-quality	Genome-fragment	11.34	AAI-based (high-confidence)	0	1
VIBRANT_ERR3404744_k141_15874_flag=0_multi=26.4682_len=12145	vOTU_19535	12145	No		16	5	0	Low-quality	Genome-fragment	28.93	AAI-based (medium-confidence)	0	1
VIBRANT_ERR3404744_k141_11174_flag=1_multi=5.0000_len=9660	vOTU_19536	9660	No		19	13	0	Low-quality	Genome-fragment	22.73	AAI-based (high-confidence)	0	1
VIBRANT_ERR3404744_k141_4058_flag=0_multi=6.9734_len=5107	vOTU_19537	5107	No		5	4	0	Low-quality	Genome-fragment	13.82	AAI-based (high-confidence)	0	1
VIBRANT_ERR3404744_k141_4017_flag=0_multi=8.0733_len=4261	vOTU_19538	4261	No		7	4	0	Low-quality	Genome-fragment	8.67	AAI-based (high-confidence)	0	1
VIBRANT_ERR3404744_k141_8577_flag=0_multi=12.9699_len=17667	vOTU_19539	17667	No		18	9	0	Low-quality	Genome-fragment	37.72	AAI-based (medium-confidence)	0	1
VIBRANT_ERR3404744_k141_11482_flag=0_multi=8.0000_len=5351	vOTU_19540	5351	No		5	5	0	Low-quality	Genome-fragment	12.58	AAI-based (medium-confidence)	0	1
VIBRANT_ERR3404744_k141_6039_flag=0_multi=5.9783_len=5204	vOTU_19541	5204	No		7	5	0	Low-quality	Genome-fragment	10.07	AAI-based (high-confidence)	0	1
VIBRANT_ERR3404744_k141_9582_flag=0_multi=6.9757_len=5563	vOTU_19542	5563	No		8	2	0	Low-quality	Genome-fragment	8.4	HMM-based (lower-bound)	0	1
VIBRANT_ERR3404744_k141_9849_flag=0_multi=15.6657_len=10917	vOTU_19543	10917	No		19	8	0	Low-quality	Genome-fragment	25.47	AAI-based (high-confidence)	0	1
VIBRANT_ERR3404744_k141_18518_flag=1_multi=16.7619_len=4550	vOTU_19544	4550	No		5	4	0	Low-quality	Genome-fragment	9.56	AAI-based (high-confidence)	0	1
VIBRANT_ERR3404744_k141_18168_flag=0_multi=9.0000_len=3443	vOTU_19545	3443	No		7	1	0	Low-quality	Genome-fragment	8.99	AAI-based (high-confidence)	0	1
VIBRANT_ERR3404744_k141_5492_flag=0_multi=13.9138_len=6780	vOTU_19546	6780	No		10	8	0	Low-quality	Genome-fragment	14.75	AAI-based (medium-confidence)	0	1
VIBRANT_ERR3404744_k141_20509_flag=1_multi=4.0000_len=3729	vOTU_19547	3729	No		4	3	0	Low-quality	Genome-fragment	3.34	HMM-based (lower-bound)	0	1
VIBRANT_ERR3404744_k141_6296_flag=1_multi=5.0000_len=7398	vOTU_54013	7398	No		16	9	0	Low-quality	Genome-fragment	15.3	AAI-based (high-confidence)	0	1
VIBRANT_ERR3404744_k141_14109_flag=1_multi=4.0000_len=3645	vOTU_19548	3645	No		5	1	0	Low-quality	Genome-fragment	2.46	HMM-based (lower-bound)	0	1
VIBRANT_ERR3404744_k141_6472_flag=0_multi=35.0805_len=9039	vOTU_19549	9039	No		10	7	0	Low-quality	Genome-fragment	15.98	AAI-based (medium-confidence)	0	1
VIBRANT_ERR3404744_k141_21715_flag=0_multi=6.9601_len=3451	vOTU_19550	3451	No		9	4	0	Low-quality	Genome-fragment	6.82	AAI-based (medium-confidence)	0	1
VIBRANT_ERR3404744_k141_10638_flag=0_multi=17.3887_len=7227	vOTU_19551	7227	No		12	9	0	Low-quality	Genome-fragment	16.06	AAI-based (high-confidence)	0	1
VIBRANT_ERR3404744_k141_17123_flag=1_multi=5.0000_len=7117	vOTU_19552	7117	No		14	4	0	Low-quality	Genome-fragment	19.28	AAI-based (medium-confidence)	0	1
VIBRANT_ERR3404744_k141_196_flag=0_multi=13.2591_len=8224	vOTU_19553	8224	No		14	4	0	Low-quality	Genome-fragment	16.72	AAI-based (high-confidence)	0	1
VIBRANT_ERR3404744_k141_2161_flag=0_multi=8.9708_len=6165	vOTU_19554	6165	No		5	1	0	Low-quality	Genome-fragment	6.92	HMM-based (lower-bound)	0	1
VIBRANT_ERR3404744_k141_19696_flag=0_multi=7.0000_len=5645	vOTU_19555	5645	No		7	5	0	Low-quality	Genome-fragment	12.37	AAI-based (medium-confidence)	0	1
VIBRANT_ERR3404744_k141_16906_flag=1_multi=8.0000_len=3683	vOTU_19556	3683	No		8	4	0	Low-quality	Genome-fragment	7.65	AAI-based (medium-confidence)	0	1
VIBRANT_ERR3404744_k141_8081_flag=0_multi=10.3822_len=3487	vOTU_19557	3487	No		4	4	0	Low-quality	Genome-fragment	9.99	AAI-based (high-confidence)	0	1
VIBRANT_ERR3404744_k141_12185_flag=0_multi=6.9692_len=4426	vOTU_25459	4426	No		7	5	0	Low-quality	Genome-fragment	10.33	AAI-based (medium-confidence)	0	1
VIBRANT_ERR3404744_k141_10273_flag=1_multi=4.9934_len=6161	vOTU_19558	6161	No		6	5	0	Low-quality	Genome-fragment	17.64	AAI-based (high-confidence)	0	1
VIBRANT_ERR3404744_k141_10420_flag=0_multi=20.0000_len=3845	vOTU_19559	3845	No		8	2	0	Low-quality	Genome-fragment	8.82	AAI-based (medium-confidence)	0	1
VIBRANT_ERR3404744_k141_6883_flag=0_multi=71.6222_len=15883	vOTU_77471	15883	No		36	24	1	Low-quality	Genome-fragment	37	AAI-based (high-confidence)	0	1
VIBRANT_ERR3404744_k141_18245_flag=0_multi=12.9747_len=21458	vOTU_19560	21458	No		32	6	0	Medium-quality	Genome-fragment	56.2	AAI-based (high-confidence)	0	1
VIBRANT_ERR3404744_k141_13499_flag=1_multi=8.0000_len=4033	vOTU_24105	4033	No		4	3	0	Low-quality	Genome-fragment	11.63	AAI-based (high-confidence)	0	1
VIBRANT_ERR3404744_k141_10383_flag=0_multi=15.7066_len=3113	vOTU_19561	3113	No		5	2	0	Low-quality	Genome-fragment	3.81	HMM-based (lower-bound)	0	1
VIBRANT_ERR3404744_k141_8486_flag=0_multi=47.3871_len=39871	vOTU_19562	39871	No		55	27	3	High-quality	High-quality	100	AAI-based (medium-confidence)	0	1
VIBRANT_ERR3404744_k141_4720_flag=0_multi=40.8940_len=8442	vOTU_19563	8442	No		11	6	0	Low-quality	Genome-fragment	20.26	AAI-based (high-confidence)	0	1
VIBRANT_ERR3404744_k141_10044_flag=0_multi=19.0000_len=7563	vOTU_19564	7563	No		10	9	0	Low-quality	Genome-fragment	17.7	AAI-based (medium-confidence)	0	1
VIBRANT_ERR3404744_k141_5572_flag=0_multi=17.6782_len=8183	vOTU_19565	8183	No		12	7	0	Low-quality	Genome-fragment	19.18	AAI-based (medium-confidence)	0	1
VIBRANT_ERR3404744_k141_21357_flag=0_multi=8.9796_len=17386_fragment_1	vOTU_19566	10204	No		16	3	0	Low-quality	Genome-fragment	28.11	AAI-based (high-confidence)	0	1
VIBRANT_ERR3404744_k141_10986_flag=0_multi=9.8756_len=3325	vOTU_19567	3325	No		7	3	0	Low-quality	Genome-fragment	7.31	AAI-based (high-confidence)	0	1
VIBRANT_ERR3404744_k141_5382_flag=0_multi=8.1931_len=13749	vOTU_19568	13749	No		17	12	0	Low-quality	Genome-fragment	36.81	AAI-based (medium-confidence)	0	1
VIBRANT_ERR3404744_k141_5133_flag=0_multi=9.8144_len=7222	vOTU_19569	7222	No		6	2	0	Low-quality	Genome-fragment	17.28	AAI-based (high-confidence)	0	1
VIBRANT_ERR3404744_k141_2573_flag=0_multi=31.9430_len=3913	vOTU_19570	3913	No		7	2	0	Low-quality	Genome-fragment	7.82	AAI-based (high-confidence)	0	1
VIBRANT_ERR3404744_k141_21185_flag=0_multi=11.4282_len=4517	vOTU_19571	4517	No		10	4	0	Low-quality	Genome-fragment	8.28	AAI-based (medium-confidence)	0	1
VIBRANT_ERR3404744_k141_12535_flag=0_multi=6.9592_len=3373	vOTU_19572	3373	No		6	2	0	Low-quality	Genome-fragment	3.88	HMM-based (lower-bound)	0	1
VIBRANT_ERR3404744_k141_10414_flag=0_multi=19.7842_len=4807	vOTU_19573	4807	No		9	1	0	Low-quality	Genome-fragment	11.32	AAI-based (medium-confidence)	0	1
VIBRANT_ERR3404744_k141_7212_flag=0_multi=14.1719_len=4534	vOTU_55796	4534	No		4	2	0	Low-quality	Genome-fragment	10.76	AAI-based (high-confidence)	0	1
VIBRANT_ERR3404744_k141_8641_flag=0_multi=11.3198_len=5101	vOTU_19574	5101	No		9	5	0	Low-quality	Genome-fragment	10.31	AAI-based (medium-confidence)	0	1
VIBRANT_ERR3404744_k141_2035_flag=1_multi=7.5185_len=4062	vOTU_19575	4062	No		5	4	0	Low-quality	Genome-fragment	11.13	AAI-based (medium-confidence)	0	1
VIBRANT_ERR3404744_k141_9239_flag=0_multi=8.2215_len=4217	vOTU_19576	4217	No		5	4	0	Low-quality	Genome-fragment	9.85	AAI-based (high-confidence)	0	1
VIBRANT_ERR3404744_k141_21832_flag=1_multi=8.0000_len=25263	vOTU_19577	25263	No		29	14	0	Low-quality	Genome-fragment	40.7	AAI-based (medium-confidence)	0	1
VIBRANT_ERR3404744_k141_8184_flag=0_multi=10.1037_len=18134	vOTU_19578	18134	No		26	24	0	Medium-quality	Genome-fragment	54.37	AAI-based (high-confidence)	0	1
VIBRANT_ERR3404744_k141_19077_flag=0_multi=4.9727_len=3370	vOTU_19579	3370	No		5	3	0	Low-quality	Genome-fragment	9.05	AAI-based (medium-confidence)	0	1
VIBRANT_ERR3404744_k141_2963_flag=1_multi=7.0000_len=11229	vOTU_19580	11229	No		14	9	0	Low-quality	Genome-fragment	26.62	AAI-based (high-confidence)	0	1
VIBRANT_ERR3404744_k141_15384_flag=1_multi=5.0000_len=8253	vOTU_19581	8253	No		9	8	0	Low-quality	Genome-fragment	21.67	AAI-based (medium-confidence)	0	1
VIBRANT_ERR3404744_k141_18567_flag=0_multi=6.8533_len=13881	vOTU_19582	13881	No		23	14	0	Low-quality	Genome-fragment	31.39	AAI-based (medium-confidence)	0	1
VIBRANT_ERR3404744_k141_15536_flag=0_multi=27.1247_len=3412	vOTU_19583	3412	No		4	2	0	Low-quality	Genome-fragment	6.97	AAI-based (high-confidence)	0	1
VIBRANT_ERR3404744_k141_5221_flag=0_multi=24.8207_len=5541	vOTU_19584	5541	No		7	4	0	Low-quality	Genome-fragment	12.87	AAI-based (high-confidence)	0	1
VIBRANT_ERR3404744_k141_5860_flag=0_multi=11.8389_len=3039	vOTU_20558	3039	No		8	5	0	Low-quality	Genome-fragment	8.61	AAI-based (high-confidence)	0	1
VIBRANT_ERR3404744_k141_22242_flag=0_multi=40.0000_len=52686	vOTU_19585	52686	No		45	25	0	Medium-quality	Genome-fragment	83.04	AAI-based (medium-confidence)	0	1
VIBRANT_ERR3404744_k141_10038_flag=0_multi=14.0461_len=19766	vOTU_19586	19766	No		35	17	0	Low-quality	Genome-fragment	41.69	AAI-based (medium-confidence)	0	1
VIBRANT_ERR3404744_k141_15018_flag=0_multi=16.9197_len=4876	vOTU_19587	4876	No		4	2	0	Low-quality	Genome-fragment	10.25	AAI-based (high-confidence)	0	1
VIBRANT_ERR3404744_k141_19938_flag=0_multi=8.9569_len=8307	vOTU_19588	8307	No		18	4	0	Low-quality	Genome-fragment	19.86	AAI-based (high-confidence)	0	1
VirFinder_ERR3404744_k141_13634_flag=0_multi=111.0393_len=6215	vOTU_19589	6215	No		9	2	0	Low-quality	Genome-fragment	41.43	AAI-based (high-confidence)	0	1
VirFinder_ERR3404744_k141_20833_flag=1_multi=7.8586_len=3558	vOTU_19590	3558	No		2	1	0	Low-quality	Genome-fragment	7.99	AAI-based (medium-confidence)	0	1
VirSorter2_ERR3404744_k141_416||lt2gene	vOTU_19591	3133	No		1	1	0	Low-quality	Genome-fragment	6.22	AAI-based (high-confidence)	0	1
VirSorter2_ERR3404744_k141_781||full	vOTU_19592	6089	No		15	7	0	Low-quality	Genome-fragment	13.3	AAI-based (medium-confidence)	0	1
VirSorter2_ERR3404744_k141_1740||full	vOTU_21608	3392	No		3	2	0	Low-quality	Genome-fragment	9.57	AAI-based (high-confidence)	0	1
VirSorter2_ERR3404744_k141_2655||full	vOTU_19593	4486	No		10	1	0	Low-quality	Genome-fragment	1.98	HMM-based (lower-bound)	0	1
VirSorter2_ERR3404744_k141_2806||full	vOTU_19594	5655	No		9	1	0	Low-quality	Genome-fragment	4.21	HMM-based (lower-bound)	0	1
VirSorter2_ERR3404744_k141_4398||full	vOTU_19595	3173	No		5	4	0	Low-quality	Genome-fragment	6.31	AAI-based (high-confidence)	0	1
VirSorter2_ERR3404744_k141_4419||full	vOTU_19596	4598	No		3	3	0	Low-quality	Genome-fragment	9.46	AAI-based (high-confidence)	0	1
VirSorter2_ERR3404744_k141_6102||full	vOTU_19597	27380	No		30	7	1	Medium-quality	Genome-fragment	68.49	AAI-based (high-confidence)	0	1
VirSorter2_ERR3404744_k141_6777||full	vOTU_19598	6889	No		11	2	0	Low-quality	Genome-fragment	10.78	HMM-based (lower-bound)	0	1
VirSorter2_ERR3404744_k141_7059||full	vOTU_19599	3257	No		3	3	0	Low-quality	Genome-fragment	8.55	AAI-based (high-confidence)	0	1
VirSorter2_ERR3404744_k141_7690||full	vOTU_19600	5702	No		8	2	0	Low-quality	Genome-fragment	9.64	HMM-based (lower-bound)	0	1
VirSorter2_ERR3404744_k141_7836||full	vOTU_19601	3038	No		4	3	0	Low-quality	Genome-fragment	6.02	AAI-based (medium-confidence)	0	1
VirSorter2_ERR3404744_k141_10037||full	vOTU_42719	7999	No		11	4	1	Low-quality	Genome-fragment	24.4	AAI-based (high-confidence)	0	1
VirSorter2_ERR3404744_k141_11240||full	vOTU_19602	3219	No		4	1	0	Low-quality	Genome-fragment	2.28	HMM-based (lower-bound)	0	1
VirSorter2_ERR3404744_k141_11970||full	vOTU_19603	3489	No		3	2	0	Low-quality	Genome-fragment	8.66	AAI-based (medium-confidence)	0	1
VirSorter2_ERR3404744_k141_15086||full	vOTU_19604	4689	No		3	2	0	Low-quality	Genome-fragment	13.54	AAI-based (high-confidence)	0	1
VirSorter2_ERR3404744_k141_15768||full	vOTU_19605	3144	No		3	1	0	Low-quality	Genome-fragment	6.04	AAI-based (high-confidence)	0	1
VirSorter2_ERR3404744_k141_16224||full	vOTU_19606	4062	No		3	2	0	Low-quality	Genome-fragment	6.18	HMM-based (lower-bound)	0	1
VirSorter2_ERR3404744_k141_17428||full	vOTU_19607	6674	No		3	2	0	Low-quality	Genome-fragment	9.66	HMM-based (lower-bound)	0	1
VirSorter2_ERR3404744_k141_18698||lt2gene	vOTU_23485	4568	No		2	2	0	Low-quality	Genome-fragment	10.32	AAI-based (high-confidence)	0	1
VirSorter2_ERR3404744_k141_19141||full	vOTU_19608	4558	No		3	3	0	Low-quality	Genome-fragment	13.16	AAI-based (high-confidence)	0	1
VirSorter2_ERR3404744_k141_21747||full	vOTU_19609	5914	No		3	2	0	Low-quality	Genome-fragment	9.34	AAI-based (medium-confidence)	0	1
VIBRANT_ERR3404745_k141_4207_flag=0_multi=251.7373_len=844573_fragment_1	vOTU_19610	50263	No		78	50	0	High-quality	High-quality	100	AAI-based (high-confidence)	0	1
VIBRANT_ERR3404745_k141_551_flag=0_multi=464.0933_len=4815	vOTU_16954	4815	No		9	4	0	Low-quality	Genome-fragment	13.16	AAI-based (high-confidence)	0	1
VIBRANT_ERR3404746_k141_2858_flag=0_multi=97.8029_len=25000	vOTU_19612	25000	No		38	26	0	Low-quality	Genome-fragment	42.65	HMM-based (lower-bound)	0	1
VIBRANT_ERR3404746_k141_709_flag=1_multi=5.0000_len=5441	vOTU_35403	5441	No		7	6	0	Low-quality	Genome-fragment	14.06	AAI-based (high-confidence)	0	1
VIBRANT_ERR3404746_k141_3051_flag=0_multi=154.2490_len=9164	vOTU_42360	9164	No		11	8	0	Low-quality	Genome-fragment	25.71	AAI-based (high-confidence)	0	1
VIBRANT_ERR3404746_k141_54_flag=1_multi=6.0000_len=5359	vOTU_26047	5359	No		9	7	0	Low-quality	Genome-fragment	13.15	AAI-based (high-confidence)	0	1
VIBRANT_ERR3404746_k141_1564_flag=0_multi=28.4273_len=53648_fragment_1	vOTU_22515	11511	No		18	2	0	High-quality	High-quality	97.83	AAI-based (high-confidence)	0	1
VIBRANT_ERR3404746_k141_1452_flag=1_multi=15.9862_len=50156	vOTU_19613	50156	No		72	25	2	High-quality	High-quality	100	AAI-based (high-confidence)	0	1
VIBRANT_ERR3404746_k141_3312_flag=3_multi=54.0014_len=37580	vOTU_19614	37580	No		54	16	0	Medium-quality	Genome-fragment	78.03	AAI-based (high-confidence)	0	1	low-confidence DTR
VirFinder_ERR3404746_k141_1507_flag=1_multi=4.0000_len=3870	vOTU_19615	3870	No		3	3	0	Low-quality	Genome-fragment	9.88	AAI-based (high-confidence)	0	1
VirSorter2_ERR3404746_k141_426||full	vOTU_36183	3450	No		2	1	0	Low-quality	Genome-fragment	8.24	AAI-based (high-confidence)	0	1
VirSorter2_ERR3404746_k141_3299||full	vOTU_64907	4321	No		7	1	0	Low-quality	Genome-fragment	1.3	HMM-based (lower-bound)	0	1
VIBRANT_ERR3404747_k141_4890_flag=1_multi=7.0000_len=5202	vOTU_19617	5202	No		8	6	0	Low-quality	Genome-fragment	13.33	AAI-based (high-confidence)	0	1
VIBRANT_ERR3404747_k141_470_flag=1_multi=4.0000_len=9649	vOTU_19618	9649	No		20	8	0	Low-quality	Genome-fragment	26.99	AAI-based (high-confidence)	0	1
VIBRANT_ERR3404747_k141_3662_flag=1_multi=8.9699_len=12382	vOTU_19619	12382	No		19	4	1	High-quality	High-quality	99.52	AAI-based (high-confidence)	0	1
VIBRANT_ERR3404747_k141_5205_flag=0_multi=23.9570_len=11909	vOTU_19620	11909	No		8	7	0	Low-quality	Genome-fragment	27.27	AAI-based (high-confidence)	0	1
VIBRANT_ERR3404747_k141_2440_flag=1_multi=7.0000_len=11116	vOTU_19621	11116	No		17	15	0	Low-quality	Genome-fragment	29.2	AAI-based (high-confidence)	0	1
VIBRANT_ERR3404747_k141_1058_flag=1_multi=4.0000_len=4022	vOTU_39018	4022	No		9	9	0	Low-quality	Genome-fragment	12.22	AAI-based (high-confidence)	0	1
VIBRANT_ERR3404747_k141_4873_flag=0_multi=181.5341_len=84681_fragment_1	vOTU_19622	50092	No		50	4	3	Medium-quality	Genome-fragment	54.69	AAI-based (medium-confidence)	0	1
VIBRANT_ERR3404747_k141_5634_flag=0_multi=204.2759_len=167773_fragment_1	vOTU_19623	17096	No		25	13	2	Low-quality	Genome-fragment	35.51	AAI-based (medium-confidence)	0	1
VIBRANT_ERR3404747_k141_1521_flag=1_multi=4.0000_len=4231	vOTU_19624	4231	No		5	3	0	Low-quality	Genome-fragment	3.03	AAI-based (medium-confidence)	0	1
VIBRANT_ERR3404747_k141_1753_flag=0_multi=194.4318_len=20661	vOTU_28392	20661	No		23	16	0	Low-quality	Genome-fragment	38.4	AAI-based (high-confidence)	0	1
VIBRANT_ERR3404747_k141_1009_flag=0_multi=25.7072_len=88045_fragment_1	vOTU_19625	21764	No		45	24	0	Medium-quality	Genome-fragment	50.95	AAI-based (high-confidence)	0	1
VIBRANT_ERR3404747_k141_1070_flag=0_multi=23.3374_len=32237	vOTU_19626	32237	No		47	33	0	Medium-quality	Genome-fragment	74.17	AAI-based (high-confidence)	0	1
VIBRANT_ERR3404747_k141_2907_flag=1_multi=7.0000_len=15883	vOTU_19627	15883	No		32	9	1	Low-quality	Genome-fragment	42.1	AAI-based (high-confidence)	0	1
VIBRANT_ERR3404747_k141_3744_flag=0_multi=209.0254_len=25481	vOTU_19628	25481	No		30	19	0	Medium-quality	Genome-fragment	53.38	AAI-based (high-confidence)	0	1
VirFinder_ERR3404747_k141_2548_flag=1_multi=6.0000_len=3167	vOTU_19629	3167	No		2	1	0	Low-quality	Genome-fragment	8.19	AAI-based (high-confidence)	0	1
VirFinder_ERR3404747_k141_4744_flag=1_multi=7.0000_len=4079	vOTU_19630	4079	No		3	3	0	Low-quality	Genome-fragment	10.67	AAI-based (high-confidence)	0	1
VirSorter2_ERR3404747_k141_1103||full	vOTU_19631	4178	No		3	1	0	Low-quality	Genome-fragment	24.81	AAI-based (high-confidence)	0	1
VirSorter2_ERR3404747_k141_2794||full	vOTU_19632	3151	No		3	1	0	Low-quality	Genome-fragment	7.48	AAI-based (high-confidence)	0	1
VIBRANT_ERR3404748_k141_7268_flag=0_multi=12.9991_len=282928_fragment_1	vOTU_19633	45425	No		62	40	0	High-quality	High-quality	98.46	AAI-based (high-confidence)	0	1
VIBRANT_ERR3404748_k141_7432_flag=0_multi=315.3587_len=13762	vOTU_23811	13762	No		15	2	0	Low-quality	Genome-fragment	20.59	HMM-based (lower-bound)	0	1
VIBRANT_ERR3404748_k141_5230_flag=0_multi=38.9941_len=861878_fragment_14	vOTU_20052	35025	No		48	20	1	Medium-quality	Genome-fragment	88.44	AAI-based (high-confidence)	0	1
VIBRANT_ERR3404748_k141_5230_flag=0_multi=38.9941_len=861878_fragment_3	vOTU_19634	32687	No		51	17	0	High-quality	High-quality	90.45	AAI-based (medium-confidence)	0	1
VIBRANT_ERR3404748_k141_8287_flag=0_multi=340.0130_len=119602_fragment_1	vOTU_19635	43881	No		55	18	1	High-quality	High-quality	100	AAI-based (medium-confidence)	0	1
VIBRANT_ERR3404748_k141_6387_flag=0_multi=17.8712_len=5949	vOTU_19636	5949	No		10	3	0	Low-quality	Genome-fragment	13.55	AAI-based (high-confidence)	0	1
VIBRANT_ERR3404748_k141_5163_flag=0_multi=14.1634_len=21237	vOTU_33150	21237	No		46	24	0	Low-quality	Genome-fragment	49.59	AAI-based (high-confidence)	0	1
VIBRANT_ERR3404748_k141_8060_flag=0_multi=12.5036_len=582246_fragment_2	vOTU_19637	47925	No		75	48	0	High-quality	High-quality	100	AAI-based (high-confidence)	0	1
VIBRANT_ERR3404748_k141_9098_flag=0_multi=10.9922_len=28394	vOTU_19638	28394	No		43	30	0	Medium-quality	Genome-fragment	66.94	AAI-based (high-confidence)	0	1
VIBRANT_ERR3404748_k141_9123_flag=3_multi=84.0024_len=35674	vOTU_19639	35674	No		45	11	0	Complete	High-quality	100	DTR (high-confidence)	0	1
VirSorter2_ERR3404748_k141_973||lt2gene	vOTU_19620	5844	No		1	1	0	Low-quality	Genome-fragment	13.14	AAI-based (high-confidence)	0	1
VirSorter2_ERR3404748_k141_3540||full	vOTU_19640	18569	No		26	6	1	High-quality	High-quality	100	AAI-based (high-confidence)	0	1
VirSorter2_ERR3404748_k141_8560||full	vOTU_19641	15982	No		24	3	1	Low-quality	Genome-fragment	46.38	AAI-based (medium-confidence)	0	1
VIBRANT_ERR3404749_k141_8728_flag=0_multi=32.9930_len=207196_fragment_2	vOTU_55858	29920	No		43	26	0	Medium-quality	Genome-fragment	83.38	AAI-based (medium-confidence)	0	1
VIBRANT_ERR3404749_k141_8728_flag=0_multi=32.9930_len=207196_fragment_3	vOTU_19650	12273	No		21	7	0	Low-quality	Genome-fragment	9.64	HMM-based (lower-bound)	0	1
VIBRANT_ERR3404749_k141_6896_flag=0_multi=25.3658_len=27842_fragment_1	vOTU_19651	12027	No		15	12	0	Low-quality	Genome-fragment	31.5	AAI-based (high-confidence)	0	1
VIBRANT_ERR3404749_k141_676_flag=0_multi=24.8650_len=158823_fragment_1	vOTU_19652	38959	No		56	26	0	High-quality	High-quality	92.98	AAI-based (high-confidence)	0	1
VIBRANT_ERR3404749_k141_11483_flag=0_multi=103.9258_len=30660_fragment_1	vOTU_55505	8082	No		8	6	0	Low-quality	Genome-fragment	23.55	AAI-based (high-confidence)	0	1
VIBRANT_ERR3404749_k141_8377_flag=1_multi=5.0000_len=5598	vOTU_19653	5598	No		7	3	0	Low-quality	Genome-fragment	12.09	AAI-based (high-confidence)	0	1
VIBRANT_ERR3404749_k141_971_flag=0_multi=25.1429_len=5703	vOTU_19654	5703	No		9	2	0	Low-quality	Genome-fragment	13.61	AAI-based (high-confidence)	0	1
VIBRANT_ERR3404749_k141_1663_flag=0_multi=18.7719_len=3613	vOTU_19655	3613	No		4	2	0	Low-quality	Genome-fragment	12.11	AAI-based (high-confidence)	0	1
VIBRANT_ERR3404749_k141_929_flag=0_multi=68.1753_len=76032_fragment_1	vOTU_19656	31750	No		33	19	1	Medium-quality	Genome-fragment	68.14	AAI-based (high-confidence)	0	1
VIBRANT_ERR3404749_k141_8237_flag=1_multi=4.0000_len=3366	vOTU_19657	3366	No		6	5	0	Low-quality	Genome-fragment	9.14	AAI-based (high-confidence)	0	1
VIBRANT_ERR3404749_k141_7844_flag=0_multi=46.0606_len=94511_fragment_1	vOTU_19658	35724	No		60	25	0	High-quality	High-quality	96.82	AAI-based (high-confidence)	0	1
VIBRANT_ERR3404749_k141_309_flag=0_multi=101.1317_len=61529_fragment_1	vOTU_56167	16531	No		21	10	0	Low-quality	Genome-fragment	38.05	AAI-based (medium-confidence)	0	1
VIBRANT_ERR3404749_k141_1128_flag=0_multi=51.9802_len=113355_fragment_1	vOTU_53344	14515	No		16	2	1	Low-quality	Genome-fragment	9.72	HMM-based (lower-bound)	0	1
VIBRANT_ERR3404749_k141_2524_flag=0_multi=106.1399_len=25233_fragment_1	vOTU_60811	8260	No		10	3	0	Low-quality	Genome-fragment	20.09	AAI-based (medium-confidence)	0	1
VIBRANT_ERR3404749_k141_2891_flag=0_multi=28.7018_len=4273	vOTU_19659	4273	No		6	4	0	Low-quality	Genome-fragment	11.07	AAI-based (high-confidence)	0	1
VIBRANT_ERR3404749_k141_12163_flag=0_multi=89.9706_len=66825_fragment_1	vOTU_16954	31168	No		46	27	0	Medium-quality	Genome-fragment	88.47	AAI-based (high-confidence)	0	1
VIBRANT_ERR3404749_k141_2087_flag=1_multi=71.8344_len=19861_fragment_1	vOTU_36091	12744	No		19	9	1	Low-quality	Genome-fragment	29.32	AAI-based (high-confidence)	0	1
VIBRANT_ERR3404749_k141_5653_flag=1_multi=7.0000_len=7620	vOTU_63724	7620	No		11	10	0	Low-quality	Genome-fragment	16.27	AAI-based (medium-confidence)	0	1
VIBRANT_ERR3404749_k141_1952_flag=1_multi=76.3003_len=4920	vOTU_61642	4920	No		7	4	1	Low-quality	Genome-fragment	6.54	HMM-based (lower-bound)	0	1
VIBRANT_ERR3404749_k141_11061_flag=1_multi=8.0000_len=14321	vOTU_19660	14321	No		28	6	0	Low-quality	Genome-fragment	11.58	HMM-based (lower-bound)	0	1
VIBRANT_ERR3404749_k141_1037_flag=0_multi=35.2380_len=22837	vOTU_19661	22837	No		26	20	0	Low-quality	Genome-fragment	46.06	AAI-based (high-confidence)	0	1
VIBRANT_ERR3404749_k141_3752_flag=1_multi=5.0000_len=6199	vOTU_7325	6199	No		12	4	0	Low-quality	Genome-fragment	15.13	AAI-based (high-confidence)	0	1
VIBRANT_ERR3404749_k141_5794_flag=1_multi=6.0000_len=8285	vOTU_19662	8285	No		13	5	0	Low-quality	Genome-fragment	20.51	AAI-based (high-confidence)	0	1
VIBRANT_ERR3404749_k141_7737_flag=1_multi=3.0000_len=3712	vOTU_38277	3712	No		8	2	0	Low-quality	Genome-fragment	10.77	AAI-based (high-confidence)	0	1
VIBRANT_ERR3404749_k141_3229_flag=0_multi=36.8887_len=14370	vOTU_19663	14370	No		26	10	1	Low-quality	Genome-fragment	28.66	AAI-based (high-confidence)	0	1
VIBRANT_ERR3404749_k141_11345_flag=0_multi=39.9256_len=23213	vOTU_19664	23213	No		29	18	0	Medium-quality	Genome-fragment	50.77	AAI-based (high-confidence)	0	1
VIBRANT_ERR3404749_k141_6125_flag=1_multi=13.6989_len=101026_fragment_2	vOTU_19665	43344	No		70	30	1	High-quality	High-quality	100	AAI-based (high-confidence)	0	1
VIBRANT_ERR3404749_k141_1284_flag=0_multi=92.2563_len=3110	vOTU_21604	3110	No		5	4	0	Low-quality	Genome-fragment	8.98	AAI-based (medium-confidence)	0	1
VIBRANT_ERR3404749_k141_10404_flag=1_multi=8.0000_len=58502	vOTU_19666	58502	No		80	14	1	Low-quality	Genome-fragment	37.66	HMM-based (lower-bound)	0	1
VIBRANT_ERR3404749_k141_8742_flag=0_multi=40.9802_len=88912_fragment_1	vOTU_19667	13272	No		13	6	2	Low-quality	Genome-fragment	33.45	AAI-based (high-confidence)	0	1
VIBRANT_ERR3404749_k141_9883_flag=1_multi=5.0000_len=8956	vOTU_19668	8956	No		12	4	0	Low-quality	Genome-fragment	19.41	AAI-based (high-confidence)	0	1
VIBRANT_ERR3404749_k141_9212_flag=1_multi=6.0000_len=15858	vOTU_19669	15858	No		23	12	0	Low-quality	Genome-fragment	42.46	AAI-based (medium-confidence)	0	1
VIBRANT_ERR3404749_k141_2280_flag=1_multi=9.0000_len=248677_fragment_2	vOTU_31471	36860	No		55	24	0	Medium-quality	Genome-fragment	85.25	AAI-based (high-confidence)	0	1
VIBRANT_ERR3404749_k141_4921_flag=0_multi=33.9269_len=20917	vOTU_22020	20917	No		26	18	0	Low-quality	Genome-fragment	25.24	HMM-based (lower-bound)	0	1
VIBRANT_ERR3404749_k141_6794_flag=1_multi=6.0000_len=11327	vOTU_19670	11327	No		21	3	1	Low-quality	Genome-fragment	30.19	AAI-based (high-confidence)	0	1
VIBRANT_ERR3404749_k141_6264_flag=0_multi=104.0253_len=87202_fragment_1	vOTU_56152	21731	No		33	22	1	Medium-quality	Genome-fragment	65.74	AAI-based (high-confidence)	0	1
VIBRANT_ERR3404749_k141_6258_flag=0_multi=117.0989_len=5854	vOTU_53268	5854	No		7	4	0	Low-quality	Genome-fragment	14.9	AAI-based (high-confidence)	0	1
VIBRANT_ERR3404749_k141_11447_flag=0_multi=56.9785_len=57361_fragment_1	vOTU_19671	9878	No		14	3	0	Low-quality	Genome-fragment	7.6	HMM-based (lower-bound)	0	1
VIBRANT_ERR3404749_k141_9946_flag=1_multi=4.0000_len=4113	vOTU_19672	4113	No		5	2	0	Low-quality	Genome-fragment	3.04	AAI-based (high-confidence)	0	1
VirSorter2_ERR3404749_k141_2460||0_partial	vOTU_19673	24418	No		44	14	1	Low-quality	Genome-fragment	49.79	AAI-based (medium-confidence)	0	1
VirSorter2_ERR3404749_k141_3801||full	vOTU_56065	4956	No		5	1	0	Low-quality	Genome-fragment	9.61	HMM-based (lower-bound)	0	1
VirSorter2_ERR3404749_k141_7878||full	vOTU_19674	12253	No		17	2	1	Low-quality	Genome-fragment	17.54	AAI-based (medium-confidence)	0	1
VIBRANT_ERR3404750_k141_2142_flag=0_multi=566.6674_len=75023_fragment_1	vOTU_19675	7614	No		12	2	0	Low-quality	Genome-fragment	17.14	AAI-based (medium-confidence)	0	1
VIBRANT_ERR3404750_k141_2525_flag=0_multi=640.2947_len=9147	vOTU_33604	9147	No		20	2	0	Low-quality	Genome-fragment	7.44	HMM-based (lower-bound)	0	1
VIBRANT_ERR3404750_k141_665_flag=0_multi=93.9184_len=53738_fragment_1	vOTU_39497	32187	No		49	27	0	High-quality	High-quality	96.47	AAI-based (high-confidence)	0	1
VIBRANT_ERR3404750_k141_3406_flag=1_multi=8.0000_len=38554	vOTU_19676	38554	No		50	20	1	High-quality	High-quality	95.64	AAI-based (high-confidence)	0	1
VIBRANT_ERR3404750_k141_4350_flag=0_multi=563.6486_len=70640_fragment_1	vOTU_22156	36323	No		57	25	0	High-quality	High-quality	96.77	AAI-based (high-confidence)	0	1
VirSorter2_ERR3404750_k141_3713||full	vOTU_70899	5956	No		3	1	0	Low-quality	Genome-fragment	11.32	AAI-based (high-confidence)	0	1
VIBRANT_ERR3404751_k141_6812_flag=1_multi=7.0000_len=41039	vOTU_19679	41039	No		64	6	3	Low-quality	Genome-fragment	21.28	HMM-based (lower-bound)	0	1
VIBRANT_ERR3404751_k141_1557_flag=1_multi=6.0000_len=5606	vOTU_22760	5606	No		8	6	0	Low-quality	Genome-fragment	15.49	AAI-based (high-confidence)	0	1
VIBRANT_ERR3404751_k141_6227_flag=1_multi=5.0000_len=4481	vOTU_26286	4481	No		6	3	0	Low-quality	Genome-fragment	10.36	AAI-based (high-confidence)	0	1
VIBRANT_ERR3404751_k141_2106_flag=1_multi=6.0000_len=8792	vOTU_54892	8792	No		15	9	0	Low-quality	Genome-fragment	24.28	AAI-based (high-confidence)	0	1
VIBRANT_ERR3404751_k141_4461_flag=1_multi=5.0000_len=8048	vOTU_25046	8048	No		7	7	0	Low-quality	Genome-fragment	19.09	AAI-based (high-confidence)	0	1
VIBRANT_ERR3404751_k141_340_flag=1_multi=5.0000_len=3674	vOTU_19680	3674	No		10	4	0	Low-quality	Genome-fragment	8.99	AAI-based (high-confidence)	0	1
VIBRANT_ERR3404751_k141_2161_flag=1_multi=5.0000_len=5133	vOTU_25046	5133	No		10	8	0	Low-quality	Genome-fragment	12.68	AAI-based (high-confidence)	0	1
VirSorter2_ERR3404751_k141_7176||0_partial	vOTU_19681	32702	No		50	19	1	Medium-quality	Genome-fragment	81.97	AAI-based (high-confidence)	0	1
VirSorter2_ERR3404751_k141_6347||full	vOTU_19682	9990	No		12	1	0	Low-quality	Genome-fragment	4.5	AAI-based (medium-confidence)	0	1
VIBRANT_ERR3404752_k141_971_flag=1_multi=177.8766_len=7270	vOTU_19685	7270	No		9	1	0	Low-quality	Genome-fragment	11.65	HMM-based (lower-bound)	0	1
VIBRANT_ERR3404752_k141_2031_flag=0_multi=110.9860_len=345932_fragment_1	vOTU_19686	24870	No		29	8	3	Medium-quality	Genome-fragment	88.95	AAI-based (medium-confidence)	0	1
VIBRANT_ERR3404752_k141_1645_flag=0_multi=178.8185_len=8046	vOTU_19687	8046	No		10	5	0	Low-quality	Genome-fragment	20.83	AAI-based (high-confidence)	0	1
VIBRANT_ERR3404752_k141_1607_flag=0_multi=26.9951_len=234754_fragment_1	vOTU_19688	33779	No		47	21	1	Medium-quality	Genome-fragment	82.73	AAI-based (high-confidence)	0	1
VIBRANT_ERR3404752_k141_222_flag=0_multi=144.6635_len=18972	vOTU_19689	18972	No		22	18	0	Medium-quality	Genome-fragment	55.9	AAI-based (high-confidence)	0	1
VIBRANT_ERR3404752_k141_2088_flag=0_multi=154.3676_len=10855	vOTU_21325	10855	No		17	12	0	Low-quality	Genome-fragment	23.67	AAI-based (medium-confidence)	0	1
VIBRANT_ERR3404752_k141_1178_flag=0_multi=156.5463_len=15269	vOTU_22136	15269	No		21	8	1	Low-quality	Genome-fragment	38.92	AAI-based (medium-confidence)	0	1
VIBRANT_ERR3404752_k141_954_flag=0_multi=87.8826_len=16441	vOTU_19690	16441	No		28	14	0	Low-quality	Genome-fragment	40.14	AAI-based (high-confidence)	0	1
VirSorter2_ERR3404752_k141_2031||0_partial	vOTU_19686	23425	No		25	8	2	Medium-quality	Genome-fragment	83.78	AAI-based (medium-confidence)	0	1
VirSorter2_ERR3404752_k141_195||full	vOTU_68746	5052	No		3	3	0	Low-quality	Genome-fragment	12.07	AAI-based (high-confidence)	0	1
VIBRANT_ERR3404753_k141_3105_flag=0_multi=23.9743_len=39461	vOTU_19692	39461	No		61	33	0	Complete	High-quality	100	DTR (high-confidence)	0	1
VIBRANT_ERR3404753_k141_6154_flag=0_multi=100.2559_len=41242	vOTU_19693	41242	No		61	31	0	Complete	High-quality	100	DTR (high-confidence)	0	1
VirSorter2_ERR3404753_k141_4372||full	vOTU_32371	3382	No		3	1	0	Low-quality	Genome-fragment	2.23	AAI-based (high-confidence)	0	1
VIBRANT_ERR3404754_k141_196_flag=0_multi=29.4685_len=4359	vOTU_20851	4359	No		7	5	0	Low-quality	Genome-fragment	13.45	AAI-based (high-confidence)	0	1
VIBRANT_ERR3404754_k141_4201_flag=0_multi=16.9817_len=38684_fragment_1	vOTU_28116	16097	No		27	6	1	Low-quality	Genome-fragment	22.68	AAI-based (high-confidence)	0	1
VIBRANT_ERR3404754_k141_2879_flag=1_multi=7.0000_len=7551	vOTU_19695	7551	No		14	3	0	Low-quality	Genome-fragment	12.41	AAI-based (high-confidence)	0	1
VIBRANT_ERR3404754_k141_4001_flag=1_multi=17.9869_len=54611	vOTU_28116	54611	No		71	11	2	Medium-quality	Genome-fragment	77.35	AAI-based (high-confidence)	0	1
VIBRANT_ERR3404754_k141_2193_flag=1_multi=28.6289_len=44865	vOTU_19696	44865	No		77	54	1	High-quality	High-quality	100	AAI-based (high-confidence)	0	1
VIBRANT_ERR3404754_k141_1847_flag=0_multi=17.3664_len=197996_fragment_3	vOTU_19697	58470	No		85	16	3	High-quality	High-quality	90.13	AAI-based (high-confidence)	0	1
VIBRANT_ERR3404754_k141_3366_flag=1_multi=6.0000_len=26176	vOTU_19698	26176	No		32	2	1	Low-quality	Genome-fragment	40.9	AAI-based (high-confidence)	0	1
VIBRANT_ERR3404754_k141_4430_flag=1_multi=24.9554_len=23839_fragment_1	vOTU_19699	9765	No		13	2	1	Low-quality	Genome-fragment	19.4	AAI-based (high-confidence)	0	1
VIBRANT_ERR3404754_k141_2418_flag=1_multi=31.1215_len=82347_fragment_1	vOTU_55941	16037	No		24	17	0	Medium-quality	Genome-fragment	50.26	AAI-based (high-confidence)	0	1
VIBRANT_ERR3404754_k141_2427_flag=0_multi=32.2607_len=432300_fragment_4	vOTU_19700	39112	No		57	11	3	High-quality	High-quality	96.84	AAI-based (high-confidence)	0	1
VIBRANT_ERR3404754_k141_1055_flag=0_multi=23.0205_len=95021_fragment_1	vOTU_76029	33493	No		46	30	0	Medium-quality	Genome-fragment	74.98	AAI-based (high-confidence)	0	1
VIBRANT_ERR3404754_k141_3137_flag=0_multi=32.7051_len=33173_fragment_1	vOTU_42699	8342	No		9	6	0	Low-quality	Genome-fragment	23.6	AAI-based (high-confidence)	0	1
VIBRANT_ERR3404754_k141_3788_flag=1_multi=6.0000_len=10877	vOTU_19701	10877	No		17	5	0	Low-quality	Genome-fragment	17.64	AAI-based (high-confidence)	0	1
VIBRANT_ERR3404754_k141_1457_flag=0_multi=5.9830_len=6892	vOTU_73829	6892	No		11	1	0	Low-quality	Genome-fragment	12	AAI-based (high-confidence)	0	1
VIBRANT_ERR3404754_k141_3991_flag=1_multi=6.0000_len=13654	vOTU_73186	13654	No		11	2	0	Low-quality	Genome-fragment	25.07	AAI-based (high-confidence)	0	1
VIBRANT_ERR3404754_k141_3096_flag=0_multi=124.6223_len=64013_fragment_2	vOTU_30832	33522	No		51	17	0	Medium-quality	Genome-fragment	82.57	AAI-based (high-confidence)	0	1
VirSorter2_ERR3404754_k141_3990||0_partial	vOTU_21552	32893	No		51	19	0	Medium-quality	Genome-fragment	87.04	AAI-based (high-confidence)	0	1
VirSorter2_ERR3404754_k141_339||full	vOTU_60038	3807	No		6	3	0	Low-quality	Genome-fragment	10.82	AAI-based (high-confidence)	0	1
VirSorter2_ERR3404754_k141_1878||full	vOTU_50118	3311	No		3	1	0	Low-quality	Genome-fragment	6.08	AAI-based (medium-confidence)	0	1
VIBRANT_ERR3404755_k141_10571_flag=1_multi=8.0000_len=4034	vOTU_20047	4034	No		4	4	0	Low-quality	Genome-fragment	11.76	AAI-based (high-confidence)	0	1
VirFinder_ERR3404755_k141_9388_flag=1_multi=4.0000_len=4008	vOTU_19702	4008	No		5	1	0	Not-determined	Genome-fragment			0	1
VirSorter2_ERR3404755_k141_5368||full	vOTU_23449	5459	No		3	1	0	Low-quality	Genome-fragment	11.71	HMM-based (lower-bound)	0	1
VIBRANT_ERR3404756_k141_1067_flag=1_multi=4.0000_len=5148	vOTU_19705	5148	No		15	1	0	Low-quality	Genome-fragment	4.68	HMM-based (lower-bound)	0	1
VIBRANT_ERR3404756_k141_755_flag=1_multi=5.0000_len=8163	vOTU_19706	8163	No		10	8	0	Low-quality	Genome-fragment	20.31	AAI-based (medium-confidence)	0	1
VIBRANT_ERR3404756_k141_1065_flag=0_multi=110.9609_len=240470_fragment_1	vOTU_19707	47157	No		74	42	0	High-quality	High-quality	100	AAI-based (high-confidence)	0	1
VIBRANT_ERR3404756_k141_2575_flag=1_multi=5.0000_len=24425	vOTU_25718	24425	No		29	24	0	Medium-quality	Genome-fragment	59.83	AAI-based (high-confidence)	0	1
VIBRANT_ERR3404756_k141_2034_flag=0_multi=121.7254_len=323420_fragment_2	vOTU_75903	30518	No		37	29	0	High-quality	High-quality	96.05	AAI-based (high-confidence)	0	1
VIBRANT_ERR3404756_k141_3577_flag=3_multi=9.9909_len=39694	vOTU_19708	39694	No		60	25	0	Complete	High-quality	100	DTR (high-confidence)	0	1
VIBRANT_ERR3404756_k141_2173_flag=1_multi=4.0000_len=3350	vOTU_19709	3350	No		11	2	0	Low-quality	Genome-fragment	7.36	AAI-based (high-confidence)	0	1
VIBRANT_ERR3404756_k141_3012_flag=0_multi=128.9768_len=126991_fragment_1	vOTU_17606	34145	No		50	31	2	High-quality	High-quality	92.04	AAI-based (medium-confidence)	0	1
VIBRANT_ERR3404756_k141_106_flag=1_multi=5.0000_len=4794	vOTU_19710	4794	No		5	5	0	Low-quality	Genome-fragment	12.68	AAI-based (medium-confidence)	0	1
VIBRANT_ERR3404756_k141_3399_flag=1_multi=5.0000_len=3435	vOTU_19711	3435	No		6	1	0	Low-quality	Genome-fragment	5.51	AAI-based (high-confidence)	0	1
VIBRANT_ERR3404756_k141_404_flag=0_multi=132.1427_len=12304	vOTU_33246	12304	No		17	16	0	Low-quality	Genome-fragment	31.27	AAI-based (high-confidence)	0	1
VIBRANT_ERR3404756_k141_2221_flag=1_multi=4.0000_len=3528	vOTU_19712	3528	No		5	4	0	Low-quality	Genome-fragment	6.88	HMM-based (lower-bound)	0	1
VIBRANT_ERR3404756_k141_2703_flag=1_multi=13.9850_len=39902_fragment_1	vOTU_19713	33038	No		46	20	0	Medium-quality	Genome-fragment	89.78	AAI-based (high-confidence)	0	1
VIBRANT_ERR3404756_k141_2092_flag=0_multi=124.7021_len=90612_fragment_2	vOTU_19714	23525	No		36	9	0	Medium-quality	Genome-fragment	66.42	AAI-based (high-confidence)	0	1
VIBRANT_ERR3404756_k141_1671_flag=1_multi=4.0000_len=4090	vOTU_19715	4090	No		5	4	0	Low-quality	Genome-fragment	8.51	AAI-based (high-confidence)	0	1
VIBRANT_ERR3404756_k141_2979_flag=1_multi=4.0000_len=5997	vOTU_19716	5997	No		13	8	0	Low-quality	Genome-fragment	14.59	AAI-based (high-confidence)	0	1
VirSorter2_ERR3404756_k141_117||full	vOTU_19717	6355	No		12	1	0	Low-quality	Genome-fragment	15.22	AAI-based (high-confidence)	0	1
VirSorter2_ERR3404756_k141_2504||lt2gene	vOTU_19718	3604	No		2	1	0	Low-quality	Genome-fragment	8.21	AAI-based (medium-confidence)	0	1
VIBRANT_ERR3404757_k141_1019_flag=0_multi=38.9941_len=81357_fragment_1	vOTU_19722	33495	No		48	35	0	Medium-quality	Genome-fragment	87.19	AAI-based (high-confidence)	0	1
VIBRANT_ERR3404757_k141_1756_flag=0_multi=9.9687_len=6473	vOTU_19723	6473	No		13	7	0	Low-quality	Genome-fragment	16.46	AAI-based (high-confidence)	0	1
VIBRANT_ERR3404757_k141_6112_flag=0_multi=5.9951_len=22554	vOTU_37070	22554	No		44	20	0	Medium-quality	Genome-fragment	55.99	AAI-based (medium-confidence)	0	1
VIBRANT_ERR3404757_k141_6603_flag=0_multi=40.8811_len=14945	vOTU_41550	14945	No		19	15	0	Low-quality	Genome-fragment	32.13	AAI-based (high-confidence)	0	1
VIBRANT_ERR3404757_k141_4003_flag=0_multi=68.9670_len=90861_fragment_1	vOTU_19724	8074	No		15	6	0	Medium-quality	Genome-fragment	68.74	AAI-based (high-confidence)	0	1
VIBRANT_ERR3404757_k141_6107_flag=0_multi=37.0935_len=244172_fragment_1	vOTU_26744	34469	No		45	21	2	Medium-quality	Genome-fragment	75.03	AAI-based (high-confidence)	0	1
VIBRANT_ERR3404757_k141_7052_flag=0_multi=306.9934_len=1021269_fragment_8	vOTU_18376	24871	No		33	2	1	Low-quality	Genome-fragment	35.18	HMM-based (lower-bound)	0	1
VIBRANT_ERR3404757_k141_4223_flag=1_multi=5.0000_len=3047	vOTU_19725	3047	No		6	2	0	Low-quality	Genome-fragment	8.2	AAI-based (high-confidence)	0	1
VIBRANT_ERR3404757_k141_6495_flag=0_multi=56.2276_len=3331	vOTU_36362	3331	No		5	4	0	Low-quality	Genome-fragment	7.08	AAI-based (high-confidence)	0	1
VIBRANT_ERR3404757_k141_5542_flag=0_multi=44.7662_len=8422	vOTU_61913	8422	No		9	7	0	Low-quality	Genome-fragment	23.96	AAI-based (high-confidence)	0	1
VIBRANT_ERR3404757_k141_798_flag=0_multi=9.6437_len=27926	vOTU_19726	27926	No		41	10	0	Medium-quality	Genome-fragment	69.18	AAI-based (high-confidence)	0	1
VIBRANT_ERR3404757_k141_1410_flag=1_multi=5.0000_len=12178	vOTU_19727	12178	No		18	9	1	High-quality	High-quality	100	AAI-based (high-confidence)	0	1
VIBRANT_ERR3404757_k141_4599_flag=0_multi=44.0039_len=222541_fragment_1	vOTU_19728	36991	No		56	42	0	High-quality	High-quality	92.07	AAI-based (high-confidence)	0	1
VIBRANT_ERR3404757_k141_6453_flag=1_multi=5.0000_len=4123	vOTU_19729	4123	No		11	2	0	Low-quality	Genome-fragment	11.08	AAI-based (high-confidence)	0	1
VIBRANT_ERR3404757_k141_5611_flag=1_multi=6.0000_len=3644	vOTU_19730	3644	No		8	2	0	Low-quality	Genome-fragment	9.94	AAI-based (high-confidence)	0	1
VIBRANT_ERR3404757_k141_4906_flag=1_multi=4.0000_len=3081	vOTU_19731	3081	No		6	3	0	Low-quality	Genome-fragment	8.17	AAI-based (high-confidence)	0	1
VIBRANT_ERR3404757_k141_5587_flag=1_multi=5.0000_len=5014	vOTU_19732	5014	No		5	5	0	Low-quality	Genome-fragment	12.13	AAI-based (high-confidence)	0	1
VIBRANT_ERR3404757_k141_5125_flag=1_multi=5.0000_len=4971	vOTU_19733	4971	No		12	4	0	Low-quality	Genome-fragment	13.52	AAI-based (high-confidence)	0	1
VIBRANT_ERR3404757_k141_3768_flag=0_multi=48.9863_len=76992_fragment_1	vOTU_19734	37709	No		47	24	0	High-quality	High-quality	100	AAI-based (high-confidence)	0	1
VIBRANT_ERR3404757_k141_6293_flag=1_multi=3.0000_len=3036	vOTU_19735	3036	No		7	2	0	Low-quality	Genome-fragment	1.92	HMM-based (lower-bound)	0	1
VirSorter2_ERR3404757_k141_3070||0_partial	vOTU_19736	16756	No		30	17	2	Low-quality	Genome-fragment	31.41	AAI-based (high-confidence)	0	1
VIBRANT_ERR3404758_k141_2907_flag=0_multi=7.9816_len=8499	vOTU_19739	8499	No		12	2	0	Low-quality	Genome-fragment	44.6	AAI-based (high-confidence)	0	1
VIBRANT_ERR3404758_k141_6852_flag=0_multi=7.8722_len=101450_fragment_1	vOTU_19740	35437	No		42	8	0	Low-quality	Genome-fragment	38.54	HMM-based (lower-bound)	0	1
VIBRANT_ERR3404758_k141_6361_flag=0_multi=11.5515_len=20314_fragment_1	vOTU_19741	12677	No		13	1	0	Medium-quality	Genome-fragment	66.52	AAI-based (high-confidence)	0	1
VIBRANT_ERR3404758_k141_1968_flag=1_multi=8.0000_len=44826	vOTU_63703	44826	No		69	17	2	Medium-quality	Genome-fragment	67.54	AAI-based (high-confidence)	0	1
VIBRANT_ERR3404758_k141_1484_flag=0_multi=8.3840_len=3558	vOTU_33209	3558	No		4	1	0	Low-quality	Genome-fragment	22.72	AAI-based (medium-confidence)	0	1
VIBRANT_ERR3404758_k141_126_flag=1_multi=6.0000_len=6354	vOTU_19742	6354	No		9	1	0	Low-quality	Genome-fragment	12.73	HMM-based (lower-bound)	0	1
VIBRANT_ERR3404758_k141_5950_flag=0_multi=13.9992_len=674293_fragment_4	vOTU_18376	25223	No		34	3	1	Low-quality	Genome-fragment	35.98	HMM-based (lower-bound)	0	1
VIBRANT_ERR3404758_k141_6579_flag=0_multi=14.9986_len=224300_fragment_1	vOTU_53129	18996	No		14	11	0	Low-quality	Genome-fragment	33.88	AAI-based (medium-confidence)	0	1
VirSorter2_ERR3404758_k141_1696||full	vOTU_63994	3350	No		3	1	0	Low-quality	Genome-fragment	4.43	HMM-based (lower-bound)	0	1
VIBRANT_ERR3404759_k141_781_flag=0_multi=110.6896_len=15736	vOTU_19743	15736	No		19	14	0	Low-quality	Genome-fragment	38.81	AAI-based (high-confidence)	0	1
VIBRANT_ERR3404759_k141_4528_flag=1_multi=7.9943_len=27396	vOTU_19744	27396	No		38	10	0	Medium-quality	Genome-fragment	74.83	AAI-based (medium-confidence)	0	1
VIBRANT_ERR3404759_k141_7934_flag=1_multi=4.0000_len=5416	vOTU_26459	5416	No		6	4	0	Low-quality	Genome-fragment	13.54	AAI-based (high-confidence)	0	1
VIBRANT_ERR3404759_k141_4715_flag=1_multi=6.0000_len=6080	vOTU_19745	6080	No		7	3	0	Low-quality	Genome-fragment	14.91	AAI-based (high-confidence)	0	1
VIBRANT_ERR3404759_k141_7845_flag=1_multi=5.0000_len=5201	vOTU_19746	5201	No		13	2	0	Low-quality	Genome-fragment	12.7	AAI-based (high-confidence)	0	1
VIBRANT_ERR3404759_k141_1785_flag=0_multi=284.9281_len=228939_fragment_5	vOTU_54106	37130	No		57	17	0	High-quality	High-quality	92.3	AAI-based (high-confidence)	0	1
VIBRANT_ERR3404759_k141_3220_flag=1_multi=9.0000_len=54520_fragment_1	vOTU_19747	5499	No		12	4	0	Low-quality	Genome-fragment	13.26	AAI-based (high-confidence)	0	1
VIBRANT_ERR3404759_k141_1296_flag=0_multi=130.9788_len=269640_fragment_2	vOTU_19748	12495	No		18	9	0	Medium-quality	Genome-fragment	88.59	AAI-based (high-confidence)	0	1
VIBRANT_ERR3404759_k141_7330_flag=0_multi=8.9948_len=69605_fragment_1	vOTU_19749	37123	No		51	32	0	High-quality	High-quality	94.14	AAI-based (high-confidence)	0	1
VIBRANT_ERR3404759_k141_5244_flag=1_multi=7.0000_len=3551	vOTU_46158	3551	No		7	1	0	Low-quality	Genome-fragment	8.7	AAI-based (high-confidence)	0	1
VIBRANT_ERR3404759_k141_1386_flag=1_multi=5.0000_len=3617	vOTU_19750	3617	No		6	1	0	Low-quality	Genome-fragment	5.8	HMM-based (lower-bound)	0	1
VIBRANT_ERR3404759_k141_5155_flag=0_multi=8.9869_len=13562	vOTU_19751	13562	No		10	5	0	Low-quality	Genome-fragment	11.33	HMM-based (lower-bound)	0	1
VIBRANT_ERR3404759_k141_1020_flag=1_multi=5.0000_len=6735	vOTU_19752	6735	No		7	2	0	Low-quality	Genome-fragment	12.28	AAI-based (high-confidence)	0	1
VIBRANT_ERR3404759_k141_2343_flag=0_multi=140.8538_len=42281	vOTU_18967	42281	No		65	54	2	High-quality	High-quality	98.31	AAI-based (high-confidence)	0	1
VIBRANT_ERR3404759_k141_4857_flag=1_multi=8.0000_len=22902	vOTU_26318	22902	No		21	15	0	Medium-quality	Genome-fragment	52.83	AAI-based (high-confidence)	0	1
VIBRANT_ERR3404759_k141_2506_flag=0_multi=8.6239_len=24869	vOTU_19753	24869	No		28	17	1	Medium-quality	Genome-fragment	61.16	AAI-based (high-confidence)	0	1
VIBRANT_ERR3404759_k141_7821_flag=0_multi=5.9910_len=12372	vOTU_19754	12372	No		14	4	0	Low-quality	Genome-fragment	33.62	AAI-based (high-confidence)	0	1
VIBRANT_ERR3404759_k141_2593_flag=0_multi=113.9648_len=141380_fragment_2	vOTU_19755	21604	No		44	9	2	Medium-quality	Genome-fragment	52.98	AAI-based (high-confidence)	0	1
VIBRANT_ERR3404759_k141_3507_flag=0_multi=9.9905_len=22948_fragment_1	vOTU_19756	11863	No		27	7	0	Low-quality	Genome-fragment	31.69	AAI-based (high-confidence)	0	1
VIBRANT_ERR3404759_k141_2429_flag=0_multi=106.3646_len=122000_fragment_1	vOTU_19757	14241	No		28	4	0	Low-quality	Genome-fragment	35.44	AAI-based (medium-confidence)	0	1
VIBRANT_ERR3404759_k141_185_flag=0_multi=5.9951_len=22456	vOTU_19758	22456	No		28	1	0	Medium-quality	Genome-fragment	55.18	AAI-based (high-confidence)	0	1
VIBRANT_ERR3404759_k141_6835_flag=1_multi=7.0000_len=6992	vOTU_19759	6992	No		10	7	0	Low-quality	Genome-fragment	16.86	AAI-based (high-confidence)	0	1
VIBRANT_ERR3404759_k141_752_flag=0_multi=116.6351_len=14129	vOTU_19760	14129	No		18	17	0	Low-quality	Genome-fragment	35.56	AAI-based (high-confidence)	0	1
VirSorter2_ERR3404759_k141_7485||0_partial	vOTU_19761	34676	No		46	13	2	Medium-quality	Genome-fragment	50.24	HMM-based (lower-bound)	0	1
VIBRANT_ERR3404760_k141_2672_flag=0_multi=29.3098_len=12522	vOTU_50096	12522	No		29	12	0	Low-quality	Genome-fragment	26.42	AAI-based (high-confidence)	0	1
VIBRANT_ERR3404760_k141_1178_flag=0_multi=30.7727_len=6041	vOTU_19763	6041	No		6	5	0	Low-quality	Genome-fragment	14.09	AAI-based (high-confidence)	0	1
VIBRANT_ERR3404760_k141_336_flag=0_multi=57.6472_len=4996	vOTU_68982	4996	No		8	7	0	Low-quality	Genome-fragment	10.43	AAI-based (high-confidence)	0	1
VIBRANT_ERR3404760_k141_676_flag=0_multi=23.1141_len=40533	vOTU_19764	40533	No		59	40	0	Medium-quality	Genome-fragment	81.76	AAI-based (high-confidence)	0	1
VIBRANT_ERR3404760_k141_3369_flag=1_multi=4.0000_len=3167	vOTU_19765	3167	No		7	6	0	Low-quality	Genome-fragment	9.09	AAI-based (high-confidence)	0	1
VIBRANT_ERR3404760_k141_3100_flag=1_multi=8.0000_len=46847	vOTU_19766	46847	No		73	30	0	Medium-quality	Genome-fragment	85.04	AAI-based (high-confidence)	0	1
VIBRANT_ERR3404760_k141_3564_flag=0_multi=32.8146_len=7669	vOTU_19767	7669	No		8	7	0	Low-quality	Genome-fragment	18.46	AAI-based (high-confidence)	0	1
VIBRANT_ERR3404760_k141_1087_flag=0_multi=37.2089_len=5312	vOTU_20479	5312	No		7	5	0	Low-quality	Genome-fragment	12.54	AAI-based (high-confidence)	0	1
VIBRANT_ERR3404760_k141_933_flag=0_multi=35.4213_len=5118	vOTU_19768	5118	No		5	5	0	Low-quality	Genome-fragment	11.98	AAI-based (high-confidence)	0	1
VirSorter2_ERR3404760_k141_777||full	vOTU_19769	6205	No		12	1	0	Low-quality	Genome-fragment	14.48	AAI-based (high-confidence)	0	1
VirSorter2_ERR3404760_k141_3300||full	vOTU_26909	5872	No		3	3	0	Low-quality	Genome-fragment	10.63	AAI-based (high-confidence)	0	1
VIBRANT_ERR3404761_k141_80_flag=0_multi=48.7304_len=7422	vOTU_46725	7422	No		6	5	0	Low-quality	Genome-fragment	15	AAI-based (high-confidence)	0	1
VIBRANT_ERR3404761_k141_1460_flag=0_multi=36.9883_len=135565_fragment_2	vOTU_19770	10113	No		12	3	0	Low-quality	Genome-fragment	7.47	HMM-based (lower-bound)	0	1
VIBRANT_ERR3404761_k141_2717_flag=0_multi=1022.6892_len=38797	vOTU_54106	38797	No		62	18	0	High-quality	High-quality	96.4	AAI-based (high-confidence)	0	1
VIBRANT_ERR3404761_k141_189_flag=0_multi=9.9696_len=13165	vOTU_18657	13165	No		25	22	0	Low-quality	Genome-fragment	30.67	AAI-based (high-confidence)	0	1
VIBRANT_ERR3404761_k141_2852_flag=3_multi=18.0002_len=97210	vOTU_17564	97210	No		104	18	1	Complete	High-quality	100	DTR (high-confidence)	0	1
VIBRANT_ERR3404761_k141_1839_flag=0_multi=8.9682_len=11200	vOTU_19771	11200	No		27	19	0	Low-quality	Genome-fragment	24.83	AAI-based (high-confidence)	0	1
VIBRANT_ERR3404761_k141_756_flag=0_multi=9.9848_len=13133	vOTU_19772	13133	No		13	2	0	Low-quality	Genome-fragment	29.91	AAI-based (medium-confidence)	0	1
VIBRANT_ERR3404761_k141_908_flag=0_multi=371.9737_len=310856_fragment_4	vOTU_22176	37511	No		36	8	1	Medium-quality	Genome-fragment	87.58	AAI-based (high-confidence)	0	1
VIBRANT_ERR3404761_k141_2224_flag=0_multi=45.9926_len=134226_fragment_2	vOTU_64117	12072	No		16	3	0	Low-quality	Genome-fragment	11.78	HMM-based (lower-bound)	0	1
VIBRANT_ERR3404761_k141_926_flag=0_multi=8.9893_len=32886	vOTU_55661	32886	No		33	31	0	Medium-quality	Genome-fragment	70.75	AAI-based (high-confidence)	0	1
VirSorter2_ERR3404761_k141_1751||0_partial	vOTU_18657	27098	No		29	26	0	Medium-quality	Genome-fragment	63.97	AAI-based (high-confidence)	0	1
VIBRANT_ERR3404763_k141_587_flag=0_multi=334.8451_len=95038_fragment_1	vOTU_19775	30727	No		41	29	0	High-quality	High-quality	92.3	AAI-based (high-confidence)	0	1
VIBRANT_ERR3404763_k141_1413_flag=0_multi=9.0000_len=6459	vOTU_19776	6459	No		12	3	0	Low-quality	Genome-fragment	18.87	AAI-based (high-confidence)	0	1
VIBRANT_ERR3404763_k141_404_flag=0_multi=11.0000_len=11256	vOTU_21091	11256	No		20	16	0	Low-quality	Genome-fragment	32.62	AAI-based (high-confidence)	0	1
VIBRANT_ERR3404763_k141_351_flag=0_multi=6.9686_len=4085	vOTU_19777	4085	No		12	5	0	Low-quality	Genome-fragment	11.24	AAI-based (high-confidence)	0	1
VIBRANT_ERR3404763_k141_738_flag=0_multi=368.9794_len=15228	vOTU_19778	15228	No		22	18	0	Low-quality	Genome-fragment	46.81	AAI-based (high-confidence)	0	1
VIBRANT_ERR3404763_k141_371_flag=0_multi=14.2512_len=4392	vOTU_52136	4392	No		5	2	0	Low-quality	Genome-fragment	4.29	AAI-based (high-confidence)	0	1
VIBRANT_ERR3404763_k141_1187_flag=0_multi=344.8094_len=79559_fragment_1	vOTU_73037	31131	No		42	27	0	Medium-quality	Genome-fragment	88.89	AAI-based (high-confidence)	0	1
VIBRANT_ERR3404763_k141_1962_flag=1_multi=3.0000_len=4135	vOTU_19779	4135	No		11	8	0	Low-quality	Genome-fragment	11.06	AAI-based (high-confidence)	0	1
VIBRANT_ERR3404763_k141_1743_flag=0_multi=9.9637_len=14254	vOTU_19780	14254	No		22	17	0	Low-quality	Genome-fragment	28.59	AAI-based (high-confidence)	0	1
VIBRANT_ERR3404763_k141_1188_flag=0_multi=11.9515_len=10114	vOTU_52136	10114	No		8	1	0	Low-quality	Genome-fragment	9.91	AAI-based (high-confidence)	0	1
VIBRANT_ERR3404763_k141_1348_flag=1_multi=9.0000_len=21137	vOTU_53981	21137	No		35	23	0	Medium-quality	Genome-fragment	50.02	AAI-based (high-confidence)	0	1
VIBRANT_ERR3404763_k141_1682_flag=0_multi=9.6430_len=16608	vOTU_26178	16608	No		27	21	0	Low-quality	Genome-fragment	35.96	AAI-based (high-confidence)	0	1
VIBRANT_ERR3404763_k141_2555_flag=1_multi=9.4707_len=85844_fragment_1	vOTU_19781	37274	No		48	33	0	High-quality	High-quality	94.99	AAI-based (high-confidence)	0	1
VIBRANT_ERR3404763_k141_941_flag=0_multi=7.9824_len=8882	vOTU_19782	8882	No		12	5	1	Low-quality	Genome-fragment	21.11	AAI-based (high-confidence)	0	1
VIBRANT_ERR3404763_k141_592_flag=0_multi=341.5963_len=23705_fragment_1	vOTU_16954	5208	No		8	3	0	Low-quality	Genome-fragment	14.91	AAI-based (high-confidence)	0	1
VIBRANT_ERR3404763_k141_1631_flag=1_multi=8.9619_len=36663_fragment_1	vOTU_20758	12692	No		14	4	0	Low-quality	Genome-fragment	31.2	AAI-based (high-confidence)	0	1
VIBRANT_ERR3404763_k141_1734_flag=1_multi=6.0000_len=3957	vOTU_19783	3957	No		4	2	0	Low-quality	Genome-fragment	11.48	AAI-based (high-confidence)	0	1
VIBRANT_ERR3404763_k141_2533_flag=1_multi=4.0000_len=5349	vOTU_19784	5349	No		7	4	0	Low-quality	Genome-fragment	13.31	AAI-based (high-confidence)	0	1
VirFinder_ERR3404763_k141_2581_flag=0_multi=11.0148_len=3512	vOTU_19785	3512	No		6	1	0	Low-quality	Genome-fragment	4.85	HMM-based (lower-bound)	0	1
VirSorter2_ERR3404763_k141_286||full	vOTU_39497	3556	No		3	2	0	Low-quality	Genome-fragment	10.57	AAI-based (high-confidence)	0	1
VirSorter2_ERR3404763_k141_1791||full	vOTU_19786	21053	No		19	7	2	Medium-quality	Genome-fragment	64.42	AAI-based (high-confidence)	0	1
VirSorter2_ERR3404763_k141_1993||full	vOTU_19787	7691	No		15	1	0	Low-quality	Genome-fragment	5.17	HMM-based (lower-bound)	0	1
VirSorter2_ERR3404763_k141_2294||full	vOTU_19788	5815	No		9	1	0	Low-quality	Genome-fragment	1.65	HMM-based (lower-bound)	0	1
VirSorter2_ERR3404763_k141_2318||full	vOTU_19789	5253	No		10	2	1	Low-quality	Genome-fragment	11.36	AAI-based (high-confidence)	0	1
VIBRANT_ERR3404764_k141_7235_flag=0_multi=11.8995_len=4955	vOTU_19794	4955	No		11	9	0	Low-quality	Genome-fragment	11.45	AAI-based (high-confidence)	0	1
VIBRANT_ERR3404764_k141_13261_flag=1_multi=5.0000_len=6387	vOTU_19795	6387	No		10	10	0	Low-quality	Genome-fragment	17.22	AAI-based (high-confidence)	0	1
VIBRANT_ERR3404764_k141_8127_flag=1_multi=5.9653_len=3829	vOTU_19796	3829	No		8	2	0	Low-quality	Genome-fragment	9.48	AAI-based (high-confidence)	0	1
VIBRANT_ERR3404764_k141_15675_flag=0_multi=21.9513_len=19129	vOTU_22473	19129	No		16	12	1	Medium-quality	Genome-fragment	51.3	AAI-based (high-confidence)	0	1
VIBRANT_ERR3404764_k141_10771_flag=0_multi=14.9913_len=35730	vOTU_19797	35730	No		70	17	0	Medium-quality	Genome-fragment	72.88	AAI-based (high-confidence)	0	1
VIBRANT_ERR3404764_k141_6576_flag=0_multi=4.9824_len=5127	vOTU_72922	5127	No		6	5	0	Low-quality	Genome-fragment	11.47	AAI-based (high-confidence)	0	1
VIBRANT_ERR3404764_k141_7246_flag=0_multi=12.1734_len=35261	vOTU_19798	35261	No		46	36	1	High-quality	High-quality	93.3	AAI-based (high-confidence)	0	1
VIBRANT_ERR3404764_k141_8459_flag=1_multi=5.0000_len=3263	vOTU_21091	3263	No		8	1	0	Low-quality	Genome-fragment	9.34	AAI-based (high-confidence)	0	1
VIBRANT_ERR3404764_k141_4577_flag=1_multi=5.0000_len=10314	vOTU_19799	10314	No		15	9	0	Low-quality	Genome-fragment	30.8	AAI-based (high-confidence)	0	1
VIBRANT_ERR3404764_k141_9503_flag=1_multi=4.0000_len=3850	vOTU_19800	3850	No		4	4	0	Low-quality	Genome-fragment	10.29	AAI-based (high-confidence)	0	1
VIBRANT_ERR3404764_k141_7176_flag=0_multi=13.8380_len=3753	vOTU_19801	3753	No		5	3	0	Low-quality	Genome-fragment	8.22	AAI-based (medium-confidence)	0	1
VIBRANT_ERR3404764_k141_4778_flag=1_multi=5.0000_len=7876	vOTU_19802	7876	No		4	3	0	Low-quality	Genome-fragment	20.8	AAI-based (high-confidence)	0	1
VIBRANT_ERR3404764_k141_4403_flag=0_multi=3.9769_len=3004	vOTU_19803	3004	No		4	2	0	Low-quality	Genome-fragment	7.55	AAI-based (medium-confidence)	0	1
VIBRANT_ERR3404764_k141_10531_flag=0_multi=23.0769_len=20709	vOTU_19804	20709	No		32	27	0	Medium-quality	Genome-fragment	65.53	AAI-based (high-confidence)	0	1
VIBRANT_ERR3404764_k141_11194_flag=0_multi=111.2905_len=7025	vOTU_19805	7025	No		12	1	0	High-quality	High-quality	100	HMM-based (lower-bound)	0	1
VIBRANT_ERR3404764_k141_9097_flag=1_multi=5.0000_len=5157	vOTU_19806	5157	No		13	5	0	Low-quality	Genome-fragment	11.52	AAI-based (high-confidence)	0	1
VIBRANT_ERR3404764_k141_13610_flag=1_multi=5.0000_len=5270	vOTU_19807	5270	No		7	1	0	Low-quality	Genome-fragment	11.87	AAI-based (high-confidence)	0	1
VIBRANT_ERR3404764_k141_14109_flag=1_multi=4.0000_len=6557	vOTU_78895	6557	No		9	2	0	Low-quality	Genome-fragment	16.79	AAI-based (medium-confidence)	0	1
VIBRANT_ERR3404764_k141_16367_flag=0_multi=21.0000_len=3849	vOTU_24266	3849	No		4	2	0	Low-quality	Genome-fragment	9.46	AAI-based (high-confidence)	0	1
VIBRANT_ERR3404764_k141_7868_flag=0_multi=14.0000_len=3566	vOTU_73600	3566	No		7	5	0	Low-quality	Genome-fragment	8.13	AAI-based (high-confidence)	0	1
VIBRANT_ERR3404764_k141_13211_flag=0_multi=6.6412_len=7095	vOTU_19808	7095	No		9	8	0	Low-quality	Genome-fragment	18.9	AAI-based (high-confidence)	0	1
VIBRANT_ERR3404764_k141_14912_flag=0_multi=20.9522_len=9340	vOTU_19809	9340	No		9	8	0	Low-quality	Genome-fragment	29.46	AAI-based (high-confidence)	0	1
VIBRANT_ERR3404764_k141_2745_flag=0_multi=4.9818_len=4979	vOTU_19810	4979	No		12	4	0	Low-quality	Genome-fragment	11.51	AAI-based (medium-confidence)	0	1
VIBRANT_ERR3404764_k141_3346_flag=0_multi=6.0000_len=3582	vOTU_12195	3582	No		9	2	0	Low-quality	Genome-fragment	8.22	AAI-based (high-confidence)	0	1
VIBRANT_ERR3404764_k141_11647_flag=0_multi=19.8864_len=87637_fragment_1	vOTU_19811	37686	No		40	24	1	High-quality	High-quality	100	AAI-based (high-confidence)	0	1
VIBRANT_ERR3404764_k141_14108_flag=1_multi=10.9984_len=120902_fragment_1	vOTU_22020	37572	No		50	28	0	Low-quality	Genome-fragment	42.1	HMM-based (lower-bound)	0	1
VIBRANT_ERR3404764_k141_9035_flag=0_multi=6.9868_len=15586	vOTU_19775	15586	No		23	19	0	Low-quality	Genome-fragment	46.38	AAI-based (high-confidence)	0	1
VIBRANT_ERR3404764_k141_14460_flag=0_multi=18.9907_len=87485_fragment_1	vOTU_74241	34003	No		50	15	1	High-quality	High-quality	97.66	AAI-based (high-confidence)	0	1
VIBRANT_ERR3404764_k141_8332_flag=1_multi=6.0000_len=6485	vOTU_68710	6485	No		7	5	0	Low-quality	Genome-fragment	17.48	AAI-based (high-confidence)	0	1
VIBRANT_ERR3404764_k141_11669_flag=0_multi=114.9353_len=18262	vOTU_38934	18262	No		27	7	0	High-quality	High-quality	100	AAI-based (high-confidence)	0	1
VIBRANT_ERR3404764_k141_3541_flag=1_multi=6.0000_len=5630	vOTU_52095	5630	No		8	7	0	Low-quality	Genome-fragment	14.64	AAI-based (high-confidence)	0	1
VIBRANT_ERR3404764_k141_3168_flag=1_multi=5.0000_len=6763	vOTU_21700	6763	No		11	10	0	Low-quality	Genome-fragment	13.64	AAI-based (high-confidence)	0	1
VIBRANT_ERR3404764_k141_12280_flag=1_multi=5.0000_len=9818	vOTU_19812	9818	No		15	9	0	Low-quality	Genome-fragment	21.95	AAI-based (high-confidence)	0	1
VIBRANT_ERR3404764_k141_4440_flag=0_multi=6.0000_len=7457	vOTU_19813	7457	No		11	6	1	Low-quality	Genome-fragment	17.69	AAI-based (high-confidence)	0	1
VIBRANT_ERR3404764_k141_11068_flag=1_multi=5.0000_len=6599	vOTU_19814	6599	No		10	2	0	Low-quality	Genome-fragment	17.1	AAI-based (medium-confidence)	0	1
VIBRANT_ERR3404764_k141_10664_flag=0_multi=14.9594_len=7725	vOTU_19815	7725	No		18	2	0	Low-quality	Genome-fragment	14.32	AAI-based (high-confidence)	0	1
VIBRANT_ERR3404764_k141_16728_flag=3_multi=9.0003_len=28902	vOTU_19816	28902	No		34	20	1	Complete	High-quality	100	DTR (high-confidence)	0	1
VIBRANT_ERR3404764_k141_1048_flag=0_multi=5.9672_len=3496	vOTU_79633	3496	No		4	3	0	Low-quality	Genome-fragment	8.57	AAI-based (high-confidence)	0	1
VIBRANT_ERR3404764_k141_10463_flag=1_multi=5.0000_len=6247	vOTU_19817	6247	No		15	5	0	Low-quality	Genome-fragment	16.81	AAI-based (medium-confidence)	0	1
VIBRANT_ERR3404764_k141_1386_flag=0_multi=6.9942_len=22918	vOTU_19781	22918	No		32	15	1	Medium-quality	Genome-fragment	59.93	AAI-based (high-confidence)	0	1
VIBRANT_ERR3404764_k141_9935_flag=1_multi=7.0000_len=4728	vOTU_68710	4728	No		8	4	0	Low-quality	Genome-fragment	12.58	AAI-based (medium-confidence)	0	1
VIBRANT_ERR3404764_k141_9547_flag=1_multi=5.0000_len=13000	vOTU_78656	13000	No		16	9	0	Low-quality	Genome-fragment	35.8	AAI-based (high-confidence)	0	1
VIBRANT_ERR3404764_k141_8240_flag=1_multi=24.9973_len=198643_fragment_1	vOTU_55563	32780	No		43	33	0	Medium-quality	Genome-fragment	79.45	AAI-based (high-confidence)	0	1
VIBRANT_ERR3404764_k141_1653_flag=0_multi=4.9949_len=17337	vOTU_19818	17337	No		31	9	0	Low-quality	Genome-fragment	39.05	AAI-based (high-confidence)	0	1
VIBRANT_ERR3404764_k141_3369_flag=0_multi=11.9171_len=3059	vOTU_24501	3059	No		6	6	0	Low-quality	Genome-fragment	6.17	AAI-based (high-confidence)	0	1
VIBRANT_ERR3404764_k141_795_flag=0_multi=20.9824_len=50041_fragment_1	vOTU_19819	13834	No		19	2	1	Low-quality	Genome-fragment	7.23	HMM-based (lower-bound)	0	1
VIBRANT_ERR3404764_k141_6521_flag=1_multi=5.0000_len=3650	vOTU_19820	3650	No		7	7	0	Low-quality	Genome-fragment	8.22	AAI-based (high-confidence)	0	1
VIBRANT_ERR3404764_k141_14541_flag=0_multi=5.9698_len=3787	vOTU_19821	3787	No		7	3	0	Low-quality	Genome-fragment	8.22	AAI-based (high-confidence)	0	1
VIBRANT_ERR3404764_k141_2446_flag=0_multi=8.9550_len=4054	vOTU_19822	4054	No		6	4	0	Low-quality	Genome-fragment	10.55	AAI-based (medium-confidence)	0	1
VIBRANT_ERR3404764_k141_12560_flag=1_multi=6.0000_len=14616	vOTU_55772	14616	No		20	9	0	Low-quality	Genome-fragment	35.58	AAI-based (high-confidence)	0	1
VIBRANT_ERR3404764_k141_11611_flag=1_multi=6.0000_len=3394	vOTU_19823	3394	No		10	1	0	Low-quality	Genome-fragment	6.4	AAI-based (medium-confidence)	0	1
VIBRANT_ERR3404764_k141_15306_flag=1_multi=4.8780_len=3911	vOTU_37688	3911	No		7	4	0	Low-quality	Genome-fragment	8.99	AAI-based (high-confidence)	0	1
VIBRANT_ERR3404764_k141_13991_flag=1_multi=5.0000_len=4523	vOTU_75547	4523	No		7	2	0	Low-quality	Genome-fragment	6.71	HMM-based (lower-bound)	0	1
VIBRANT_ERR3404764_k141_837_flag=0_multi=9.9072_len=4408	vOTU_19824	4408	No		9	7	0	Low-quality	Genome-fragment	9.49	AAI-based (high-confidence)	0	1
VIBRANT_ERR3404764_k141_6118_flag=1_multi=6.0000_len=6610	vOTU_19825	6610	No		8	1	0	Low-quality	Genome-fragment	36	HMM-based (lower-bound)	0	1
VIBRANT_ERR3404764_k141_538_flag=0_multi=13.8061_len=13918_fragment_1	vOTU_19826	9165	No		11	9	0	Low-quality	Genome-fragment	20.43	AAI-based (high-confidence)	0	1
VIBRANT_ERR3404764_k141_15650_flag=1_multi=6.0000_len=3403	vOTU_19827	3403	No		6	2	0	Low-quality	Genome-fragment	5.27	AAI-based (high-confidence)	0	1
VIBRANT_ERR3404764_k141_9480_flag=1_multi=5.0000_len=8392	vOTU_77799	8392	No		7	3	0	Low-quality	Genome-fragment	13.8	HMM-based (lower-bound)	0	1
VIBRANT_ERR3404764_k141_11369_flag=1_multi=6.0000_len=3894	vOTU_19828	3894	No		11	8	0	Low-quality	Genome-fragment	10.39	AAI-based (high-confidence)	0	1
VIBRANT_ERR3404764_k141_1346_flag=0_multi=18.9500_len=23916	vOTU_19829	23916	No		33	23	0	Medium-quality	Genome-fragment	56.37	AAI-based (high-confidence)	0	1
VIBRANT_ERR3404764_k141_9328_flag=0_multi=8.2905_len=3504	vOTU_44415	3504	No		7	3	0	Low-quality	Genome-fragment	10.69	AAI-based (high-confidence)	0	1
VIBRANT_ERR3404764_k141_8077_flag=0_multi=5.9904_len=5644	vOTU_19781	5644	No		5	4	0	Low-quality	Genome-fragment	9.89	AAI-based (high-confidence)	0	1
VIBRANT_ERR3404764_k141_16827_flag=1_multi=75.9042_len=3689	vOTU_57457	3689	No		5	1	0	Low-quality	Genome-fragment	9.65	AAI-based (high-confidence)	0	1
VIBRANT_ERR3404764_k141_2502_flag=0_multi=4.9945_len=16228	vOTU_19830	16228	No		26	1	0	Low-quality	Genome-fragment	6.73	HMM-based (lower-bound)	0	1
VIBRANT_ERR3404764_k141_9292_flag=1_multi=6.0000_len=6279	vOTU_19831	6279	No		11	8	0	Low-quality	Genome-fragment	14.87	AAI-based (high-confidence)	0	1
VIBRANT_ERR3404764_k141_14686_flag=0_multi=100.8735_len=34910	vOTU_74860	34910	No		59	17	0	Medium-quality	Genome-fragment	87.56	AAI-based (high-confidence)	0	1
VIBRANT_ERR3404764_k141_6481_flag=0_multi=15.5130_len=10276	vOTU_56097	10276	No		11	5	0	Low-quality	Genome-fragment	26.01	AAI-based (high-confidence)	0	1
VIBRANT_ERR3404764_k141_5335_flag=0_multi=4.9730_len=3405	vOTU_19832	3405	No		5	2	0	Low-quality	Genome-fragment	10.16	AAI-based (medium-confidence)	0	1
VIBRANT_ERR3404764_k141_13709_flag=0_multi=3.9826_len=3926	vOTU_19833	3926	No		9	3	0	Low-quality	Genome-fragment	9.98	AAI-based (high-confidence)	0	1
VIBRANT_ERR3404764_k141_12169_flag=0_multi=4.9731_len=3414	vOTU_20957	3414	No		8	3	0	Low-quality	Genome-fragment	10.54	AAI-based (high-confidence)	0	1
VIBRANT_ERR3404764_k141_8677_flag=1_multi=6.0000_len=6677	vOTU_19834	6677	No		14	2	0	Low-quality	Genome-fragment	9.85	HMM-based (lower-bound)	0	1
VirFinder_ERR3404764_k141_4379_flag=1_multi=4.0000_len=3182	vOTU_19835	3182	No		3	1	0	Low-quality	Genome-fragment	8.91	AAI-based (medium-confidence)	0	1
VirSorter2_ERR3404764_k141_4901||full	vOTU_19836	13552	No		19	3	1	Low-quality	Genome-fragment	32.19	AAI-based (medium-confidence)	0	1
VirSorter2_ERR3404764_k141_7253||full	vOTU_19837	9265	No		16	2	0	Low-quality	Genome-fragment	5.89	HMM-based (lower-bound)	0	1
VirSorter2_ERR3404764_k141_13665||full	vOTU_19838	3297	No		5	1	0	Low-quality	Genome-fragment	2.55	HMM-based (lower-bound)	0	1
VirSorter2_ERR3404764_k141_16748||full	vOTU_23649	3312	No		6	1	0	Low-quality	Genome-fragment	1.37	HMM-based (lower-bound)	0	1
VirSorter2_ERR3404764_k141_16762||full	vOTU_25807	3323	No		5	1	0	Low-quality	Genome-fragment	6.75	AAI-based (high-confidence)	0	1
VIBRANT_ERR3404765_k141_2064_flag=0_multi=10.8740_len=3713	vOTU_53943	3713	No		5	2	0	Low-quality	Genome-fragment	10.9	AAI-based (high-confidence)	0	1
VIBRANT_ERR3404765_k141_2015_flag=0_multi=85.2967_len=4203	vOTU_19841	4203	No		5	5	0	Low-quality	Genome-fragment	9.66	AAI-based (high-confidence)	0	1
VIBRANT_ERR3404765_k141_1390_flag=0_multi=84.8333_len=22317	vOTU_19842	22317	No		33	20	0	Low-quality	Genome-fragment	48.5	AAI-based (high-confidence)	0	1
VIBRANT_ERR3404765_k141_1654_flag=0_multi=145.8205_len=35681	vOTU_20780	35681	No		50	24	1	High-quality	High-quality	93.12	AAI-based (medium-confidence)	0	1
VIBRANT_ERR3404765_k141_1509_flag=0_multi=107.5781_len=3483	vOTU_24156	3483	No		7	3	0	Low-quality	Genome-fragment	9.28	AAI-based (high-confidence)	0	1
VIBRANT_ERR3404765_k141_1056_flag=0_multi=100.1321_len=5211	vOTU_19843	5211	No		14	1	0	Low-quality	Genome-fragment	13.84	AAI-based (high-confidence)	0	1
VIBRANT_ERR3404765_k141_1395_flag=0_multi=109.5465_len=3471	vOTU_69296	3471	No		6	3	0	Low-quality	Genome-fragment	9.25	AAI-based (high-confidence)	0	1
VIBRANT_ERR3404765_k141_1075_flag=0_multi=38.5262_len=3670	vOTU_19844	3670	No		6	5	0	Low-quality	Genome-fragment	8.52	AAI-based (high-confidence)	0	1
VIBRANT_ERR3404765_k141_1762_flag=0_multi=102.0294_len=113555_fragment_1	vOTU_19845	10371	No		18	8	0	Low-quality	Genome-fragment	26.01	AAI-based (high-confidence)	0	1
VIBRANT_ERR3404765_k141_58_flag=0_multi=23.5020_len=6791	vOTU_43104	6791	No		17	9	0	Low-quality	Genome-fragment	15.9	AAI-based (high-confidence)	0	1
VIBRANT_ERR3404765_k141_672_flag=0_multi=14.8899_len=5736	vOTU_24102	5736	No		6	6	0	Low-quality	Genome-fragment	13.87	AAI-based (high-confidence)	0	1
VIBRANT_ERR3404765_k141_2078_flag=0_multi=99.2383_len=1506948_fragment_8	vOTU_19846	33365	No		43	27	0	High-quality	High-quality	95.28	AAI-based (high-confidence)	0	1
VIBRANT_ERR3404765_k141_263_flag=0_multi=83.8472_len=24034	vOTU_19847	24034	No		35	19	0	Medium-quality	Genome-fragment	64.03	AAI-based (high-confidence)	0	1
VIBRANT_ERR3404765_k141_1844_flag=0_multi=94.3248_len=6267	vOTU_24156	6267	No		10	3	0	Low-quality	Genome-fragment	16.75	AAI-based (high-confidence)	0	1
VIBRANT_ERR3404765_k141_1315_flag=1_multi=9.9593_len=10312	vOTU_20089	10312	No		21	8	1	Low-quality	Genome-fragment	23.91	AAI-based (medium-confidence)	0	1
VIBRANT_ERR3404765_k141_329_flag=1_multi=39.2430_len=87511_fragment_1	vOTU_25187	8612	No		18	8	0	Low-quality	Genome-fragment	19.9	AAI-based (high-confidence)	0	1
VIBRANT_ERR3404765_k141_763_flag=0_multi=181.6938_len=13144	vOTU_19848	13144	No		27	19	0	Low-quality	Genome-fragment	30.91	AAI-based (high-confidence)	0	1
VIBRANT_ERR3404767_k141_3129_flag=0_multi=263.9003_len=116241_fragment_2	vOTU_62093	8403	No		13	1	0	Low-quality	Genome-fragment	5.65	HMM-based (lower-bound)	0	1
VirSorter2_ERR3404767_k141_884||full	vOTU_53401	5367	No		4	1	0	Low-quality	Genome-fragment	10.96	AAI-based (medium-confidence)	0	1
VIBRANT_ERR3404768_k141_1665_flag=1_multi=6.5039_len=3217	vOTU_19851	3217	No		5	4	0	Low-quality	Genome-fragment	8.58	AAI-based (high-confidence)	0	1
VIBRANT_ERR3404768_k141_4761_flag=1_multi=6.0000_len=5438	vOTU_19852	5438	No		11	4	0	Low-quality	Genome-fragment	13.16	AAI-based (high-confidence)	0	1
VIBRANT_ERR3404768_k141_5248_flag=0_multi=15.9428_len=11685	vOTU_23518	11685	No		11	8	0	Low-quality	Genome-fragment	30.92	AAI-based (high-confidence)	0	1
VIBRANT_ERR3404768_k141_6722_flag=0_multi=12.3213_len=41120	vOTU_19853	41120	No		62	36	0	Complete	High-quality	100	DTR (high-confidence)	0	1
VIBRANT_ERR3404768_k141_2549_flag=0_multi=220.0369_len=178869_fragment_2	vOTU_19854	7040	No		8	1	0	Low-quality	Genome-fragment	4.35	HMM-based (lower-bound)	0	1
VIBRANT_ERR3404768_k141_4665_flag=1_multi=8.0000_len=3450	vOTU_19855	3450	No		5	5	0	Low-quality	Genome-fragment	9.25	AAI-based (high-confidence)	0	1
VIBRANT_ERR3404768_k141_4286_flag=1_multi=5.0000_len=9308	vOTU_19156	9308	No		12	4	0	Medium-quality	Genome-fragment	60.86	AAI-based (medium-confidence)	0	1
VIBRANT_ERR3404768_k141_2394_flag=1_multi=101.1340_len=200970_fragment_1	vOTU_19856	37551	No		46	15	0	High-quality	High-quality	91.03	AAI-based (high-confidence)	0	1
VIBRANT_ERR3404768_k141_5481_flag=0_multi=5.9848_len=7370	vOTU_19857	7370	No		9	6	0	Low-quality	Genome-fragment	19.26	AAI-based (high-confidence)	0	1
VIBRANT_ERR3404768_k141_3684_flag=0_multi=14.9871_len=24006	vOTU_19858	24006	No		38	24	0	Medium-quality	Genome-fragment	58.06	AAI-based (high-confidence)	0	1
VIBRANT_ERR3404768_k141_4219_flag=0_multi=13.9618_len=15130_fragment_1	vOTU_19859	5436	No		8	1	0	Low-quality	Genome-fragment	12.44	HMM-based (lower-bound)	0	1
VirSorter2_ERR3404768_k141_4976||0_partial	vOTU_19860	39821	No		35	11	1	Medium-quality	Genome-fragment	85.71	AAI-based (medium-confidence)	0	1
VIBRANT_ERR3404769_k141_3883_flag=0_multi=56.9914_len=286936_fragment_2	vOTU_48954	54286	No		64	14	2	High-quality	High-quality	92.94	AAI-based (high-confidence)	0	1
VIBRANT_ERR3404769_k141_560_flag=0_multi=20.9919_len=109160_fragment_2	vOTU_19862	47837	No		76	17	1	Medium-quality	Genome-fragment	75.34	AAI-based (high-confidence)	0	1
VIBRANT_ERR3404769_k141_3858_flag=1_multi=6.8055_len=52379_fragment_1	vOTU_52137	35015	No		57	30	1	Medium-quality	Genome-fragment	75.89	AAI-based (high-confidence)	0	1
VIBRANT_ERR3404769_k141_650_flag=0_multi=168.1372_len=70314_fragment_1	vOTU_39672	35194	No		57	19	1	High-quality	High-quality	92.89	AAI-based (high-confidence)	0	1
VIBRANT_ERR3404769_k141_1124_flag=0_multi=107.7355_len=14838	vOTU_63014	14838	No		18	13	0	Low-quality	Genome-fragment	31.86	AAI-based (high-confidence)	0	1
VIBRANT_ERR3404769_k141_854_flag=1_multi=118.9525_len=109472	vOTU_69333	109472	No		125	46	1	High-quality	High-quality	100	AAI-based (high-confidence)	0	1
VIBRANT_ERR3404769_k141_2638_flag=0_multi=215.5181_len=44586_fragment_1	vOTU_45628	17181	No		24	8	0	High-quality	High-quality	98.81	AAI-based (high-confidence)	0	1
VirSorter2_ERR3404769_k141_3200||full	vOTU_7367	3427	No		5	1	0	Low-quality	Genome-fragment	8.48	AAI-based (high-confidence)	0	1
VIBRANT_ERR3404770_k141_565_flag=0_multi=14.9496_len=12366	vOTU_19863	12366	No		7	1	0	Low-quality	Genome-fragment	10.32	AAI-based (medium-confidence)	0	1
VIBRANT_ERR3404770_k141_1637_flag=0_multi=171.0041_len=6200	vOTU_77385	6200	No		6	5	0	Low-quality	Genome-fragment	12.88	AAI-based (high-confidence)	0	1
VIBRANT_ERR3404770_k141_602_flag=1_multi=4.0000_len=6266	vOTU_19864	6266	No		8	2	0	Low-quality	Genome-fragment	17.03	AAI-based (high-confidence)	0	1
VIBRANT_ERR3404770_k141_1847_flag=1_multi=5.0000_len=8506	vOTU_19865	8506	No		11	9	0	Low-quality	Genome-fragment	23.11	AAI-based (high-confidence)	0	1
VIBRANT_ERR3404770_k141_4725_flag=1_multi=5.0000_len=4387	vOTU_19866	4387	No		5	3	0	Low-quality	Genome-fragment	11.92	AAI-based (high-confidence)	0	1
VIBRANT_ERR3404770_k141_4402_flag=1_multi=4.0000_len=3248	vOTU_19867	3248	No		5	4	0	Low-quality	Genome-fragment	8.14	AAI-based (high-confidence)	0	1
VIBRANT_ERR3404771_k141_9470_flag=1_multi=6.0000_len=17962	vOTU_20773	17962	No		22	4	1	Low-quality	Genome-fragment	29.84	HMM-based (lower-bound)	0	1
VIBRANT_ERR3404771_k141_8784_flag=1_multi=8.0000_len=17582	vOTU_56909	17582	No		19	15	0	High-quality	High-quality	96.98	AAI-based (high-confidence)	0	1
VirSorter2_ERR3404771_k141_3751||0_partial	vOTU_16801	14995	No		16	2	1	Low-quality	Genome-fragment	10.27	HMM-based (lower-bound)	0	1
VirSorter2_ERR3404771_k141_9689||full	vOTU_19868	6198	No		7	1	0	Low-quality	Genome-fragment	16.43	HMM-based (lower-bound)	0	1
VIBRANT_ERR3404772_k141_775_flag=0_multi=11.8886_len=513410_fragment_3	vOTU_19869	16745	No		21	7	1	Low-quality	Genome-fragment	34.93	AAI-based (medium-confidence)	0	1
VirSorter2_ERR3404772_k141_562||full	vOTU_56173	51255	No		61	6	3	Medium-quality	Genome-fragment	83.74	HMM-based (lower-bound)	0	1
VIBRANT_ERR3404773_k141_6026_flag=0_multi=27.2606_len=10232	vOTU_19874	10232	No		23	9	0	Low-quality	Genome-fragment	19.97	AAI-based (medium-confidence)	0	1
VIBRANT_ERR3404773_k141_155_flag=0_multi=23.7696_len=4533	vOTU_38714	4533	No		5	4	0	Low-quality	Genome-fragment	9.38	AAI-based (high-confidence)	0	1
VIBRANT_ERR3404773_k141_3508_flag=0_multi=33.9873_len=5647	vOTU_49957	5647	No		8	7	0	Low-quality	Genome-fragment	12.26	AAI-based (medium-confidence)	0	1
VIBRANT_ERR3404773_k141_1056_flag=0_multi=264.2285_len=15198	vOTU_19875	15198	No		26	13	0	Low-quality	Genome-fragment	38.63	AAI-based (high-confidence)	0	1
VIBRANT_ERR3404773_k141_5499_flag=1_multi=4.0000_len=6202	vOTU_55238	6202	No		8	5	0	Low-quality	Genome-fragment	7.38	HMM-based (lower-bound)	0	1
VIBRANT_ERR3404773_k141_1812_flag=0_multi=22.9913_len=111062_fragment_2	vOTU_73322	4619	No		8	2	0	Low-quality	Genome-fragment	6.91	HMM-based (lower-bound)	0	1
VIBRANT_ERR3404773_k141_5034_flag=0_multi=221.9827_len=280912_fragment_1	vOTU_19876	12646	No		31	8	0	Low-quality	Genome-fragment	29.33	AAI-based (high-confidence)	0	1
VIBRANT_ERR3404773_k141_3733_flag=0_multi=137.8524_len=3726	vOTU_81706	3726	No		9	5	0	Low-quality	Genome-fragment	7.88	AAI-based (high-confidence)	0	1
VIBRANT_ERR3404773_k141_4891_flag=0_multi=170.4507_len=5049	vOTU_26026	5049	No		4	4	0	Low-quality	Genome-fragment	9.63	AAI-based (medium-confidence)	0	1
VIBRANT_ERR3404773_k141_5903_flag=0_multi=23.9628_len=27340	vOTU_19877	27340	No		32	20	0	Medium-quality	Genome-fragment	60.41	AAI-based (medium-confidence)	0	1
VIBRANT_ERR3404773_k141_4112_flag=0_multi=229.9780_len=459079_fragment_1	vOTU_19878	41224	No		54	24	0	High-quality	High-quality	95.53	AAI-based (high-confidence)	0	1
VIBRANT_ERR3404773_k141_519_flag=0_multi=30.8620_len=14358	vOTU_19879	14358	No		30	11	0	Low-quality	Genome-fragment	35.24	AAI-based (medium-confidence)	0	1
VIBRANT_ERR3404773_k141_2367_flag=1_multi=6.0000_len=8962	vOTU_19880	8962	No		15	3	0	Medium-quality	Genome-fragment	66.04	AAI-based (high-confidence)	0	1
VIBRANT_ERR3404773_k141_215_flag=1_multi=4.0000_len=6763	vOTU_19881	6763	No		7	1	0	Low-quality	Genome-fragment	4.12	HMM-based (lower-bound)	0	1
VIBRANT_ERR3404773_k141_6341_flag=0_multi=217.8383_len=193168_fragment_1	vOTU_19882	48294	No		69	26	2	High-quality	High-quality	100	AAI-based (high-confidence)	0	1
VIBRANT_ERR3404773_k141_1125_flag=0_multi=23.8377_len=6377	vOTU_27105	6377	No		10	7	0	Low-quality	Genome-fragment	13.62	AAI-based (medium-confidence)	0	1
VIBRANT_ERR3404773_k141_1888_flag=0_multi=234.9673_len=315366_fragment_4	vOTU_19883	10065	No		18	3	0	Low-quality	Genome-fragment	29	AAI-based (high-confidence)	0	1
VIBRANT_ERR3404773_k141_1137_flag=0_multi=32.6474_len=4134	vOTU_19884	4134	No		5	2	0	Low-quality	Genome-fragment	5.74	HMM-based (lower-bound)	0	1
VIBRANT_ERR3404773_k141_198_flag=0_multi=123.9087_len=4467	vOTU_19885	4467	No		9	4	0	Low-quality	Genome-fragment	10.28	AAI-based (medium-confidence)	0	1
VIBRANT_ERR3404773_k141_5317_flag=1_multi=15.9984_len=206403_fragment_4	vOTU_28855	34562	No		26	5	0	Low-quality	Genome-fragment	20.62	AAI-based (high-confidence)	0	1
VIBRANT_ERR3404773_k141_2803_flag=1_multi=4.0000_len=3113	vOTU_55238	3113	No		5	2	0	Low-quality	Genome-fragment	4.67	HMM-based (lower-bound)	0	1
VIBRANT_ERR3404773_k141_682_flag=0_multi=133.3037_len=3170	vOTU_19886	3170	No		5	2	0	Low-quality	Genome-fragment	4.85	AAI-based (high-confidence)	0	1
VIBRANT_ERR3404773_k141_3559_flag=0_multi=214.9894_len=885586_fragment_2	vOTU_19887	37144	No		50	19	1	High-quality	High-quality	95.5	AAI-based (high-confidence)	0	1
VIBRANT_ERR3404773_k141_675_flag=0_multi=327.0226_len=5268	vOTU_19888	5268	No		7	1	0	Low-quality	Genome-fragment	6.25	HMM-based (lower-bound)	0	1
VIBRANT_ERR3404773_k141_2451_flag=0_multi=16.6665_len=125075_fragment_1	vOTU_19889	24745	No		48	5	3	Medium-quality	Genome-fragment	59.73	AAI-based (high-confidence)	0	1
VIBRANT_ERR3404773_k141_3937_flag=1_multi=6.0000_len=7569	vOTU_19890	7569	No		10	4	0	Low-quality	Genome-fragment	11.77	HMM-based (lower-bound)	0	1
VIBRANT_ERR3404773_k141_1102_flag=0_multi=29.7105_len=4548	vOTU_19891	4548	No		8	5	0	Low-quality	Genome-fragment	8.76	HMM-based (lower-bound)	0	1
VIBRANT_ERR3404773_k141_4102_flag=1_multi=256.5381_len=276495_fragment_2	vOTU_19892	13219	No		16	7	0	Low-quality	Genome-fragment	32.35	AAI-based (high-confidence)	0	1
VIBRANT_ERR3404773_k141_5587_flag=0_multi=30.6018_len=3456	vOTU_38715	3456	No		6	2	0	Low-quality	Genome-fragment	7.26	AAI-based (medium-confidence)	0	1
VIBRANT_ERR3404773_k141_3319_flag=3_multi=99.0000_len=35699	vOTU_19893	35699	No		53	17	1	Complete	High-quality	100	DTR (high-confidence)	0	1
VIBRANT_ERR3404773_k141_2639_flag=0_multi=272.9222_len=15993	vOTU_78175	15993	No		22	12	0	Low-quality	Genome-fragment	43.19	AAI-based (high-confidence)	0	1
VIBRANT_ERR3404773_k141_5934_flag=0_multi=23.9429_len=17856	vOTU_19894	17856	No		27	18	0	Low-quality	Genome-fragment	48.8	AAI-based (medium-confidence)	0	1
VIBRANT_ERR3404773_k141_1293_flag=0_multi=242.2851_len=15036	vOTU_19895	15036	No		23	14	0	Low-quality	Genome-fragment	40.61	AAI-based (high-confidence)	0	1
VIBRANT_ERR3404773_k141_3130_flag=0_multi=33.8661_len=5698	vOTU_19896	5698	No		8	7	0	Low-quality	Genome-fragment	12.33	AAI-based (medium-confidence)	0	1
VIBRANT_ERR3404773_k141_1958_flag=0_multi=22.8373_len=6091	vOTU_38723	6091	No		9	7	0	Low-quality	Genome-fragment	13.48	AAI-based (medium-confidence)	0	1
VirFinder_ERR3404773_k141_473_flag=0_multi=33.7302_len=8106	vOTU_19897	8106	No		9	4	1	Low-quality	Genome-fragment	10.88	HMM-based (lower-bound)	0	1
VirSorter2_ERR3404773_k141_2222||full	vOTU_19898	5688	No		6	2	0	Low-quality	Genome-fragment	3.37	AAI-based (high-confidence)	0	1
VIBRANT_ERR3404774_k141_5736_flag=0_multi=19.9531_len=9154	vOTU_23759	9154	No		15	9	0	Low-quality	Genome-fragment	21.52	AAI-based (high-confidence)	0	1
VIBRANT_ERR3404774_k141_5166_flag=3_multi=159.0014_len=112330	vOTU_69333	112330	No		139	53	3	Complete	High-quality	100	DTR (high-confidence)	0	1
VIBRANT_ERR3404774_k141_5176_flag=0_multi=10.1507_len=28371	vOTU_19902	28371	No		37	29	0	Medium-quality	Genome-fragment	75.13	AAI-based (high-confidence)	0	1
VIBRANT_ERR3404774_k141_1650_flag=1_multi=84.0000_len=35544	vOTU_19893	35544	No		53	17	1	High-quality	High-quality	97.85	AAI-based (high-confidence)	0	1
VIBRANT_ERR3404774_k141_4876_flag=0_multi=54.0237_len=112890	vOTU_19903	112890	No		127	38	4	High-quality	High-quality	100	AAI-based (high-confidence)	0	1
VIBRANT_ERR3404774_k141_419_flag=0_multi=7.9814_len=8411	vOTU_23363	8411	No		17	14	0	Low-quality	Genome-fragment	22.49	AAI-based (high-confidence)	0	1
VIBRANT_ERR3404774_k141_4840_flag=0_multi=19.2955_len=6645	vOTU_19904	6645	No		8	5	0	Low-quality	Genome-fragment	14.62	AAI-based (medium-confidence)	0	1
VIBRANT_ERR3404774_k141_5560_flag=1_multi=8.0000_len=208022_fragment_1	vOTU_19905	8588	No		15	3	1	Low-quality	Genome-fragment	14.93	HMM-based (lower-bound)	0	1
VIBRANT_ERR3404774_k141_3573_flag=1_multi=4.0000_len=3171	vOTU_64975	3171	No		7	3	0	Low-quality	Genome-fragment	8.76	AAI-based (high-confidence)	0	1
VIBRANT_ERR3404774_k141_1830_flag=0_multi=16.8263_len=37954	vOTU_19906	37954	No		62	28	0	Medium-quality	Genome-fragment	75.1	AAI-based (medium-confidence)	0	1
VIBRANT_ERR3404774_k141_5437_flag=0_multi=15.0665_len=186578_fragment_2	vOTU_19907	9116	No		20	8	0	Low-quality	Genome-fragment	23.95	AAI-based (high-confidence)	0	1
VIBRANT_ERR3404774_k141_5726_flag=0_multi=30.9982_len=363968_fragment_1	vOTU_17036	17289	No		16	3	0	Low-quality	Genome-fragment	41.22	AAI-based (medium-confidence)	0	1
VIBRANT_ERR3404774_k141_4402_flag=0_multi=18.8711_len=4642	vOTU_19908	4642	No		7	5	0	Low-quality	Genome-fragment	11.59	AAI-based (high-confidence)	0	1
VIBRANT_ERR3404774_k141_2468_flag=0_multi=17.4706_len=38682	vOTU_19909	38682	No		57	19	0	High-quality	High-quality	94.63	AAI-based (medium-confidence)	0	1
VirSorter2_ERR3404774_k141_4321||full	vOTU_19910	3364	No		4	1	0	Low-quality	Genome-fragment	7.1	AAI-based (medium-confidence)	0	1
VirSorter2_ERR3404774_k141_5250||full	vOTU_19911	5456	No		3	3	0	Low-quality	Genome-fragment	13.99	AAI-based (high-confidence)	0	1
VIBRANT_ERR3404775_k141_2491_flag=0_multi=16.5018_len=11061	vOTU_19912	11061	No		22	13	1	Low-quality	Genome-fragment	25.81	AAI-based (high-confidence)	0	1
VIBRANT_ERR3404775_k141_6585_flag=1_multi=154.1983_len=116453_fragment_1	vOTU_19913	47383	No		57	26	2	High-quality	High-quality	98.44	AAI-based (high-confidence)	0	1
VIBRANT_ERR3404775_k141_4092_flag=0_multi=12.9796_len=26022	vOTU_26168	26022	No		31	28	0	Medium-quality	Genome-fragment	60.35	AAI-based (high-confidence)	0	1
VIBRANT_ERR3404775_k141_1734_flag=0_multi=25.8025_len=11100	vOTU_78390	11100	No		23	15	0	Low-quality	Genome-fragment	25.78	AAI-based (high-confidence)	0	1
VIBRANT_ERR3404775_k141_4146_flag=1_multi=5.0000_len=4033	vOTU_22500	4033	No		6	2	0	Low-quality	Genome-fragment	38.52	AAI-based (high-confidence)	0	1
VIBRANT_ERR3404775_k141_7408_flag=0_multi=157.8994_len=68785_fragment_1	vOTU_23692	17917	No		22	9	1	Low-quality	Genome-fragment	43.53	AAI-based (medium-confidence)	0	1
VIBRANT_ERR3404775_k141_7191_flag=0_multi=91.0000_len=11137	vOTU_19914	11137	No		20	5	1	Low-quality	Genome-fragment	35.55	AAI-based (high-confidence)	0	1
VIBRANT_ERR3404775_k141_6588_flag=0_multi=67.5957_len=42271	vOTU_19915	42271	No		60	37	0	High-quality	High-quality	100	AAI-based (high-confidence)	0	1
VIBRANT_ERR3404775_k141_6903_flag=0_multi=15.8152_len=3713	vOTU_30257	3713	No		10	8	0	Low-quality	Genome-fragment	8.6	AAI-based (high-confidence)	0	1
VIBRANT_ERR3404775_k141_1094_flag=0_multi=19.9705_len=28523_fragment_1	vOTU_19916	10641	No		18	3	1	Medium-quality	Genome-fragment	69.47	AAI-based (high-confidence)	0	1
VIBRANT_ERR3404775_k141_5681_flag=0_multi=23.9607_len=25921	vOTU_68837	25921	No		30	23	0	Medium-quality	Genome-fragment	58.39	AAI-based (high-confidence)	0	1
VIBRANT_ERR3404775_k141_2585_flag=0_multi=24.9815_len=58622_fragment_2	vOTU_19917	6763	No		12	5	0	Low-quality	Genome-fragment	13.29	AAI-based (medium-confidence)	0	1
VIBRANT_ERR3404775_k141_6837_flag=0_multi=26.7218_len=4253	vOTU_19918	4253	No		13	10	0	Low-quality	Genome-fragment	9.85	AAI-based (high-confidence)	0	1
VIBRANT_ERR3404775_k141_6693_flag=0_multi=353.0000_len=8545	vOTU_19919	8545	No		11	1	0	High-quality	High-quality	100	HMM-based (lower-bound)	0	1
VirSorter2_ERR3404775_k141_1351||full	vOTU_19920	16006	No		21	8	2	High-quality	High-quality	100	AAI-based (high-confidence)	0	1
VIBRANT_ERR3404776_k141_417_flag=1_multi=6.0000_len=7198	vOTU_35794	7198	No		9	8	0	Low-quality	Genome-fragment	16.74	AAI-based (high-confidence)	0	1
VIBRANT_ERR3404776_k141_330_flag=1_multi=11.0000_len=17223	vOTU_77998	17223	No		21	10	0	Low-quality	Genome-fragment	43.64	AAI-based (high-confidence)	0	1
VIBRANT_ERR3404776_k141_1598_flag=1_multi=5.9728_len=6947	vOTU_53718	6947	No		10	9	0	Low-quality	Genome-fragment	16.12	AAI-based (high-confidence)	0	1
VIBRANT_ERR3404776_k141_3878_flag=1_multi=14.0353_len=230851_fragment_1	vOTU_19921	45540	No		63	33	1	High-quality	High-quality	100	AAI-based (high-confidence)	0	1
VIBRANT_ERR3404776_k141_431_flag=1_multi=6.0000_len=5861	vOTU_23657	5861	No		14	12	0	Low-quality	Genome-fragment	13.69	AAI-based (high-confidence)	0	1
VIBRANT_ERR3404776_k141_4152_flag=0_multi=423.4418_len=12114	vOTU_58100	12114	No		25	2	1	Low-quality	Genome-fragment	29.67	AAI-based (high-confidence)	0	1
VIBRANT_ERR3404776_k141_660_flag=1_multi=4.0000_len=4755	vOTU_19922	4755	No		5	1	0	Low-quality	Genome-fragment	7.42	HMM-based (lower-bound)	0	1
VirFinder_ERR3404776_k141_1255_flag=1_multi=5.0000_len=3138	vOTU_19923	3138	No		10	2	0	Low-quality	Genome-fragment	7.03	AAI-based (high-confidence)	0	1
VIBRANT_ERR3404777_k141_1762_flag=0_multi=114.1378_len=6091	vOTU_19924	6091	No		9	4	0	Low-quality	Genome-fragment	12.28	HMM-based (lower-bound)	0	1
VIBRANT_ERR3404777_k141_750_flag=0_multi=118.3785_len=8495	vOTU_19925	8495	No		17	9	0	Low-quality	Genome-fragment	20.83	AAI-based (high-confidence)	0	1
VIBRANT_ERR3404777_k141_2318_flag=0_multi=19.9907_len=89948_fragment_2	vOTU_63136	36255	No		62	20	0	Medium-quality	Genome-fragment	79.8	AAI-based (medium-confidence)	0	1
VIBRANT_ERR3404777_k141_1670_flag=1_multi=9.0000_len=150532_fragment_1	vOTU_19926	44149	No		58	30	1	High-quality	High-quality	97.05	AAI-based (medium-confidence)	0	1
VIBRANT_ERR3404777_k141_2078_flag=0_multi=19.9895_len=80131_fragment_2	vOTU_18738	29918	No		55	18	0	Medium-quality	Genome-fragment	87.66	AAI-based (medium-confidence)	0	1
VIBRANT_ERR3404779_k141_312_flag=0_multi=20.9770_len=38338	vOTU_63136	38338	No		65	20	0	Medium-quality	Genome-fragment	84.43	AAI-based (medium-confidence)	0	1
VIBRANT_ERR3404780_k141_817_flag=1_multi=4.0000_len=3710	vOTU_19928	3710	No		5	2	0	Low-quality	Genome-fragment	6.28	HMM-based (lower-bound)	0	1
VIBRANT_ERR3404780_k141_5544_flag=1_multi=26.9929_len=164525_fragment_1	vOTU_19929	43004	No		57	41	0	High-quality	High-quality	98.1	AAI-based (high-confidence)	0	1
VIBRANT_ERR3404781_k141_3491_flag=0_multi=5.0000_len=17546	vOTU_19931	17546	No		23	17	0	Medium-quality	Genome-fragment	51.33	AAI-based (high-confidence)	0	1
VIBRANT_ERR3404781_k141_4139_flag=0_multi=124.9594_len=67370_fragment_1	vOTU_43063	11331	No		12	9	1	Low-quality	Genome-fragment	32.23	AAI-based (high-confidence)	0	1
VIBRANT_ERR3404781_k141_4139_flag=0_multi=124.9594_len=67370_fragment_2	vOTU_19232	28634	No		36	28	1	Medium-quality	Genome-fragment	70.06	AAI-based (high-confidence)	0	1
VIBRANT_ERR3404781_k141_8764_flag=0_multi=135.0860_len=765034_fragment_3	vOTU_19932	45980	No		62	31	1	High-quality	High-quality	100	AAI-based (high-confidence)	0	1
VIBRANT_ERR3404781_k141_7378_flag=0_multi=64.9966_len=875194_fragment_4	vOTU_62412	37563	No		61	17	0	High-quality	High-quality	99.47	AAI-based (high-confidence)	0	1
VIBRANT_ERR3404781_k141_7590_flag=0_multi=150.4272_len=92375	vOTU_19933	92375	No		93	27	3	Medium-quality	Genome-fragment	89.89	AAI-based (high-confidence)	0	1
VIBRANT_ERR3404781_k141_1261_flag=0_multi=9.9943_len=34870_fragment_2	vOTU_54444	8778	No		12	2	0	Low-quality	Genome-fragment	21.48	AAI-based (medium-confidence)	0	1
VIBRANT_ERR3404781_k141_9276_flag=3_multi=29.0008_len=36031	vOTU_19934	36031	No		53	14	0	Complete	High-quality	100	DTR (high-confidence)	0	1
VIBRANT_ERR3404781_k141_7739_flag=0_multi=10.0025_len=774288_fragment_1	vOTU_19935	48840	No		61	24	1	High-quality	High-quality	100	AAI-based (high-confidence)	0	1
VIBRANT_ERR3404781_k141_7739_flag=0_multi=10.0025_len=774288_fragment_2	vOTU_19936	58607	No		73	21	3	Medium-quality	Genome-fragment	89.78	AAI-based (medium-confidence)	0	1
VIBRANT_ERR3404781_k141_8887_flag=1_multi=5.0000_len=3940	vOTU_19973	3940	No		6	2	0	Low-quality	Genome-fragment	9.38	AAI-based (high-confidence)	0	1
VIBRANT_ERR3404781_k141_4239_flag=0_multi=142.1464_len=12816	vOTU_19937	12816	No		28	19	1	Low-quality	Genome-fragment	31.33	AAI-based (high-confidence)	0	1
VIBRANT_ERR3404781_k141_8767_flag=1_multi=11.0000_len=45263	vOTU_19938	45263	No		59	14	1	Low-quality	Genome-fragment	28.33	AAI-based (medium-confidence)	0	1
VIBRANT_ERR3404781_k141_4118_flag=1_multi=9.0000_len=129227_fragment_2	vOTU_19939	38612	No		63	16	0	High-quality	High-quality	97.17	AAI-based (medium-confidence)	0	1
VIBRANT_ERR3404781_k141_7330_flag=0_multi=119.9862_len=379140_fragment_2	vOTU_74647	25943	No		38	20	0	Medium-quality	Genome-fragment	70.61	AAI-based (high-confidence)	0	1
VIBRANT_ERR3404781_k141_6414_flag=1_multi=5.0000_len=5191	vOTU_19940	5191	No		6	2	0	Low-quality	Genome-fragment	10.48	AAI-based (high-confidence)	0	1
VIBRANT_ERR3404781_k141_3988_flag=0_multi=135.3625_len=19622	vOTU_22891	19622	No		26	19	0	Low-quality	Genome-fragment	43	AAI-based (high-confidence)	0	1
VIBRANT_ERR3404781_k141_6427_flag=0_multi=37.1986_len=35822	vOTU_79808	35822	No		55	26	0	High-quality	High-quality	92.82	AAI-based (high-confidence)	0	1
VIBRANT_ERR3404781_k141_1044_flag=0_multi=5.9849_len=7405	vOTU_19941	7405	No		13	7	0	Low-quality	Genome-fragment	20.94	AAI-based (high-confidence)	0	1
VIBRANT_ERR3404781_k141_778_flag=0_multi=8.9914_len=149157_fragment_1	vOTU_55772	23079	No		30	14	0	Low-quality	Genome-fragment	47.13	AAI-based (medium-confidence)	0	1
VirSorter2_ERR3404781_k141_7330||0_partial	vOTU_25043	23383	No		31	19	1	Medium-quality	Genome-fragment	63.62	AAI-based (high-confidence)	0	1
VirSorter2_ERR3404781_k141_1640||full	vOTU_19942	4755	No		9	1	0	Low-quality	Genome-fragment	7.8	AAI-based (high-confidence)	0	1
VIBRANT_ERR3404782_k141_2213_flag=1_multi=6.0000_len=26542	vOTU_19934	26542	No		32	5	0	Medium-quality	Genome-fragment	77.68	AAI-based (high-confidence)	0	1
VIBRANT_ERR3404782_k141_4458_flag=1_multi=6.0000_len=3754	vOTU_19944	3754	No		12	3	0	Low-quality	Genome-fragment	8.15	AAI-based (medium-confidence)	0	1
VIBRANT_ERR3404782_k141_1770_flag=0_multi=11.9753_len=19759	vOTU_19945	19759	No		24	14	0	Low-quality	Genome-fragment	43.24	AAI-based (high-confidence)	0	1
VIBRANT_ERR3404782_k141_3220_flag=0_multi=62.6589_len=29777	vOTU_19946	29777	No		45	18	0	Medium-quality	Genome-fragment	73.59	AAI-based (high-confidence)	0	1
VIBRANT_ERR3404782_k141_2606_flag=0_multi=10.9736_len=8475	vOTU_19947	8475	No		11	6	0	Low-quality	Genome-fragment	18.24	AAI-based (medium-confidence)	0	1
VIBRANT_ERR3404782_k141_1990_flag=1_multi=5.0000_len=5888	vOTU_19948	5888	No		12	5	0	Low-quality	Genome-fragment	13.52	AAI-based (high-confidence)	0	1
VIBRANT_ERR3404782_k141_1536_flag=1_multi=6.0000_len=10502	vOTU_54898	10502	No		13	9	0	Low-quality	Genome-fragment	24.07	AAI-based (high-confidence)	0	1
VIBRANT_ERR3404782_k141_4927_flag=1_multi=7.0000_len=148003	vOTU_19949	148003	No		140	21	4	Medium-quality	Genome-fragment	62.15	AAI-based (high-confidence)	0	1
[truncated: 158,479 more rows]
