# Supplementary material for: A metagenomic catalog of the early-life human gut virome
Source: Nat Commun. 2024 Feb 29;15:1864. doi: 10.1038/s41467-024-45793-z (PMC10904392; doi:10.1038/s41467-024-45793-z)
Supplement: Supplementary file 6 — Supplementary Data 3 [file 41467_2024_45793_MOESM6_ESM.xlsx]

## Sheet: Sheet1
Viral sequence	Viral sequence length	CheckV quality	MIUViG quality	Provirus	vOTU number	Sources	Viral number per vOTU	Family	Lifestyle
VIBRANT_ERR1600426_k141_703_flag=1_multi=16.0189_len=9710	9710	Low-quality	Genome-fragment	No	vOTU_18613	bulk	1	Siphoviridae	Temperate
VIBRANT_ERR1600426_k141_818_flag=1_multi=30.0000_len=60813_fragment_1	15337	Low-quality	Genome-fragment	No	vOTU_18614	bulk	1	Myoviridae	Temperate
VIBRANT_ERR1600426_k141_2272_flag=1_multi=17.0000_len=5255	5255	Low-quality	Genome-fragment	No	vOTU_18615	bulk	1	Siphoviridae	Temperate
VIBRANT_ERR1600426_k141_1547_flag=1_multi=29.0087_len=6951	6951	Low-quality	Genome-fragment	No	vOTU_18616	bulk	1	Siphoviridae	Lytic
VIBRANT_ERR1600426_k141_2154_flag=1_multi=17.0000_len=7828	7828	Low-quality	Genome-fragment	No	vOTU_18617	bulk	1	Peduoviridae	Temperate
VIBRANT_ERR1600426_k141_1685_flag=1_multi=16.0000_len=10258	10258	Low-quality	Genome-fragment	No	vOTU_18618	bulk	1	Siphoviridae	Temperate
VIBRANT_ERR1600426_k141_51_flag=1_multi=15.0000_len=3790	3790	Low-quality	Genome-fragment	No	vOTU_18619	bulk	1	Siphoviridae	Lytic
VIBRANT_ERR1600426_k141_1563_flag=1_multi=32.1765_len=23328	23328	Medium-quality	Genome-fragment	No	vOTU_18620	bulk	1	Siphoviridae	Lytic
VIBRANT_ERR1600426_k141_454_flag=1_multi=30.0000_len=28979	28979	Medium-quality	Genome-fragment	No	vOTU_18621	bulk	1	Siphoviridae	Temperate
VIBRANT_ERR1600426_k141_689_flag=1_multi=28.0000_len=84158_fragment_1	38191	High-quality	High-quality	No	vOTU_18622	bulk	3	Siphoviridae	Temperate
VIBRANT_ERR1600426_k141_1560_flag=1_multi=30.0000_len=51938_fragment_1	26614	Medium-quality	Genome-fragment	No	vOTU_18623	bulk	1	Siphoviridae	Temperate
VIBRANT_ERR1600426_k141_2162_flag=1_multi=43.0000_len=14626	14626	Low-quality	Genome-fragment	No	vOTU_18624	bulk	1	Siphoviridae	Temperate
VIBRANT_ERR1600426_k141_1108_flag=1_multi=16.3432_len=5208	5208	Low-quality	Genome-fragment	No	vOTU_18625	bulk	1	Siphoviridae	Temperate
VIBRANT_ERR1600426_k141_921_flag=1_multi=17.0000_len=33946	33946	High-quality	High-quality	No	vOTU_18626	bulk	1	Peduoviridae	Temperate
VirSorter2_ERR1600426_k141_223||full	14996	High-quality	High-quality	No	vOTU_18627	bulk	4	NA	Lytic
VIBRANT_ERR1600427_k141_10109_flag=1_multi=23.3225_len=8361	8361	Low-quality	Genome-fragment	No	vOTU_18632	bulk	1	NA	Temperate
VIBRANT_ERR1600427_k141_1170_flag=0_multi=14.0300_len=21762	21762	Medium-quality	Genome-fragment	No	vOTU_18633	bulk	2	Siphoviridae	Temperate
VIBRANT_ERR1600427_k141_9482_flag=1_multi=12.0000_len=8162	8162	Low-quality	Genome-fragment	No	vOTU_18634	bulk	1	Peduoviridae	Temperate
VIBRANT_ERR1600427_k141_9618_flag=1_multi=15.0000_len=24200	24200	Low-quality	Genome-fragment	No	vOTU_18635	bulk	1	Myoviridae	Temperate
VIBRANT_ERR1600427_k141_1013_flag=1_multi=10.0000_len=12060	12060	Low-quality	Genome-fragment	No	vOTU_18636	bulk	1	Siphoviridae	Temperate
VIBRANT_ERR1600427_k141_8877_flag=1_multi=8.0000_len=9284	9284	Low-quality	Genome-fragment	No	vOTU_18637	bulk	1	NA	Temperate
VIBRANT_ERR1600427_k141_1056_flag=1_multi=13.0000_len=19101	19101	Low-quality	Genome-fragment	No	vOTU_18638	bulk	1	Siphoviridae	Temperate
VIBRANT_ERR1600427_k141_4107_flag=1_multi=23.5760_len=13449	13449	Low-quality	Genome-fragment	No	vOTU_18639	bulk	1	Siphoviridae	Temperate
VIBRANT_ERR1600427_k141_3630_flag=1_multi=13.0000_len=8108	8108	Low-quality	Genome-fragment	No	vOTU_18640	bulk	2	NA	Temperate
VIBRANT_ERR1600427_k141_3017_flag=1_multi=15.0000_len=45312	45312	Medium-quality	Genome-fragment	No	vOTU_18641	bulk	1	Myoviridae	Temperate
VIBRANT_ERR1600427_k141_7733_flag=0_multi=101.1312_len=72612_fragment_2	38116	High-quality	High-quality	No	vOTU_18642	bulk	7	Peduoviridae	Temperate
VIBRANT_ERR1600427_k141_7522_flag=1_multi=10.0000_len=5297	5297	Low-quality	Genome-fragment	No	vOTU_18643	bulk	1	Peduoviridae	Temperate
VIBRANT_ERR1600427_k141_4533_flag=1_multi=10.0000_len=9787_fragment_1	4675	Low-quality	Genome-fragment	No	vOTU_18644	bulk	1	Peduoviridae	Lytic
VirSorter2_ERR1600427_k141_4717||0_partial	3498	Medium-quality	Genome-fragment	No	vOTU_18645	bulk	1	NA	Lytic
VirSorter2_ERR1600427_k141_1739||full	7755	Low-quality	Genome-fragment	No	vOTU_18646	bulk	5	NA	Lytic
VirSorter2_ERR1600427_k141_2571||full	22934	Low-quality	Genome-fragment	No	vOTU_18647	bulk	1	Siphoviridae	Temperate
VIBRANT_ERR1600428_k141_299_flag=0_multi=77.0465_len=44727_fragment_1	9797	Low-quality	Genome-fragment	No	vOTU_18651	bulk	1	Siphoviridae	Temperate
VIBRANT_ERR1600428_k141_691_flag=0_multi=13.9852_len=6473	6473	Low-quality	Genome-fragment	No	vOTU_18652	bulk	1	Siphoviridae	Temperate
VIBRANT_ERR1600428_k141_193_flag=0_multi=462.2552_len=40723_fragment_1	9065	Low-quality	Genome-fragment	No	vOTU_18653	bulk	1	Siphoviridae	Lytic
VIBRANT_ERR1600428_k141_345_flag=1_multi=20.0000_len=14908	14908	Low-quality	Genome-fragment	No	vOTU_18654	bulk	1	Siphoviridae	Temperate
VIBRANT_ERR1600428_k141_276_flag=0_multi=13.9829_len=28366	28366	Medium-quality	Genome-fragment	No	vOTU_18655	bulk	1	Siphoviridae	Temperate
VirSorter2_ERR1600428_k141_233||0_partial	30868	Medium-quality	Genome-fragment	No	vOTU_18656	bulk	1	Myoviridae	Temperate
VIBRANT_ERR1600429_k141_521_flag=1_multi=11.0000_len=4472	4472	Low-quality	Genome-fragment	No	vOTU_18658	bulk	1	NA	Temperate
VIBRANT_ERR1600429_k141_414_flag=0_multi=105.7387_len=13304	13304	Low-quality	Genome-fragment	No	vOTU_18659	bulk	2	Siphoviridae	Temperate
VIBRANT_ERR1600429_k141_1442_flag=1_multi=9.0000_len=6623	6623	Low-quality	Genome-fragment	No	vOTU_18660	bulk	1	NA	Lytic
VirSorter2_ERR1600429_k141_12||full	5898	Low-quality	Genome-fragment	No	vOTU_18661	bulk	1	NA	Temperate
VirSorter2_ERR1600429_k141_1812||full	4134	Low-quality	Genome-fragment	No	vOTU_18662	bulk	2	NA	Lytic
VIBRANT_ERR1600430_k141_735_flag=0_multi=53.3260_len=693130_fragment_5	39818	High-quality	High-quality	No	vOTU_18665	bulk	1	Siphoviridae	Temperate
VIBRANT_ERR1600430_k141_651_flag=1_multi=14.0000_len=35654_fragment_1	32571	High-quality	High-quality	No	vOTU_18666	bulk	3	Peduoviridae	Temperate
VIBRANT_ERR1600430_k141_865_flag=0_multi=335.3127_len=190832_fragment_1	37138	High-quality	High-quality	No	vOTU_18667	bulk	6	Peduoviridae	Temperate
VIBRANT_ERR1600430_k141_181_flag=1_multi=15.0000_len=4985	4985	Low-quality	Genome-fragment	No	vOTU_18668	bulk	1	NA	Lytic
VIBRANT_ERR1600430_k141_580_flag=0_multi=30.9131_len=629761_fragment_9	24796	Low-quality	Genome-fragment	No	vOTU_18669	bulk	1	Siphoviridae	Temperate
VIBRANT_ERR1600430_k141_972_flag=0_multi=379.8229_len=3190	3190	Low-quality	Genome-fragment	No	vOTU_18670	bulk	1	Siphoviridae	Temperate
VIBRANT_ERR1600430_k141_905_flag=0_multi=295.2549_len=27712	27712	Medium-quality	Genome-fragment	No	vOTU_18671	bulk	2	Siphoviridae	Lytic
VIBRANT_ERR1600430_k141_839_flag=0_multi=319.2534_len=25784	25784	Medium-quality	Genome-fragment	No	vOTU_18672	bulk	1	Siphoviridae	Temperate
VirSorter2_ERR1600430_k141_580||0_partial	23110	Low-quality	Genome-fragment	No	vOTU_18673	bulk	1	Siphoviridae	Temperate
VirSorter2_ERR1600430_k141_673||full	6419	Low-quality	Genome-fragment	No	vOTU_18674	bulk	3	Siphoviridae	Temperate
VIBRANT_ERR1600431_k141_668_flag=0_multi=366.6472_len=3681	3681	Low-quality	Genome-fragment	No	vOTU_18675	bulk	1	Siphoviridae	Temperate
VIBRANT_ERR1600432_k141_5881_flag=0_multi=247.0081_len=226832_fragment_1	16812	Low-quality	Genome-fragment	No	vOTU_18677	bulk	1	Siphoviridae	Temperate
VIBRANT_ERR1600432_k141_5688_flag=1_multi=16.0000_len=5878	5878	Low-quality	Genome-fragment	No	vOTU_18678	bulk	1	Myoviridae	Temperate
VIBRANT_ERR1600432_k141_2621_flag=1_multi=15.9888_len=61988	61988	Medium-quality	Genome-fragment	No	vOTU_18679	bulk	4	Myoviridae	Temperate
VIBRANT_ERR1600432_k141_2074_flag=0_multi=245.3431_len=78702_fragment_1	25820	Medium-quality	Genome-fragment	No	vOTU_18680	bulk	1	Siphoviridae	Lytic
VIBRANT_ERR1600433_k141_8172_flag=0_multi=299.8908_len=295917_fragment_1	32394	High-quality	High-quality	No	vOTU_18683	bulk	1	Peduoviridae	Temperate
VIBRANT_ERR1600433_k141_11991_flag=1_multi=8.0000_len=7950	7950	Low-quality	Genome-fragment	No	vOTU_18684	bulk	1	Siphoviridae	Temperate
VIBRANT_ERR1600433_k141_11088_flag=0_multi=25.0000_len=3429	3429	Low-quality	Genome-fragment	No	vOTU_18685	bulk	1	NA	Lytic
VIBRANT_ERR1600433_k141_8958_flag=0_multi=285.2983_len=430707_fragment_1	47045	High-quality	High-quality	No	vOTU_18686	bulk	3	Siphoviridae	Temperate
VIBRANT_ERR1600433_k141_7074_flag=1_multi=9.9994_len=8004	8004	Low-quality	Genome-fragment	No	vOTU_18687	bulk	1	Siphoviridae	Lytic
VIBRANT_ERR1600434_k141_1489_flag=0_multi=17.9971_len=63678_fragment_1	39374	Medium-quality	Genome-fragment	No	vOTU_18690	bulk	1	Myoviridae	Temperate
VIBRANT_ERR1600434_k141_4774_flag=0_multi=161.8001_len=1362252_fragment_17	35905	Medium-quality	Genome-fragment	No	vOTU_18691	bulk	1	Siphoviridae	Temperate
VIBRANT_ERR1600434_k141_4685_flag=0_multi=206.5043_len=106855_fragment_1	46799	Medium-quality	Genome-fragment	No	vOTU_18692	bulk	12	Siphoviridae	Temperate
VIBRANT_ERR1600434_k141_6721_flag=1_multi=10.0000_len=13363	13363	Low-quality	Genome-fragment	No	vOTU_18693	bulk	1	Siphoviridae	Lytic
VirSorter2_ERR1600434_k141_2712||full	8349	Low-quality	Genome-fragment	No	vOTU_18694	bulk	1	Siphoviridae	Temperate
VIBRANT_ERR1600435_k141_1360_flag=0_multi=61.6829_len=28855_fragment_1	10863	Low-quality	Genome-fragment	No	vOTU_18695	bulk	2	Siphoviridae	Temperate
VIBRANT_ERR1600435_k141_1710_flag=1_multi=19.0001_len=45415	45415	Medium-quality	Genome-fragment	No	vOTU_18696	bulk	1	Siphoviridae	Temperate
VIBRANT_ERR1600435_k141_6703_flag=1_multi=8.0000_len=3532	3532	Low-quality	Genome-fragment	No	vOTU_18697	bulk	1	Siphoviridae	Temperate
VIBRANT_ERR1600435_k141_7390_flag=0_multi=55.0260_len=32763	32763	Medium-quality	Genome-fragment	No	vOTU_18698	bulk	7	Siphoviridae	Temperate
VIBRANT_ERR1600435_k141_3680_flag=1_multi=18.0000_len=59922_fragment_1	9446	Low-quality	Genome-fragment	No	vOTU_18699	bulk	1	Siphoviridae	Temperate
VIBRANT_ERR1600435_k141_4318_flag=0_multi=57.1688_len=26588	26588	Medium-quality	Genome-fragment	No	vOTU_18700	bulk	1	Siphoviridae	Temperate
VIBRANT_ERR1600435_k141_5513_flag=0_multi=38.1228_len=7844	7844	Low-quality	Genome-fragment	No	vOTU_18701	bulk	1	Peduoviridae	Temperate
VIBRANT_ERR1600435_k141_2161_flag=1_multi=19.0000_len=6211	6211	Low-quality	Genome-fragment	No	vOTU_18702	bulk	1	Siphoviridae	Lytic
VIBRANT_ERR1600435_k141_5306_flag=0_multi=277.2962_len=17501	17501	Low-quality	Genome-fragment	No	vOTU_18703	bulk	1	Siphoviridae	Temperate
VIBRANT_ERR1600435_k141_3689_flag=1_multi=18.0001_len=64861_fragment_1	33212	Medium-quality	Genome-fragment	No	vOTU_18704	bulk	1	Podoviridae	Temperate
VIBRANT_ERR1600435_k141_6383_flag=1_multi=20.0000_len=38451	38451	High-quality	High-quality	No	vOTU_18705	bulk	1	Podoviridae	Temperate
VirSorter2_ERR1600435_k141_6540||0_partial	37487	Medium-quality	Genome-fragment	No	vOTU_18706	bulk	1	Siphoviridae	Temperate
VirSorter2_ERR1600435_k141_1434||full	4685	Low-quality	Genome-fragment	No	vOTU_18707	bulk	2	Siphoviridae	Lytic
VirSorter2_ERR1600435_k141_4965||full	3348	Low-quality	Genome-fragment	No	vOTU_18708	bulk	1	NA	Lytic
VIBRANT_ERR1600436_k141_1745_flag=1_multi=11.0000_len=6373	6373	Low-quality	Genome-fragment	No	vOTU_18709	bulk	1	NA	Lytic
VIBRANT_ERR1600436_k141_446_flag=0_multi=78.4002_len=102858_fragment_2	37370	Medium-quality	Genome-fragment	No	vOTU_18710	bulk	2	NA	Temperate
VIBRANT_ERR1600436_k141_2945_flag=1_multi=8.0000_len=3676	3676	Low-quality	Genome-fragment	No	vOTU_18711	bulk	1	Siphoviridae	Lytic
VIBRANT_ERR1600436_k141_2136_flag=0_multi=76.7805_len=5771	5771	Low-quality	Genome-fragment	No	vOTU_18712	bulk	2	Siphoviridae	Temperate
VIBRANT_ERR1600436_k141_1540_flag=1_multi=7.0000_len=3490	3490	Low-quality	Genome-fragment	No	vOTU_18713	bulk	1	Siphoviridae	Temperate
VIBRANT_ERR1600437_k141_3110_flag=0_multi=67.7825_len=32685	32685	Medium-quality	Genome-fragment	No	vOTU_18715	bulk	1	Podoviridae	Temperate
VIBRANT_ERR1600437_k141_1922_flag=1_multi=66.0000_len=5986	5986	Low-quality	Genome-fragment	No	vOTU_18716	bulk	1	Myoviridae	Temperate
VIBRANT_ERR1600437_k141_2738_flag=0_multi=60.9630_len=11459	11459	Low-quality	Genome-fragment	No	vOTU_18717	bulk	3	Podoviridae	Temperate
VIBRANT_ERR1600438_k141_4747_flag=1_multi=9.0000_len=12995	12995	Low-quality	Genome-fragment	No	vOTU_18718	bulk	1	Autographiviridae	Temperate
VIBRANT_ERR1600438_k141_1949_flag=1_multi=11.0000_len=45721_fragment_1	11498	Low-quality	Genome-fragment	No	vOTU_18719	bulk	1	Siphoviridae	Temperate
VIBRANT_ERR1600438_k141_4398_flag=1_multi=8.0000_len=12785	12785	Low-quality	Genome-fragment	No	vOTU_18720	bulk	1	NA	Temperate
VIBRANT_ERR1600439_k141_9010_flag=1_multi=6.0000_len=3578	3578	Low-quality	Genome-fragment	No	vOTU_18723	bulk	1	Siphoviridae	Temperate
VIBRANT_ERR1600440_k141_2279_flag=1_multi=10.0000_len=12165	12165	Low-quality	Genome-fragment	No	vOTU_18725	bulk	1	Siphoviridae	Temperate
VIBRANT_ERR1600440_k141_880_flag=0_multi=10.9953_len=4799	4799	Low-quality	Genome-fragment	No	vOTU_18726	bulk	2	Siphoviridae	Lytic
VIBRANT_ERR1600440_k141_2173_flag=0_multi=9.0000_len=5788	5788	Low-quality	Genome-fragment	No	vOTU_18727	bulk	1	Siphoviridae	Temperate
VIBRANT_ERR1600440_k141_1840_flag=1_multi=16.0460_len=139167_fragment_1	34317	High-quality	High-quality	No	vOTU_18728	bulk	3	Peduoviridae	Lytic
VIBRANT_ERR1600440_k141_4046_flag=1_multi=11.0000_len=13125	13125	Low-quality	Genome-fragment	No	vOTU_18729	bulk	1	Siphoviridae	Temperate
VirSorter2_ERR1600440_k141_762||0_partial	23494	Medium-quality	Genome-fragment	No	vOTU_18730	bulk	2	Siphoviridae	Temperate
VIBRANT_ERR3404624_k119_5928_flag=0_multi=187.8907_len=68573_fragment_2	30585	Medium-quality	Genome-fragment	No	vOTU_18733	bulk	1	Siphoviridae	Temperate
VIBRANT_ERR3404626_k119_7748_flag=0_multi=14.4855_len=9375	9375	Low-quality	Genome-fragment	No	vOTU_18734	bulk	1	Siphoviridae	Lytic
VirSorter2_ERR3404627_k119_3707||full	3335	Low-quality	Genome-fragment	No	vOTU_18735	bulk	1	NA	Lytic
VIBRANT_ERR3404628_k119_4433_flag=0_multi=9.9762_len=7677	7677	Low-quality	Genome-fragment	No	vOTU_18736	bulk	1	NA	Temperate
VIBRANT_ERR3404628_k119_3919_flag=0_multi=10.9613_len=10466	10466	Low-quality	Genome-fragment	No	vOTU_18737	bulk	1	NA	Temperate
VIBRANT_ERR3404628_k119_516_flag=0_multi=238.0000_len=31905	31905	High-quality	High-quality	No	vOTU_18738	bulk	10	Myoviridae	Temperate
VIBRANT_ERR3404629_k119_1562_flag=0_multi=13.9997_len=106408_fragment_1	22293	Medium-quality	Genome-fragment	No	vOTU_18741	bulk	1	Siphoviridae	Temperate
VIBRANT_ERR3404629_k119_18113_flag=1_multi=5.0000_len=6345	6345	Low-quality	Genome-fragment	No	vOTU_18742	bulk	1	Siphoviridae	Temperate
VIBRANT_ERR3404629_k119_1525_flag=1_multi=11.0000_len=76158_fragment_1	29218	Medium-quality	Genome-fragment	No	vOTU_18743	bulk	1	Siphoviridae	Temperate
VIBRANT_ERR3404630_k119_12810_flag=1_multi=5.0000_len=7342	7342	Low-quality	Genome-fragment	No	vOTU_18744	bulk	2	NA	Temperate
VIBRANT_ERR3404630_k119_17608_flag=1_multi=5.0000_len=4945	4945	Low-quality	Genome-fragment	No	vOTU_18745	bulk	1	NA	Lytic
VirFinder_ERR3404630_k119_9166_flag=1_multi=6.0000_len=3285	3285	Low-quality	Genome-fragment	No	vOTU_18746	bulk	2	NA	Temperate
VIBRANT_ERR3404631_k119_3716_flag=0_multi=10.9861_len=14554	14554	Low-quality	Genome-fragment	No	vOTU_18750	bulk	1	Siphoviridae	Lytic
VIBRANT_ERR3404631_k119_8449_flag=0_multi=8.9897_len=15587	15587	Low-quality	Genome-fragment	No	vOTU_18751	bulk	2	Siphoviridae	Temperate
VIBRANT_ERR3404631_k119_3187_flag=0_multi=24.6930_len=33085	33085	Medium-quality	Genome-fragment	No	vOTU_18752	bulk	1	Siphoviridae	Temperate
VIBRANT_ERR3404631_k119_6284_flag=0_multi=6.7433_len=25103	25103	Medium-quality	Genome-fragment	No	vOTU_18753	bulk	2	Siphoviridae	Temperate
VIBRANT_ERR3404631_k119_4488_flag=1_multi=6.0000_len=11970	11970	Low-quality	Genome-fragment	No	vOTU_18754	bulk	1	Siphoviridae	Temperate
VIBRANT_ERR3404631_k119_2517_flag=0_multi=11.9817_len=46848_fragment_1	20564	Low-quality	Genome-fragment	No	vOTU_18755	bulk	2	Siphoviridae	Temperate
VIBRANT_ERR3404631_k119_14939_flag=1_multi=6.0000_len=3027	3027	Low-quality	Genome-fragment	No	vOTU_18756	bulk	1	NA	Temperate
VIBRANT_ERR3404631_k119_12464_flag=0_multi=27.9796_len=53024_fragment_1	8943	Low-quality	Genome-fragment	No	vOTU_18757	bulk	1	NA	Temperate
VIBRANT_ERR3404631_k119_7035_flag=0_multi=10.9819_len=22222	22222	Medium-quality	Genome-fragment	No	vOTU_18758	bulk	2	Siphoviridae	Temperate
VIBRANT_ERR3404631_k119_470_flag=1_multi=8.1124_len=9985	9985	Low-quality	Genome-fragment	No	vOTU_18759	bulk	1	NA	Temperate
VIBRANT_ERR3404631_k119_7358_flag=1_multi=8.0557_len=27460	27460	Medium-quality	Genome-fragment	No	vOTU_18760	bulk	1	Siphoviridae	Temperate
VIBRANT_ERR3404631_k119_14164_flag=0_multi=28.0184_len=72003_fragment_1	28954	Medium-quality	Genome-fragment	No	vOTU_18761	bulk	1	Siphoviridae	Temperate
VIBRANT_ERR3404631_k119_9226_flag=1_multi=5.0000_len=3139	3139	Low-quality	Genome-fragment	No	vOTU_18762	bulk	1	Peduoviridae	Lytic
VIBRANT_ERR3404631_k119_9447_flag=1_multi=6.0000_len=5905	5905	Low-quality	Genome-fragment	No	vOTU_18763	bulk	1	Myoviridae	Temperate
VIBRANT_ERR3404631_k119_10885_flag=0_multi=24.7038_len=28214	28214	Medium-quality	Genome-fragment	No	vOTU_18764	bulk	1	Siphoviridae	Temperate
VIBRANT_ERR3404631_k119_4466_flag=1_multi=7.0000_len=8352	8352	Low-quality	Genome-fragment	No	vOTU_18765	bulk	1	Siphoviridae	Temperate
VIBRANT_ERR3404631_k119_6153_flag=0_multi=7.9756_len=11872	11872	Low-quality	Genome-fragment	No	vOTU_18766	bulk	1	Peduoviridae	Temperate
VIBRANT_ERR3404631_k119_4332_flag=1_multi=7.0000_len=4740	4740	Low-quality	Genome-fragment	No	vOTU_18767	bulk	1	Siphoviridae	Lytic
VIBRANT_ERR3404631_k119_3867_flag=1_multi=6.0000_len=7316	7316	Low-quality	Genome-fragment	No	vOTU_18768	bulk	1	Myoviridae	Lytic
VIBRANT_ERR3404631_k119_9268_flag=0_multi=27.4672_len=4443	4443	Low-quality	Genome-fragment	No	vOTU_18769	bulk	1	Siphoviridae	Lytic
VIBRANT_ERR3404631_k119_3514_flag=1_multi=5.0000_len=7068	7068	Low-quality	Genome-fragment	No	vOTU_18770	bulk	1	NA	Temperate
VIBRANT_ERR3404631_k119_3715_flag=1_multi=7.0000_len=4197	4197	Low-quality	Genome-fragment	No	vOTU_18771	bulk	1	NA	Temperate
VIBRANT_ERR3404631_k119_6015_flag=0_multi=473.1822_len=39959	39959	High-quality	High-quality	No	vOTU_18772	bulk	4	Siphoviridae	Temperate
VIBRANT_ERR3404631_k119_8712_flag=1_multi=5.0000_len=3171	3171	Low-quality	Genome-fragment	No	vOTU_18773	bulk	1	NA	Lytic
VIBRANT_ERR3404631_k119_4228_flag=1_multi=7.0000_len=30305_fragment_1	14873	Low-quality	Genome-fragment	No	vOTU_18774	bulk	1	Myoviridae	Temperate
VirSorter2_ERR3404631_k119_6682||full	13638	Low-quality	Genome-fragment	No	vOTU_18775	bulk	1	NA	Temperate
VIBRANT_ERR3404632_k119_10450_flag=0_multi=12.3454_len=24033_fragment_1	4909	Low-quality	Genome-fragment	No	vOTU_18776	bulk	1	Siphoviridae	Temperate
VIBRANT_ERR3404632_k119_2448_flag=0_multi=11.7697_len=7948	7948	Low-quality	Genome-fragment	No	vOTU_18777	bulk	1	Siphoviridae	Lytic
VIBRANT_ERR3404632_k119_6114_flag=0_multi=16.4560_len=3854	3854	Low-quality	Genome-fragment	No	vOTU_18778	bulk	1	NA	Temperate
VIBRANT_ERR3404632_k119_10199_flag=1_multi=10.0000_len=40107_fragment_1	4515	Low-quality	Genome-fragment	No	vOTU_18779	bulk	1	Siphoviridae	Temperate
VirFinder_ERR3404632_k119_8031_flag=1_multi=4.0000_len=4616	4616	Low-quality	Genome-fragment	No	vOTU_18780	bulk	1	NA	Temperate
VirSorter2_ERR3404632_k119_2134||0_partial	33859	Medium-quality	Genome-fragment	No	vOTU_18781	bulk	1	Siphoviridae	Temperate
VIBRANT_ERR3404633_k119_3555_flag=0_multi=14.9904_len=58289	58289	Medium-quality	Genome-fragment	No	vOTU_18783	bulk	1	Siphoviridae	Lytic
VIBRANT_ERR3404633_k119_3784_flag=0_multi=14.9872_len=43779_fragment_1	25603	Medium-quality	Genome-fragment	No	vOTU_18784	bulk	1	Myoviridae	Temperate
VIBRANT_ERR3404633_k119_788_flag=0_multi=9.0358_len=3918	3918	Low-quality	Genome-fragment	No	vOTU_18785	bulk	2	NA	Lytic
VIBRANT_ERR3404633_k119_3801_flag=0_multi=8.9966_len=93852_fragment_1	37296	High-quality	High-quality	No	vOTU_18786	bulk	2	Peduoviridae	Temperate
VIBRANT_ERR3404633_k119_3197_flag=0_multi=19.9901_len=38465	38465	Low-quality	Genome-fragment	No	vOTU_18787	bulk	1	Siphoviridae	Temperate
VIBRANT_ERR3404635_k119_2204_flag=1_multi=8.0000_len=14244	14244	Low-quality	Genome-fragment	No	vOTU_18788	bulk	1	Siphoviridae	Lytic
VIBRANT_ERR3404635_k119_5921_flag=0_multi=57.9951_len=466734_fragment_4	37645	High-quality	High-quality	No	vOTU_18789	bulk	1	Siphoviridae	Lytic
VIBRANT_ERR3404635_k119_3307_flag=1_multi=9.7022_len=6164	6164	Low-quality	Genome-fragment	No	vOTU_18790	bulk	1	Siphoviridae	Temperate
VIBRANT_ERR3404635_k119_4013_flag=1_multi=5.0000_len=7047	7047	Low-quality	Genome-fragment	No	vOTU_18791	bulk	1	Siphoviridae	Temperate
VIBRANT_ERR3404635_k119_1410_flag=1_multi=6.0000_len=11821	11821	Low-quality	Genome-fragment	No	vOTU_18792	bulk	1	Siphoviridae	Temperate
VIBRANT_ERR3404635_k119_5129_flag=0_multi=7.9955_len=31017	31017	Medium-quality	Genome-fragment	No	vOTU_18793	bulk	2	Siphoviridae	Temperate
VIBRANT_ERR3404635_k119_871_flag=0_multi=4.0000_len=3188	3188	Low-quality	Genome-fragment	No	vOTU_18794	bulk	1	NA	Temperate
VIBRANT_ERR3404635_k119_185_flag=1_multi=6.0000_len=5322	5322	Low-quality	Genome-fragment	No	vOTU_18795	bulk	1	Siphoviridae	Temperate
VirSorter2_ERR3404636_k119_6505||full	16975	High-quality	High-quality	No	vOTU_18798	bulk	5	NA	Temperate
VIBRANT_ERR3404637_k119_4484_flag=0_multi=6.3577_len=20188_fragment_1	9896	Low-quality	Genome-fragment	No	vOTU_18799	bulk	3	Podoviridae	Temperate
VIBRANT_ERR3404637_k119_696_flag=1_multi=6.0000_len=15330	15330	Low-quality	Genome-fragment	No	vOTU_18800	bulk	1	Siphoviridae	Temperate
VirSorter2_ERR3404637_k119_563||full	3232	Low-quality	Genome-fragment	No	vOTU_18801	bulk	1	Myoviridae	Temperate
VIBRANT_ERR3404638_k119_12253_flag=1_multi=6.0000_len=4467	4467	Low-quality	Genome-fragment	No	vOTU_18805	bulk	1	NA	Temperate
VIBRANT_ERR3404638_k119_4273_flag=1_multi=6.0000_len=6041	6041	Low-quality	Genome-fragment	No	vOTU_18806	bulk	1	Siphoviridae	Temperate
VIBRANT_ERR3404638_k119_8686_flag=1_multi=5.0000_len=3605	3605	Low-quality	Genome-fragment	No	vOTU_18807	bulk	1	Siphoviridae	Temperate
VIBRANT_ERR3404638_k119_7058_flag=0_multi=20.7476_len=3594	3594	Low-quality	Genome-fragment	No	vOTU_18808	bulk	1	Siphoviridae	Temperate
VIBRANT_ERR3404638_k119_3935_flag=0_multi=384.8859_len=134721_fragment_2	38587	Medium-quality	Genome-fragment	No	vOTU_18809	bulk	3	Myoviridae	Temperate
VIBRANT_ERR3404638_k119_7764_flag=0_multi=303.7736_len=293039_fragment_1	30066	Medium-quality	Genome-fragment	No	vOTU_18810	bulk	1	Siphoviridae	Temperate
VIBRANT_ERR3404638_k119_2500_flag=0_multi=22.6995_len=4365	4365	Low-quality	Genome-fragment	No	vOTU_18811	bulk	1	Siphoviridae	Temperate
VIBRANT_ERR3404638_k119_8994_flag=0_multi=6.9962_len=31366	31366	Medium-quality	Genome-fragment	No	vOTU_18812	bulk	1	Siphoviridae	Temperate
VIBRANT_ERR3404638_k119_317_flag=1_multi=6.0000_len=5994	5994	Low-quality	Genome-fragment	No	vOTU_18813	bulk	1	NA	Lytic
VIBRANT_ERR3404638_k119_4229_flag=1_multi=5.0000_len=5294	5294	Low-quality	Genome-fragment	No	vOTU_18814	bulk	1	Siphoviridae	Lytic
VIBRANT_ERR3404638_k119_7167_flag=1_multi=6.0000_len=5758	5758	Low-quality	Genome-fragment	No	vOTU_18815	bulk	1	Siphoviridae	Temperate
VIBRANT_ERR3404638_k119_1828_flag=0_multi=27.9920_len=25535	25535	Medium-quality	Genome-fragment	No	vOTU_18816	bulk	2	Siphoviridae	Temperate
VIBRANT_ERR3404638_k119_4228_flag=0_multi=24.1488_len=3291	3291	Low-quality	Genome-fragment	No	vOTU_18817	bulk	1	NA	Temperate
VIBRANT_ERR3404638_k119_6022_flag=0_multi=34.0000_len=15623	15623	Low-quality	Genome-fragment	No	vOTU_18818	bulk	1	Siphoviridae	Temperate
VIBRANT_ERR3404638_k119_9262_flag=0_multi=335.4808_len=25930	25930	Medium-quality	Genome-fragment	No	vOTU_18819	bulk	3	Myoviridae	Lytic
VIBRANT_ERR3404638_k119_6550_flag=0_multi=30.9504_len=24334	24334	Medium-quality	Genome-fragment	No	vOTU_18820	bulk	1	Siphoviridae	Lytic
VIBRANT_ERR3404638_k119_1967_flag=1_multi=4.0000_len=4038	4038	Low-quality	Genome-fragment	No	vOTU_18821	bulk	1	Siphoviridae	Lytic
VIBRANT_ERR3404638_k119_8192_flag=0_multi=375.8683_len=4947	4947	Low-quality	Genome-fragment	No	vOTU_18822	bulk	1	Myoviridae	Temperate
VIBRANT_ERR3404638_k119_6987_flag=0_multi=332.8774_len=108397_fragment_1	44942	High-quality	High-quality	No	vOTU_18823	bulk	4	Myoviridae	Temperate
VIBRANT_ERR3404638_k119_548_flag=1_multi=7.0000_len=7967	7967	Low-quality	Genome-fragment	No	vOTU_18824	bulk	1	Siphoviridae	Lytic
VIBRANT_ERR3404638_k119_1091_flag=0_multi=15.9864_len=28817	28817	Medium-quality	Genome-fragment	No	vOTU_18825	bulk	1	Siphoviridae	Lytic
VIBRANT_ERR3404638_k119_1115_flag=0_multi=111.9149_len=26195	26195	Medium-quality	Genome-fragment	No	vOTU_18826	bulk	1	Siphoviridae	Temperate
VIBRANT_ERR3404638_k119_805_flag=0_multi=574.1102_len=3205	3205	Low-quality	Genome-fragment	No	vOTU_18827	bulk	1	NA	Temperate
VIBRANT_ERR3404638_k119_6257_flag=1_multi=5.0000_len=3230	3230	Low-quality	Genome-fragment	No	vOTU_18828	bulk	1	Siphoviridae	Temperate
VIBRANT_ERR3404638_k119_3875_flag=1_multi=325.9241_len=175678_fragment_1	7032	Low-quality	Genome-fragment	No	vOTU_18829	bulk	1	NA	Lytic
VIBRANT_ERR3404638_k119_6523_flag=0_multi=50.9620_len=74883_fragment_1	10916	Low-quality	Genome-fragment	No	vOTU_18830	bulk	1	Siphoviridae	Temperate
VIBRANT_ERR3404638_k119_417_flag=0_multi=25.6869_len=4191	4191	Low-quality	Genome-fragment	No	vOTU_18831	bulk	1	Siphoviridae	Temperate
VIBRANT_ERR3404638_k119_3998_flag=0_multi=20.9048_len=8524	8524	Low-quality	Genome-fragment	No	vOTU_18832	bulk	1	NA	Temperate
VirFinder_ERR3404638_k119_4102_flag=1_multi=5.0000_len=3239	3239	Low-quality	Genome-fragment	No	vOTU_18833	bulk	1	NA	Lytic
VirSorter2_ERR3404638_k119_942||full	3924	Low-quality	Genome-fragment	No	vOTU_18834	bulk	1	Siphoviridae	Temperate
VirSorter2_ERR3404638_k119_8201||full	3519	Low-quality	Genome-fragment	No	vOTU_18835	bulk	1	NA	Temperate
VIBRANT_ERR3404639_k119_3270_flag=0_multi=61.5097_len=5096	5096	Low-quality	Genome-fragment	No	vOTU_18836	bulk	1	Siphoviridae	Temperate
VirSorter2_ERR3404639_k119_3642||full	3494	Low-quality	Genome-fragment	No	vOTU_18837	bulk	1	NA	Temperate
VIBRANT_ERR3404640_k119_1042_flag=1_multi=6.9199_len=29892	29892	Medium-quality	Genome-fragment	No	vOTU_18838	bulk	1	Siphoviridae	Temperate
VIBRANT_ERR3404640_k119_506_flag=0_multi=12.1458_len=11545	11545	High-quality	High-quality	No	vOTU_18839	bulk	2	NA	Temperate
VIBRANT_ERR3404640_k119_1984_flag=1_multi=7.0000_len=9835	9835	Low-quality	Genome-fragment	No	vOTU_18840	bulk	1	Siphoviridae	Temperate
VirSorter2_ERR3404641_k119_796||full	18895	Low-quality	Genome-fragment	No	vOTU_18842	bulk	2	Siphoviridae	Lytic
VIBRANT_ERR3404642_k119_12119_flag=0_multi=167.9473_len=126912_fragment_1	16290	Low-quality	Genome-fragment	No	vOTU_18844	bulk	1	NA	Temperate
VIBRANT_ERR3404642_k119_14075_flag=3_multi=10.0003_len=33752	33752	Complete	High-quality	No	vOTU_18845	bulk	4	Siphoviridae	Temperate
VIBRANT_ERR3404642_k119_2749_flag=0_multi=156.2212_len=237687_fragment_5	35913	Medium-quality	Genome-fragment	No	vOTU_18846	bulk	1	Siphoviridae	Lytic
VIBRANT_ERR3404642_k119_1853_flag=1_multi=6.0000_len=4363	4363	Low-quality	Genome-fragment	No	vOTU_18847	bulk	2	NA	Temperate
VirSorter2_ERR3404642_k119_1497||0_partial	16533	Low-quality	Genome-fragment	No	vOTU_18848	bulk	1	Siphoviridae	Temperate
VirSorter2_ERR3404642_k119_7259||full	3662	Low-quality	Genome-fragment	No	vOTU_18849	bulk	2	NA	Temperate
VIBRANT_ERR3404643_k119_4063_flag=1_multi=5.0000_len=5443	5443	Low-quality	Genome-fragment	No	vOTU_18850	bulk	1	Siphoviridae	Lytic
VirSorter2_ERR3404643_k119_494||full	4348	Low-quality	Genome-fragment	No	vOTU_18851	bulk	1	NA	Temperate
VIBRANT_ERR3404645_k119_1197_flag=0_multi=63.3495_len=701320_fragment_8	36656	High-quality	High-quality	No	vOTU_18853	bulk	2	Siphoviridae	Temperate
VIBRANT_ERR3404646_k119_2377_flag=3_multi=22.0007_len=32356	32356	Complete	High-quality	No	vOTU_18856	bulk	2	Siphoviridae	Temperate
VIBRANT_ERR3404647_k119_8927_flag=0_multi=62.3466_len=5321	5321	Low-quality	Genome-fragment	No	vOTU_18858	bulk	1	Siphoviridae	Temperate
VIBRANT_ERR3404647_k119_8089_flag=1_multi=437.0470_len=18462	18462	Low-quality	Genome-fragment	No	vOTU_18859	bulk	1	Siphoviridae	Temperate
VIBRANT_ERR3404647_k119_1468_flag=0_multi=170.8652_len=39660	39660	High-quality	High-quality	No	vOTU_18860	bulk	5	Siphoviridae	Lytic
VirSorter2_ERR3404647_k119_6618||full	9907	Low-quality	Genome-fragment	No	vOTU_18861	bulk	3	NA	Temperate
VIBRANT_ERR3404648_k119_345_flag=1_multi=9.9958_len=43230_fragment_1	36871	High-quality	High-quality	No	vOTU_18863	bulk	2	Siphoviridae	Temperate
VIBRANT_ERR3404648_k119_8611_flag=0_multi=9.9958_len=128966_fragment_2	34645	High-quality	High-quality	No	vOTU_18864	bulk	1	Siphoviridae	Temperate
VIBRANT_ERR3404649_k119_1277_flag=0_multi=82.9741_len=126675_fragment_1	35249	High-quality	High-quality	No	vOTU_18865	bulk	4	Siphoviridae	Temperate
VIBRANT_ERR3404649_k119_8110_flag=1_multi=10.7226_len=113719_fragment_1	45187	High-quality	High-quality	No	vOTU_18866	bulk	4	Myoviridae	Temperate
VIBRANT_ERR3404650_k119_1305_flag=3_multi=254.0000_len=41411	41411	Medium-quality	Genome-fragment	No	vOTU_18867	bulk	3	Siphoviridae	Temperate
VIBRANT_ERR3404650_k119_5666_flag=0_multi=11.8835_len=5280	5280	Low-quality	Genome-fragment	No	vOTU_18868	bulk	2	NA	Temperate
VIBRANT_ERR3404651_k119_5900_flag=1_multi=5.0000_len=4877	4877	Low-quality	Genome-fragment	No	vOTU_18870	bulk	1	Siphoviridae	Temperate
VIBRANT_ERR3404651_k119_2573_flag=1_multi=5.0000_len=4891	4891	Low-quality	Genome-fragment	No	vOTU_18871	bulk	1	Myoviridae	Temperate
VIBRANT_ERR3404651_k119_3137_flag=0_multi=25.1457_len=29937_fragment_1	24344	Low-quality	Genome-fragment	No	vOTU_18872	bulk	1	Siphoviridae	Temperate
VIBRANT_ERR3404651_k119_7551_flag=0_multi=277.5433_len=363015_fragment_1	40347	High-quality	High-quality	No	vOTU_18873	bulk	5	Myoviridae	Temperate
VirFinder_ERR3404651_k119_988_flag=0_multi=8.9496_len=3293	3293	Low-quality	Genome-fragment	No	vOTU_18874	bulk	1	NA	Lytic
VirFinder_ERR3404651_k119_4227_flag=0_multi=8.5804_len=3401	3401	Low-quality	Genome-fragment	No	vOTU_18875	bulk	1	NA	Lytic
VirSorter2_ERR3404651_k119_4211||0_partial	35407	Medium-quality	Genome-fragment	No	vOTU_18876	bulk	10	Siphoviridae	Temperate
VIBRANT_ERR3404652_k119_1968_flag=0_multi=31.9670_len=37646	37646	High-quality	High-quality	No	vOTU_18877	bulk	1	Siphoviridae	Lytic
VIBRANT_ERR3404652_k119_3002_flag=1_multi=7.0000_len=9695	9695	Low-quality	Genome-fragment	No	vOTU_18878	bulk	3	NA	Lytic
VirSorter2_ERR3404652_k119_3636||full	59223	High-quality	High-quality	No	vOTU_18879	bulk	8	Siphoviridae	Lytic
VIBRANT_ERR3404653_k119_2541_flag=0_multi=27.1726_len=5838	5838	Low-quality	Genome-fragment	No	vOTU_18881	bulk	1	NA	Temperate
VIBRANT_ERR3404654_k119_2478_flag=1_multi=11.9917_len=136798_fragment_1	43005	High-quality	High-quality	No	vOTU_18882	bulk	10	Siphoviridae	Temperate
VIBRANT_ERR3404654_k119_685_flag=0_multi=68.9544_len=59737	59737	Medium-quality	Genome-fragment	No	vOTU_18883	bulk	3	Siphoviridae	Temperate
VirSorter2_ERR3404656_k119_1620||full	3353	Low-quality	Genome-fragment	No	vOTU_18884	bulk	1	NA	Temperate
VIBRANT_ERR3404657_k119_2456_flag=1_multi=49.6255_len=27561	27561	Medium-quality	Genome-fragment	No	vOTU_18889	bulk	1	Siphoviridae	Temperate
VIBRANT_ERR3404657_k119_581_flag=0_multi=96.6618_len=6373	6373	Low-quality	Genome-fragment	No	vOTU_18890	bulk	1	NA	Lytic
VIBRANT_ERR3404657_k119_2018_flag=0_multi=76.3102_len=61508_fragment_1	35753	High-quality	High-quality	No	vOTU_18891	bulk	1	Siphoviridae	Temperate
VIBRANT_ERR3404657_k119_2436_flag=0_multi=69.6433_len=86279_fragment_3	13851	Low-quality	Genome-fragment	No	vOTU_18892	bulk	1	Myoviridae	Lytic
VIBRANT_ERR3404657_k119_911_flag=3_multi=1656.0000_len=37052	37052	Complete	High-quality	No	vOTU_18893	bulk	3	NA	Temperate
VIBRANT_ERR3404657_k119_3042_flag=0_multi=44.0953_len=39528	39528	High-quality	High-quality	No	vOTU_18894	bulk	2	Siphoviridae	Temperate
VIBRANT_ERR3404657_k119_3170_flag=1_multi=10.9850_len=27387_fragment_1	8683	Low-quality	Genome-fragment	No	vOTU_18895	bulk	1	Peduoviridae	Temperate
VIBRANT_ERR3404657_k119_4596_flag=1_multi=89.9692_len=78173	78173	Medium-quality	Genome-fragment	No	vOTU_18896	bulk	12	Myoviridae	Temperate
VIBRANT_ERR3404657_k119_1607_flag=0_multi=11.9058_len=252128_fragment_1	9765	Low-quality	Genome-fragment	No	vOTU_18897	bulk	2	NA	Temperate
VIBRANT_ERR3404657_k119_2730_flag=0_multi=71.9296_len=12040	12040	Low-quality	Genome-fragment	No	vOTU_18898	bulk	1	Siphoviridae	Temperate
VirSorter2_ERR3404657_k119_1950||full	4073	Low-quality	Genome-fragment	No	vOTU_18899	bulk	1	NA	Lytic
VIBRANT_ERR3404658_k119_4677_flag=0_multi=46.2897_len=19175_fragment_1	12223	High-quality	High-quality	No	vOTU_18903	bulk	4	Siphoviridae	Temperate
VIBRANT_ERR3404658_k119_3898_flag=0_multi=24.9873_len=75592_fragment_1	38797	High-quality	High-quality	No	vOTU_18904	bulk	1	Siphoviridae	Temperate
VIBRANT_ERR3404658_k119_12257_flag=0_multi=8.9959_len=77634	77634	Medium-quality	Genome-fragment	No	vOTU_18905	bulk	2	Siphoviridae	Temperate
VIBRANT_ERR3404658_k119_2780_flag=0_multi=7.9953_len=31591	31591	Medium-quality	Genome-fragment	No	vOTU_18906	bulk	3	Myoviridae	Temperate
VIBRANT_ERR3404658_k119_8974_flag=0_multi=20.9852_len=54293_fragment_1	40740	High-quality	High-quality	No	vOTU_18907	bulk	4	Siphoviridae	Temperate
VIBRANT_ERR3404659_k119_11364_flag=1_multi=7.0000_len=4695	4695	Low-quality	Genome-fragment	No	vOTU_18908	bulk	1	Siphoviridae	Temperate
VIBRANT_ERR3404659_k119_12947_flag=1_multi=4.0000_len=6493	6493	Low-quality	Genome-fragment	No	vOTU_18909	bulk	2	NA	Temperate
VIBRANT_ERR3404660_k119_5076_flag=1_multi=4.0000_len=3152	3152	Low-quality	Genome-fragment	No	vOTU_18911	bulk	1	Siphoviridae	Temperate
VIBRANT_ERR3404660_k119_13282_flag=1_multi=4.1526_len=4673	4673	Low-quality	Genome-fragment	No	vOTU_18912	bulk	1	Siphoviridae	Temperate
VirSorter2_ERR3404660_k119_4507||full	3343	Low-quality	Genome-fragment	No	vOTU_18913	bulk	1	NA	Temperate
VIBRANT_ERR3404670_k119_7306_flag=0_multi=27.4037_len=37216	37216	Medium-quality	Genome-fragment	No	vOTU_18914	bulk	18	Siphoviridae	Temperate
VIBRANT_ERR3404670_k119_17515_flag=0_multi=124.3805_len=289159_fragment_3	54303	High-quality	High-quality	No	vOTU_18915	bulk	1	Siphoviridae	Temperate
VIBRANT_ERR3404670_k119_7951_flag=1_multi=5.0000_len=5503	5503	Low-quality	Genome-fragment	No	vOTU_18916	bulk	1	Myoviridae	Temperate
VIBRANT_ERR3404670_k119_417_flag=0_multi=123.2445_len=33607	33607	Medium-quality	Genome-fragment	No	vOTU_18917	bulk	3	Siphoviridae	Lytic
VIBRANT_ERR3404670_k119_15667_flag=0_multi=15.3379_len=24198	24198	Medium-quality	Genome-fragment	No	vOTU_18918	bulk	1	NA	Temperate
VIBRANT_ERR3404670_k119_7769_flag=0_multi=22.8646_len=3369	3369	Low-quality	Genome-fragment	No	vOTU_18919	bulk	1	NA	Temperate
VIBRANT_ERR3404670_k119_11557_flag=0_multi=18.9704_len=12271	12271	Low-quality	Genome-fragment	No	vOTU_18920	bulk	3	Peduoviridae	Temperate
VIBRANT_ERR3404670_k119_19606_flag=0_multi=82.2423_len=4448	4448	Low-quality	Genome-fragment	No	vOTU_18921	bulk	1	NA	Temperate
VIBRANT_ERR3404670_k119_2300_flag=0_multi=20.9774_len=35554_fragment_1	31121	High-quality	High-quality	No	vOTU_18922	bulk	2	Peduoviridae	Temperate
VIBRANT_ERR3404670_k119_8898_flag=1_multi=5.0000_len=5157	5157	Low-quality	Genome-fragment	No	vOTU_18923	bulk	1	Myoviridae	Temperate
VIBRANT_ERR3404670_k119_4239_flag=1_multi=5.0000_len=5092	5092	Low-quality	Genome-fragment	No	vOTU_18924	bulk	1	Myoviridae	Lytic
VirFinder_ERR3404670_k119_1044_flag=0_multi=95.7238_len=6999	6999	Low-quality	Genome-fragment	No	vOTU_18925	bulk	1	NA	Lytic
VirSorter2_ERR3404670_k119_10093||full	3370	Low-quality	Genome-fragment	No	vOTU_18926	bulk	1	NA	Lytic
VirSorter2_ERR3404670_k119_12871||full	3943	Low-quality	Genome-fragment	No	vOTU_18927	bulk	1	NA	Temperate
VirSorter2_ERR3404670_k119_18097||full	16429	Low-quality	Genome-fragment	No	vOTU_18928	bulk	1	Forsetiviridae	Temperate
VIBRANT_ERR3404671_k119_22803_flag=1_multi=7.2662_len=5757	5757	Low-quality	Genome-fragment	No	vOTU_18931	bulk	4	NA	Lytic
VirSorter2_ERR3404671_k119_22133||0_partial	34060	Medium-quality	Genome-fragment	No	vOTU_18932	bulk	1	Siphoviridae	Lytic
VIBRANT_ERR3404672_k119_14237_flag=0_multi=4.9850_len=5466	5466	Low-quality	Genome-fragment	No	vOTU_18933	bulk	1	NA	Lytic
VirSorter2_ERR3404672_k119_14696||full	5029	Low-quality	Genome-fragment	No	vOTU_18934	bulk	1	Siphoviridae	Temperate
VIBRANT_ERR3404673_k119_9423_flag=1_multi=8.0000_len=5676	5676	Low-quality	Genome-fragment	No	vOTU_18936	bulk	1	NA	Lytic
VirSorter2_ERR3404673_k119_4707||0_partial	31407	Medium-quality	Genome-fragment	No	vOTU_18937	bulk	4	Siphoviridae	Lytic
VIBRANT_ERR3404674_k119_8791_flag=1_multi=116.7723_len=20494	20494	Low-quality	Genome-fragment	No	vOTU_18940	bulk	1	NA	Temperate
VIBRANT_ERR3404674_k119_21310_flag=0_multi=23.0000_len=39553	39553	High-quality	High-quality	No	vOTU_18941	bulk	2	Siphoviridae	Temperate
VIBRANT_ERR3404674_k119_15083_flag=0_multi=15.9388_len=19718	19718	Low-quality	Genome-fragment	No	vOTU_18942	bulk	1	Siphoviridae	Lytic
VIBRANT_ERR3404674_k119_14713_flag=1_multi=5.0000_len=3963	3963	Low-quality	Genome-fragment	No	vOTU_18943	bulk	1	Siphoviridae	Lytic
VIBRANT_ERR3404674_k119_26701_flag=1_multi=6.0000_len=7584	7584	Low-quality	Genome-fragment	No	vOTU_18944	bulk	1	NA	Temperate
VirSorter2_ERR3404674_k119_30415||full	11527	Low-quality	Genome-fragment	No	vOTU_18945	bulk	2	Siphoviridae	Temperate
VIBRANT_ERR3404675_k119_1587_flag=1_multi=6.0000_len=13199	13199	Low-quality	Genome-fragment	No	vOTU_18946	bulk	1	Siphoviridae	Temperate
VIBRANT_ERR3404675_k119_1096_flag=3_multi=324.0000_len=35071	35071	Complete	High-quality	No	vOTU_18947	bulk	1	Siphoviridae	Temperate
VIBRANT_ERR3404675_k119_2703_flag=1_multi=6.0000_len=3811	3811	Low-quality	Genome-fragment	No	vOTU_18948	bulk	1	NA	Temperate
VIBRANT_ERR3404675_k119_2998_flag=0_multi=203.7538_len=247133_fragment_4	26196	Medium-quality	Genome-fragment	No	vOTU_18949	bulk	3	Siphoviridae	Temperate
VIBRANT_ERR3404675_k119_649_flag=1_multi=7.0000_len=7346	7346	Low-quality	Genome-fragment	No	vOTU_18950	bulk	1	Myoviridae	Temperate
VIBRANT_ERR3404675_k119_345_flag=1_multi=6.0000_len=9427	9427	Low-quality	Genome-fragment	No	vOTU_18951	bulk	1	Siphoviridae	Lytic
VirSorter2_ERR3404675_k119_3438||full	25277	Low-quality	Genome-fragment	No	vOTU_18952	bulk	1	Siphoviridae	Lytic
VIBRANT_ERR3404676_k119_890_flag=0_multi=30.8864_len=6525	6525	Low-quality	Genome-fragment	No	vOTU_18953	bulk	1	Podoviridae	Temperate
VIBRANT_ERR3404676_k119_6701_flag=3_multi=64.0016_len=40930	40930	Complete	High-quality	No	vOTU_18954	bulk	3	Siphoviridae	Temperate
VIBRANT_ERR3404676_k119_2920_flag=0_multi=23.9974_len=175545_fragment_1	37693	Medium-quality	Genome-fragment	No	vOTU_18955	bulk	2	Siphoviridae	Temperate
VIBRANT_ERR3404676_k119_574_flag=0_multi=30.0818_len=6808	6808	Low-quality	Genome-fragment	No	vOTU_18956	bulk	1	Siphoviridae	Temperate
VIBRANT_ERR3404676_k119_1948_flag=0_multi=27.8036_len=10136	10136	Low-quality	Genome-fragment	No	vOTU_18957	bulk	1	Unassigned	Lytic
VirSorter2_ERR3404676_k119_3327||full	6325	Low-quality	Genome-fragment	No	vOTU_18958	bulk	1	NA	Temperate
VirSorter2_ERR3404676_k119_3597||full	6706	Low-quality	Genome-fragment	No	vOTU_18959	bulk	1	Siphoviridae	Lytic
VIBRANT_ERR3404680_k119_2036_flag=0_multi=14.4922_len=10926	10926	Low-quality	Genome-fragment	No	vOTU_18961	bulk	1	Siphoviridae	Temperate
VIBRANT_ERR3404680_k119_2893_flag=0_multi=47.6877_len=8495_fragment_1	4111	Low-quality	Genome-fragment	No	vOTU_18962	bulk	1	Siphoviridae	Lytic
VIBRANT_ERR3404680_k119_7472_flag=0_multi=48.7495_len=145380_fragment_2	36877	High-quality	High-quality	No	vOTU_18963	bulk	3	Siphoviridae	Temperate
VirSorter2_ERR3404680_k119_861||full	15441	High-quality	High-quality	No	vOTU_18964	bulk	1	Siphoviridae	Temperate
VirSorter2_ERR3404680_k119_4015||full	10411	Low-quality	Genome-fragment	No	vOTU_18965	bulk	1	NA	Temperate
VIBRANT_ERR3404681_k119_2271_flag=0_multi=91.4033_len=24755_fragment_1	7085	Low-quality	Genome-fragment	No	vOTU_18966	bulk	1	Siphoviridae	Temperate
VIBRANT_ERR3404681_k119_1992_flag=0_multi=19.9824_len=43397	43397	High-quality	High-quality	No	vOTU_18967	bulk	5	Siphoviridae	Temperate
VIBRANT_ERR3404682_k119_674_flag=1_multi=4.0000_len=3282	3282	Low-quality	Genome-fragment	No	vOTU_18968	bulk	1	NA	Lytic
VIBRANT_ERR3404684_k119_1699_flag=0_multi=11.9587_len=70796_fragment_1	44530	High-quality	High-quality	No	vOTU_18970	bulk	75	Siphoviridae	Temperate
VirFinder_ERR3404684_k119_4179_flag=1_multi=5.0000_len=5233	5233	Low-quality	Genome-fragment	No	vOTU_18971	bulk	1	NA	Temperate
VIBRANT_ERR3404685_k119_2181_flag=0_multi=4.9865_len=6035	6035	Low-quality	Genome-fragment	No	vOTU_18973	bulk	1	Siphoviridae	Temperate
VIBRANT_ERR3404685_k119_6424_flag=1_multi=6.0000_len=14935	14935	Low-quality	Genome-fragment	No	vOTU_18974	bulk	2	Siphoviridae	Temperate
VIBRANT_ERR3404685_k119_2349_flag=0_multi=18.9961_len=127507_fragment_1	39066	Medium-quality	Genome-fragment	No	vOTU_18975	bulk	2	Myoviridae	Temperate
VirSorter2_ERR3404685_k119_4620||full	4872	Low-quality	Genome-fragment	No	vOTU_18976	bulk	1	NA	Lytic
VIBRANT_ERR3404686_k119_434_flag=1_multi=7.0000_len=3035	3035	Low-quality	Genome-fragment	No	vOTU_18983	bulk	1	Peduoviridae	Temperate
VIBRANT_ERR3404686_k119_1922_flag=1_multi=7.0000_len=39886_fragment_1	31396	High-quality	High-quality	No	vOTU_18984	bulk	1	Peduoviridae	Temperate
VirSorter2_ERR3404686_k119_7111||full	8358	Low-quality	Genome-fragment	No	vOTU_18985	bulk	1	NA	Temperate
VIBRANT_ERR3404687_k119_1933_flag=1_multi=6.0000_len=3706	3706	Low-quality	Genome-fragment	No	vOTU_18986	bulk	1	NA	Temperate
VIBRANT_ERR3404687_k119_884_flag=0_multi=6.9926_len=16354	16354	Low-quality	Genome-fragment	No	vOTU_18987	bulk	3	Siphoviridae	Temperate
VIBRANT_ERR3404687_k119_4811_flag=0_multi=35.5336_len=17643	17643	Low-quality	Genome-fragment	No	vOTU_18988	bulk	2	Siphoviridae	Temperate
VIBRANT_ERR3404687_k119_3769_flag=0_multi=10.9561_len=9467	9467	Low-quality	Genome-fragment	No	vOTU_18989	bulk	1	Siphoviridae	Lytic
VIBRANT_ERR3404687_k119_2016_flag=1_multi=7.9788_len=7038	7038	Low-quality	Genome-fragment	No	vOTU_18990	bulk	1	Myoviridae	Lytic
VIBRANT_ERR3404687_k119_1907_flag=1_multi=6.0000_len=3912	3912	Low-quality	Genome-fragment	No	vOTU_18991	bulk	1	Peduoviridae	Lytic
VIBRANT_ERR3404687_k119_5066_flag=1_multi=7.0000_len=17389	17389	Low-quality	Genome-fragment	No	vOTU_18992	bulk	1	Myoviridae	Temperate
VIBRANT_ERR3404687_k119_2858_flag=0_multi=151.2177_len=459435_fragment_2	33260	High-quality	High-quality	No	vOTU_18993	bulk	3	Peduoviridae	Temperate
VIBRANT_ERR3404687_k119_2342_flag=0_multi=170.9709_len=117046_fragment_1	26228	Medium-quality	Genome-fragment	No	vOTU_18994	bulk	1	NA	Temperate
VIBRANT_ERR3404687_k119_5591_flag=1_multi=6.0000_len=5997	5997	Low-quality	Genome-fragment	No	vOTU_18995	bulk	1	NA	Temperate
VIBRANT_ERR3404687_k119_5478_flag=0_multi=170.6900_len=108476_fragment_1	19993	Low-quality	Genome-fragment	No	vOTU_18996	bulk	2	Podoviridae	Temperate
VIBRANT_ERR3404687_k119_601_flag=1_multi=5.0000_len=5904	5904	Low-quality	Genome-fragment	No	vOTU_18997	bulk	1	Siphoviridae	Temperate
VirSorter2_ERR3404687_k119_1144||full	9069	Low-quality	Genome-fragment	No	vOTU_18998	bulk	1	Siphoviridae	Temperate
VIBRANT_ERR3404688_k119_2697_flag=1_multi=7.0000_len=9589	9589	Low-quality	Genome-fragment	No	vOTU_18999	bulk	2	NA	Temperate
VIBRANT_ERR3404688_k119_2355_flag=1_multi=5.0000_len=3037	3037	Low-quality	Genome-fragment	No	vOTU_19000	bulk	1	Siphoviridae	Lytic
VIBRANT_ERR3404688_k119_2017_flag=0_multi=9.0000_len=35507	35507	Medium-quality	Genome-fragment	No	vOTU_19001	bulk	2	Siphoviridae	Temperate
VIBRANT_ERR3404688_k119_2692_flag=1_multi=4.0000_len=5730	5730	Low-quality	Genome-fragment	No	vOTU_19002	bulk	1	Siphoviridae	Temperate
VIBRANT_ERR3404688_k119_801_flag=0_multi=16.5387_len=7160	7160	Low-quality	Genome-fragment	No	vOTU_19003	bulk	1	Siphoviridae	Temperate
VIBRANT_ERR3404688_k119_694_flag=0_multi=16.9863_len=46867_fragment_1	12568	Low-quality	Genome-fragment	No	vOTU_19004	bulk	1	Siphoviridae	Temperate
VIBRANT_ERR3404688_k119_1258_flag=0_multi=155.9201_len=79616_fragment_2	6542	Low-quality	Genome-fragment	No	vOTU_19005	bulk	1	NA	Lytic
VIBRANT_ERR3404688_k119_1669_flag=1_multi=5.0000_len=4317	4317	Low-quality	Genome-fragment	No	vOTU_19006	bulk	1	Siphoviridae	Temperate
VIBRANT_ERR3404688_k119_167_flag=1_multi=5.0000_len=9076	9076	Low-quality	Genome-fragment	No	vOTU_19007	bulk	1	Siphoviridae	Temperate
VirFinder_ERR3404688_k119_1005_flag=1_multi=4.0000_len=3482	3482	Low-quality	Genome-fragment	No	vOTU_19008	bulk	1	Siphoviridae	Temperate
VirSorter2_ERR3404688_k119_1932||full	3689	Low-quality	Genome-fragment	No	vOTU_19009	bulk	1	NA	Lytic
VIBRANT_ERR3404689_k119_1291_flag=0_multi=14.9964_len=78036_fragment_1	32871	Medium-quality	Genome-fragment	No	vOTU_19010	bulk	1	Siphoviridae	Lytic
VIBRANT_ERR3404689_k119_2687_flag=0_multi=239.3440_len=100017_fragment_3	12303	Low-quality	Genome-fragment	No	vOTU_19011	bulk	1	Siphoviridae	Temperate
VIBRANT_ERR3404689_k119_11585_flag=0_multi=13.8590_len=3806	3806	Low-quality	Genome-fragment	No	vOTU_19012	bulk	1	Siphoviridae	Temperate
VIBRANT_ERR3404689_k119_11766_flag=0_multi=13.9959_len=150002_fragment_2	40360	High-quality	High-quality	No	vOTU_19013	bulk	6	Siphoviridae	Temperate
VIBRANT_ERR3404689_k119_6915_flag=1_multi=269.8047_len=9274	9274	Low-quality	Genome-fragment	No	vOTU_19014	bulk	1	Siphoviridae	Temperate
VIBRANT_ERR3404689_k119_8819_flag=0_multi=13.9947_len=99097_fragment_1	39257	High-quality	High-quality	No	vOTU_19015	bulk	1	Siphoviridae	Temperate
VIBRANT_ERR3404689_k119_54_flag=0_multi=291.8705_len=3448	3448	Low-quality	Genome-fragment	No	vOTU_19016	bulk	1	Siphoviridae	Lytic
VirFinder_ERR3404689_k119_5973_flag=1_multi=4.0000_len=3028	3028	Low-quality	Genome-fragment	No	vOTU_19017	bulk	1	NA	Temperate
VirSorter2_ERR3404689_k119_1510||0_partial	25203	Low-quality	Genome-fragment	No	vOTU_19018	bulk	1	Siphoviridae	Temperate
VirSorter2_ERR3404689_k119_11414||0_partial	34120	Medium-quality	Genome-fragment	No	vOTU_19019	bulk	1	Unassigned	Temperate
VirSorter2_ERR3404689_k119_1656||full	3217	Low-quality	Genome-fragment	No	vOTU_19020	bulk	2	NA	Temperate
VIBRANT_ERR3404690_k119_3442_flag=3_multi=125.0000_len=43992	43992	Complete	High-quality	No	vOTU_19021	bulk	5	NA	Temperate
VIBRANT_ERR3404690_k119_1727_flag=0_multi=7.1278_len=14594	14594	Low-quality	Genome-fragment	No	vOTU_19022	bulk	1	Siphoviridae	Temperate
VIBRANT_ERR3404691_k119_7116_flag=1_multi=5.7685_len=3532	3532	Low-quality	Genome-fragment	No	vOTU_19026	bulk	1	NA	Temperate
VIBRANT_ERR3404691_k119_2713_flag=1_multi=3.0000_len=5269	5269	Low-quality	Genome-fragment	No	vOTU_19027	bulk	1	Siphoviridae	Lytic
VIBRANT_ERR3404691_k119_3404_flag=0_multi=50.3856_len=299292_fragment_1	30853	High-quality	High-quality	No	vOTU_19028	bulk	1	Peduoviridae	Temperate
VIBRANT_ERR3404691_k119_6902_flag=0_multi=46.9932_len=135236_fragment_2	52504	High-quality	High-quality	No	vOTU_19029	bulk	10	Myoviridae	Temperate
VIBRANT_ERR3404691_k119_6129_flag=1_multi=5.0000_len=23013	23013	Medium-quality	Genome-fragment	No	vOTU_19030	bulk	1	Podoviridae	Temperate
VirSorter2_ERR3404691_k119_6472||0_partial	18172	Low-quality	Genome-fragment	No	vOTU_19031	bulk	1	NA	Temperate
VirSorter2_ERR3404691_k119_5561||full	3127	Low-quality	Genome-fragment	No	vOTU_19032	bulk	1	NA	Temperate
VIBRANT_ERR3404692_k119_11138_flag=1_multi=7.0000_len=11628	11628	Low-quality	Genome-fragment	No	vOTU_19037	bulk	1	Siphoviridae	Temperate
VIBRANT_ERR3404692_k119_3930_flag=1_multi=5.0000_len=6492	6492	Low-quality	Genome-fragment	No	vOTU_19038	bulk	1	Siphoviridae	Lytic
VIBRANT_ERR3404692_k119_10214_flag=0_multi=107.8561_len=29862	29862	Medium-quality	Genome-fragment	No	vOTU_19039	bulk	1	Podoviridae	Temperate
VIBRANT_ERR3404692_k119_3849_flag=0_multi=18.9442_len=13019_fragment_1	8187	Low-quality	Genome-fragment	No	vOTU_19040	bulk	1	NA	Lytic
VIBRANT_ERR3404692_k119_2100_flag=0_multi=103.1088_len=4228	4228	Low-quality	Genome-fragment	No	vOTU_19041	bulk	1	NA	Lytic
VIBRANT_ERR3404692_k119_8022_flag=0_multi=89.5268_len=3437	3437	Low-quality	Genome-fragment	No	vOTU_19042	bulk	1	NA	Temperate
VIBRANT_ERR3404692_k119_11278_flag=0_multi=17.8897_len=68276_fragment_2	15159	Low-quality	Genome-fragment	No	vOTU_19043	bulk	2	Myoviridae	Temperate
VIBRANT_ERR3404692_k119_3543_flag=1_multi=6.0000_len=8600	8600	Low-quality	Genome-fragment	No	vOTU_19044	bulk	1	Siphoviridae	Lytic
VIBRANT_ERR3404692_k119_1659_flag=0_multi=15.9824_len=34131	34131	Medium-quality	Genome-fragment	No	vOTU_19045	bulk	1	Siphoviridae	Temperate
VIBRANT_ERR3404692_k119_7487_flag=0_multi=99.7605_len=3346	3346	Low-quality	Genome-fragment	No	vOTU_19046	bulk	1	NA	Lytic
VIBRANT_ERR3404692_k119_2682_flag=0_multi=16.9762_len=13565	13565	Low-quality	Genome-fragment	No	vOTU_19047	bulk	1	Siphoviridae	Lytic
VIBRANT_ERR3404692_k119_5624_flag=0_multi=17.1700_len=34217_fragment_1	13593	Low-quality	Genome-fragment	No	vOTU_19048	bulk	1	Siphoviridae	Temperate
VIBRANT_ERR3404692_k119_5229_flag=0_multi=16.9973_len=235388_fragment_1	13717	Low-quality	Genome-fragment	No	vOTU_19049	bulk	1	Siphoviridae	Temperate
VIBRANT_ERR3404692_k119_3483_flag=0_multi=22.9847_len=23837	23837	Medium-quality	Genome-fragment	No	vOTU_19050	bulk	1	Peduoviridae	Temperate
VIBRANT_ERR3404692_k119_6245_flag=0_multi=98.1362_len=4657	4657	Low-quality	Genome-fragment	No	vOTU_19051	bulk	1	Siphoviridae	Temperate
VIBRANT_ERR3404692_k119_5080_flag=0_multi=17.9971_len=117817_fragment_1	25662	Medium-quality	Genome-fragment	No	vOTU_19052	bulk	1	Siphoviridae	Temperate
VIBRANT_ERR3404692_k119_9989_flag=1_multi=8.0000_len=37351	37351	Low-quality	Genome-fragment	No	vOTU_19053	bulk	2	Siphoviridae	Lytic
VIBRANT_ERR3404692_k119_560_flag=1_multi=6.0000_len=11700	11700	Low-quality	Genome-fragment	No	vOTU_19054	bulk	1	Siphoviridae	Temperate
VIBRANT_ERR3404692_k119_4337_flag=1_multi=4.0000_len=3734	3734	Low-quality	Genome-fragment	No	vOTU_19055	bulk	1	NA	Temperate
VIBRANT_ERR3404692_k119_726_flag=1_multi=6.7294_len=8822	8822	Low-quality	Genome-fragment	No	vOTU_19056	bulk	1	Siphoviridae	Temperate
VIBRANT_ERR3404692_k119_8780_flag=1_multi=18.0000_len=16293	16293	Low-quality	Genome-fragment	No	vOTU_19057	bulk	1	NA	Temperate
VirFinder_ERR3404692_k119_4540_flag=1_multi=5.0000_len=3349	3349	Low-quality	Genome-fragment	No	vOTU_19058	bulk	1	NA	Temperate
VirSorter2_ERR3404692_k119_4643||full	50758	Medium-quality	Genome-fragment	No	vOTU_19059	bulk	1	Podoviridae	Temperate
VirSorter2_ERR3404692_k119_11100||full	3375	Low-quality	Genome-fragment	No	vOTU_19060	bulk	1	Siphoviridae	Lytic
VIBRANT_ERR3404693_k119_801_flag=1_multi=5.0000_len=6480	6480	Low-quality	Genome-fragment	No	vOTU_19063	bulk	1	NA	Temperate
VIBRANT_ERR3404693_k119_3472_flag=0_multi=71.9295_len=40398	40398	Complete	High-quality	No	vOTU_19064	bulk	1	Myoviridae	Temperate
VIBRANT_ERR3404693_k119_885_flag=0_multi=100.7914_len=4961	4961	Low-quality	Genome-fragment	No	vOTU_19065	bulk	1	NA	Temperate
VIBRANT_ERR3404693_k119_3976_flag=1_multi=5.0000_len=4926	4926	Low-quality	Genome-fragment	No	vOTU_19066	bulk	1	NA	Lytic
VIBRANT_ERR3404693_k119_4841_flag=0_multi=17.2075_len=96812_fragment_1	34058	High-quality	High-quality	No	vOTU_19067	bulk	6	Peduoviridae	Temperate
VIBRANT_ERR3404693_k119_598_flag=0_multi=20.1588_len=16562	16562	Low-quality	Genome-fragment	No	vOTU_19068	bulk	1	Siphoviridae	Temperate
VIBRANT_ERR3404693_k119_1094_flag=1_multi=4.0000_len=3678	3678	Low-quality	Genome-fragment	No	vOTU_19069	bulk	1	Siphoviridae	Lytic
VIBRANT_ERR3404693_k119_479_flag=0_multi=6.9826_len=7031	7031	Low-quality	Genome-fragment	No	vOTU_19070	bulk	1	Unassigned	Lytic
VIBRANT_ERR3404693_k119_378_flag=0_multi=13.0894_len=68702_fragment_1	45083	High-quality	High-quality	No	vOTU_19071	bulk	2	Siphoviridae	Temperate
VIBRANT_ERR3404693_k119_3501_flag=0_multi=74.0215_len=100947_fragment_1	43411	High-quality	High-quality	No	vOTU_19072	bulk	1	Siphoviridae	Temperate
VIBRANT_ERR3404693_k119_683_flag=0_multi=73.3063_len=108706_fragment_2	44584	High-quality	High-quality	No	vOTU_19073	bulk	2	Siphoviridae	Temperate
VIBRANT_ERR3404693_k119_3988_flag=1_multi=4.0000_len=5100	5100	Low-quality	Genome-fragment	No	vOTU_19074	bulk	1	NA	Lytic
VIBRANT_ERR3404693_k119_2350_flag=0_multi=13.9988_len=214764_fragment_3	21206	Medium-quality	Genome-fragment	No	vOTU_19075	bulk	1	Myoviridae	Temperate
VIBRANT_ERR3404693_k119_4157_flag=0_multi=87.0972_len=149377_fragment_1	35240	High-quality	High-quality	No	vOTU_19076	bulk	4	Myoviridae	Temperate
VIBRANT_ERR3404693_k119_3934_flag=1_multi=5.0000_len=3429	3429	Low-quality	Genome-fragment	No	vOTU_19077	bulk	1	NA	Temperate
VirSorter2_ERR3404693_k119_4159||full	4696	Low-quality	Genome-fragment	No	vOTU_19078	bulk	1	Siphoviridae	Temperate
VIBRANT_ERR3404694_k119_2079_flag=0_multi=13.0559_len=199101_fragment_1	8282	Low-quality	Genome-fragment	No	vOTU_19081	bulk	2	NA	Temperate
VIBRANT_ERR3404694_k119_5328_flag=0_multi=287.0120_len=68785_fragment_1	39266	High-quality	High-quality	No	vOTU_19082	bulk	3	Siphoviridae	Temperate
VIBRANT_ERR3404694_k119_4396_flag=0_multi=36.9798_len=71398_fragment_1	13024	Low-quality	Genome-fragment	No	vOTU_19083	bulk	1	Siphoviridae	Temperate
VIBRANT_ERR3404694_k119_4885_flag=0_multi=264.1488_len=70500_fragment_1	17652	Low-quality	Genome-fragment	No	vOTU_19084	bulk	1	Siphoviridae	Temperate
VIBRANT_ERR3404695_k119_464_flag=0_multi=4.9869_len=6226	6226	Low-quality	Genome-fragment	No	vOTU_19087	bulk	2	NA	Temperate
VIBRANT_ERR3404695_k119_2984_flag=1_multi=5.0000_len=7763	7763	Medium-quality	Genome-fragment	No	vOTU_19088	bulk	1	Drexlerviridae	Temperate
VirSorter2_ERR3404695_k119_1967||0_partial	11857	Low-quality	Genome-fragment	No	vOTU_19089	bulk	5	NA	Lytic
VIBRANT_ERR3404696_k119_4861_flag=1_multi=5.0000_len=6570	6570	Low-quality	Genome-fragment	No	vOTU_19091	bulk	1	Siphoviridae	Temperate
VIBRANT_ERR3404696_k119_5552_flag=1_multi=6.0000_len=15987	15987	Low-quality	Genome-fragment	No	vOTU_19092	bulk	1	Siphoviridae	Lytic
VIBRANT_ERR3404696_k119_3456_flag=0_multi=26.1077_len=25307_fragment_1	7742	Medium-quality	Genome-fragment	No	vOTU_19093	bulk	1	NA	Lytic
VIBRANT_ERR3404696_k119_8579_flag=1_multi=5.0000_len=3337	3337	Low-quality	Genome-fragment	No	vOTU_19094	bulk	1	Siphoviridae	Temperate
VIBRANT_ERR3404696_k119_495_flag=0_multi=12.9914_len=55871_fragment_1	33790	High-quality	High-quality	No	vOTU_19095	bulk	1	Siphoviridae	Temperate
VIBRANT_ERR3404696_k119_1493_flag=0_multi=10.9903_len=41411	41411	Medium-quality	Genome-fragment	No	vOTU_19096	bulk	1	Myoviridae	Lytic
VIBRANT_ERR3404696_k119_3148_flag=1_multi=6.0000_len=10107	10107	Low-quality	Genome-fragment	No	vOTU_19097	bulk	1	Siphoviridae	Temperate
VIBRANT_ERR3404696_k119_6717_flag=0_multi=10.9953_len=42759	42759	High-quality	High-quality	No	vOTU_19098	bulk	1	Myoviridae	Temperate
VIBRANT_ERR3404696_k119_1836_flag=1_multi=8.8493_len=8289	8289	Low-quality	Genome-fragment	No	vOTU_19099	bulk	2	Siphoviridae	Temperate
VirSorter2_ERR3404696_k119_1317||full	17676	Low-quality	Genome-fragment	No	vOTU_19100	bulk	1	Siphoviridae	Temperate
VirSorter2_ERR3404696_k119_6811||full	4091	Low-quality	Genome-fragment	No	vOTU_19101	bulk	1	NA	Temperate
VirSorter2_ERR3404696_k119_7288||full	4505	Low-quality	Genome-fragment	No	vOTU_19102	bulk	1	Siphoviridae	Temperate
VIBRANT_ERR3404697_k119_300_flag=0_multi=119.6889_len=3780	3780	Low-quality	Genome-fragment	No	vOTU_19105	bulk	1	NA	Lytic
VIBRANT_ERR3404697_k119_2438_flag=1_multi=121.9587_len=58699_fragment_1	10365	Low-quality	Genome-fragment	No	vOTU_19106	bulk	1	NA	Lytic
VIBRANT_ERR3404697_k119_3636_flag=0_multi=253.0000_len=11152	11152	Low-quality	Genome-fragment	No	vOTU_19107	bulk	1	NA	Temperate
VIBRANT_ERR3404697_k119_997_flag=0_multi=105.8482_len=3313	3313	Low-quality	Genome-fragment	No	vOTU_19108	bulk	1	NA	Temperate
VIBRANT_ERR3404697_k119_2542_flag=0_multi=222.1932_len=3659	3659	Low-quality	Genome-fragment	No	vOTU_19109	bulk	1	NA	Temperate
VIBRANT_ERR3404697_k119_2864_flag=0_multi=118.9863_len=23091	23091	Medium-quality	Genome-fragment	No	vOTU_19110	bulk	1	NA	Temperate
VIBRANT_ERR3404697_k119_968_flag=0_multi=9.9555_len=8205	8205	Low-quality	Genome-fragment	No	vOTU_19111	bulk	5	Siphoviridae	Lytic
VirSorter2_ERR3404697_k119_827||full	14380	Low-quality	Genome-fragment	No	vOTU_19112	bulk	1	Unassigned	Lytic
VIBRANT_ERR3404698_k119_5644_flag=0_multi=99.1394_len=302423_fragment_1	42668	High-quality	High-quality	No	vOTU_19116	bulk	1	Siphoviridae	Temperate
VIBRANT_ERR3404698_k119_4805_flag=0_multi=124.8908_len=6842	6842	Low-quality	Genome-fragment	No	vOTU_19117	bulk	1	Siphoviridae	Temperate
VIBRANT_ERR3404698_k119_2765_flag=0_multi=10.0866_len=6859	6859	Low-quality	Genome-fragment	No	vOTU_19118	bulk	1	Siphoviridae	Temperate
VIBRANT_ERR3404698_k119_6850_flag=0_multi=8.9970_len=53543	53543	High-quality	High-quality	No	vOTU_19119	bulk	2	Siphoviridae	Temperate
VIBRANT_ERR3404698_k119_5367_flag=0_multi=115.9720_len=255291_fragment_1	47421	High-quality	High-quality	No	vOTU_19120	bulk	3	Peduoviridae	Temperate
VIBRANT_ERR3404698_k119_3956_flag=0_multi=123.9404_len=3993	3993	Low-quality	Genome-fragment	No	vOTU_19121	bulk	1	Siphoviridae	Lytic
VIBRANT_ERR3404698_k119_10571_flag=0_multi=228.8225_len=51508_fragment_1	13102	High-quality	High-quality	No	vOTU_19122	bulk	1	Siphoviridae	Temperate
VIBRANT_ERR3404698_k119_8640_flag=1_multi=9.0000_len=33223_fragment_1	25754	Medium-quality	Genome-fragment	No	vOTU_19123	bulk	1	Siphoviridae	Temperate
VIBRANT_ERR3404698_k119_8631_flag=1_multi=4.0000_len=6720	6720	Low-quality	Genome-fragment	No	vOTU_19124	bulk	1	NA	Temperate
VIBRANT_ERR3404698_k119_2963_flag=0_multi=17.1144_len=102489_fragment_1	44464	High-quality	High-quality	No	vOTU_19125	bulk	11	Siphoviridae	Temperate
VIBRANT_ERR3404698_k119_5409_flag=1_multi=5.0000_len=4876	4876	Low-quality	Genome-fragment	No	vOTU_19126	bulk	1	NA	Temperate
VIBRANT_ERR3404698_k119_2794_flag=0_multi=9.3178_len=4417	4417	Low-quality	Genome-fragment	No	vOTU_19127	bulk	1	Siphoviridae	Temperate
VIBRANT_ERR3404698_k119_11440_flag=0_multi=8.9922_len=40989_fragment_1	18992	Low-quality	Genome-fragment	No	vOTU_19128	bulk	1	Siphoviridae	Temperate
VIBRANT_ERR3404698_k119_9827_flag=1_multi=5.0000_len=3425	3425	Low-quality	Genome-fragment	No	vOTU_19129	bulk	1	NA	Temperate
VIBRANT_ERR3404698_k119_11273_flag=0_multi=9.3084_len=74366_fragment_1	21888	Low-quality	Genome-fragment	No	vOTU_19130	bulk	1	Siphoviridae	Lytic
VIBRANT_ERR3404698_k119_8255_flag=0_multi=8.9875_len=12871	12871	Low-quality	Genome-fragment	No	vOTU_19131	bulk	1	Siphoviridae	Temperate
VIBRANT_ERR3404698_k119_12620_flag=0_multi=135.6738_len=4221	4221	Low-quality	Genome-fragment	No	vOTU_19132	bulk	1	Siphoviridae	Temperate
VirSorter2_ERR3404698_k119_850||full	5212	Low-quality	Genome-fragment	No	vOTU_19133	bulk	1	NA	Lytic
VIBRANT_ERR3404699_k119_309_flag=1_multi=4.0000_len=3712	3712	Low-quality	Genome-fragment	No	vOTU_19137	bulk	1	Siphoviridae	Temperate
VIBRANT_ERR3404699_k119_2897_flag=0_multi=372.5253_len=4098	4098	Low-quality	Genome-fragment	No	vOTU_19138	bulk	1	Siphoviridae	Temperate
VIBRANT_ERR3404699_k119_6573_flag=0_multi=655.0000_len=4833	4833	Low-quality	Genome-fragment	No	vOTU_19139	bulk	1	Siphoviridae	Temperate
VIBRANT_ERR3404699_k119_3022_flag=0_multi=342.0957_len=59255_fragment_1	20096	Low-quality	Genome-fragment	No	vOTU_19140	bulk	1	Siphoviridae	Temperate
VIBRANT_ERR3404699_k119_2554_flag=0_multi=324.8285_len=11216	11216	Low-quality	Genome-fragment	No	vOTU_19141	bulk	1	Siphoviridae	Lytic
VIBRANT_ERR3404699_k119_5725_flag=0_multi=12.9938_len=39083	39083	High-quality	High-quality	No	vOTU_19142	bulk	1	Myoviridae	Temperate
VIBRANT_ERR3404699_k119_2177_flag=1_multi=4.0000_len=3045	3045	Low-quality	Genome-fragment	No	vOTU_19143	bulk	1	NA	Temperate
VIBRANT_ERR3404699_k119_5077_flag=0_multi=5.8449_len=3523	3523	Low-quality	Genome-fragment	No	vOTU_19144	bulk	1	Siphoviridae	Temperate
VIBRANT_ERR3404699_k119_2545_flag=0_multi=352.0332_len=3582	3582	Low-quality	Genome-fragment	No	vOTU_19145	bulk	1	NA	Temperate
VIBRANT_ERR3404699_k119_1656_flag=0_multi=364.7313_len=11627	11627	Low-quality	Genome-fragment	No	vOTU_19146	bulk	1	Siphoviridae	Temperate
VIBRANT_ERR3404699_k119_6486_flag=0_multi=318.8267_len=73523_fragment_2	5473	Low-quality	Genome-fragment	No	vOTU_19147	bulk	1	Siphoviridae	Temperate
VIBRANT_ERR3404699_k119_2349_flag=1_multi=4.0000_len=6606	6606	Low-quality	Genome-fragment	No	vOTU_19148	bulk	1	Siphoviridae	Temperate
VIBRANT_ERR3404699_k119_1961_flag=0_multi=11.1273_len=14229	14229	Low-quality	Genome-fragment	No	vOTU_19149	bulk	2	Siphoviridae	Temperate
VirSorter2_ERR3404699_k119_6075||full	6862	Low-quality	Genome-fragment	No	vOTU_19150	bulk	1	Siphoviridae	Lytic
VIBRANT_ERR3404700_k119_1296_flag=0_multi=29.9900_len=115928_fragment_1	42316	High-quality	High-quality	No	vOTU_19152	bulk	4	Siphoviridae	Temperate
VIBRANT_ERR3404700_k119_2957_flag=0_multi=31.9810_len=66302_fragment_1	36878	High-quality	High-quality	No	vOTU_19153	bulk	3	Siphoviridae	Temperate
VIBRANT_ERR3404700_k119_2488_flag=1_multi=43.9929_len=120847_fragment_1	10289	Medium-quality	Genome-fragment	No	vOTU_19154	bulk	1	Myoviridae	Temperate
VIBRANT_ERR3404700_k119_1721_flag=1_multi=9.2789_len=15854_fragment_1	7178	Low-quality	Genome-fragment	No	vOTU_19155	bulk	2	Siphoviridae	Lytic
VirSorter2_ERR3404700_k119_487||0_partial	22205	High-quality	High-quality	No	vOTU_19156	bulk	3	NA	Temperate
VIBRANT_ERR3404701_k119_3556_flag=0_multi=27.0302_len=33147	33147	Medium-quality	Genome-fragment	No	vOTU_19157	bulk	1	Siphoviridae	Temperate
VIBRANT_ERR3404701_k119_4063_flag=0_multi=106.9914_len=495214_fragment_3	42013	High-quality	High-quality	No	vOTU_19158	bulk	2	Siphoviridae	Temperate
VIBRANT_ERR3404701_k119_1870_flag=0_multi=41.8546_len=5153	5153	Low-quality	Genome-fragment	No	vOTU_19159	bulk	2	NA	Lytic
VirSorter2_ERR3404701_k119_4510||full	13093	Medium-quality	Genome-fragment	No	vOTU_19160	bulk	2	NA	Temperate
VIBRANT_ERR3404702_k119_1176_flag=1_multi=8.0000_len=12067	12067	Low-quality	Genome-fragment	No	vOTU_19162	bulk	1	NA	Temperate
VIBRANT_ERR3404702_k119_2273_flag=0_multi=25.4722_len=12550	12550	High-quality	High-quality	No	vOTU_19163	bulk	1	Siphoviridae	Temperate
VIBRANT_ERR3404702_k119_1087_flag=1_multi=6.0000_len=11394	11394	Low-quality	Genome-fragment	No	vOTU_19164	bulk	1	NA	Temperate
VIBRANT_ERR3404702_k119_2770_flag=0_multi=14.9766_len=12098	12098	Low-quality	Genome-fragment	No	vOTU_19165	bulk	1	Siphoviridae	Temperate
VIBRANT_ERR3404702_k119_1985_flag=1_multi=7.0000_len=7774	7774	Low-quality	Genome-fragment	No	vOTU_19166	bulk	1	NA	Temperate
VIBRANT_ERR3404702_k119_201_flag=1_multi=5.1339_len=8897	8897	Low-quality	Genome-fragment	No	vOTU_19167	bulk	2	NA	Lytic
VIBRANT_ERR3404702_k119_1884_flag=1_multi=8.9990_len=39481_fragment_1	24993	Medium-quality	Genome-fragment	No	vOTU_19168	bulk	3	Myoviridae	Temperate
VIBRANT_ERR3404702_k119_52_flag=0_multi=216.4707_len=8280	8280	Low-quality	Genome-fragment	No	vOTU_19169	bulk	1	NA	Temperate
VIBRANT_ERR3404702_k119_1764_flag=1_multi=7.0000_len=57290_fragment_1	29773	Medium-quality	Genome-fragment	No	vOTU_19170	bulk	3	Myoviridae	Temperate
VIBRANT_ERR3404702_k119_1430_flag=1_multi=9.0000_len=126515_fragment_2	50437	High-quality	High-quality	No	vOTU_19171	bulk	2	Siphoviridae	Temperate
VIBRANT_ERR3404702_k119_1141_flag=0_multi=15.0814_len=28523	28523	Medium-quality	Genome-fragment	No	vOTU_19172	bulk	1	Siphoviridae	Temperate
VIBRANT_ERR3404702_k119_1968_flag=1_multi=7.9268_len=5901	5901	Low-quality	Genome-fragment	No	vOTU_19173	bulk	1	NA	Lytic
VIBRANT_ERR3404702_k119_919_flag=1_multi=6.0000_len=6889	6889	Low-quality	Genome-fragment	No	vOTU_19174	bulk	1	Myoviridae	Lytic
VIBRANT_ERR3404702_k119_1882_flag=1_multi=6.0000_len=7320	7320	Low-quality	Genome-fragment	No	vOTU_19175	bulk	1	NA	Temperate
VIBRANT_ERR3404702_k119_174_flag=0_multi=32.1482_len=10112	10112	Low-quality	Genome-fragment	No	vOTU_19176	bulk	1	Siphoviridae	Temperate
VirSorter2_ERR3404702_k119_330||full	7945	Low-quality	Genome-fragment	No	vOTU_19177	bulk	1	Siphoviridae	Temperate
VirSorter2_ERR3404702_k119_2430||full	7025	Low-quality	Genome-fragment	No	vOTU_19178	bulk	1	NA	Lytic
VirSorter2_ERR3404702_k119_2867||full	42440	High-quality	High-quality	No	vOTU_19179	bulk	5	Peduoviridae	Lytic
VIBRANT_ERR3404703_k119_6134_flag=0_multi=22.9971_len=149832_fragment_2	35884	High-quality	High-quality	No	vOTU_19180	bulk	5	Siphoviridae	Lytic
VIBRANT_ERR3404703_k119_6432_flag=0_multi=346.7202_len=63574_fragment_1	40832	High-quality	High-quality	No	vOTU_19181	bulk	2	Siphoviridae	Temperate
VIBRANT_ERR3404703_k119_4625_flag=0_multi=21.9878_len=68826_fragment_2	31034	Medium-quality	Genome-fragment	No	vOTU_19182	bulk	2	Siphoviridae	Temperate
VIBRANT_ERR3404703_k119_1158_flag=0_multi=147.6091_len=7640	7640	High-quality	High-quality	No	vOTU_19183	bulk	2	NA	Temperate
VIBRANT_ERR3404704_k119_6187_flag=0_multi=69.1008_len=116047_fragment_2	6543	Low-quality	Genome-fragment	No	vOTU_19185	bulk	1	NA	Lytic
VIBRANT_ERR3404704_k119_659_flag=0_multi=5.9842_len=6447	6447	Low-quality	Genome-fragment	No	vOTU_19186	bulk	1	Unassigned	Temperate
VIBRANT_ERR3404704_k119_4072_flag=1_multi=6.0000_len=4227	4227	Low-quality	Genome-fragment	No	vOTU_19187	bulk	1	Myoviridae	Temperate
VIBRANT_ERR3404704_k119_1182_flag=1_multi=6.0000_len=5872	5872	Low-quality	Genome-fragment	No	vOTU_19188	bulk	1	Siphoviridae	Lytic
VIBRANT_ERR3404704_k119_5550_flag=1_multi=5.0000_len=5655	5655	Low-quality	Genome-fragment	No	vOTU_19189	bulk	1	Siphoviridae	Temperate
VIBRANT_ERR3404704_k119_429_flag=0_multi=5.9748_len=4093	4093	Low-quality	Genome-fragment	No	vOTU_19190	bulk	1	Siphoviridae	Lytic
VIBRANT_ERR3404704_k119_1764_flag=1_multi=6.0000_len=3984	3984	Low-quality	Genome-fragment	No	vOTU_19191	bulk	1	Siphoviridae	Temperate
VIBRANT_ERR3404704_k119_233_flag=0_multi=6.0000_len=7843	7843	Low-quality	Genome-fragment	No	vOTU_19192	bulk	1	Siphoviridae	Temperate
VIBRANT_ERR3404704_k119_2564_flag=1_multi=6.0000_len=6661	6661	Low-quality	Genome-fragment	No	vOTU_19193	bulk	1	Myoviridae	Lytic
VIBRANT_ERR3404704_k119_4873_flag=1_multi=5.0000_len=3809	3809	Low-quality	Genome-fragment	No	vOTU_19194	bulk	1	Siphoviridae	Temperate
VIBRANT_ERR3404704_k119_2849_flag=1_multi=6.0000_len=4098	4098	Low-quality	Genome-fragment	No	vOTU_19195	bulk	1	Siphoviridae	Lytic
VIBRANT_ERR3404704_k119_6502_flag=0_multi=5.9866_len=7593	7593	Low-quality	Genome-fragment	No	vOTU_19196	bulk	1	Siphoviridae	Temperate
VIBRANT_ERR3404704_k119_6057_flag=0_multi=5.9826_len=9895	9895	Low-quality	Genome-fragment	No	vOTU_19197	bulk	1	Siphoviridae	Temperate
VIBRANT_ERR3404704_k119_1097_flag=1_multi=6.0000_len=5200	5200	Low-quality	Genome-fragment	No	vOTU_19198	bulk	1	Siphoviridae	Temperate
VirSorter2_ERR3404704_k119_3183||0_partial	17682	Low-quality	Genome-fragment	No	vOTU_19199	bulk	1	Myoviridae	Temperate
VirSorter2_ERR3404704_k119_3420||full	4732	Low-quality	Genome-fragment	No	vOTU_19200	bulk	1	Myoviridae	Lytic
VIBRANT_ERR3404705_k119_2436_flag=0_multi=8.8769_len=5366	5366	Low-quality	Genome-fragment	No	vOTU_19204	bulk	1	Siphoviridae	Temperate
VIBRANT_ERR3404705_k119_1902_flag=0_multi=3.9899_len=6064	6064	Low-quality	Genome-fragment	No	vOTU_19205	bulk	1	NA	Temperate
VIBRANT_ERR3404705_k119_7289_flag=1_multi=7.0000_len=15281	15281	Low-quality	Genome-fragment	No	vOTU_19206	bulk	1	Siphoviridae	Temperate
VIBRANT_ERR3404705_k119_158_flag=1_multi=6.0000_len=9684	9684	Low-quality	Genome-fragment	No	vOTU_19207	bulk	1	NA	Temperate
VIBRANT_ERR3404705_k119_7436_flag=1_multi=5.0000_len=3355	3355	Low-quality	Genome-fragment	No	vOTU_19208	bulk	1	Siphoviridae	Lytic
VIBRANT_ERR3404705_k119_7497_flag=3_multi=14.0003_len=41202	41202	Complete	High-quality	No	vOTU_19209	bulk	1	Siphoviridae	Temperate
VIBRANT_ERR3404705_k119_4406_flag=0_multi=11.6932_len=41169_fragment_2	17685	Low-quality	Genome-fragment	No	vOTU_19210	bulk	1	Siphoviridae	Temperate
VIBRANT_ERR3404705_k119_2827_flag=1_multi=5.0000_len=8552	8552	Low-quality	Genome-fragment	No	vOTU_19211	bulk	1	Siphoviridae	Lytic
VIBRANT_ERR3404705_k119_3380_flag=1_multi=6.0000_len=6241	6241	Low-quality	Genome-fragment	No	vOTU_19212	bulk	1	NA	Temperate
VIBRANT_ERR3404705_k119_5766_flag=1_multi=11.9979_len=52352	52352	High-quality	High-quality	No	vOTU_19213	bulk	1	Myoviridae	Temperate
VIBRANT_ERR3404705_k119_2965_flag=1_multi=6.0000_len=7182	7182	Low-quality	Genome-fragment	No	vOTU_19214	bulk	1	Siphoviridae	Lytic
VIBRANT_ERR3404705_k119_7573_flag=3_multi=17.0633_len=44306	44306	Complete	High-quality	No	vOTU_19215	bulk	2	NA	Temperate
VIBRANT_ERR3404705_k119_7427_flag=0_multi=10.2626_len=60865_fragment_1	7225	Medium-quality	Genome-fragment	No	vOTU_19216	bulk	1	Siphoviridae	Lytic
VIBRANT_ERR3404705_k119_5997_flag=0_multi=77.2069_len=197168_fragment_2	5676	Medium-quality	Genome-fragment	No	vOTU_19217	bulk	1	NA	Temperate
VIBRANT_ERR3404705_k119_3776_flag=1_multi=7.9845_len=23261	23261	Medium-quality	Genome-fragment	No	vOTU_19218	bulk	1	Siphoviridae	Temperate
VIBRANT_ERR3404705_k119_3206_flag=1_multi=5.0000_len=9824	9824	Low-quality	Genome-fragment	No	vOTU_19219	bulk	1	Siphoviridae	Temperate
VIBRANT_ERR3404705_k119_7291_flag=0_multi=7.9789_len=13394	13394	Low-quality	Genome-fragment	No	vOTU_19220	bulk	1	Siphoviridae	Temperate
VIBRANT_ERR3404705_k119_7152_flag=1_multi=6.0000_len=9816	9816	Low-quality	Genome-fragment	No	vOTU_19221	bulk	1	NA	Temperate
VIBRANT_ERR3404705_k119_666_flag=1_multi=14.0000_len=39404	39404	Low-quality	Genome-fragment	No	vOTU_19222	bulk	1	Siphoviridae	Lytic
VIBRANT_ERR3404705_k119_4480_flag=1_multi=6.0000_len=8998	8998	Low-quality	Genome-fragment	No	vOTU_19223	bulk	1	Siphoviridae	Temperate
VIBRANT_ERR3404705_k119_7514_flag=0_multi=14.9863_len=40957	40957	High-quality	High-quality	No	vOTU_19224	bulk	6	Siphoviridae	Temperate
VIBRANT_ERR3404705_k119_7073_flag=0_multi=7.9531_len=3102	3102	Low-quality	Genome-fragment	No	vOTU_19225	bulk	1	NA	Temperate
VIBRANT_ERR3404705_k119_3934_flag=1_multi=4.0000_len=3377	3377	Low-quality	Genome-fragment	No	vOTU_19226	bulk	1	NA	Lytic
VIBRANT_ERR3404705_k119_7404_flag=1_multi=5.0000_len=6711	6711	Low-quality	Genome-fragment	No	vOTU_19227	bulk	1	Siphoviridae	Temperate
VIBRANT_ERR3404705_k119_2980_flag=1_multi=5.0000_len=3585	3585	Low-quality	Genome-fragment	No	vOTU_19228	bulk	1	Siphoviridae	Temperate
VirSorter2_ERR3404705_k119_534||full	7357	Low-quality	Genome-fragment	No	vOTU_19229	bulk	1	Siphoviridae	Temperate
VirSorter2_ERR3404705_k119_1398||full	4111	Low-quality	Genome-fragment	No	vOTU_19230	bulk	1	NA	Temperate
VirSorter2_ERR3404705_k119_3642||full	8321	Low-quality	Genome-fragment	No	vOTU_19231	bulk	1	Siphoviridae	Temperate
VIBRANT_ERR3404706_k119_10346_flag=1_multi=5.0000_len=4738	4738	Low-quality	Genome-fragment	No	vOTU_19233	bulk	1	Siphoviridae	Temperate
VIBRANT_ERR3404706_k119_10110_flag=1_multi=4.0000_len=3506	3506	Low-quality	Genome-fragment	No	vOTU_19234	bulk	1	NA	Temperate
VIBRANT_ERR3404706_k119_12714_flag=1_multi=7.0000_len=4035	4035	Low-quality	Genome-fragment	No	vOTU_19235	bulk	1	NA	Temperate
VIBRANT_ERR3404706_k119_8575_flag=1_multi=8.0000_len=11676	11676	Low-quality	Genome-fragment	No	vOTU_19236	bulk	1	Siphoviridae	Lytic
VirFinder_ERR3404706_k119_9221_flag=1_multi=5.9796_len=5011	5011	Medium-quality	Genome-fragment	No	vOTU_19237	bulk	1	NA	Lytic
VirSorter2_ERR3404706_k119_6937||0_partial	24648	Medium-quality	Genome-fragment	No	vOTU_19238	bulk	6	Peduoviridae	Temperate
VirSorter2_ERR3404706_k119_2835||full	8323	Low-quality	Genome-fragment	No	vOTU_19239	bulk	2	Siphoviridae	Lytic
VIBRANT_ERR3404707_k119_4105_flag=1_multi=6.9981_len=64668_fragment_1	33686	Medium-quality	Genome-fragment	No	vOTU_19241	bulk	1	Siphoviridae	Temperate
VIBRANT_ERR3404707_k119_1669_flag=1_multi=7.0000_len=3316	3316	Low-quality	Genome-fragment	No	vOTU_19242	bulk	1	NA	Lytic
VIBRANT_ERR3404707_k119_2504_flag=1_multi=6.0000_len=3745	3745	Low-quality	Genome-fragment	No	vOTU_19243	bulk	1	Siphoviridae	Temperate
VIBRANT_ERR3404707_k119_326_flag=0_multi=11.9878_len=36187_fragment_1	12005	Low-quality	Genome-fragment	No	vOTU_19244	bulk	1	Siphoviridae	Lytic
VIBRANT_ERR3404707_k119_5461_flag=0_multi=11.9403_len=7670	7670	Low-quality	Genome-fragment	No	vOTU_19245	bulk	2	NA	Temperate
VIBRANT_ERR3404707_k119_4802_flag=0_multi=5.9926_len=13548	13548	Low-quality	Genome-fragment	No	vOTU_19246	bulk	1	Siphoviridae	Temperate
VIBRANT_ERR3404707_k119_1942_flag=1_multi=7.0000_len=69345_fragment_2	29391	Medium-quality	Genome-fragment	No	vOTU_19247	bulk	1	Siphoviridae	Temperate
VIBRANT_ERR3404707_k119_1613_flag=0_multi=153.0330_len=7364	7364	Low-quality	Genome-fragment	No	vOTU_19248	bulk	1	Siphoviridae	Temperate
VIBRANT_ERR3404707_k119_134_flag=0_multi=8.0000_len=13077	13077	Low-quality	Genome-fragment	No	vOTU_19249	bulk	1	Siphoviridae	Temperate
VIBRANT_ERR3404708_k119_3891_flag=1_multi=8.0000_len=49095_fragment_1	8999	Medium-quality	Genome-fragment	No	vOTU_19251	bulk	1	NA	Temperate
VIBRANT_ERR3404708_k119_2423_flag=0_multi=11.0000_len=36415	36415	Medium-quality	Genome-fragment	No	vOTU_19252	bulk	1	NA	Temperate
VIBRANT_ERR3404708_k119_385_flag=0_multi=8.9673_len=29434_fragment_1	22993	Medium-quality	Genome-fragment	No	vOTU_19253	bulk	1	Peduoviridae	Lytic
VIBRANT_ERR3404708_k119_3817_flag=1_multi=5.0000_len=3622	3622	Low-quality	Genome-fragment	No	vOTU_19254	bulk	1	NA	Lytic
VIBRANT_ERR3404708_k119_3088_flag=1_multi=10.0000_len=176199_fragment_2	11792	Low-quality	Genome-fragment	No	vOTU_19255	bulk	1	NA	Lytic
VIBRANT_ERR3404708_k119_1275_flag=0_multi=8.9426_len=5691	5691	Low-quality	Genome-fragment	No	vOTU_19256	bulk	1	NA	Temperate
VIBRANT_ERR3404708_k119_2079_flag=0_multi=15.6916_len=18993_fragment_1	6957	Low-quality	Genome-fragment	No	vOTU_19257	bulk	1	Siphoviridae	Temperate
VIBRANT_ERR3404708_k119_333_flag=0_multi=17.2741_len=80252_fragment_1	47124	High-quality	High-quality	No	vOTU_19258	bulk	5	Siphoviridae	Temperate
VIBRANT_ERR3404708_k119_2081_flag=1_multi=8.0000_len=15195	15195	Low-quality	Genome-fragment	No	vOTU_19259	bulk	1	Myoviridae	Temperate
VirSorter2_ERR3404708_k119_1349||lt2gene	3943	Low-quality	Genome-fragment	No	vOTU_19260	bulk	1	NA	Temperate
VIBRANT_ERR3404709_k141_3308_flag=0_multi=41.9828_len=105269_fragment_1	28636	Medium-quality	Genome-fragment	No	vOTU_19261	bulk	1	Siphoviridae	Lytic
VIBRANT_ERR3404709_k141_9586_flag=0_multi=73.7975_len=8722	8722	Low-quality	Genome-fragment	No	vOTU_19262	bulk	1	Siphoviridae	Lytic
VIBRANT_ERR3404709_k141_6656_flag=0_multi=71.2020_len=9531	9531	Low-quality	Genome-fragment	No	vOTU_19263	bulk	1	Siphoviridae	Lytic
VIBRANT_ERR3404709_k141_8731_flag=0_multi=161.7068_len=12223	12223	Medium-quality	Genome-fragment	No	vOTU_19264	bulk	1	Siphoviridae	Temperate
VIBRANT_ERR3404709_k141_7245_flag=1_multi=4.0000_len=11313	11313	Low-quality	Genome-fragment	No	vOTU_19265	bulk	1	NA	Temperate
VIBRANT_ERR3404711_k141_4989_flag=0_multi=157.8260_len=264810_fragment_1	42845	High-quality	High-quality	No	vOTU_19268	bulk	4	Siphoviridae	Temperate
VIBRANT_ERR3404711_k141_6416_flag=1_multi=4.9634_len=12914	12914	Low-quality	Genome-fragment	No	vOTU_19269	bulk	2	NA	Lytic
VIBRANT_ERR3404711_k141_472_flag=1_multi=91.8102_len=21233_fragment_1	8815	Low-quality	Genome-fragment	No	vOTU_19270	bulk	1	Siphoviridae	Lytic
VIBRANT_ERR3404711_k141_6726_flag=1_multi=4.0000_len=4082	4082	Low-quality	Genome-fragment	No	vOTU_19271	bulk	1	NA	Lytic
VIBRANT_ERR3404711_k141_5220_flag=0_multi=9.9917_len=47725	47725	Medium-quality	Genome-fragment	No	vOTU_19272	bulk	2	Siphoviridae	Lytic
VIBRANT_ERR3404712_k141_10889_flag=1_multi=7.0000_len=12188	12188	Low-quality	Genome-fragment	No	vOTU_19273	bulk	1	NA	Temperate
VIBRANT_ERR3404712_k141_7100_flag=1_multi=7.0000_len=9125	9125	Low-quality	Genome-fragment	No	vOTU_19274	bulk	1	Siphoviridae	Temperate
VIBRANT_ERR3404712_k141_2181_flag=1_multi=10.3920_len=186147_fragment_2	40141	High-quality	High-quality	No	vOTU_19275	bulk	2	NA	Temperate
VIBRANT_ERR3404714_k141_2936_flag=0_multi=148.8107_len=17428	17428	Low-quality	Genome-fragment	No	vOTU_19277	bulk	1	Siphoviridae	Temperate
VIBRANT_ERR3404714_k141_1439_flag=1_multi=5.0000_len=4276	4276	Low-quality	Genome-fragment	No	vOTU_19278	bulk	1	Myoviridae	Temperate
VIBRANT_ERR3404714_k141_618_flag=0_multi=231.0385_len=136463_fragment_1	31507	Medium-quality	Genome-fragment	No	vOTU_19279	bulk	1	Peduoviridae	Temperate
VIBRANT_ERR3404714_k141_994_flag=0_multi=511.5206_len=20882	20882	Medium-quality	Genome-fragment	No	vOTU_19280	bulk	2	NA	Temperate
VIBRANT_ERR3404714_k141_680_flag=0_multi=44.4318_len=44688	44688	High-quality	High-quality	No	vOTU_19281	bulk	51	Siphoviridae	Temperate
VIBRANT_ERR3404714_k141_2536_flag=1_multi=6.0000_len=14351	14351	Low-quality	Genome-fragment	No	vOTU_19282	bulk	1	NA	Temperate
VIBRANT_ERR3404714_k141_1006_flag=0_multi=178.4062_len=50882	50882	High-quality	High-quality	No	vOTU_19283	bulk	18	Siphoviridae	Lytic
VIBRANT_ERR3404714_k141_2383_flag=0_multi=87.6521_len=7782	7782	Low-quality	Genome-fragment	No	vOTU_19284	bulk	1	NA	Temperate
VIBRANT_ERR3404714_k141_1134_flag=0_multi=37.9608_len=41619	41619	High-quality	High-quality	No	vOTU_19285	bulk	1	Siphoviridae	Temperate
VIBRANT_ERR3404714_k141_2705_flag=1_multi=7.0000_len=9157	9157	Low-quality	Genome-fragment	No	vOTU_19286	bulk	1	Siphoviridae	Temperate
VIBRANT_ERR3404715_k141_536_flag=0_multi=29.9393_len=10654_fragment_1	3178	Low-quality	Genome-fragment	No	vOTU_19288	bulk	1	Siphoviridae	Lytic
VIBRANT_ERR3404715_k141_770_flag=0_multi=94.9598_len=105438_fragment_1	43093	High-quality	High-quality	No	vOTU_19289	bulk	2	Siphoviridae	Temperate
VIBRANT_ERR3404715_k141_1599_flag=0_multi=26.9542_len=12627	12627	Low-quality	Genome-fragment	No	vOTU_19290	bulk	2	Siphoviridae	Lytic
VIBRANT_ERR3404715_k141_2433_flag=0_multi=112.9836_len=5144	5144	Low-quality	Genome-fragment	No	vOTU_19291	bulk	1	Siphoviridae	Lytic
VIBRANT_ERR3404715_k141_4446_flag=0_multi=99.8105_len=23122_fragment_1	10413	Low-quality	Genome-fragment	No	vOTU_19292	bulk	1	Myoviridae	Temperate
VIBRANT_ERR3404716_k141_2685_flag=0_multi=9.9613_len=10378	10378	Low-quality	Genome-fragment	No	vOTU_19298	bulk	1	Siphoviridae	Temperate
VIBRANT_ERR3404716_k141_2254_flag=0_multi=447.2454_len=604370_fragment_2	33285	High-quality	High-quality	No	vOTU_19299	bulk	1	Siphoviridae	Temperate
VIBRANT_ERR3404716_k141_4678_flag=1_multi=4.0000_len=4179	4179	Low-quality	Genome-fragment	No	vOTU_19300	bulk	1	NA	Temperate
VIBRANT_ERR3404716_k141_2684_flag=1_multi=5.0000_len=4609	4609	Low-quality	Genome-fragment	No	vOTU_19301	bulk	1	NA	Temperate
VIBRANT_ERR3404716_k141_3974_flag=1_multi=5.0000_len=8564	8564	Low-quality	Genome-fragment	No	vOTU_19302	bulk	1	Myoviridae	Lytic
VIBRANT_ERR3404716_k141_4376_flag=1_multi=6.0000_len=6781	6781	Low-quality	Genome-fragment	No	vOTU_19303	bulk	1	NA	Temperate
VIBRANT_ERR3404716_k141_588_flag=0_multi=16.9882_len=18834	18834	Low-quality	Genome-fragment	No	vOTU_19304	bulk	1	Siphoviridae	Temperate
VIBRANT_ERR3404716_k141_3897_flag=0_multi=7.9743_len=12130	12130	Low-quality	Genome-fragment	No	vOTU_19305	bulk	1	Siphoviridae	Temperate
VIBRANT_ERR3404716_k141_3626_flag=1_multi=10.0000_len=70725_fragment_1	36719	High-quality	High-quality	No	vOTU_19306	bulk	1	Peduoviridae	Temperate
VIBRANT_ERR3404716_k141_1279_flag=0_multi=19.0888_len=17363	17363	Low-quality	Genome-fragment	No	vOTU_19307	bulk	3	Siphoviridae	Temperate
VIBRANT_ERR3404716_k141_3583_flag=1_multi=6.0000_len=5450	5450	Low-quality	Genome-fragment	No	vOTU_19308	bulk	1	NA	Temperate
VIBRANT_ERR3404716_k141_6053_flag=0_multi=10.8815_len=3854	3854	Low-quality	Genome-fragment	No	vOTU_19309	bulk	1	Siphoviridae	Temperate
VIBRANT_ERR3404716_k141_5136_flag=0_multi=84.9840_len=231604_fragment_4	31918	Medium-quality	Genome-fragment	No	vOTU_19310	bulk	1	Siphoviridae	Temperate
VIBRANT_ERR3404716_k141_6188_flag=3_multi=16.0004_len=42801	42801	Complete	High-quality	No	vOTU_19311	bulk	3	Siphoviridae	Temperate
VIBRANT_ERR3404716_k141_5796_flag=0_multi=7.9580_len=7475	7475	Low-quality	Genome-fragment	No	vOTU_19312	bulk	1	Siphoviridae	Lytic
VIBRANT_ERR3404716_k141_6098_flag=0_multi=5.9764_len=12618	12618	Low-quality	Genome-fragment	No	vOTU_19313	bulk	1	Siphoviridae	Temperate
VIBRANT_ERR3404716_k141_5379_flag=0_multi=9.8318_len=7764	7764	Low-quality	Genome-fragment	No	vOTU_19314	bulk	1	Siphoviridae	Lytic
VIBRANT_ERR3404716_k141_4949_flag=1_multi=9.0000_len=59905_fragment_1	14786	Low-quality	Genome-fragment	No	vOTU_19315	bulk	1	NA	Temperate
VIBRANT_ERR3404716_k141_5261_flag=1_multi=21.8899_len=109937_fragment_1	7990	Medium-quality	Genome-fragment	No	vOTU_19316	bulk	1	NA	Temperate
VIBRANT_ERR3404716_k141_4642_flag=0_multi=87.9015_len=39020_fragment_1	29221	Medium-quality	Genome-fragment	No	vOTU_19317	bulk	4	Siphoviridae	Temperate
VIBRANT_ERR3404716_k141_6211_flag=0_multi=19.8954_len=14669	14669	High-quality	High-quality	No	vOTU_19318	bulk	1	NA	Temperate
VIBRANT_ERR3404716_k141_1053_flag=0_multi=9.9424_len=3577	3577	Low-quality	Genome-fragment	No	vOTU_19319	bulk	1	Siphoviridae	Lytic
VIBRANT_ERR3404716_k141_5942_flag=0_multi=9.7869_len=6157	6157	Low-quality	Genome-fragment	No	vOTU_19320	bulk	1	Siphoviridae	Temperate
VIBRANT_ERR3404716_k141_1031_flag=1_multi=7.0000_len=7145	7145	Low-quality	Genome-fragment	No	vOTU_19321	bulk	1	NA	Temperate
VirFinder_ERR3404716_k141_1250_flag=1_multi=6.0000_len=6449	6449	Low-quality	Genome-fragment	No	vOTU_19322	bulk	1	NA	Temperate
VIBRANT_ERR3404717_k141_844_flag=1_multi=5.0000_len=4149	4149	Low-quality	Genome-fragment	No	vOTU_19323	bulk	1	NA	Temperate
VIBRANT_ERR3404717_k141_1013_flag=0_multi=167.8845_len=65189_fragment_1	7905	Medium-quality	Genome-fragment	No	vOTU_19324	bulk	2	NA	Temperate
VIBRANT_ERR3404717_k141_183_flag=1_multi=5.9832_len=6990	6990	Low-quality	Genome-fragment	No	vOTU_19325	bulk	1	Siphoviridae	Temperate
VIBRANT_ERR3404717_k141_483_flag=0_multi=11.0000_len=12384	12384	High-quality	High-quality	No	vOTU_19326	bulk	1	NA	Temperate
VIBRANT_ERR3404717_k141_1604_flag=1_multi=6.0000_len=13008	13008	Low-quality	Genome-fragment	No	vOTU_19327	bulk	1	Siphoviridae	Temperate
VirSorter2_ERR3404717_k141_317||0_partial	30291	Low-quality	Genome-fragment	No	vOTU_19328	bulk	17	Siphoviridae	Lytic
VIBRANT_ERR3404722_k141_2130_flag=1_multi=6.0000_len=19557	19557	Low-quality	Genome-fragment	No	vOTU_19332	bulk	1	Myoviridae	Temperate
VIBRANT_ERR3404722_k141_2116_flag=0_multi=197.3941_len=14447_fragment_1	4753	Low-quality	Genome-fragment	No	vOTU_19333	bulk	1	NA	Temperate
VIBRANT_ERR3404722_k141_3163_flag=1_multi=6.0000_len=18054	18054	Low-quality	Genome-fragment	No	vOTU_19334	bulk	1	Siphoviridae	Temperate
VIBRANT_ERR3404722_k141_1004_flag=1_multi=4.0000_len=5129	5129	Low-quality	Genome-fragment	No	vOTU_19335	bulk	1	Myoviridae	Temperate
VIBRANT_ERR3404722_k141_6628_flag=1_multi=6.0000_len=8925	8925	Low-quality	Genome-fragment	No	vOTU_19336	bulk	1	Myoviridae	Temperate
VIBRANT_ERR3404722_k141_716_flag=1_multi=6.0000_len=4823	4823	Low-quality	Genome-fragment	No	vOTU_19337	bulk	1	Siphoviridae	Lytic
VIBRANT_ERR3404722_k141_5837_flag=0_multi=40.9465_len=16576	16576	Low-quality	Genome-fragment	No	vOTU_19338	bulk	1	NA	Temperate
VIBRANT_ERR3404722_k141_1593_flag=1_multi=4.0000_len=3885	3885	Low-quality	Genome-fragment	No	vOTU_19339	bulk	1	Podoviridae	Temperate
VIBRANT_ERR3404722_k141_931_flag=1_multi=3.0000_len=6083	6083	Low-quality	Genome-fragment	No	vOTU_19340	bulk	1	Siphoviridae	Temperate
VIBRANT_ERR3404722_k141_3048_flag=1_multi=23.9924_len=135657_fragment_2	16460	Low-quality	Genome-fragment	No	vOTU_19341	bulk	1	Schitoviridae	Lytic
VIBRANT_ERR3404722_k141_2425_flag=0_multi=96.9983_len=19637	19637	High-quality	High-quality	No	vOTU_19342	bulk	1	NA	Temperate
VirSorter2_ERR3404722_k141_6479||full	4680	Low-quality	Genome-fragment	No	vOTU_19343	bulk	1	NA	Lytic
VirSorter2_ERR3404722_k141_6497||full	3061	Low-quality	Genome-fragment	No	vOTU_19344	bulk	1	NA	Temperate
VIBRANT_ERR3404724_k141_2664_flag=0_multi=18.9943_len=141497_fragment_1	53786	High-quality	High-quality	No	vOTU_19345	bulk	2	Siphoviridae	Temperate
VIBRANT_ERR3404724_k141_2483_flag=0_multi=163.7824_len=18452	18452	Low-quality	Genome-fragment	No	vOTU_19346	bulk	1	Unassigned	Lytic
VIBRANT_ERR3404724_k141_1751_flag=0_multi=10.9894_len=41563	41563	High-quality	High-quality	No	vOTU_19347	bulk	6	Siphoviridae	Temperate
VIBRANT_ERR3404724_k141_2469_flag=0_multi=29.8471_len=41689_fragment_1	4858	Low-quality	Genome-fragment	No	vOTU_19348	bulk	1	Siphoviridae	Temperate
VIBRANT_ERR3404724_k141_849_flag=0_multi=20.1772_len=193763_fragment_2	11063	Low-quality	Genome-fragment	No	vOTU_19349	bulk	1	NA	Lytic
VIBRANT_ERR3404724_k141_1969_flag=0_multi=31.5338_len=7707	7707	Low-quality	Genome-fragment	No	vOTU_19350	bulk	1	Siphoviridae	Temperate
VirSorter2_ERR3404726_k141_841||full	11367	Low-quality	Genome-fragment	No	vOTU_19352	bulk	3	NA	Temperate
VIBRANT_ERR3404727_k141_392_flag=0_multi=26.8174_len=6405	6405	Low-quality	Genome-fragment	No	vOTU_19354	bulk	2	Siphoviridae	Temperate
VIBRANT_ERR3404727_k141_7501_flag=0_multi=9.9901_len=40075	40075	High-quality	High-quality	No	vOTU_19355	bulk	13	Siphoviridae	Temperate
VIBRANT_ERR3404727_k141_7922_flag=0_multi=38.8494_len=105519_fragment_1	35731	High-quality	High-quality	No	vOTU_19356	bulk	5	Peduoviridae	Lytic
VIBRANT_ERR3404727_k141_6001_flag=0_multi=16.2296_len=131092_fragment_2	37816	High-quality	High-quality	No	vOTU_19357	bulk	3	Siphoviridae	Temperate
VIBRANT_ERR3404727_k141_4216_flag=0_multi=141.0000_len=19242	19242	Low-quality	Genome-fragment	No	vOTU_19358	bulk	2	Siphoviridae	Temperate
VIBRANT_ERR3404727_k141_6671_flag=0_multi=7.9853_len=10597	10597	Low-quality	Genome-fragment	No	vOTU_19359	bulk	2	Myoviridae	Temperate
VirFinder_ERR3404727_k141_6327_flag=1_multi=8.6410_len=3283	3283	Low-quality	Genome-fragment	No	vOTU_19360	bulk	1	NA	Temperate
VirSorter2_ERR3404727_k141_5409||0_partial	22162	Low-quality	Genome-fragment	No	vOTU_19361	bulk	1	Siphoviridae	Temperate
VIBRANT_ERR3404728_k141_2552_flag=0_multi=443.9576_len=459398_fragment_4	45535	High-quality	High-quality	No	vOTU_19362	bulk	6	Siphoviridae	Lytic
VIBRANT_ERR3404728_k141_1767_flag=1_multi=6.0000_len=5240	5240	Low-quality	Genome-fragment	No	vOTU_19363	bulk	1	Siphoviridae	Lytic
VIBRANT_ERR3404729_k141_257_flag=1_multi=79.8453_len=23121_fragment_1	13224	Low-quality	Genome-fragment	No	vOTU_19365	bulk	3	NA	Lytic
VIBRANT_ERR3404729_k141_5092_flag=0_multi=91.4427_len=164596_fragment_2	13529	Medium-quality	Genome-fragment	No	vOTU_19366	bulk	1	Siphoviridae	Temperate
VIBRANT_ERR3404729_k141_3559_flag=0_multi=65.1596_len=3450	3450	Low-quality	Genome-fragment	No	vOTU_19367	bulk	1	Siphoviridae	Lytic
VIBRANT_ERR3404730_k141_1328_flag=0_multi=115.2444_len=82906_fragment_1	43889	Medium-quality	Genome-fragment	No	vOTU_19370	bulk	18	Siphoviridae	Lytic
VIBRANT_ERR3404730_k141_3190_flag=1_multi=6.0000_len=5351	5351	Low-quality	Genome-fragment	No	vOTU_19371	bulk	1	NA	Temperate
VIBRANT_ERR3404730_k141_2011_flag=1_multi=5.0000_len=11921	11921	Low-quality	Genome-fragment	No	vOTU_19372	bulk	1	Herelleviridae	Lytic
VIBRANT_ERR3404730_k141_532_flag=1_multi=9.0000_len=4170	4170	Low-quality	Genome-fragment	No	vOTU_19373	bulk	1	Siphoviridae	Temperate
VIBRANT_ERR3404730_k141_2151_flag=1_multi=4.9833_len=5666	5666	Low-quality	Genome-fragment	No	vOTU_19374	bulk	1	Siphoviridae	Temperate
VIBRANT_ERR3404730_k141_1329_flag=1_multi=5.0000_len=3348	3348	Low-quality	Genome-fragment	No	vOTU_19375	bulk	1	NA	Temperate
VIBRANT_ERR3404730_k141_6277_flag=1_multi=5.0000_len=6682	6682	Low-quality	Genome-fragment	No	vOTU_19376	bulk	1	Siphoviridae	Temperate
VIBRANT_ERR3404730_k141_4832_flag=1_multi=4.0000_len=5447	5447	Low-quality	Genome-fragment	No	vOTU_19377	bulk	1	Siphoviridae	Temperate
VIBRANT_ERR3404730_k141_5183_flag=1_multi=8.0000_len=27883	27883	Medium-quality	Genome-fragment	No	vOTU_19378	bulk	2	Siphoviridae	Temperate
VIBRANT_ERR3404730_k141_6845_flag=0_multi=12.9903_len=54709	54709	Complete	High-quality	No	vOTU_19379	bulk	9	Siphoviridae	Temperate
VIBRANT_ERR3404730_k141_4009_flag=1_multi=5.0000_len=6051	6051	Low-quality	Genome-fragment	No	vOTU_19380	bulk	1	Siphoviridae	Temperate
VIBRANT_ERR3404730_k141_4201_flag=0_multi=88.9483_len=76799_fragment_2	12532	Medium-quality	Genome-fragment	No	vOTU_19381	bulk	2	Siphoviridae	Lytic
VIBRANT_ERR3404730_k141_8032_flag=1_multi=6.0000_len=16144	16144	Low-quality	Genome-fragment	No	vOTU_19382	bulk	1	Siphoviridae	Lytic
VIBRANT_ERR3404730_k141_4034_flag=1_multi=4.0000_len=6395	6395	Low-quality	Genome-fragment	No	vOTU_19383	bulk	1	NA	Lytic
VIBRANT_ERR3404730_k141_6345_flag=1_multi=5.0000_len=5294	5294	Low-quality	Genome-fragment	No	vOTU_19384	bulk	1	NA	Temperate
VIBRANT_ERR3404730_k141_3212_flag=1_multi=5.0000_len=3352	3352	Low-quality	Genome-fragment	No	vOTU_19385	bulk	1	NA	Lytic
VIBRANT_ERR3404730_k141_4149_flag=1_multi=5.0000_len=6743	6743	Low-quality	Genome-fragment	No	vOTU_19386	bulk	1	NA	Lytic
VIBRANT_ERR3404730_k141_6195_flag=1_multi=5.0000_len=3865	3865	Low-quality	Genome-fragment	No	vOTU_19387	bulk	1	NA	Temperate
VIBRANT_ERR3404730_k141_4921_flag=0_multi=22.7808_len=4848	4848	Low-quality	Genome-fragment	No	vOTU_19388	bulk	1	NA	Lytic
VIBRANT_ERR3404730_k141_3106_flag=1_multi=4.0000_len=5427	5427	Low-quality	Genome-fragment	No	vOTU_19389	bulk	1	Siphoviridae	Temperate
VIBRANT_ERR3404730_k141_1872_flag=0_multi=96.9528_len=89586_fragment_1	33361	High-quality	High-quality	No	vOTU_19390	bulk	3	NA	Temperate
VirSorter2_ERR3404730_k141_739||full	9317	Low-quality	Genome-fragment	No	vOTU_19391	bulk	1	NA	Temperate
VirSorter2_ERR3404730_k141_3362||full	3128	Low-quality	Genome-fragment	No	vOTU_19392	bulk	1	NA	Temperate
VirSorter2_ERR3404730_k141_5757||full	5603	Low-quality	Genome-fragment	No	vOTU_19393	bulk	1	NA	Lytic
VIBRANT_ERR3404731_k141_9881_flag=0_multi=8.9458_len=7081	7081	Low-quality	Genome-fragment	No	vOTU_19401	bulk	1	Siphoviridae	Temperate
VIBRANT_ERR3404731_k141_5074_flag=0_multi=11.8789_len=4138	4138	Low-quality	Genome-fragment	No	vOTU_19402	bulk	1	NA	Lytic
VIBRANT_ERR3404731_k141_5405_flag=0_multi=8.8812_len=15103	15103	Low-quality	Genome-fragment	No	vOTU_19403	bulk	1	Siphoviridae	Lytic
VIBRANT_ERR3404731_k141_11478_flag=1_multi=4.0000_len=3585	3585	Low-quality	Genome-fragment	No	vOTU_19404	bulk	1	Peduoviridae	Lytic
VIBRANT_ERR3404731_k141_3560_flag=0_multi=35.9046_len=16288	16288	High-quality	High-quality	No	vOTU_19405	bulk	3	NA	Temperate
VIBRANT_ERR3404731_k141_10525_flag=1_multi=6.9910_len=26172	26172	Medium-quality	Genome-fragment	No	vOTU_19406	bulk	1	Myoviridae	Temperate
VIBRANT_ERR3404731_k141_5895_flag=0_multi=86.4900_len=46114	46114	High-quality	High-quality	No	vOTU_19407	bulk	36	Siphoviridae	Temperate
VIBRANT_ERR3404731_k141_4391_flag=0_multi=72.9219_len=40718	40718	High-quality	High-quality	No	vOTU_19408	bulk	4	Siphoviridae	Temperate
VIBRANT_ERR3404731_k141_801_flag=0_multi=10.9885_len=19248	19248	Low-quality	Genome-fragment	No	vOTU_19409	bulk	1	Siphoviridae	Temperate
VIBRANT_ERR3404731_k141_5083_flag=1_multi=3.9881_len=5695	5695	Low-quality	Genome-fragment	No	vOTU_19410	bulk	1	Peduoviridae	Temperate
VIBRANT_ERR3404731_k141_455_flag=0_multi=9.3921_len=49519	49519	High-quality	High-quality	No	vOTU_19411	bulk	13	Myoviridae	Temperate
VIBRANT_ERR3404731_k141_7992_flag=1_multi=4.0000_len=3653	3653	Low-quality	Genome-fragment	No	vOTU_19412	bulk	1	NA	Temperate
VIBRANT_ERR3404731_k141_10267_flag=0_multi=75.9941_len=563033_fragment_1	16583	Low-quality	Genome-fragment	No	vOTU_19413	bulk	1	NA	Temperate
VIBRANT_ERR3404731_k141_10267_flag=0_multi=75.9941_len=563033_fragment_2	41255	High-quality	High-quality	No	vOTU_19414	bulk	1	Siphoviridae	Temperate
VIBRANT_ERR3404731_k141_1719_flag=0_multi=9.9837_len=24508	24508	Medium-quality	Genome-fragment	No	vOTU_19415	bulk	1	Siphoviridae	Temperate
VIBRANT_ERR3404731_k141_4570_flag=0_multi=8.2924_len=25978	25978	Medium-quality	Genome-fragment	No	vOTU_19416	bulk	1	Siphoviridae	Temperate
VIBRANT_ERR3404731_k141_7050_flag=0_multi=12.4388_len=9017	9017	Low-quality	Genome-fragment	No	vOTU_19417	bulk	1	NA	Temperate
VIBRANT_ERR3404731_k141_876_flag=1_multi=8.0000_len=32795	32795	Low-quality	Genome-fragment	No	vOTU_19418	bulk	3	Myoviridae	Lytic
VIBRANT_ERR3404731_k141_11027_flag=1_multi=7.0000_len=5367	5367	Low-quality	Genome-fragment	No	vOTU_19419	bulk	1	Siphoviridae	Lytic
VIBRANT_ERR3404731_k141_4355_flag=0_multi=10.9530_len=10998	10998	Low-quality	Genome-fragment	No	vOTU_19420	bulk	1	Siphoviridae	Lytic
VIBRANT_ERR3404731_k141_8878_flag=1_multi=4.0000_len=3445	3445	Low-quality	Genome-fragment	No	vOTU_19421	bulk	1	Myoviridae	Temperate
VirFinder_ERR3404731_k141_1390_flag=1_multi=5.0000_len=3167	3167	Low-quality	Genome-fragment	No	vOTU_19422	bulk	1	NA	Temperate
VirSorter2_ERR3404731_k141_3525||full	10179	Low-quality	Genome-fragment	No	vOTU_19423	bulk	1	NA	Temperate
VirSorter2_ERR3404731_k141_4011||full	3091	Low-quality	Genome-fragment	No	vOTU_19424	bulk	1	NA	Temperate
VirSorter2_ERR3404731_k141_7081||full	3611	Low-quality	Genome-fragment	No	vOTU_19425	bulk	1	NA	Temperate
VirSorter2_ERR3404731_k141_11657||full	3054	Low-quality	Genome-fragment	No	vOTU_19426	bulk	1	Myoviridae	Lytic
VIBRANT_ERR3404734_k141_6121_flag=0_multi=29.0491_len=208494_fragment_1	58152	High-quality	High-quality	No	vOTU_19427	bulk	8	Siphoviridae	Temperate
VIBRANT_ERR3404734_k141_1945_flag=0_multi=52.9904_len=237265_fragment_1	10074	Low-quality	Genome-fragment	No	vOTU_19428	bulk	1	Siphoviridae	Temperate
VIBRANT_ERR3404734_k141_6116_flag=0_multi=50.9890_len=200197_fragment_2	41025	High-quality	High-quality	No	vOTU_19429	bulk	3	Siphoviridae	Temperate
VIBRANT_ERR3404735_k141_3744_flag=1_multi=5.0000_len=5878	5878	Low-quality	Genome-fragment	No	vOTU_19432	bulk	1	NA	Lytic
VIBRANT_ERR3404735_k141_1726_flag=0_multi=22.1283_len=23265	23265	Medium-quality	Genome-fragment	No	vOTU_19433	bulk	1	NA	Temperate
VIBRANT_ERR3404735_k141_2248_flag=0_multi=31.1556_len=58777	58777	High-quality	High-quality	No	vOTU_19434	bulk	2	Siphoviridae	Temperate
VIBRANT_ERR3404735_k141_1603_flag=0_multi=26.4961_len=70863_fragment_1	19525	Medium-quality	Genome-fragment	No	vOTU_19435	bulk	1	Peduoviridae	Lytic
VIBRANT_ERR3404735_k141_3186_flag=0_multi=28.6775_len=6151	6151	Low-quality	Genome-fragment	No	vOTU_19436	bulk	1	NA	Lytic
VirSorter2_ERR3404735_k141_4209||full	6339	Low-quality	Genome-fragment	No	vOTU_19437	bulk	1	NA	Lytic
VIBRANT_ERR3404737_k141_2777_flag=0_multi=77.8308_len=10154	10154	Low-quality	Genome-fragment	No	vOTU_19439	bulk	1	Siphoviridae	Temperate
VIBRANT_ERR3404737_k141_4069_flag=1_multi=13.9817_len=16533	16533	Low-quality	Genome-fragment	No	vOTU_19440	bulk	4	Siphoviridae	Temperate
VIBRANT_ERR3404737_k141_978_flag=0_multi=77.2464_len=8144	8144	Low-quality	Genome-fragment	No	vOTU_19441	bulk	1	Siphoviridae	Temperate
VIBRANT_ERR3404737_k141_2095_flag=0_multi=64.2404_len=3848	3848	Low-quality	Genome-fragment	No	vOTU_19442	bulk	2	NA	Lytic
VIBRANT_ERR3404737_k141_4188_flag=0_multi=9.7221_len=57412_fragment_1	41041	High-quality	High-quality	No	vOTU_19443	bulk	2	Siphoviridae	Temperate
VIBRANT_ERR3404737_k141_4170_flag=0_multi=14.9753_len=12599	12599	Low-quality	Genome-fragment	No	vOTU_19444	bulk	1	Myoviridae	Temperate
VIBRANT_ERR3404737_k141_471_flag=1_multi=7.9926_len=43824	43824	High-quality	High-quality	No	vOTU_19445	bulk	2	Myoviridae	Temperate
VIBRANT_ERR3404737_k141_3447_flag=0_multi=65.8844_len=24875_fragment_1	18456	Low-quality	Genome-fragment	No	vOTU_19446	bulk	2	Siphoviridae	Lytic
VIBRANT_ERR3404737_k141_4710_flag=0_multi=12.9866_len=19804	19804	Medium-quality	Genome-fragment	No	vOTU_19447	bulk	1	Unassigned	Temperate
VIBRANT_ERR3404737_k141_1268_flag=0_multi=65.1701_len=100889_fragment_1	24148	Medium-quality	Genome-fragment	No	vOTU_19448	bulk	2	Siphoviridae	Temperate
VIBRANT_ERR3404737_k141_2619_flag=0_multi=78.1467_len=4163	4163	Low-quality	Genome-fragment	No	vOTU_19449	bulk	1	NA	Lytic
VIBRANT_ERR3404737_k141_2030_flag=0_multi=338.1759_len=8504	8504	Low-quality	Genome-fragment	No	vOTU_19450	bulk	1	Siphoviridae	Lytic
VIBRANT_ERR3404737_k141_264_flag=0_multi=12.1253_len=42289	42289	Medium-quality	Genome-fragment	No	vOTU_19451	bulk	2	Siphoviridae	Lytic
VIBRANT_ERR3404737_k141_2566_flag=0_multi=77.9716_len=119477_fragment_1	69370	High-quality	High-quality	No	vOTU_19452	bulk	3	Siphoviridae	Temperate
VIBRANT_ERR3404737_k141_1444_flag=0_multi=77.1994_len=13147	13147	Low-quality	Genome-fragment	No	vOTU_19453	bulk	1	Siphoviridae	Temperate
VIBRANT_ERR3404737_k141_3894_flag=0_multi=62.8894_len=24802	24802	Low-quality	Genome-fragment	No	vOTU_19454	bulk	2	Siphoviridae	Lytic
VIBRANT_ERR3404737_k141_160_flag=0_multi=78.7333_len=11552	11552	Low-quality	Genome-fragment	No	vOTU_19455	bulk	1	Siphoviridae	Temperate
VIBRANT_ERR3404737_k141_3756_flag=0_multi=16.7739_len=11977	11977	Low-quality	Genome-fragment	No	vOTU_19456	bulk	1	NA	Temperate
VIBRANT_ERR3404737_k141_310_flag=0_multi=70.4658_len=57379_fragment_1	22421	Low-quality	Genome-fragment	No	vOTU_19457	bulk	1	Siphoviridae	Temperate
VIBRANT_ERR3404737_k141_872_flag=0_multi=72.0161_len=3361	3361	Low-quality	Genome-fragment	No	vOTU_19458	bulk	1	Siphoviridae	Temperate
VIBRANT_ERR3404737_k141_1992_flag=0_multi=63.2945_len=4070	4070	Low-quality	Genome-fragment	No	vOTU_19459	bulk	1	Siphoviridae	Temperate
VIBRANT_ERR3404737_k141_2540_flag=0_multi=348.9636_len=27271	27271	Medium-quality	Genome-fragment	No	vOTU_19460	bulk	1	Siphoviridae	Temperate
VIBRANT_ERR3404737_k141_3464_flag=0_multi=66.4781_len=40844	40844	High-quality	High-quality	No	vOTU_19461	bulk	3	Podoviridae	Lytic
VIBRANT_ERR3404737_k141_4430_flag=0_multi=328.4356_len=25710_fragment_1	16687	Low-quality	Genome-fragment	No	vOTU_19462	bulk	2	Siphoviridae	Temperate
VIBRANT_ERR3404737_k141_2361_flag=0_multi=69.1017_len=3239	3239	Low-quality	Genome-fragment	No	vOTU_19463	bulk	1	NA	Lytic
VIBRANT_ERR3404737_k141_810_flag=0_multi=70.2105_len=4042	4042	Low-quality	Genome-fragment	No	vOTU_19464	bulk	1	Siphoviridae	Temperate
VIBRANT_ERR3404739_k141_487_flag=0_multi=328.5854_len=38402_fragment_1	12279	Low-quality	Genome-fragment	No	vOTU_19469	bulk	1	Siphoviridae	Temperate
VIBRANT_ERR3404739_k141_2601_flag=0_multi=8.9987_len=130625_fragment_1	41306	High-quality	High-quality	No	vOTU_19470	bulk	1	Siphoviridae	Lytic
VIBRANT_ERR3404739_k141_2680_flag=0_multi=337.9326_len=5619	5619	Low-quality	Genome-fragment	No	vOTU_19471	bulk	1	NA	Lytic
VIBRANT_ERR3404739_k141_1778_flag=0_multi=14.1883_len=30925_fragment_2	14426	Low-quality	Genome-fragment	No	vOTU_19472	bulk	1	Siphoviridae	Temperate
VIBRANT_ERR3404739_k141_505_flag=1_multi=7.0000_len=53853_fragment_1	16492	Low-quality	Genome-fragment	No	vOTU_19473	bulk	2	NA	Temperate
VirSorter2_ERR3404739_k141_1295||0_partial	36166	Medium-quality	Genome-fragment	No	vOTU_19474	bulk	6	Siphoviridae	Temperate
VIBRANT_ERR3404740_k141_2255_flag=0_multi=59.8022_len=7127	7127	Low-quality	Genome-fragment	No	vOTU_19479	bulk	1	Siphoviridae	Temperate
VIBRANT_ERR3404740_k141_12533_flag=1_multi=4.0000_len=3080	3080	Low-quality	Genome-fragment	No	vOTU_19480	bulk	1	NA	Temperate
VIBRANT_ERR3404740_k141_12761_flag=0_multi=9.9914_len=23102	23102	Medium-quality	Genome-fragment	No	vOTU_19481	bulk	2	NA	Temperate
VIBRANT_ERR3404740_k141_13721_flag=0_multi=96.5967_len=10852	10852	Medium-quality	Genome-fragment	No	vOTU_19482	bulk	1	NA	Temperate
VIBRANT_ERR3404740_k141_4498_flag=0_multi=12.9750_len=9993	9993	Low-quality	Genome-fragment	No	vOTU_19483	bulk	1	NA	Temperate
VirSorter2_ERR3404740_k141_9486||full	14163	Low-quality	Genome-fragment	No	vOTU_19484	bulk	1	NA	Lytic
VIBRANT_ERR3404742_k141_3757_flag=0_multi=22.1638_len=42682_fragment_1	16387	Low-quality	Genome-fragment	No	vOTU_19486	bulk	2	NA	Temperate
VIBRANT_ERR3404742_k141_4703_flag=0_multi=18.5565_len=7039	7039	Low-quality	Genome-fragment	No	vOTU_19487	bulk	1	Siphoviridae	Temperate
VIBRANT_ERR3404742_k141_1977_flag=1_multi=6.0000_len=6968	6968	Medium-quality	Genome-fragment	No	vOTU_19488	bulk	2	NA	Temperate
VIBRANT_ERR3404742_k141_156_flag=0_multi=27.1103_len=3497	3497	Low-quality	Genome-fragment	No	vOTU_19489	bulk	1	NA	Lytic
VIBRANT_ERR3404742_k141_4429_flag=0_multi=18.9532_len=17054	17054	Low-quality	Genome-fragment	No	vOTU_19490	bulk	1	Siphoviridae	Temperate
VIBRANT_ERR3404742_k141_2979_flag=0_multi=25.2210_len=62173_fragment_1	30435	Medium-quality	Genome-fragment	No	vOTU_19491	bulk	3	Siphoviridae	Temperate
VIBRANT_ERR3404743_k141_1428_flag=0_multi=23.9885_len=92200_fragment_1	6618	Low-quality	Genome-fragment	No	vOTU_19493	bulk	1	Siphoviridae	Lytic
VIBRANT_ERR3404743_k141_1260_flag=1_multi=761.7909_len=163884_fragment_1	42617	High-quality	High-quality	No	vOTU_19494	bulk	5	NA	Temperate
VIBRANT_ERR3404743_k141_267_flag=0_multi=28.8944_len=11806	11806	Low-quality	Genome-fragment	No	vOTU_19495	bulk	1	Siphoviridae	Temperate
VIBRANT_ERR3404744_k141_18797_flag=0_multi=6.9690_len=4397	4397	Low-quality	Genome-fragment	No	vOTU_19500	bulk	1	Siphoviridae	Temperate
VIBRANT_ERR3404744_k141_10989_flag=0_multi=8.9917_len=42716	42716	High-quality	High-quality	No	vOTU_19501	bulk	2	Myoviridae	Temperate
VIBRANT_ERR3404744_k141_5887_flag=0_multi=12.1690_len=4775	4775	Low-quality	Genome-fragment	No	vOTU_19502	bulk	1	Siphoviridae	Temperate
VIBRANT_ERR3404744_k141_17072_flag=1_multi=8.0555_len=8413	8413	Low-quality	Genome-fragment	No	vOTU_19503	bulk	1	NA	Temperate
VIBRANT_ERR3404744_k141_7963_flag=0_multi=7.0000_len=7644	7644	Low-quality	Genome-fragment	No	vOTU_19504	bulk	1	Myoviridae	Temperate
VIBRANT_ERR3404744_k141_10394_flag=0_multi=46.9644_len=3540	3540	Low-quality	Genome-fragment	No	vOTU_19505	bulk	1	Siphoviridae	Lytic
VIBRANT_ERR3404744_k141_1804_flag=1_multi=4.0000_len=3609	3609	Low-quality	Genome-fragment	No	vOTU_19506	bulk	1	Peduoviridae	Lytic
VIBRANT_ERR3404744_k141_16116_flag=0_multi=10.3286_len=3230	3230	Low-quality	Genome-fragment	No	vOTU_19507	bulk	1	Siphoviridae	Temperate
VIBRANT_ERR3404744_k141_10700_flag=1_multi=12.0000_len=3313	3313	Low-quality	Genome-fragment	No	vOTU_19508	bulk	1	NA	Lytic
VIBRANT_ERR3404744_k141_21372_flag=0_multi=27.5656_len=491874_fragment_2	9277	Low-quality	Genome-fragment	No	vOTU_19509	bulk	1	NA	Lytic
VIBRANT_ERR3404744_k141_15188_flag=1_multi=6.0000_len=3827	3827	Low-quality	Genome-fragment	No	vOTU_19510	bulk	1	NA	Temperate
VIBRANT_ERR3404744_k141_1955_flag=0_multi=6.0105_len=9310	9310	Low-quality	Genome-fragment	No	vOTU_19511	bulk	1	Siphoviridae	Temperate
VIBRANT_ERR3404744_k141_12387_flag=0_multi=10.7571_len=4628	4628	Low-quality	Genome-fragment	No	vOTU_19512	bulk	1	Siphoviridae	Lytic
VIBRANT_ERR3404744_k141_4749_flag=0_multi=8.9904_len=37794	37794	High-quality	High-quality	No	vOTU_19513	bulk	1	Peduoviridae	Temperate
VIBRANT_ERR3404744_k141_9139_flag=0_multi=8.1936_len=3225	3225	Low-quality	Genome-fragment	No	vOTU_19514	bulk	1	Siphoviridae	Lytic
VIBRANT_ERR3404744_k141_4791_flag=1_multi=8.0000_len=6290	6290	High-quality	High-quality	No	vOTU_19515	bulk	1	Inoviridae	Temperate
VIBRANT_ERR3404744_k141_17349_flag=0_multi=10.0076_len=42269	42269	High-quality	High-quality	No	vOTU_19516	bulk	1	Siphoviridae	Temperate
VIBRANT_ERR3404744_k141_4843_flag=0_multi=19.2562_len=24664	24664	Medium-quality	Genome-fragment	No	vOTU_19517	bulk	1	Myoviridae	Temperate
VIBRANT_ERR3404744_k141_15395_flag=0_multi=17.2439_len=13271	13271	Low-quality	Genome-fragment	No	vOTU_19518	bulk	1	Siphoviridae	Temperate
VIBRANT_ERR3404744_k141_3052_flag=1_multi=6.9851_len=8991	8991	Low-quality	Genome-fragment	No	vOTU_19519	bulk	1	Siphoviridae	Temperate
VIBRANT_ERR3404744_k141_4005_flag=1_multi=7.0000_len=6672	6672	Low-quality	Genome-fragment	No	vOTU_19520	bulk	1	Peduoviridae	Temperate
VIBRANT_ERR3404744_k141_8080_flag=0_multi=13.9475_len=11031	11031	Low-quality	Genome-fragment	No	vOTU_19521	bulk	1	Siphoviridae	Temperate
VIBRANT_ERR3404744_k141_10607_flag=1_multi=5.0000_len=3926	3926	Low-quality	Genome-fragment	No	vOTU_19522	bulk	1	Peduoviridae	Lytic
VIBRANT_ERR3404744_k141_5255_flag=1_multi=6.0000_len=9859	9859	Low-quality	Genome-fragment	No	vOTU_19523	bulk	1	Siphoviridae	Temperate
VIBRANT_ERR3404744_k141_6699_flag=0_multi=9.7129_len=35982	35982	High-quality	High-quality	No	vOTU_19524	bulk	1	Myoviridae	Temperate
VIBRANT_ERR3404744_k141_12082_flag=1_multi=30.9875_len=193945_fragment_4	25974	Low-quality	Genome-fragment	No	vOTU_19525	bulk	1	NA	Temperate
VIBRANT_ERR3404744_k141_6734_flag=0_multi=16.0999_len=12584	12584	Low-quality	Genome-fragment	No	vOTU_19526	bulk	1	NA	Lytic
VIBRANT_ERR3404744_k141_5241_flag=0_multi=12.1652_len=5195	5195	Low-quality	Genome-fragment	No	vOTU_19527	bulk	1	Siphoviridae	Lytic
VIBRANT_ERR3404744_k141_17431_flag=1_multi=6.9839_len=8339	8339	Low-quality	Genome-fragment	No	vOTU_19528	bulk	1	Peduoviridae	Temperate
VIBRANT_ERR3404744_k141_10515_flag=1_multi=8.9609_len=4648	4648	Low-quality	Genome-fragment	No	vOTU_19529	bulk	1	Siphoviridae	Temperate
VIBRANT_ERR3404744_k141_13412_flag=0_multi=17.9111_len=37146	37146	High-quality	High-quality	No	vOTU_19530	bulk	1	Unassigned	Temperate
VIBRANT_ERR3404744_k141_17615_flag=1_multi=8.0000_len=6876	6876	Low-quality	Genome-fragment	No	vOTU_19531	bulk	1	NA	Temperate
VIBRANT_ERR3404744_k141_14263_flag=0_multi=10.9616_len=5876	5876	Low-quality	Genome-fragment	No	vOTU_19532	bulk	1	Siphoviridae	Temperate
VIBRANT_ERR3404744_k141_5946_flag=0_multi=9.0132_len=6199	6199	Low-quality	Genome-fragment	No	vOTU_19533	bulk	1	NA	Temperate
VIBRANT_ERR3404744_k141_2407_flag=1_multi=5.0000_len=4818	4818	Low-quality	Genome-fragment	No	vOTU_19534	bulk	1	Siphoviridae	Lytic
VIBRANT_ERR3404744_k141_15874_flag=0_multi=26.4682_len=12145	12145	Low-quality	Genome-fragment	No	vOTU_19535	bulk	1	Siphoviridae	Temperate
VIBRANT_ERR3404744_k141_11174_flag=1_multi=5.0000_len=9660	9660	Low-quality	Genome-fragment	No	vOTU_19536	bulk	2	NA	Temperate
VIBRANT_ERR3404744_k141_4058_flag=0_multi=6.9734_len=5107	5107	Low-quality	Genome-fragment	No	vOTU_19537	bulk	1	Peduoviridae	Temperate
VIBRANT_ERR3404744_k141_4017_flag=0_multi=8.0733_len=4261	4261	Low-quality	Genome-fragment	No	vOTU_19538	bulk	1	NA	Temperate
VIBRANT_ERR3404744_k141_8577_flag=0_multi=12.9699_len=17667	17667	Low-quality	Genome-fragment	No	vOTU_19539	bulk	1	Siphoviridae	Temperate
VIBRANT_ERR3404744_k141_11482_flag=0_multi=8.0000_len=5351	5351	Low-quality	Genome-fragment	No	vOTU_19540	bulk	1	Siphoviridae	Temperate
VIBRANT_ERR3404744_k141_6039_flag=0_multi=5.9783_len=5204	5204	Low-quality	Genome-fragment	No	vOTU_19541	bulk	1	Siphoviridae	Temperate
VIBRANT_ERR3404744_k141_9582_flag=0_multi=6.9757_len=5563	5563	Low-quality	Genome-fragment	No	vOTU_19542	bulk	1	Siphoviridae	Lytic
VIBRANT_ERR3404744_k141_9849_flag=0_multi=15.6657_len=10917	10917	Low-quality	Genome-fragment	No	vOTU_19543	bulk	1	Siphoviridae	Temperate
VIBRANT_ERR3404744_k141_18518_flag=1_multi=16.7619_len=4550	4550	Low-quality	Genome-fragment	No	vOTU_19544	bulk	1	Siphoviridae	Lytic
VIBRANT_ERR3404744_k141_18168_flag=0_multi=9.0000_len=3443	3443	Low-quality	Genome-fragment	No	vOTU_19545	bulk	1	NA	Lytic
VIBRANT_ERR3404744_k141_5492_flag=0_multi=13.9138_len=6780	6780	Low-quality	Genome-fragment	No	vOTU_19546	bulk	1	Siphoviridae	Temperate
VIBRANT_ERR3404744_k141_20509_flag=1_multi=4.0000_len=3729	3729	Low-quality	Genome-fragment	No	vOTU_19547	bulk	1	NA	Lytic
VIBRANT_ERR3404744_k141_14109_flag=1_multi=4.0000_len=3645	3645	Low-quality	Genome-fragment	No	vOTU_19548	bulk	1	Siphoviridae	Lytic
VIBRANT_ERR3404744_k141_6472_flag=0_multi=35.0805_len=9039	9039	Low-quality	Genome-fragment	No	vOTU_19549	bulk	1	Mesyanzhinovviridae	Temperate
VIBRANT_ERR3404744_k141_21715_flag=0_multi=6.9601_len=3451	3451	Low-quality	Genome-fragment	No	vOTU_19550	bulk	1	Siphoviridae	Lytic
VIBRANT_ERR3404744_k141_10638_flag=0_multi=17.3887_len=7227	7227	Low-quality	Genome-fragment	No	vOTU_19551	bulk	1	Myoviridae	Temperate
VIBRANT_ERR3404744_k141_17123_flag=1_multi=5.0000_len=7117	7117	Low-quality	Genome-fragment	No	vOTU_19552	bulk	1	Peduoviridae	Lytic
VIBRANT_ERR3404744_k141_196_flag=0_multi=13.2591_len=8224	8224	Low-quality	Genome-fragment	No	vOTU_19553	bulk	1	Siphoviridae	Temperate
VIBRANT_ERR3404744_k141_2161_flag=0_multi=8.9708_len=6165	6165	Low-quality	Genome-fragment	No	vOTU_19554	bulk	1	NA	Lytic
VIBRANT_ERR3404744_k141_19696_flag=0_multi=7.0000_len=5645	5645	Low-quality	Genome-fragment	No	vOTU_19555	bulk	1	Siphoviridae	Lytic
VIBRANT_ERR3404744_k141_16906_flag=1_multi=8.0000_len=3683	3683	Low-quality	Genome-fragment	No	vOTU_19556	bulk	1	Siphoviridae	Lytic
VIBRANT_ERR3404744_k141_8081_flag=0_multi=10.3822_len=3487	3487	Low-quality	Genome-fragment	No	vOTU_19557	bulk	1	NA	Temperate
VIBRANT_ERR3404744_k141_10273_flag=1_multi=4.9934_len=6161	6161	Low-quality	Genome-fragment	No	vOTU_19558	bulk	1	Peduoviridae	Lytic
VIBRANT_ERR3404744_k141_10420_flag=0_multi=20.0000_len=3845	3845	Low-quality	Genome-fragment	No	vOTU_19559	bulk	1	Siphoviridae	Temperate
VIBRANT_ERR3404744_k141_18245_flag=0_multi=12.9747_len=21458	21458	Medium-quality	Genome-fragment	No	vOTU_19560	bulk	1	Peduoviridae	Temperate
VIBRANT_ERR3404744_k141_10383_flag=0_multi=15.7066_len=3113	3113	Low-quality	Genome-fragment	No	vOTU_19561	bulk	1	Siphoviridae	Temperate
VIBRANT_ERR3404744_k141_8486_flag=0_multi=47.3871_len=39871	39871	High-quality	High-quality	No	vOTU_19562	bulk	1	Unassigned	Temperate
VIBRANT_ERR3404744_k141_4720_flag=0_multi=40.8940_len=8442	8442	Low-quality	Genome-fragment	No	vOTU_19563	bulk	2	Podoviridae	Temperate
VIBRANT_ERR3404744_k141_10044_flag=0_multi=19.0000_len=7563	7563	Low-quality	Genome-fragment	No	vOTU_19564	bulk	1	Siphoviridae	Temperate
VIBRANT_ERR3404744_k141_5572_flag=0_multi=17.6782_len=8183	8183	Low-quality	Genome-fragment	No	vOTU_19565	bulk	1	Myoviridae	Temperate
VIBRANT_ERR3404744_k141_21357_flag=0_multi=8.9796_len=17386_fragment_1	10204	Low-quality	Genome-fragment	No	vOTU_19566	bulk	1	Peduoviridae	Lytic
VIBRANT_ERR3404744_k141_10986_flag=0_multi=9.8756_len=3325	3325	Low-quality	Genome-fragment	No	vOTU_19567	bulk	1	Unassigned	Temperate
VIBRANT_ERR3404744_k141_5382_flag=0_multi=8.1931_len=13749	13749	Low-quality	Genome-fragment	No	vOTU_19568	bulk	1	NA	Temperate
VIBRANT_ERR3404744_k141_5133_flag=0_multi=9.8144_len=7222	7222	Low-quality	Genome-fragment	No	vOTU_19569	bulk	1	Siphoviridae	Lytic
VIBRANT_ERR3404744_k141_2573_flag=0_multi=31.9430_len=3913	3913	Low-quality	Genome-fragment	No	vOTU_19570	bulk	1	Siphoviridae	Temperate
VIBRANT_ERR3404744_k141_21185_flag=0_multi=11.4282_len=4517	4517	Low-quality	Genome-fragment	No	vOTU_19571	bulk	1	Siphoviridae	Temperate
VIBRANT_ERR3404744_k141_12535_flag=0_multi=6.9592_len=3373	3373	Low-quality	Genome-fragment	No	vOTU_19572	bulk	1	Myoviridae	Lytic
VIBRANT_ERR3404744_k141_10414_flag=0_multi=19.7842_len=4807	4807	Low-quality	Genome-fragment	No	vOTU_19573	bulk	1	Siphoviridae	Temperate
VIBRANT_ERR3404744_k141_8641_flag=0_multi=11.3198_len=5101	5101	Low-quality	Genome-fragment	No	vOTU_19574	bulk	1	Siphoviridae	Temperate
VIBRANT_ERR3404744_k141_2035_flag=1_multi=7.5185_len=4062	4062	Low-quality	Genome-fragment	No	vOTU_19575	bulk	1	Siphoviridae	Lytic
VIBRANT_ERR3404744_k141_9239_flag=0_multi=8.2215_len=4217	4217	Low-quality	Genome-fragment	No	vOTU_19576	bulk	1	NA	Temperate
VIBRANT_ERR3404744_k141_21832_flag=1_multi=8.0000_len=25263	25263	Low-quality	Genome-fragment	No	vOTU_19577	bulk	1	Siphoviridae	Temperate
VIBRANT_ERR3404744_k141_8184_flag=0_multi=10.1037_len=18134	18134	Medium-quality	Genome-fragment	No	vOTU_19578	bulk	1	Siphoviridae	Temperate
VIBRANT_ERR3404744_k141_19077_flag=0_multi=4.9727_len=3370	3370	Low-quality	Genome-fragment	No	vOTU_19579	bulk	1	NA	Lytic
VIBRANT_ERR3404744_k141_2963_flag=1_multi=7.0000_len=11229	11229	Low-quality	Genome-fragment	No	vOTU_19580	bulk	1	Siphoviridae	Lytic
VIBRANT_ERR3404744_k141_15384_flag=1_multi=5.0000_len=8253	8253	Low-quality	Genome-fragment	No	vOTU_19581	bulk	1	Myoviridae	Lytic
VIBRANT_ERR3404744_k141_18567_flag=0_multi=6.8533_len=13881	13881	Low-quality	Genome-fragment	No	vOTU_19582	bulk	1	Siphoviridae	Temperate
VIBRANT_ERR3404744_k141_15536_flag=0_multi=27.1247_len=3412	3412	Low-quality	Genome-fragment	No	vOTU_19583	bulk	1	NA	Lytic
VIBRANT_ERR3404744_k141_5221_flag=0_multi=24.8207_len=5541	5541	Low-quality	Genome-fragment	No	vOTU_19584	bulk	1	Myoviridae	Temperate
VIBRANT_ERR3404744_k141_22242_flag=0_multi=40.0000_len=52686	52686	Medium-quality	Genome-fragment	No	vOTU_19585	bulk	1	Podoviridae	Temperate
VIBRANT_ERR3404744_k141_10038_flag=0_multi=14.0461_len=19766	19766	Low-quality	Genome-fragment	No	vOTU_19586	bulk	1	Siphoviridae	Temperate
VIBRANT_ERR3404744_k141_15018_flag=0_multi=16.9197_len=4876	4876	Low-quality	Genome-fragment	No	vOTU_19587	bulk	1	NA	Lytic
VIBRANT_ERR3404744_k141_19938_flag=0_multi=8.9569_len=8307	8307	Low-quality	Genome-fragment	No	vOTU_19588	bulk	1	Siphoviridae	Temperate
VirFinder_ERR3404744_k141_13634_flag=0_multi=111.0393_len=6215	6215	Low-quality	Genome-fragment	No	vOTU_19589	bulk	1	NA	Temperate
VirFinder_ERR3404744_k141_20833_flag=1_multi=7.8586_len=3558	3558	Low-quality	Genome-fragment	No	vOTU_19590	bulk	1	NA	Lytic
VirSorter2_ERR3404744_k141_416||lt2gene	3133	Low-quality	Genome-fragment	No	vOTU_19591	bulk	1	NA	Temperate
VirSorter2_ERR3404744_k141_781||full	6089	Low-quality	Genome-fragment	No	vOTU_19592	bulk	1	Myoviridae	Lytic
VirSorter2_ERR3404744_k141_2655||full	4486	Low-quality	Genome-fragment	No	vOTU_19593	bulk	1	NA	Temperate
VirSorter2_ERR3404744_k141_2806||full	5655	Low-quality	Genome-fragment	No	vOTU_19594	bulk	1	NA	Temperate
VirSorter2_ERR3404744_k141_4398||full	3173	Low-quality	Genome-fragment	No	vOTU_19595	bulk	1	Siphoviridae	Temperate
VirSorter2_ERR3404744_k141_4419||full	4598	Low-quality	Genome-fragment	No	vOTU_19596	bulk	1	Siphoviridae	Temperate
VirSorter2_ERR3404744_k141_6102||full	27380	Medium-quality	Genome-fragment	No	vOTU_19597	bulk	1	Podoviridae	Temperate
VirSorter2_ERR3404744_k141_6777||full	6889	Low-quality	Genome-fragment	No	vOTU_19598	bulk	1	Siphoviridae	Temperate
VirSorter2_ERR3404744_k141_7059||full	3257	Low-quality	Genome-fragment	No	vOTU_19599	bulk	1	Peduoviridae	Temperate
VirSorter2_ERR3404744_k141_7690||full	5702	Low-quality	Genome-fragment	No	vOTU_19600	bulk	1	Myoviridae	Temperate
VirSorter2_ERR3404744_k141_7836||full	3038	Low-quality	Genome-fragment	No	vOTU_19601	bulk	1	NA	Temperate
VirSorter2_ERR3404744_k141_11240||full	3219	Low-quality	Genome-fragment	No	vOTU_19602	bulk	1	NA	Temperate
VirSorter2_ERR3404744_k141_11970||full	3489	Low-quality	Genome-fragment	No	vOTU_19603	bulk	1	Siphoviridae	Lytic
VirSorter2_ERR3404744_k141_15086||full	4689	Low-quality	Genome-fragment	No	vOTU_19604	bulk	1	NA	Temperate
VirSorter2_ERR3404744_k141_15768||full	3144	Low-quality	Genome-fragment	No	vOTU_19605	bulk	1	Siphoviridae	Lytic
VirSorter2_ERR3404744_k141_16224||full	4062	Low-quality	Genome-fragment	No	vOTU_19606	bulk	1	NA	Lytic
VirSorter2_ERR3404744_k141_17428||full	6674	Low-quality	Genome-fragment	No	vOTU_19607	bulk	1	Podoviridae	Temperate
VirSorter2_ERR3404744_k141_19141||full	4558	Low-quality	Genome-fragment	No	vOTU_19608	bulk	1	Peduoviridae	Lytic
VirSorter2_ERR3404744_k141_21747||full	5914	Low-quality	Genome-fragment	No	vOTU_19609	bulk	1	Podoviridae	Temperate
VIBRANT_ERR3404745_k141_4207_flag=0_multi=251.7373_len=844573_fragment_1	50263	High-quality	High-quality	No	vOTU_19610	bulk	3	Siphoviridae	Temperate
VIBRANT_ERR3404746_k141_2858_flag=0_multi=97.8029_len=25000	25000	Low-quality	Genome-fragment	No	vOTU_19612	bulk	2	Siphoviridae	Temperate
VIBRANT_ERR3404746_k141_1452_flag=1_multi=15.9862_len=50156	50156	High-quality	High-quality	No	vOTU_19613	bulk	1	Siphoviridae	Temperate
VIBRANT_ERR3404746_k141_3312_flag=3_multi=54.0014_len=37580	37580	Medium-quality	Genome-fragment	No	vOTU_19614	bulk	1	Siphoviridae	Temperate
VirFinder_ERR3404746_k141_1507_flag=1_multi=4.0000_len=3870	3870	Low-quality	Genome-fragment	No	vOTU_19615	bulk	1	Siphoviridae	Temperate
VIBRANT_ERR3404747_k141_4890_flag=1_multi=7.0000_len=5202	5202	Low-quality	Genome-fragment	No	vOTU_19617	bulk	1	Siphoviridae	Temperate
VIBRANT_ERR3404747_k141_470_flag=1_multi=4.0000_len=9649	9649	Low-quality	Genome-fragment	No	vOTU_19618	bulk	1	Siphoviridae	Temperate
VIBRANT_ERR3404747_k141_3662_flag=1_multi=8.9699_len=12382	12382	High-quality	High-quality	No	vOTU_19619	bulk	1	Siphoviridae	Temperate
VIBRANT_ERR3404747_k141_5205_flag=0_multi=23.9570_len=11909	11909	Low-quality	Genome-fragment	No	vOTU_19620	bulk	2	NA	Temperate
VIBRANT_ERR3404747_k141_2440_flag=1_multi=7.0000_len=11116	11116	Low-quality	Genome-fragment	No	vOTU_19621	bulk	1	NA	Temperate
VIBRANT_ERR3404747_k141_4873_flag=0_multi=181.5341_len=84681_fragment_1	50092	Medium-quality	Genome-fragment	No	vOTU_19622	bulk	22	Siphoviridae	Lytic
VIBRANT_ERR3404747_k141_5634_flag=0_multi=204.2759_len=167773_fragment_1	17096	Low-quality	Genome-fragment	No	vOTU_19623	bulk	2	Myoviridae	Temperate
VIBRANT_ERR3404747_k141_1521_flag=1_multi=4.0000_len=4231	4231	Low-quality	Genome-fragment	No	vOTU_19624	bulk	1	Siphoviridae	Temperate
VIBRANT_ERR3404747_k141_1009_flag=0_multi=25.7072_len=88045_fragment_1	21764	Medium-quality	Genome-fragment	No	vOTU_19625	bulk	1	Siphoviridae	Temperate
VIBRANT_ERR3404747_k141_1070_flag=0_multi=23.3374_len=32237	32237	Medium-quality	Genome-fragment	No	vOTU_19626	bulk	2	Siphoviridae	Temperate
VIBRANT_ERR3404747_k141_2907_flag=1_multi=7.0000_len=15883	15883	Low-quality	Genome-fragment	No	vOTU_19627	bulk	1	Siphoviridae	Temperate
VIBRANT_ERR3404747_k141_3744_flag=0_multi=209.0254_len=25481	25481	Medium-quality	Genome-fragment	No	vOTU_19628	bulk	2	Siphoviridae	Temperate
VirFinder_ERR3404747_k141_2548_flag=1_multi=6.0000_len=3167	3167	Low-quality	Genome-fragment	No	vOTU_19629	bulk	1	NA	Temperate
VirFinder_ERR3404747_k141_4744_flag=1_multi=7.0000_len=4079	4079	Low-quality	Genome-fragment	No	vOTU_19630	bulk	1	Siphoviridae	Lytic
VirSorter2_ERR3404747_k141_1103||full	4178	Low-quality	Genome-fragment	No	vOTU_19631	bulk	1	NA	Temperate
VirSorter2_ERR3404747_k141_2794||full	3151	Low-quality	Genome-fragment	No	vOTU_19632	bulk	1	NA	Temperate
VIBRANT_ERR3404748_k141_7268_flag=0_multi=12.9991_len=282928_fragment_1	45425	High-quality	High-quality	No	vOTU_19633	bulk	33	Siphoviridae	Temperate
VIBRANT_ERR3404748_k141_5230_flag=0_multi=38.9941_len=861878_fragment_3	32687	High-quality	High-quality	No	vOTU_19634	bulk	1	Siphoviridae	Temperate
VIBRANT_ERR3404748_k141_8287_flag=0_multi=340.0130_len=119602_fragment_1	43881	High-quality	High-quality	No	vOTU_19635	bulk	3	Siphoviridae	Temperate
VIBRANT_ERR3404748_k141_6387_flag=0_multi=17.8712_len=5949	5949	Low-quality	Genome-fragment	No	vOTU_19636	bulk	1	Siphoviridae	Lytic
VIBRANT_ERR3404748_k141_8060_flag=0_multi=12.5036_len=582246_fragment_2	47925	High-quality	High-quality	No	vOTU_19637	bulk	3	Siphoviridae	Temperate
VIBRANT_ERR3404748_k141_9098_flag=0_multi=10.9922_len=28394	28394	Medium-quality	Genome-fragment	No	vOTU_19638	bulk	1	Siphoviridae	Temperate
VIBRANT_ERR3404748_k141_9123_flag=3_multi=84.0024_len=35674	35674	Complete	High-quality	No	vOTU_19639	bulk	1	Siphoviridae	Temperate
VirSorter2_ERR3404748_k141_3540||full	18569	High-quality	High-quality	No	vOTU_19640	bulk	1	Siphoviridae	Temperate
VirSorter2_ERR3404748_k141_8560||full	15982	Low-quality	Genome-fragment	No	vOTU_19641	bulk	2	Siphoviridae	Temperate
VIBRANT_ERR3404749_k141_8728_flag=0_multi=32.9930_len=207196_fragment_3	12273	Low-quality	Genome-fragment	No	vOTU_19650	bulk	1	Siphoviridae	Lytic
VIBRANT_ERR3404749_k141_6896_flag=0_multi=25.3658_len=27842_fragment_1	12027	Low-quality	Genome-fragment	No	vOTU_19651	bulk	1	Siphoviridae	Temperate
VIBRANT_ERR3404749_k141_676_flag=0_multi=24.8650_len=158823_fragment_1	38959	High-quality	High-quality	No	vOTU_19652	bulk	2	Siphoviridae	Temperate
VIBRANT_ERR3404749_k141_8377_flag=1_multi=5.0000_len=5598	5598	Low-quality	Genome-fragment	No	vOTU_19653	bulk	1	Siphoviridae	Temperate
VIBRANT_ERR3404749_k141_971_flag=0_multi=25.1429_len=5703	5703	Low-quality	Genome-fragment	No	vOTU_19654	bulk	1	Siphoviridae	Lytic
VIBRANT_ERR3404749_k141_1663_flag=0_multi=18.7719_len=3613	3613	Low-quality	Genome-fragment	No	vOTU_19655	bulk	1	NA	Lytic
VIBRANT_ERR3404749_k141_929_flag=0_multi=68.1753_len=76032_fragment_1	31750	Medium-quality	Genome-fragment	No	vOTU_19656	bulk	2	Siphoviridae	Temperate
VIBRANT_ERR3404749_k141_8237_flag=1_multi=4.0000_len=3366	3366	Low-quality	Genome-fragment	No	vOTU_19657	bulk	1	Myoviridae	Lytic
VIBRANT_ERR3404749_k141_7844_flag=0_multi=46.0606_len=94511_fragment_1	35724	High-quality	High-quality	No	vOTU_19658	bulk	1	Siphoviridae	Temperate
VIBRANT_ERR3404749_k141_2891_flag=0_multi=28.7018_len=4273	4273	Low-quality	Genome-fragment	No	vOTU_19659	bulk	1	Siphoviridae	Temperate
VIBRANT_ERR3404749_k141_11061_flag=1_multi=8.0000_len=14321	14321	Low-quality	Genome-fragment	No	vOTU_19660	bulk	1	Siphoviridae	Temperate
VIBRANT_ERR3404749_k141_1037_flag=0_multi=35.2380_len=22837	22837	Low-quality	Genome-fragment	No	vOTU_19661	bulk	1	Siphoviridae	Temperate
VIBRANT_ERR3404749_k141_5794_flag=1_multi=6.0000_len=8285	8285	Low-quality	Genome-fragment	No	vOTU_19662	bulk	1	Myoviridae	Temperate
VIBRANT_ERR3404749_k141_3229_flag=0_multi=36.8887_len=14370	14370	Low-quality	Genome-fragment	No	vOTU_19663	bulk	1	Siphoviridae	Temperate
VIBRANT_ERR3404749_k141_11345_flag=0_multi=39.9256_len=23213	23213	Medium-quality	Genome-fragment	No	vOTU_19664	bulk	1	Siphoviridae	Temperate
VIBRANT_ERR3404749_k141_6125_flag=1_multi=13.6989_len=101026_fragment_2	43344	High-quality	High-quality	No	vOTU_19665	bulk	1	Siphoviridae	Temperate
VIBRANT_ERR3404749_k141_10404_flag=1_multi=8.0000_len=58502	58502	Low-quality	Genome-fragment	No	vOTU_19666	bulk	4	Siphoviridae	Temperate
VIBRANT_ERR3404749_k141_8742_flag=0_multi=40.9802_len=88912_fragment_1	13272	Low-quality	Genome-fragment	No	vOTU_19667	bulk	1	Siphoviridae	Temperate
VIBRANT_ERR3404749_k141_9883_flag=1_multi=5.0000_len=8956	8956	Low-quality	Genome-fragment	No	vOTU_19668	bulk	1	Siphoviridae	Temperate
VIBRANT_ERR3404749_k141_9212_flag=1_multi=6.0000_len=15858	15858	Low-quality	Genome-fragment	No	vOTU_19669	bulk	1	Siphoviridae	Lytic
VIBRANT_ERR3404749_k141_6794_flag=1_multi=6.0000_len=11327	11327	Low-quality	Genome-fragment	No	vOTU_19670	bulk	1	Siphoviridae	Temperate
VIBRANT_ERR3404749_k141_11447_flag=0_multi=56.9785_len=57361_fragment_1	9878	Low-quality	Genome-fragment	No	vOTU_19671	bulk	2	NA	Temperate
VIBRANT_ERR3404749_k141_9946_flag=1_multi=4.0000_len=4113	4113	Low-quality	Genome-fragment	No	vOTU_19672	bulk	1	NA	Temperate
VirSorter2_ERR3404749_k141_2460||0_partial	24418	Low-quality	Genome-fragment	No	vOTU_19673	bulk	1	Siphoviridae	Lytic
VirSorter2_ERR3404749_k141_7878||full	12253	Low-quality	Genome-fragment	No	vOTU_19674	bulk	1	Siphoviridae	Temperate
VIBRANT_ERR3404750_k141_2142_flag=0_multi=566.6674_len=75023_fragment_1	7614	Low-quality	Genome-fragment	No	vOTU_19675	bulk	1	Siphoviridae	Temperate
VIBRANT_ERR3404750_k141_3406_flag=1_multi=8.0000_len=38554	38554	High-quality	High-quality	No	vOTU_19676	bulk	6	Siphoviridae	Temperate
VIBRANT_ERR3404751_k141_6812_flag=1_multi=7.0000_len=41039	41039	Low-quality	Genome-fragment	No	vOTU_19679	bulk	1	Siphoviridae	Temperate
VIBRANT_ERR3404751_k141_340_flag=1_multi=5.0000_len=3674	3674	Low-quality	Genome-fragment	No	vOTU_19680	bulk	1	Siphoviridae	Temperate
VirSorter2_ERR3404751_k141_7176||0_partial	32702	Medium-quality	Genome-fragment	No	vOTU_19681	bulk	3	Siphoviridae	Temperate
VirSorter2_ERR3404751_k141_6347||full	9990	Low-quality	Genome-fragment	No	vOTU_19682	bulk	1	NA	Lytic
VIBRANT_ERR3404752_k141_971_flag=1_multi=177.8766_len=7270	7270	Low-quality	Genome-fragment	No	vOTU_19685	bulk	1	Siphoviridae	Lytic
VIBRANT_ERR3404752_k141_2031_flag=0_multi=110.9860_len=345932_fragment_1	24870	Medium-quality	Genome-fragment	No	vOTU_19686	bulk	2	Drexlerviridae	Temperate
VIBRANT_ERR3404752_k141_1645_flag=0_multi=178.8185_len=8046	8046	Low-quality	Genome-fragment	No	vOTU_19687	bulk	1	Siphoviridae	Lytic
VIBRANT_ERR3404752_k141_1607_flag=0_multi=26.9951_len=234754_fragment_1	33779	Medium-quality	Genome-fragment	No	vOTU_19688	bulk	3	Siphoviridae	Lytic
VIBRANT_ERR3404752_k141_222_flag=0_multi=144.6635_len=18972	18972	Medium-quality	Genome-fragment	No	vOTU_19689	bulk	2	Siphoviridae	Temperate
VIBRANT_ERR3404752_k141_954_flag=0_multi=87.8826_len=16441	16441	Low-quality	Genome-fragment	No	vOTU_19690	bulk	1	Siphoviridae	Temperate
VIBRANT_ERR3404753_k141_3105_flag=0_multi=23.9743_len=39461	39461	Complete	High-quality	No	vOTU_19692	bulk	3	Siphoviridae	Temperate
VIBRANT_ERR3404753_k141_6154_flag=0_multi=100.2559_len=41242	41242	Complete	High-quality	No	vOTU_19693	bulk	19	Siphoviridae	Temperate
VIBRANT_ERR3404754_k141_2879_flag=1_multi=7.0000_len=7551	7551	Low-quality	Genome-fragment	No	vOTU_19695	bulk	1	NA	Temperate
VIBRANT_ERR3404754_k141_2193_flag=1_multi=28.6289_len=44865	44865	High-quality	High-quality	No	vOTU_19696	bulk	1	Myoviridae	Temperate
VIBRANT_ERR3404754_k141_1847_flag=0_multi=17.3664_len=197996_fragment_3	58470	High-quality	High-quality	No	vOTU_19697	bulk	11	Siphoviridae	Temperate
VIBRANT_ERR3404754_k141_3366_flag=1_multi=6.0000_len=26176	26176	Low-quality	Genome-fragment	No	vOTU_19698	bulk	1	Siphoviridae	Lytic
VIBRANT_ERR3404754_k141_4430_flag=1_multi=24.9554_len=23839_fragment_1	9765	Low-quality	Genome-fragment	No	vOTU_19699	bulk	1	Siphoviridae	Temperate
VIBRANT_ERR3404754_k141_2427_flag=0_multi=32.2607_len=432300_fragment_4	39112	High-quality	High-quality	No	vOTU_19700	bulk	1	Siphoviridae	Temperate
VIBRANT_ERR3404754_k141_3788_flag=1_multi=6.0000_len=10877	10877	Low-quality	Genome-fragment	No	vOTU_19701	bulk	1	Siphoviridae	Temperate
VirFinder_ERR3404755_k141_9388_flag=1_multi=4.0000_len=4008	4008	Not-determined	Genome-fragment	No	vOTU_19702	bulk	1	NA	Temperate
VIBRANT_ERR3404756_k141_1067_flag=1_multi=4.0000_len=5148	5148	Low-quality	Genome-fragment	No	vOTU_19705	bulk	1	NA	Temperate
VIBRANT_ERR3404756_k141_755_flag=1_multi=5.0000_len=8163	8163	Low-quality	Genome-fragment	No	vOTU_19706	bulk	1	Siphoviridae	Temperate
VIBRANT_ERR3404756_k141_1065_flag=0_multi=110.9609_len=240470_fragment_1	47157	High-quality	High-quality	No	vOTU_19707	bulk	7	Siphoviridae	Temperate
VIBRANT_ERR3404756_k141_3577_flag=3_multi=9.9909_len=39694	39694	Complete	High-quality	No	vOTU_19708	bulk	1	Myoviridae	Temperate
VIBRANT_ERR3404756_k141_2173_flag=1_multi=4.0000_len=3350	3350	Low-quality	Genome-fragment	No	vOTU_19709	bulk	1	Siphoviridae	Lytic
VIBRANT_ERR3404756_k141_106_flag=1_multi=5.0000_len=4794	4794	Low-quality	Genome-fragment	No	vOTU_19710	bulk	1	Siphoviridae	Lytic
VIBRANT_ERR3404756_k141_3399_flag=1_multi=5.0000_len=3435	3435	Low-quality	Genome-fragment	No	vOTU_19711	bulk	1	Siphoviridae	Temperate
VIBRANT_ERR3404756_k141_2221_flag=1_multi=4.0000_len=3528	3528	Low-quality	Genome-fragment	No	vOTU_19712	bulk	1	Myoviridae	Lytic
VIBRANT_ERR3404756_k141_2703_flag=1_multi=13.9850_len=39902_fragment_1	33038	Medium-quality	Genome-fragment	No	vOTU_19713	bulk	2	Siphoviridae	Temperate
VIBRANT_ERR3404756_k141_2092_flag=0_multi=124.7021_len=90612_fragment_2	23525	Medium-quality	Genome-fragment	No	vOTU_19714	bulk	2	Siphoviridae	Temperate
VIBRANT_ERR3404756_k141_1671_flag=1_multi=4.0000_len=4090	4090	Low-quality	Genome-fragment	No	vOTU_19715	bulk	1	Siphoviridae	Lytic
VIBRANT_ERR3404756_k141_2979_flag=1_multi=4.0000_len=5997	5997	Low-quality	Genome-fragment	No	vOTU_19716	bulk	1	Myoviridae	Temperate
VirSorter2_ERR3404756_k141_117||full	6355	Low-quality	Genome-fragment	No	vOTU_19717	bulk	1	Siphoviridae	Temperate
VirSorter2_ERR3404756_k141_2504||lt2gene	3604	Low-quality	Genome-fragment	No	vOTU_19718	bulk	1	NA	Temperate
VIBRANT_ERR3404757_k141_1019_flag=0_multi=38.9941_len=81357_fragment_1	33495	Medium-quality	Genome-fragment	No	vOTU_19722	bulk	4	Myoviridae	Temperate
VIBRANT_ERR3404757_k141_1756_flag=0_multi=9.9687_len=6473	6473	Low-quality	Genome-fragment	No	vOTU_19723	bulk	3	Siphoviridae	Temperate
VIBRANT_ERR3404757_k141_4003_flag=0_multi=68.9670_len=90861_fragment_1	8074	Medium-quality	Genome-fragment	No	vOTU_19724	bulk	2	NA	Lytic
VIBRANT_ERR3404757_k141_4223_flag=1_multi=5.0000_len=3047	3047	Low-quality	Genome-fragment	No	vOTU_19725	bulk	1	NA	Temperate
VIBRANT_ERR3404757_k141_798_flag=0_multi=9.6437_len=27926	27926	Medium-quality	Genome-fragment	No	vOTU_19726	bulk	2	Siphoviridae	Temperate
VIBRANT_ERR3404757_k141_1410_flag=1_multi=5.0000_len=12178	12178	High-quality	High-quality	No	vOTU_19727	bulk	2	NA	Temperate
VIBRANT_ERR3404757_k141_4599_flag=0_multi=44.0039_len=222541_fragment_1	36991	High-quality	High-quality	No	vOTU_19728	bulk	2	Siphoviridae	Temperate
VIBRANT_ERR3404757_k141_6453_flag=1_multi=5.0000_len=4123	4123	Low-quality	Genome-fragment	No	vOTU_19729	bulk	1	NA	Lytic
VIBRANT_ERR3404757_k141_5611_flag=1_multi=6.0000_len=3644	3644	Low-quality	Genome-fragment	No	vOTU_19730	bulk	1	NA	Temperate
VIBRANT_ERR3404757_k141_4906_flag=1_multi=4.0000_len=3081	3081	Low-quality	Genome-fragment	No	vOTU_19731	bulk	1	NA	Temperate
VIBRANT_ERR3404757_k141_5587_flag=1_multi=5.0000_len=5014	5014	Low-quality	Genome-fragment	No	vOTU_19732	bulk	1	Siphoviridae	Temperate
VIBRANT_ERR3404757_k141_5125_flag=1_multi=5.0000_len=4971	4971	Low-quality	Genome-fragment	No	vOTU_19733	bulk	1	Siphoviridae	Lytic
VIBRANT_ERR3404757_k141_3768_flag=0_multi=48.9863_len=76992_fragment_1	37709	High-quality	High-quality	No	vOTU_19734	bulk	1	Peduoviridae	Temperate
VIBRANT_ERR3404757_k141_6293_flag=1_multi=3.0000_len=3036	3036	Low-quality	Genome-fragment	No	vOTU_19735	bulk	1	NA	Lytic
VirSorter2_ERR3404757_k141_3070||0_partial	16756	Low-quality	Genome-fragment	No	vOTU_19736	bulk	3	Siphoviridae	Temperate
VIBRANT_ERR3404758_k141_2907_flag=0_multi=7.9816_len=8499	8499	Low-quality	Genome-fragment	No	vOTU_19739	bulk	1	Siphoviridae	Temperate
VIBRANT_ERR3404758_k141_6852_flag=0_multi=7.8722_len=101450_fragment_1	35437	Low-quality	Genome-fragment	No	vOTU_19740	bulk	1	Siphoviridae	Temperate
VIBRANT_ERR3404758_k141_6361_flag=0_multi=11.5515_len=20314_fragment_1	12677	Medium-quality	Genome-fragment	No	vOTU_19741	bulk	1	NA	Temperate
VIBRANT_ERR3404758_k141_126_flag=1_multi=6.0000_len=6354	6354	Low-quality	Genome-fragment	No	vOTU_19742	bulk	1	Siphoviridae	Temperate
VIBRANT_ERR3404759_k141_781_flag=0_multi=110.6896_len=15736	15736	Low-quality	Genome-fragment	No	vOTU_19743	bulk	1	NA	Temperate
VIBRANT_ERR3404759_k141_4528_flag=1_multi=7.9943_len=27396	27396	Medium-quality	Genome-fragment	No	vOTU_19744	bulk	1	Siphoviridae	Temperate
VIBRANT_ERR3404759_k141_4715_flag=1_multi=6.0000_len=6080	6080	Low-quality	Genome-fragment	No	vOTU_19745	bulk	1	NA	Temperate
VIBRANT_ERR3404759_k141_7845_flag=1_multi=5.0000_len=5201	5201	Low-quality	Genome-fragment	No	vOTU_19746	bulk	1	Siphoviridae	Temperate
VIBRANT_ERR3404759_k141_3220_flag=1_multi=9.0000_len=54520_fragment_1	5499	Low-quality	Genome-fragment	No	vOTU_19747	bulk	1	Siphoviridae	Temperate
VIBRANT_ERR3404759_k141_1296_flag=0_multi=130.9788_len=269640_fragment_2	12495	Medium-quality	Genome-fragment	No	vOTU_19748	bulk	1	Siphoviridae	Temperate
VIBRANT_ERR3404759_k141_7330_flag=0_multi=8.9948_len=69605_fragment_1	37123	High-quality	High-quality	No	vOTU_19749	bulk	1	Siphoviridae	Temperate
VIBRANT_ERR3404759_k141_1386_flag=1_multi=5.0000_len=3617	3617	Low-quality	Genome-fragment	No	vOTU_19750	bulk	1	NA	Temperate
VIBRANT_ERR3404759_k141_5155_flag=0_multi=8.9869_len=13562	13562	Low-quality	Genome-fragment	No	vOTU_19751	bulk	1	Siphoviridae	Temperate
VIBRANT_ERR3404759_k141_1020_flag=1_multi=5.0000_len=6735	6735	Low-quality	Genome-fragment	No	vOTU_19752	bulk	1	Siphoviridae	Lytic
VIBRANT_ERR3404759_k141_2506_flag=0_multi=8.6239_len=24869	24869	Medium-quality	Genome-fragment	No	vOTU_19753	bulk	4	Siphoviridae	Temperate
VIBRANT_ERR3404759_k141_7821_flag=0_multi=5.9910_len=12372	12372	Low-quality	Genome-fragment	No	vOTU_19754	bulk	1	NA	Lytic
VIBRANT_ERR3404759_k141_2593_flag=0_multi=113.9648_len=141380_fragment_2	21604	Medium-quality	Genome-fragment	No	vOTU_19755	bulk	2	Siphoviridae	Temperate
VIBRANT_ERR3404759_k141_3507_flag=0_multi=9.9905_len=22948_fragment_1	11863	Low-quality	Genome-fragment	No	vOTU_19756	bulk	2	Siphoviridae	Lytic
VIBRANT_ERR3404759_k141_2429_flag=0_multi=106.3646_len=122000_fragment_1	14241	Low-quality	Genome-fragment	No	vOTU_19757	bulk	1	NA	Temperate
VIBRANT_ERR3404759_k141_185_flag=0_multi=5.9951_len=22456	22456	Medium-quality	Genome-fragment	No	vOTU_19758	bulk	1	Siphoviridae	Temperate
VIBRANT_ERR3404759_k141_6835_flag=1_multi=7.0000_len=6992	6992	Low-quality	Genome-fragment	No	vOTU_19759	bulk	1	Siphoviridae	Temperate
VIBRANT_ERR3404759_k141_752_flag=0_multi=116.6351_len=14129	14129	Low-quality	Genome-fragment	No	vOTU_19760	bulk	1	Siphoviridae	Temperate
VirSorter2_ERR3404759_k141_7485||0_partial	34676	Medium-quality	Genome-fragment	No	vOTU_19761	bulk	1	Siphoviridae	Lytic
VIBRANT_ERR3404760_k141_1178_flag=0_multi=30.7727_len=6041	6041	Low-quality	Genome-fragment	No	vOTU_19763	bulk	1	NA	Temperate
VIBRANT_ERR3404760_k141_676_flag=0_multi=23.1141_len=40533	40533	Medium-quality	Genome-fragment	No	vOTU_19764	bulk	4	Siphoviridae	Lytic
VIBRANT_ERR3404760_k141_3369_flag=1_multi=4.0000_len=3167	3167	Low-quality	Genome-fragment	No	vOTU_19765	bulk	1	Siphoviridae	Lytic
VIBRANT_ERR3404760_k141_3100_flag=1_multi=8.0000_len=46847	46847	Medium-quality	Genome-fragment	No	vOTU_19766	bulk	2	Siphoviridae	Temperate
VIBRANT_ERR3404760_k141_3564_flag=0_multi=32.8146_len=7669	7669	Low-quality	Genome-fragment	No	vOTU_19767	bulk	1	NA	Lytic
VIBRANT_ERR3404760_k141_933_flag=0_multi=35.4213_len=5118	5118	Low-quality	Genome-fragment	No	vOTU_19768	bulk	1	NA	Temperate
VirSorter2_ERR3404760_k141_777||full	6205	Low-quality	Genome-fragment	No	vOTU_19769	bulk	1	Siphoviridae	Temperate
VIBRANT_ERR3404761_k141_1460_flag=0_multi=36.9883_len=135565_fragment_2	10113	Low-quality	Genome-fragment	No	vOTU_19770	bulk	1	NA	Temperate
VIBRANT_ERR3404761_k141_1839_flag=0_multi=8.9682_len=11200	11200	Low-quality	Genome-fragment	No	vOTU_19771	bulk	1	NA	Temperate
VIBRANT_ERR3404761_k141_756_flag=0_multi=9.9848_len=13133	13133	Low-quality	Genome-fragment	No	vOTU_19772	bulk	4	Siphoviridae	Lytic
VIBRANT_ERR3404763_k141_587_flag=0_multi=334.8451_len=95038_fragment_1	30727	High-quality	High-quality	No	vOTU_19775	bulk	3	Peduoviridae	Temperate
VIBRANT_ERR3404763_k141_1413_flag=0_multi=9.0000_len=6459	6459	Low-quality	Genome-fragment	No	vOTU_19776	bulk	1	Siphoviridae	Temperate
VIBRANT_ERR3404763_k141_351_flag=0_multi=6.9686_len=4085	4085	Low-quality	Genome-fragment	No	vOTU_19777	bulk	1	Siphoviridae	Temperate
VIBRANT_ERR3404763_k141_738_flag=0_multi=368.9794_len=15228	15228	Low-quality	Genome-fragment	No	vOTU_19778	bulk	1	Peduoviridae	Temperate
VIBRANT_ERR3404763_k141_1962_flag=1_multi=3.0000_len=4135	4135	Low-quality	Genome-fragment	No	vOTU_19779	bulk	1	Siphoviridae	Temperate
VIBRANT_ERR3404763_k141_1743_flag=0_multi=9.9637_len=14254	14254	Low-quality	Genome-fragment	No	vOTU_19780	bulk	3	Siphoviridae	Temperate
VIBRANT_ERR3404763_k141_2555_flag=1_multi=9.4707_len=85844_fragment_1	37274	High-quality	High-quality	No	vOTU_19781	bulk	5	Siphoviridae	Temperate
VIBRANT_ERR3404763_k141_941_flag=0_multi=7.9824_len=8882	8882	Low-quality	Genome-fragment	No	vOTU_19782	bulk	1	Siphoviridae	Temperate
VIBRANT_ERR3404763_k141_1734_flag=1_multi=6.0000_len=3957	3957	Low-quality	Genome-fragment	No	vOTU_19783	bulk	1	Siphoviridae	Temperate
VIBRANT_ERR3404763_k141_2533_flag=1_multi=4.0000_len=5349	5349	Low-quality	Genome-fragment	No	vOTU_19784	bulk	1	Siphoviridae	Temperate
VirFinder_ERR3404763_k141_2581_flag=0_multi=11.0148_len=3512	3512	Low-quality	Genome-fragment	No	vOTU_19785	bulk	1	NA	Lytic
VirSorter2_ERR3404763_k141_1791||full	21053	Medium-quality	Genome-fragment	No	vOTU_19786	bulk	3	Peduoviridae	Temperate
VirSorter2_ERR3404763_k141_1993||full	7691	Low-quality	Genome-fragment	No	vOTU_19787	bulk	1	NA	Lytic
VirSorter2_ERR3404763_k141_2294||full	5815	Low-quality	Genome-fragment	No	vOTU_19788	bulk	2	NA	Temperate
VirSorter2_ERR3404763_k141_2318||full	5253	Low-quality	Genome-fragment	No	vOTU_19789	bulk	1	Siphoviridae	Lytic
VIBRANT_ERR3404764_k141_7235_flag=0_multi=11.8995_len=4955	4955	Low-quality	Genome-fragment	No	vOTU_19794	bulk	1	NA	Temperate
VIBRANT_ERR3404764_k141_13261_flag=1_multi=5.0000_len=6387	6387	Low-quality	Genome-fragment	No	vOTU_19795	bulk	1	Siphoviridae	Temperate
VIBRANT_ERR3404764_k141_8127_flag=1_multi=5.9653_len=3829	3829	Low-quality	Genome-fragment	No	vOTU_19796	bulk	1	Siphoviridae	Lytic
VIBRANT_ERR3404764_k141_10771_flag=0_multi=14.9913_len=35730	35730	Medium-quality	Genome-fragment	No	vOTU_19797	bulk	1	Siphoviridae	Temperate
VIBRANT_ERR3404764_k141_7246_flag=0_multi=12.1734_len=35261	35261	High-quality	High-quality	No	vOTU_19798	bulk	1	Siphoviridae	Temperate
VIBRANT_ERR3404764_k141_4577_flag=1_multi=5.0000_len=10314	10314	Low-quality	Genome-fragment	No	vOTU_19799	bulk	1	Myoviridae	Temperate
VIBRANT_ERR3404764_k141_9503_flag=1_multi=4.0000_len=3850	3850	Low-quality	Genome-fragment	No	vOTU_19800	bulk	1	NA	Lytic
VIBRANT_ERR3404764_k141_7176_flag=0_multi=13.8380_len=3753	3753	Low-quality	Genome-fragment	No	vOTU_19801	bulk	1	NA	Temperate
VIBRANT_ERR3404764_k141_4778_flag=1_multi=5.0000_len=7876	7876	Low-quality	Genome-fragment	No	vOTU_19802	bulk	1	Siphoviridae	Temperate
VIBRANT_ERR3404764_k141_4403_flag=0_multi=3.9769_len=3004	3004	Low-quality	Genome-fragment	No	vOTU_19803	bulk	1	Myoviridae	Lytic
VIBRANT_ERR3404764_k141_10531_flag=0_multi=23.0769_len=20709	20709	Medium-quality	Genome-fragment	No	vOTU_19804	bulk	1	Peduoviridae	Temperate
VIBRANT_ERR3404764_k141_11194_flag=0_multi=111.2905_len=7025	7025	High-quality	High-quality	No	vOTU_19805	bulk	2	NA	Temperate
VIBRANT_ERR3404764_k141_9097_flag=1_multi=5.0000_len=5157	5157	Low-quality	Genome-fragment	No	vOTU_19806	bulk	1	Siphoviridae	Lytic
VIBRANT_ERR3404764_k141_13610_flag=1_multi=5.0000_len=5270	5270	Low-quality	Genome-fragment	No	vOTU_19807	bulk	1	NA	Lytic
VIBRANT_ERR3404764_k141_13211_flag=0_multi=6.6412_len=7095	7095	Low-quality	Genome-fragment	No	vOTU_19808	bulk	1	NA	Temperate
VIBRANT_ERR3404764_k141_14912_flag=0_multi=20.9522_len=9340	9340	Low-quality	Genome-fragment	No	vOTU_19809	bulk	1	Peduoviridae	Temperate
VIBRANT_ERR3404764_k141_2745_flag=0_multi=4.9818_len=4979	4979	Low-quality	Genome-fragment	No	vOTU_19810	bulk	1	Siphoviridae	Temperate
VIBRANT_ERR3404764_k141_11647_flag=0_multi=19.8864_len=87637_fragment_1	37686	High-quality	High-quality	No	vOTU_19811	bulk	1	Peduoviridae	Temperate
VIBRANT_ERR3404764_k141_12280_flag=1_multi=5.0000_len=9818	9818	Low-quality	Genome-fragment	No	vOTU_19812	bulk	2	Myoviridae	Lytic
VIBRANT_ERR3404764_k141_4440_flag=0_multi=6.0000_len=7457	7457	Low-quality	Genome-fragment	No	vOTU_19813	bulk	1	Myoviridae	Lytic
VIBRANT_ERR3404764_k141_11068_flag=1_multi=5.0000_len=6599	6599	Low-quality	Genome-fragment	No	vOTU_19814	bulk	1	Myoviridae	Temperate
VIBRANT_ERR3404764_k141_10664_flag=0_multi=14.9594_len=7725	7725	Low-quality	Genome-fragment	No	vOTU_19815	bulk	1	Siphoviridae	Lytic
VIBRANT_ERR3404764_k141_16728_flag=3_multi=9.0003_len=28902	28902	Complete	High-quality	No	vOTU_19816	bulk	2	Peduoviridae	Lytic
VIBRANT_ERR3404764_k141_10463_flag=1_multi=5.0000_len=6247	6247	Low-quality	Genome-fragment	No	vOTU_19817	bulk	1	Myoviridae	Lytic
VIBRANT_ERR3404764_k141_1653_flag=0_multi=4.9949_len=17337	17337	Low-quality	Genome-fragment	No	vOTU_19818	bulk	2	Siphoviridae	Lytic
VIBRANT_ERR3404764_k141_795_flag=0_multi=20.9824_len=50041_fragment_1	13834	Low-quality	Genome-fragment	No	vOTU_19819	bulk	3	NA	Temperate
VIBRANT_ERR3404764_k141_6521_flag=1_multi=5.0000_len=3650	3650	Low-quality	Genome-fragment	No	vOTU_19820	bulk	1	NA	Temperate
VIBRANT_ERR3404764_k141_14541_flag=0_multi=5.9698_len=3787	3787	Low-quality	Genome-fragment	No	vOTU_19821	bulk	1	Siphoviridae	Temperate
VIBRANT_ERR3404764_k141_2446_flag=0_multi=8.9550_len=4054	4054	Low-quality	Genome-fragment	No	vOTU_19822	bulk	1	Siphoviridae	Temperate
VIBRANT_ERR3404764_k141_11611_flag=1_multi=6.0000_len=3394	3394	Low-quality	Genome-fragment	No	vOTU_19823	bulk	1	Siphoviridae	Lytic
VIBRANT_ERR3404764_k141_837_flag=0_multi=9.9072_len=4408	4408	Low-quality	Genome-fragment	No	vOTU_19824	bulk	1	Siphoviridae	Temperate
VIBRANT_ERR3404764_k141_6118_flag=1_multi=6.0000_len=6610	6610	Low-quality	Genome-fragment	No	vOTU_19825	bulk	1	NA	Lytic
VIBRANT_ERR3404764_k141_538_flag=0_multi=13.8061_len=13918_fragment_1	9165	Low-quality	Genome-fragment	No	vOTU_19826	bulk	1	Siphoviridae	Temperate
VIBRANT_ERR3404764_k141_15650_flag=1_multi=6.0000_len=3403	3403	Low-quality	Genome-fragment	No	vOTU_19827	bulk	1	Siphoviridae	Temperate
VIBRANT_ERR3404764_k141_11369_flag=1_multi=6.0000_len=3894	3894	Low-quality	Genome-fragment	No	vOTU_19828	bulk	1	Siphoviridae	Temperate
VIBRANT_ERR3404764_k141_1346_flag=0_multi=18.9500_len=23916	23916	Medium-quality	Genome-fragment	No	vOTU_19829	bulk	1	Myoviridae	Temperate
VIBRANT_ERR3404764_k141_2502_flag=0_multi=4.9945_len=16228	16228	Low-quality	Genome-fragment	No	vOTU_19830	bulk	1	NA	Temperate
VIBRANT_ERR3404764_k141_9292_flag=1_multi=6.0000_len=6279	6279	Low-quality	Genome-fragment	No	vOTU_19831	bulk	1	Myoviridae	Temperate
VIBRANT_ERR3404764_k141_5335_flag=0_multi=4.9730_len=3405	3405	Low-quality	Genome-fragment	No	vOTU_19832	bulk	1	NA	Temperate
VIBRANT_ERR3404764_k141_13709_flag=0_multi=3.9826_len=3926	3926	Low-quality	Genome-fragment	No	vOTU_19833	bulk	1	Siphoviridae	Temperate
VIBRANT_ERR3404764_k141_8677_flag=1_multi=6.0000_len=6677	6677	Low-quality	Genome-fragment	No	vOTU_19834	bulk	1	Siphoviridae	Lytic
VirFinder_ERR3404764_k141_4379_flag=1_multi=4.0000_len=3182	3182	Low-quality	Genome-fragment	No	vOTU_19835	bulk	1	NA	Lytic
VirSorter2_ERR3404764_k141_4901||full	13552	Low-quality	Genome-fragment	No	vOTU_19836	bulk	1	Myoviridae	Temperate
VirSorter2_ERR3404764_k141_7253||full	9265	Low-quality	Genome-fragment	No	vOTU_19837	bulk	2	NA	Temperate
VirSorter2_ERR3404764_k141_13665||full	3297	Low-quality	Genome-fragment	No	vOTU_19838	bulk	1	Myoviridae	Temperate
VIBRANT_ERR3404765_k141_2015_flag=0_multi=85.2967_len=4203	4203	Low-quality	Genome-fragment	No	vOTU_19841	bulk	1	Siphoviridae	Temperate
VIBRANT_ERR3404765_k141_1390_flag=0_multi=84.8333_len=22317	22317	Low-quality	Genome-fragment	No	vOTU_19842	bulk	1	Siphoviridae	Temperate
VIBRANT_ERR3404765_k141_1056_flag=0_multi=100.1321_len=5211	5211	Low-quality	Genome-fragment	No	vOTU_19843	bulk	1	Siphoviridae	Lytic
VIBRANT_ERR3404765_k141_1075_flag=0_multi=38.5262_len=3670	3670	Low-quality	Genome-fragment	No	vOTU_19844	bulk	1	NA	Lytic
VIBRANT_ERR3404765_k141_1762_flag=0_multi=102.0294_len=113555_fragment_1	10371	Low-quality	Genome-fragment	No	vOTU_19845	bulk	1	Siphoviridae	Temperate
VIBRANT_ERR3404765_k141_2078_flag=0_multi=99.2383_len=1506948_fragment_8	33365	High-quality	High-quality	No	vOTU_19846	bulk	2	Peduoviridae	Temperate
VIBRANT_ERR3404765_k141_263_flag=0_multi=83.8472_len=24034	24034	Medium-quality	Genome-fragment	No	vOTU_19847	bulk	1	Siphoviridae	Temperate
VIBRANT_ERR3404765_k141_763_flag=0_multi=181.6938_len=13144	13144	Low-quality	Genome-fragment	No	vOTU_19848	bulk	1	Siphoviridae	Temperate
VIBRANT_ERR3404768_k141_1665_flag=1_multi=6.5039_len=3217	3217	Low-quality	Genome-fragment	No	vOTU_19851	bulk	1	NA	Temperate
VIBRANT_ERR3404768_k141_4761_flag=1_multi=6.0000_len=5438	5438	Low-quality	Genome-fragment	No	vOTU_19852	bulk	1	Siphoviridae	Lytic
VIBRANT_ERR3404768_k141_6722_flag=0_multi=12.3213_len=41120	41120	Complete	High-quality	No	vOTU_19853	bulk	1	Siphoviridae	Temperate
VIBRANT_ERR3404768_k141_2549_flag=0_multi=220.0369_len=178869_fragment_2	7040	Low-quality	Genome-fragment	No	vOTU_19854	bulk	1	Siphoviridae	Temperate
VIBRANT_ERR3404768_k141_4665_flag=1_multi=8.0000_len=3450	3450	Low-quality	Genome-fragment	No	vOTU_19855	bulk	1	NA	Temperate
VIBRANT_ERR3404768_k141_2394_flag=1_multi=101.1340_len=200970_fragment_1	37551	High-quality	High-quality	No	vOTU_19856	bulk	1	Siphoviridae	Temperate
VIBRANT_ERR3404768_k141_5481_flag=0_multi=5.9848_len=7370	7370	Low-quality	Genome-fragment	No	vOTU_19857	bulk	1	Siphoviridae	Lytic
VIBRANT_ERR3404768_k141_3684_flag=0_multi=14.9871_len=24006	24006	Medium-quality	Genome-fragment	No	vOTU_19858	bulk	2	Siphoviridae	Temperate
VIBRANT_ERR3404768_k141_4219_flag=0_multi=13.9618_len=15130_fragment_1	5436	Low-quality	Genome-fragment	No	vOTU_19859	bulk	1	Siphoviridae	Lytic
VirSorter2_ERR3404768_k141_4976||0_partial	39821	Medium-quality	Genome-fragment	No	vOTU_19860	bulk	4	Siphoviridae	Temperate
VIBRANT_ERR3404769_k141_560_flag=0_multi=20.9919_len=109160_fragment_2	47837	Medium-quality	Genome-fragment	No	vOTU_19862	bulk	1	Siphoviridae	Lytic
VIBRANT_ERR3404770_k141_565_flag=0_multi=14.9496_len=12366	12366	Low-quality	Genome-fragment	No	vOTU_19863	bulk	2	NA	Temperate
VIBRANT_ERR3404770_k141_602_flag=1_multi=4.0000_len=6266	6266	Low-quality	Genome-fragment	No	vOTU_19864	bulk	1	NA	Lytic
VIBRANT_ERR3404770_k141_1847_flag=1_multi=5.0000_len=8506	8506	Low-quality	Genome-fragment	No	vOTU_19865	bulk	1	Myoviridae	Temperate
VIBRANT_ERR3404770_k141_4725_flag=1_multi=5.0000_len=4387	4387	Low-quality	Genome-fragment	No	vOTU_19866	bulk	1	NA	Temperate
VIBRANT_ERR3404770_k141_4402_flag=1_multi=4.0000_len=3248	3248	Low-quality	Genome-fragment	No	vOTU_19867	bulk	1	NA	Temperate
VirSorter2_ERR3404771_k141_9689||full	6198	Low-quality	Genome-fragment	No	vOTU_19868	bulk	1	Myoviridae	Lytic
VIBRANT_ERR3404772_k141_775_flag=0_multi=11.8886_len=513410_fragment_3	16745	Low-quality	Genome-fragment	No	vOTU_19869	bulk	1	NA	Temperate
VIBRANT_ERR3404773_k141_6026_flag=0_multi=27.2606_len=10232	10232	Low-quality	Genome-fragment	No	vOTU_19874	bulk	1	Siphoviridae	Temperate
VIBRANT_ERR3404773_k141_1056_flag=0_multi=264.2285_len=15198	15198	Low-quality	Genome-fragment	No	vOTU_19875	bulk	1	Siphoviridae	Temperate
VIBRANT_ERR3404773_k141_5034_flag=0_multi=221.9827_len=280912_fragment_1	12646	Low-quality	Genome-fragment	No	vOTU_19876	bulk	1	Siphoviridae	Lytic
VIBRANT_ERR3404773_k141_5903_flag=0_multi=23.9628_len=27340	27340	Medium-quality	Genome-fragment	No	vOTU_19877	bulk	1	Siphoviridae	Temperate
VIBRANT_ERR3404773_k141_4112_flag=0_multi=229.9780_len=459079_fragment_1	41224	High-quality	High-quality	No	vOTU_19878	bulk	4	Myoviridae	Temperate
VIBRANT_ERR3404773_k141_519_flag=0_multi=30.8620_len=14358	14358	Low-quality	Genome-fragment	No	vOTU_19879	bulk	1	Unassigned	Temperate
VIBRANT_ERR3404773_k141_2367_flag=1_multi=6.0000_len=8962	8962	Medium-quality	Genome-fragment	No	vOTU_19880	bulk	1	Siphoviridae	Lytic
VIBRANT_ERR3404773_k141_215_flag=1_multi=4.0000_len=6763	6763	Low-quality	Genome-fragment	No	vOTU_19881	bulk	1	NA	Lytic
VIBRANT_ERR3404773_k141_6341_flag=0_multi=217.8383_len=193168_fragment_1	48294	High-quality	High-quality	No	vOTU_19882	bulk	3	Siphoviridae	Temperate
VIBRANT_ERR3404773_k141_1888_flag=0_multi=234.9673_len=315366_fragment_4	10065	Low-quality	Genome-fragment	No	vOTU_19883	bulk	1	Siphoviridae	Temperate
VIBRANT_ERR3404773_k141_1137_flag=0_multi=32.6474_len=4134	4134	Low-quality	Genome-fragment	No	vOTU_19884	bulk	1	Myoviridae	Temperate
VIBRANT_ERR3404773_k141_198_flag=0_multi=123.9087_len=4467	4467	Low-quality	Genome-fragment	No	vOTU_19885	bulk	1	Siphoviridae	Temperate
VIBRANT_ERR3404773_k141_682_flag=0_multi=133.3037_len=3170	3170	Low-quality	Genome-fragment	No	vOTU_19886	bulk	1	NA	Temperate
VIBRANT_ERR3404773_k141_3559_flag=0_multi=214.9894_len=885586_fragment_2	37144	High-quality	High-quality	No	vOTU_19887	bulk	1	Siphoviridae	Temperate
VIBRANT_ERR3404773_k141_675_flag=0_multi=327.0226_len=5268	5268	Low-quality	Genome-fragment	No	vOTU_19888	bulk	1	NA	Lytic
VIBRANT_ERR3404773_k141_2451_flag=0_multi=16.6665_len=125075_fragment_1	24745	Medium-quality	Genome-fragment	No	vOTU_19889	bulk	1	Siphoviridae	Temperate
VIBRANT_ERR3404773_k141_3937_flag=1_multi=6.0000_len=7569	7569	Low-quality	Genome-fragment	No	vOTU_19890	bulk	1	Siphoviridae	Temperate
VIBRANT_ERR3404773_k141_1102_flag=0_multi=29.7105_len=4548	4548	Low-quality	Genome-fragment	No	vOTU_19891	bulk	1	Siphoviridae	Lytic
VIBRANT_ERR3404773_k141_4102_flag=1_multi=256.5381_len=276495_fragment_2	13219	Low-quality	Genome-fragment	No	vOTU_19892	bulk	1	Siphoviridae	Temperate
VIBRANT_ERR3404773_k141_3319_flag=3_multi=99.0000_len=35699	35699	Complete	High-quality	No	vOTU_19893	bulk	2	Siphoviridae	Temperate
VIBRANT_ERR3404773_k141_5934_flag=0_multi=23.9429_len=17856	17856	Low-quality	Genome-fragment	No	vOTU_19894	bulk	3	Siphoviridae	Temperate
VIBRANT_ERR3404773_k141_1293_flag=0_multi=242.2851_len=15036	15036	Low-quality	Genome-fragment	No	vOTU_19895	bulk	2	Siphoviridae	Temperate
VIBRANT_ERR3404773_k141_3130_flag=0_multi=33.8661_len=5698	5698	Low-quality	Genome-fragment	No	vOTU_19896	bulk	1	Myoviridae	Temperate
VirFinder_ERR3404773_k141_473_flag=0_multi=33.7302_len=8106	8106	Low-quality	Genome-fragment	No	vOTU_19897	bulk	2	NA	Lytic
VirSorter2_ERR3404773_k141_2222||full	5688	Low-quality	Genome-fragment	No	vOTU_19898	bulk	1	NA	Temperate
VIBRANT_ERR3404774_k141_5176_flag=0_multi=10.1507_len=28371	28371	Medium-quality	Genome-fragment	No	vOTU_19902	bulk	1	Siphoviridae	Temperate
VIBRANT_ERR3404774_k141_4876_flag=0_multi=54.0237_len=112890	112890	High-quality	High-quality	No	vOTU_19903	bulk	19	Siphoviridae	Temperate
VIBRANT_ERR3404774_k141_4840_flag=0_multi=19.2955_len=6645	6645	Low-quality	Genome-fragment	No	vOTU_19904	bulk	2	Siphoviridae	Temperate
VIBRANT_ERR3404774_k141_5560_flag=1_multi=8.0000_len=208022_fragment_1	8588	Low-quality	Genome-fragment	No	vOTU_19905	bulk	1	Siphoviridae	Temperate
VIBRANT_ERR3404774_k141_1830_flag=0_multi=16.8263_len=37954	37954	Medium-quality	Genome-fragment	No	vOTU_19906	bulk	8	Myoviridae	Temperate
VIBRANT_ERR3404774_k141_5437_flag=0_multi=15.0665_len=186578_fragment_2	9116	Low-quality	Genome-fragment	No	vOTU_19907	bulk	1	NA	Temperate
VIBRANT_ERR3404774_k141_4402_flag=0_multi=18.8711_len=4642	4642	Low-quality	Genome-fragment	No	vOTU_19908	bulk	1	Siphoviridae	Temperate
VIBRANT_ERR3404774_k141_2468_flag=0_multi=17.4706_len=38682	38682	High-quality	High-quality	No	vOTU_19909	bulk	6	Siphoviridae	Temperate
VirSorter2_ERR3404774_k141_4321||full	3364	Low-quality	Genome-fragment	No	vOTU_19910	bulk	1	Siphoviridae	Temperate
VirSorter2_ERR3404774_k141_5250||full	5456	Low-quality	Genome-fragment	No	vOTU_19911	bulk	1	NA	Temperate
VIBRANT_ERR3404775_k141_2491_flag=0_multi=16.5018_len=11061	11061	Low-quality	Genome-fragment	No	vOTU_19912	bulk	1	Siphoviridae	Temperate
VIBRANT_ERR3404775_k141_6585_flag=1_multi=154.1983_len=116453_fragment_1	47383	High-quality	High-quality	No	vOTU_19913	bulk	6	Siphoviridae	Temperate
VIBRANT_ERR3404775_k141_7191_flag=0_multi=91.0000_len=11137	11137	Low-quality	Genome-fragment	No	vOTU_19914	bulk	3	NA	Temperate
VIBRANT_ERR3404775_k141_6588_flag=0_multi=67.5957_len=42271	42271	High-quality	High-quality	No	vOTU_19915	bulk	2	Siphoviridae	Temperate
VIBRANT_ERR3404775_k141_1094_flag=0_multi=19.9705_len=28523_fragment_1	10641	Medium-quality	Genome-fragment	No	vOTU_19916	bulk	1	NA	Temperate
VIBRANT_ERR3404775_k141_2585_flag=0_multi=24.9815_len=58622_fragment_2	6763	Low-quality	Genome-fragment	No	vOTU_19917	bulk	1	NA	Temperate
VIBRANT_ERR3404775_k141_6837_flag=0_multi=26.7218_len=4253	4253	Low-quality	Genome-fragment	No	vOTU_19918	bulk	1	NA	Temperate
VIBRANT_ERR3404775_k141_6693_flag=0_multi=353.0000_len=8545	8545	High-quality	High-quality	No	vOTU_19919	bulk	4	NA	Lytic
VirSorter2_ERR3404775_k141_1351||full	16006	High-quality	High-quality	No	vOTU_19920	bulk	3	NA	Temperate
VIBRANT_ERR3404776_k141_3878_flag=1_multi=14.0353_len=230851_fragment_1	45540	High-quality	High-quality	No	vOTU_19921	bulk	3	Siphoviridae	Temperate
VIBRANT_ERR3404776_k141_660_flag=1_multi=4.0000_len=4755	4755	Low-quality	Genome-fragment	No	vOTU_19922	bulk	1	NA	Lytic
VirFinder_ERR3404776_k141_1255_flag=1_multi=5.0000_len=3138	3138	Low-quality	Genome-fragment	No	vOTU_19923	bulk	1	NA	Lytic
VIBRANT_ERR3404777_k141_1762_flag=0_multi=114.1378_len=6091	6091	Low-quality	Genome-fragment	No	vOTU_19924	bulk	1	Siphoviridae	Lytic
VIBRANT_ERR3404777_k141_750_flag=0_multi=118.3785_len=8495	8495	Low-quality	Genome-fragment	No	vOTU_19925	bulk	1	Siphoviridae	Temperate
VIBRANT_ERR3404777_k141_1670_flag=1_multi=9.0000_len=150532_fragment_1	44149	High-quality	High-quality	No	vOTU_19926	bulk	9	Siphoviridae	Temperate
VIBRANT_ERR3404780_k141_817_flag=1_multi=4.0000_len=3710	3710	Low-quality	Genome-fragment	No	vOTU_19928	bulk	1	NA	Temperate
VIBRANT_ERR3404780_k141_5544_flag=1_multi=26.9929_len=164525_fragment_1	43004	High-quality	High-quality	No	vOTU_19929	bulk	1	Siphoviridae	Temperate
VIBRANT_ERR3404781_k141_3491_flag=0_multi=5.0000_len=17546	17546	Medium-quality	Genome-fragment	No	vOTU_19931	bulk	1	Peduoviridae	Temperate
VIBRANT_ERR3404781_k141_8764_flag=0_multi=135.0860_len=765034_fragment_3	45980	High-quality	High-quality	No	vOTU_19932	bulk	7	Siphoviridae	Temperate
VIBRANT_ERR3404781_k141_7590_flag=0_multi=150.4272_len=92375	92375	Medium-quality	Genome-fragment	No	vOTU_19933	bulk	16	Peduoviridae	Temperate
VIBRANT_ERR3404781_k141_9276_flag=3_multi=29.0008_len=36031	36031	Complete	High-quality	No	vOTU_19934	bulk	2	Siphoviridae	Lytic
VIBRANT_ERR3404781_k141_7739_flag=0_multi=10.0025_len=774288_fragment_1	48840	High-quality	High-quality	No	vOTU_19935	bulk	1	Siphoviridae	Lytic
VIBRANT_ERR3404781_k141_7739_flag=0_multi=10.0025_len=774288_fragment_2	58607	Medium-quality	Genome-fragment	No	vOTU_19936	bulk	1	Siphoviridae	Temperate
VIBRANT_ERR3404781_k141_4239_flag=0_multi=142.1464_len=12816	12816	Low-quality	Genome-fragment	No	vOTU_19937	bulk	2	NA	Temperate
VIBRANT_ERR3404781_k141_8767_flag=1_multi=11.0000_len=45263	45263	Low-quality	Genome-fragment	No	vOTU_19938	bulk	1	Siphoviridae	Temperate
VIBRANT_ERR3404781_k141_4118_flag=1_multi=9.0000_len=129227_fragment_2	38612	High-quality	High-quality	No	vOTU_19939	bulk	1	Siphoviridae	Temperate
VIBRANT_ERR3404781_k141_6414_flag=1_multi=5.0000_len=5191	5191	Low-quality	Genome-fragment	No	vOTU_19940	bulk	1	NA	Temperate
VIBRANT_ERR3404781_k141_1044_flag=0_multi=5.9849_len=7405	7405	Low-quality	Genome-fragment	No	vOTU_19941	bulk	1	Peduoviridae	Temperate
VirSorter2_ERR3404781_k141_1640||full	4755	Low-quality	Genome-fragment	No	vOTU_19942	bulk	2	Siphoviridae	Temperate
VIBRANT_ERR3404782_k141_4458_flag=1_multi=6.0000_len=3754	3754	Low-quality	Genome-fragment	No	vOTU_19944	bulk	1	Siphoviridae	Lytic
VIBRANT_ERR3404782_k141_1770_flag=0_multi=11.9753_len=19759	19759	Low-quality	Genome-fragment	No	vOTU_19945	bulk	1	NA	Temperate
VIBRANT_ERR3404782_k141_3220_flag=0_multi=62.6589_len=29777	29777	Medium-quality	Genome-fragment	No	vOTU_19946	bulk	3	Siphoviridae	Temperate
VIBRANT_ERR3404782_k141_2606_flag=0_multi=10.9736_len=8475	8475	Low-quality	Genome-fragment	No	vOTU_19947	bulk	1	Myoviridae	Temperate
VIBRANT_ERR3404782_k141_1990_flag=1_multi=5.0000_len=5888	5888	Low-quality	Genome-fragment	No	vOTU_19948	bulk	1	Myoviridae	Temperate
VIBRANT_ERR3404782_k141_4927_flag=1_multi=7.0000_len=148003	148003	Medium-quality	Genome-fragment	No	vOTU_19949	bulk	1	Myoviridae	Temperate
VIBRANT_ERR3404782_k141_4999_flag=1_multi=8.0000_len=11880	11880	Low-quality	Genome-fragment	No	vOTU_19950	bulk	1	Siphoviridae	Temperate
VIBRANT_ERR3404782_k141_353_flag=0_multi=21.0000_len=9039	9039	Low-quality	Genome-fragment	No	vOTU_19951	bulk	1	Myoviridae	Temperate
VIBRANT_ERR3404782_k141_3500_flag=0_multi=12.9941_len=89776_fragment_1	15603	Low-quality	Genome-fragment	No	vOTU_19952	bulk	1	Siphoviridae	Lytic
VIBRANT_ERR3404782_k141_2177_flag=1_multi=8.0000_len=26648	26648	Low-quality	Genome-fragment	No	vOTU_19953	bulk	1	NA	Temperate
VIBRANT_ERR3404782_k141_397_flag=0_multi=10.2886_len=139661_fragment_3	5113	Low-quality	Genome-fragment	No	vOTU_19954	bulk	1	NA	Temperate
VIBRANT_ERR3404782_k141_557_flag=0_multi=10.9211_len=5721	5721	Low-quality	Genome-fragment	No	vOTU_19955	bulk	1	NA	Lytic
VIBRANT_ERR3404782_k141_2724_flag=0_multi=13.9736_len=21796	21796	Low-quality	Genome-fragment	No	vOTU_19956	bulk	1	Siphoviridae	Temperate
VIBRANT_ERR3404782_k141_1753_flag=1_multi=8.0000_len=52927	52927	Low-quality	Genome-fragment	No	vOTU_19957	bulk	1	Myoviridae	Temperate
VIBRANT_ERR3404782_k141_5092_flag=1_multi=5.0000_len=4958	4958	Low-quality	Genome-fragment	No	vOTU_19958	bulk	1	NA	Lytic
VIBRANT_ERR3404782_k141_1141_flag=0_multi=52.9837_len=140614_fragment_1	56035	High-quality	High-quality	No	vOTU_19959	bulk	36	Siphoviridae	Lytic
VIBRANT_ERR3404782_k141_3798_flag=0_multi=19.9975_len=165527_fragment_1	37317	High-quality	High-quality	No	vOTU_19960	bulk	1	Siphoviridae	Temperate
VIBRANT_ERR3404782_k141_4217_flag=0_multi=9.9946_len=74106_fragment_1	38016	Medium-quality	Genome-fragment	No	vOTU_19961	bulk	1	Siphoviridae	Temperate
VIBRANT_ERR3404782_k141_1377_flag=0_multi=60.7833_len=6233	6233	Low-quality	Genome-fragment	No	vOTU_19962	bulk	1	Siphoviridae	Temperate
VIBRANT_ERR3404782_k141_2315_flag=0_multi=10.9900_len=22038	22038	Low-quality	Genome-fragment	No	vOTU_19963	bulk	1	Siphoviridae	Temperate
VIBRANT_ERR3404782_k141_3732_flag=0_multi=13.9723_len=20787	20787	Medium-quality	Genome-fragment	No	vOTU_19964	bulk	1	Siphoviridae	Temperate
VIBRANT_ERR3404782_k141_1345_flag=0_multi=9.9928_len=27585	27585	Medium-quality	Genome-fragment	No	vOTU_19965	bulk	1	Siphoviridae	Temperate
VIBRANT_ERR3404782_k141_2674_flag=0_multi=9.9950_len=39430_fragment_1	23387	Low-quality	Genome-fragment	No	vOTU_19966	bulk	1	Myoviridae	Temperate
VIBRANT_ERR3404782_k141_5362_flag=0_multi=9.8931_len=3845	3845	Low-quality	Genome-fragment	No	vOTU_19967	bulk	1	Siphoviridae	Lytic
VIBRANT_ERR3404782_k141_3693_flag=0_multi=9.9806_len=20569	20569	Low-quality	Genome-fragment	No	vOTU_19968	bulk	1	Siphoviridae	Temperate
VIBRANT_ERR3404782_k141_1937_flag=1_multi=9.0000_len=25651	25651	Medium-quality	Genome-fragment	No	vOTU_19969	bulk	1	Unassigned	Temperate
VIBRANT_ERR3404782_k141_1853_flag=1_multi=6.9917_len=16140	16140	Low-quality	Genome-fragment	No	vOTU_19970	bulk	1	Myoviridae	Temperate
VIBRANT_ERR3404782_k141_964_flag=1_multi=7.0000_len=12803	12803	Low-quality	Genome-fragment	No	vOTU_19971	bulk	1	NA	Temperate
VirSorter2_ERR3404782_k141_3047||full	4704	Low-quality	Genome-fragment	No	vOTU_19972	bulk	1	NA	Lytic
VIBRANT_ERR3404783_k141_14246_flag=1_multi=7.0000_len=13603	13603	Low-quality	Genome-fragment	No	vOTU_19975	bulk	2	Siphoviridae	Temperate
VIBRANT_ERR3404783_k141_8394_flag=0_multi=15.9760_len=38300	38300	High-quality	High-quality	No	vOTU_19976	bulk	2	Peduoviridae	Temperate
VIBRANT_ERR3404783_k141_12717_flag=0_multi=42.1826_len=36522	36522	High-quality	High-quality	No	vOTU_19977	bulk	2	Peduoviridae	Temperate
VIBRANT_ERR3404783_k141_18569_flag=1_multi=5.0000_len=11482	11482	Low-quality	Genome-fragment	No	vOTU_19978	bulk	1	Siphoviridae	Temperate
VIBRANT_ERR3404783_k141_15059_flag=0_multi=40.0243_len=26082_fragment_1	10446	Low-quality	Genome-fragment	No	vOTU_19979	bulk	1	Podoviridae	Lytic
VIBRANT_ERR3404783_k141_7799_flag=1_multi=9.9889_len=10685	10685	Low-quality	Genome-fragment	No	vOTU_19980	bulk	2	Siphoviridae	Lytic
VIBRANT_ERR3404783_k141_5572_flag=1_multi=4.0000_len=4050	4050	Low-quality	Genome-fragment	No	vOTU_19981	bulk	1	NA	Temperate
VirSorter2_ERR3404783_k141_15110||full	3779	Low-quality	Genome-fragment	No	vOTU_19982	bulk	1	Siphoviridae	Temperate
VIBRANT_ERR3404784_k141_9353_flag=0_multi=6.9703_len=4582	4582	Low-quality	Genome-fragment	No	vOTU_19988	bulk	1	Siphoviridae	Temperate
VIBRANT_ERR3404784_k141_7599_flag=0_multi=27.1038_len=338538_fragment_1	48825	High-quality	High-quality	No	vOTU_19989	bulk	1	Siphoviridae	Temperate
VIBRANT_ERR3404784_k141_18428_flag=1_multi=4.0000_len=6439	6439	Low-quality	Genome-fragment	No	vOTU_19990	bulk	1	Siphoviridae	Lytic
VIBRANT_ERR3404784_k141_2431_flag=0_multi=60.7388_len=5194	5194	Low-quality	Genome-fragment	No	vOTU_19991	bulk	1	NA	Temperate
VIBRANT_ERR3404784_k141_9719_flag=1_multi=19.9863_len=65253_fragment_1	22978	Medium-quality	Genome-fragment	No	vOTU_19992	bulk	4	Peduoviridae	Temperate
VIBRANT_ERR3404784_k141_13646_flag=1_multi=4.0000_len=4873	4873	Low-quality	Genome-fragment	No	vOTU_19993	bulk	1	NA	Lytic
VIBRANT_ERR3404784_k141_19447_flag=1_multi=9.0000_len=5824	5824	Low-quality	Genome-fragment	No	vOTU_19994	bulk	1	NA	Lytic
VIBRANT_ERR3404784_k141_4511_flag=1_multi=4.0000_len=3636	3636	Low-quality	Genome-fragment	No	vOTU_19995	bulk	1	Podoviridae	Temperate
VIBRANT_ERR3404784_k141_18559_flag=0_multi=284.5720_len=29336_fragment_1	12651	Low-quality	Genome-fragment	No	vOTU_19996	bulk	1	NA	Temperate
VIBRANT_ERR3404784_k141_6722_flag=1_multi=4.0000_len=5950	5950	Low-quality	Genome-fragment	No	vOTU_19997	bulk	1	Siphoviridae	Temperate
VIBRANT_ERR3404784_k141_17690_flag=3_multi=57.0012_len=47817	47817	Complete	High-quality	No	vOTU_19998	bulk	2	Siphoviridae	Lytic
VIBRANT_ERR3404784_k141_15843_flag=0_multi=11.0000_len=165047	165047	Medium-quality	Genome-fragment	No	vOTU_19999	bulk	14	Myoviridae	Lytic
VIBRANT_ERR3404784_k141_1914_flag=0_multi=28.1556_len=193552_fragment_1	31903	High-quality	High-quality	No	vOTU_20000	bulk	1	Peduoviridae	Temperate
VIBRANT_ERR3404784_k141_20257_flag=1_multi=4.9248_len=5623	5623	Low-quality	Genome-fragment	No	vOTU_20001	bulk	1	Siphoviridae	Temperate
VIBRANT_ERR3404784_k141_21386_flag=1_multi=5.0000_len=5058	5058	Low-quality	Genome-fragment	No	vOTU_20002	bulk	1	Siphoviridae	Lytic
VIBRANT_ERR3404784_k141_16287_flag=0_multi=27.0129_len=189374_fragment_1	34879	High-quality	High-quality	No	vOTU_20003	bulk	2	Peduoviridae	Lytic
VIBRANT_ERR3404784_k141_1428_flag=0_multi=125.7110_len=40129	40129	High-quality	High-quality	No	vOTU_20004	bulk	5	Siphoviridae	Temperate
VIBRANT_ERR3404784_k141_6047_flag=0_multi=32.8231_len=8101	8101	Low-quality	Genome-fragment	No	vOTU_20005	bulk	2	NA	Temperate
VIBRANT_ERR3404784_k141_10491_flag=1_multi=3.9562_len=8218	8218	Low-quality	Genome-fragment	No	vOTU_20006	bulk	1	Siphoviridae	Temperate
VIBRANT_ERR3404784_k141_8114_flag=1_multi=4.9070_len=11909	11909	Low-quality	Genome-fragment	No	vOTU_20007	bulk	2	Siphoviridae	Temperate
VirSorter2_ERR3404784_k141_6482||0_partial	40765	High-quality	High-quality	No	vOTU_20008	bulk	2	Siphoviridae	Temperate
VirSorter2_ERR3404784_k141_15541||full	3285	Low-quality	Genome-fragment	No	vOTU_20009	bulk	1	NA	Temperate
VIBRANT_ERR3404785_k141_526_flag=0_multi=235.9188_len=127542_fragment_1	32827	Medium-quality	Genome-fragment	No	vOTU_20013	bulk	1	Podoviridae	Temperate
VIBRANT_ERR3404785_k141_1140_flag=0_multi=287.0676_len=59460_fragment_1	15314	Low-quality	Genome-fragment	No	vOTU_20014	bulk	1	Peduoviridae	Temperate
VIBRANT_ERR3404785_k141_463_flag=0_multi=250.4702_len=20903_fragment_1	7714	Low-quality	Genome-fragment	No	vOTU_20015	bulk	2	Peduoviridae	Temperate
VIBRANT_ERR3404785_k141_752_flag=1_multi=10.0000_len=41964	41964	High-quality	High-quality	No	vOTU_20016	bulk	1	Siphoviridae	Temperate
VIBRANT_ERR3404785_k141_1248_flag=0_multi=235.6025_len=26153	26153	Medium-quality	Genome-fragment	No	vOTU_20017	bulk	1	Siphoviridae	Temperate
VIBRANT_ERR3404785_k141_2995_flag=0_multi=29.2871_len=867427_fragment_6	36715	High-quality	High-quality	No	vOTU_20018	bulk	1	NA	Temperate
VIBRANT_ERR3404785_k141_2729_flag=0_multi=10.9983_len=256486_fragment_1	57255	High-quality	High-quality	No	vOTU_20019	bulk	4	Siphoviridae	Temperate
VIBRANT_ERR3404785_k141_1065_flag=1_multi=7.0000_len=25173	25173	Low-quality	Genome-fragment	No	vOTU_20020	bulk	1	Siphoviridae	Temperate
VIBRANT_ERR3404786_k141_2887_flag=0_multi=7.0519_len=21931	21931	Medium-quality	Genome-fragment	No	vOTU_20023	bulk	2	Siphoviridae	Temperate
VIBRANT_ERR3404786_k141_3545_flag=1_multi=4.9886_len=8197	8197	Low-quality	Genome-fragment	No	vOTU_20024	bulk	1	Unassigned	Lytic
VIBRANT_ERR3404786_k141_4450_flag=0_multi=29.9860_len=91122_fragment_2	56396	Medium-quality	Genome-fragment	No	vOTU_20025	bulk	4	Siphoviridae	Temperate
VIBRANT_ERR3404786_k141_4899_flag=1_multi=6.0000_len=15471	15471	Low-quality	Genome-fragment	No	vOTU_20026	bulk	1	Myoviridae	Temperate
VIBRANT_ERR3404786_k141_3950_flag=0_multi=25.9888_len=98352_fragment_1	32977	Medium-quality	Genome-fragment	No	vOTU_20027	bulk	1	Siphoviridae	Temperate
VIBRANT_ERR3404786_k141_319_flag=1_multi=5.0000_len=4629	4629	Low-quality	Genome-fragment	No	vOTU_20028	bulk	1	Siphoviridae	Lytic
VIBRANT_ERR3404786_k141_3843_flag=1_multi=7.0000_len=16959	16959	Low-quality	Genome-fragment	No	vOTU_20029	bulk	1	Siphoviridae	Temperate
VIBRANT_ERR3404786_k141_279_flag=1_multi=4.0000_len=4610	4610	Low-quality	Genome-fragment	No	vOTU_20030	bulk	1	Siphoviridae	Temperate
VIBRANT_ERR3404786_k141_3034_flag=1_multi=6.0000_len=3689	3689	Low-quality	Genome-fragment	No	vOTU_20031	bulk	1	Siphoviridae	Lytic
VIBRANT_ERR3404786_k141_1301_flag=0_multi=2178.6324_len=57501	57501	High-quality	High-quality	No	vOTU_20032	bulk	2	Myoviridae	Temperate
VIBRANT_ERR3404786_k141_1332_flag=1_multi=7.0000_len=14282	14282	Low-quality	Genome-fragment	No	vOTU_20033	bulk	1	Siphoviridae	Temperate
VIBRANT_ERR3404787_k141_12151_flag=1_multi=4.0000_len=3262	3262	Low-quality	Genome-fragment	No	vOTU_20034	bulk	1	NA	Lytic
VIBRANT_ERR3404787_k141_9374_flag=1_multi=5.0000_len=6354	6354	Low-quality	Genome-fragment	No	vOTU_20035	bulk	2	NA	Temperate
VIBRANT_ERR3404787_k141_2257_flag=1_multi=7.0000_len=7111	7111	Low-quality	Genome-fragment	No	vOTU_20036	bulk	1	NA	Temperate
VIBRANT_ERR3404787_k141_7610_flag=0_multi=6.9560_len=3141	3141	Low-quality	Genome-fragment	No	vOTU_20037	bulk	1	NA	Temperate
VIBRANT_ERR3404787_k141_11416_flag=0_multi=9.9765_len=17000	17000	Low-quality	Genome-fragment	No	vOTU_20038	bulk	1	NA	Temperate
VIBRANT_ERR3404787_k141_8350_flag=0_multi=16.8408_len=4563	4563	Low-quality	Genome-fragment	No	vOTU_20039	bulk	1	Siphoviridae	Temperate
VIBRANT_ERR3404787_k141_11626_flag=1_multi=7.0000_len=27704	27704	Medium-quality	Genome-fragment	No	vOTU_20040	bulk	2	Siphoviridae	Temperate
VIBRANT_ERR3404787_k141_8429_flag=0_multi=12.9625_len=7179	7179	Low-quality	Genome-fragment	No	vOTU_20041	bulk	1	Siphoviridae	Temperate
VirSorter2_ERR3404787_k141_515||0_partial	3863	Medium-quality	Genome-fragment	No	vOTU_20042	bulk	1	NA	Temperate
VIBRANT_ERR3404788_k141_3842_flag=3_multi=250.0023_len=109425	109425	Complete	High-quality	No	vOTU_20043	bulk	6	Siphoviridae	Temperate
VIBRANT_ERR3404788_k141_3760_flag=0_multi=308.5085_len=5073	5073	Low-quality	Genome-fragment	No	vOTU_20044	bulk	1	NA	Temperate
VIBRANT_ERR3404788_k141_1656_flag=1_multi=3.0000_len=3796	3796	Low-quality	Genome-fragment	No	vOTU_20045	bulk	1	NA	Temperate
VIBRANT_ERR3404788_k141_456_flag=0_multi=221.9387_len=54030_fragment_1	10982	Low-quality	Genome-fragment	No	vOTU_20046	bulk	1	Drexlerviridae	Temperate
VIBRANT_ERR3404789_k141_3314_flag=1_multi=7.0000_len=29791	29791	Medium-quality	Genome-fragment	No	vOTU_20047	bulk	5	Siphoviridae	Lytic
VIBRANT_ERR3404789_k141_3536_flag=0_multi=35.5871_len=3871	3871	Low-quality	Genome-fragment	No	vOTU_20048	bulk	1	Siphoviridae	Temperate
VIBRANT_ERR3404789_k141_1652_flag=0_multi=39.9325_len=3978	3978	Low-quality	Genome-fragment	No	vOTU_20049	bulk	1	Siphoviridae	Temperate
VIBRANT_ERR3404789_k141_297_flag=0_multi=59.9281_len=36255	36255	High-quality	High-quality	No	vOTU_20050	bulk	1	Siphoviridae	Temperate
VIBRANT_ERR3404789_k141_2328_flag=0_multi=34.8395_len=54380_fragment_1	36661	High-quality	High-quality	No	vOTU_20051	bulk	1	Siphoviridae	Temperate
VIBRANT_ERR3404789_k141_5198_flag=0_multi=35.9378_len=37371	37371	Complete	High-quality	No	vOTU_20052	bulk	2	Siphoviridae	Temperate
VIBRANT_ERR3404789_k141_3595_flag=0_multi=33.6145_len=3908	3908	Low-quality	Genome-fragment	No	vOTU_20053	bulk	1	NA	Temperate
VIBRANT_ERR3404789_k141_1989_flag=0_multi=46.6757_len=3937	3937	Low-quality	Genome-fragment	No	vOTU_20054	bulk	1	NA	Lytic
VIBRANT_ERR3404789_k141_1616_flag=0_multi=58.0000_len=4019	4019	Low-quality	Genome-fragment	No	vOTU_20055	bulk	1	NA	Temperate
VirFinder_ERR3404789_k141_3732_flag=0_multi=48.7188_len=3896	3896	Low-quality	Genome-fragment	No	vOTU_20056	bulk	1	NA	Lytic
VIBRANT_ERR3404791_k141_1447_flag=0_multi=73.8221_len=9168	9168	Low-quality	Genome-fragment	No	vOTU_20058	bulk	2	Siphoviridae	Temperate
VIBRANT_ERR3404791_k141_4985_flag=0_multi=107.2882_len=22718	22718	Low-quality	Genome-fragment	No	vOTU_20059	bulk	6	Siphoviridae	Temperate
VIBRANT_ERR3404791_k141_4589_flag=1_multi=6.0000_len=11086	11086	Low-quality	Genome-fragment	No	vOTU_20060	bulk	1	Siphoviridae	Temperate
VIBRANT_ERR3404791_k141_1796_flag=0_multi=94.9008_len=20987	20987	Low-quality	Genome-fragment	No	vOTU_20061	bulk	1	Siphoviridae	Temperate
VIBRANT_ERR3404791_k141_8230_flag=0_multi=65.9584_len=68922_fragment_1	13151	High-quality	High-quality	No	vOTU_20062	bulk	1	NA	Temperate
VIBRANT_ERR3404791_k141_7460_flag=1_multi=134.9475_len=112478_fragment_3	18709	Low-quality	Genome-fragment	No	vOTU_20063	bulk	1	Herelleviridae	Temperate
VIBRANT_ERR3404791_k141_4604_flag=0_multi=58.5579_len=190819_fragment_1	7007	Medium-quality	Genome-fragment	No	vOTU_20064	bulk	1	NA	Temperate
VIBRANT_ERR3404791_k141_6653_flag=0_multi=81.5622_len=3350	3350	Low-quality	Genome-fragment	No	vOTU_20065	bulk	1	Siphoviridae	Lytic
VirFinder_ERR3404791_k141_2600_flag=1_multi=23.7611_len=3845	3845	Low-quality	Genome-fragment	No	vOTU_20066	bulk	1	NA	Lytic
VirSorter2_ERR3404791_k141_7250||full	5179	Low-quality	Genome-fragment	No	vOTU_20067	bulk	2	NA	Lytic
VIBRANT_ERR3404792_k141_857_flag=0_multi=128.1455_len=128524_fragment_2	47211	High-quality	High-quality	No	vOTU_20068	bulk	1	Siphoviridae	Temperate
VirSorter2_ERR3404792_k141_145||full	14498	Low-quality	Genome-fragment	No	vOTU_20069	bulk	1	Siphoviridae	Lytic
VirSorter2_ERR3404792_k141_1128||full	3235	Low-quality	Genome-fragment	No	vOTU_20070	bulk	1	NA	Lytic
VIBRANT_ERR3404793_k141_3135_flag=0_multi=76.2548_len=249486_fragment_2	36658	High-quality	High-quality	No	vOTU_20071	bulk	2	Peduoviridae	Lytic
VIBRANT_ERR3404793_k141_6652_flag=0_multi=77.0053_len=242762_fragment_1	53593	High-quality	High-quality	No	vOTU_20072	bulk	1	Siphoviridae	Temperate
VIBRANT_ERR3404793_k141_6612_flag=0_multi=82.9973_len=485607_fragment_2	33791	High-quality	High-quality	No	vOTU_20073	bulk	2	Peduoviridae	Temperate
VIBRANT_ERR3404794_k141_6541_flag=0_multi=33.4508_len=26054	26054	Medium-quality	Genome-fragment	No	vOTU_20077	bulk	1	Siphoviridae	Lytic
VIBRANT_ERR3404794_k141_1160_flag=1_multi=4.0000_len=3682	3682	Low-quality	Genome-fragment	No	vOTU_20078	bulk	1	Siphoviridae	Temperate
VIBRANT_ERR3404794_k141_7709_flag=1_multi=12.0000_len=43012	43012	High-quality	High-quality	No	vOTU_20079	bulk	3	Siphoviridae	Temperate
VIBRANT_ERR3404794_k141_4589_flag=1_multi=6.0000_len=4373	4373	Low-quality	Genome-fragment	No	vOTU_20080	bulk	1	Siphoviridae	Temperate
VIBRANT_ERR3404794_k141_6278_flag=0_multi=25.9652_len=31736	31736	High-quality	High-quality	No	vOTU_20081	bulk	1	Peduoviridae	Temperate
VIBRANT_ERR3404794_k141_3118_flag=0_multi=16.9823_len=39886	39886	High-quality	High-quality	No	vOTU_20082	bulk	3	Siphoviridae	Temperate
VIBRANT_ERR3404794_k141_3220_flag=0_multi=40.1409_len=27919	27919	Medium-quality	Genome-fragment	No	vOTU_20083	bulk	3	Siphoviridae	Temperate
VirFinder_ERR3404794_k141_5391_flag=1_multi=4.0000_len=4560	4560	Low-quality	Genome-fragment	No	vOTU_20084	bulk	2	Siphoviridae	Lytic
VirSorter2_ERR3404794_k141_1783||full	9440	Low-quality	Genome-fragment	No	vOTU_20085	bulk	1	Siphoviridae	Lytic
VirSorter2_ERR3404794_k141_2900||full	12560	Low-quality	Genome-fragment	No	vOTU_20086	bulk	2	NA	Temperate
VIBRANT_ERR3404795_k141_336_flag=0_multi=537.8013_len=13582	13582	Low-quality	Genome-fragment	No	vOTU_20087	bulk	1	Siphoviridae	Temperate
VIBRANT_ERR3404795_k141_879_flag=0_multi=618.0517_len=12635	12635	Low-quality	Genome-fragment	No	vOTU_20088	bulk	1	Siphoviridae	Temperate
VIBRANT_ERR3404795_k141_3888_flag=0_multi=391.5614_len=39362	39362	Medium-quality	Genome-fragment	No	vOTU_20089	bulk	4	Siphoviridae	Temperate
VIBRANT_ERR3404795_k141_1220_flag=0_multi=523.5682_len=26786	26786	Medium-quality	Genome-fragment	No	vOTU_20090	bulk	1	Siphoviridae	Temperate
VIBRANT_ERR3404795_k141_3742_flag=0_multi=459.5804_len=14399	14399	Medium-quality	Genome-fragment	No	vOTU_20091	bulk	1	Siphoviridae	Temperate
VIBRANT_ERR3404795_k141_3834_flag=0_multi=416.7905_len=8465	8465	Low-quality	Genome-fragment	No	vOTU_20092	bulk	1	NA	Temperate
VIBRANT_ERR3404796_k141_528_flag=1_multi=4.0000_len=4841	4841	Low-quality	Genome-fragment	No	vOTU_20093	bulk	1	NA	Temperate
VIBRANT_ERR3404796_k141_1230_flag=0_multi=68.4398_len=316068_fragment_1	44041	High-quality	High-quality	No	vOTU_20094	bulk	5	Siphoviridae	Temperate
VIBRANT_ERR3404796_k141_1482_flag=0_multi=361.0507_len=239964_fragment_2	40785	High-quality	High-quality	No	vOTU_20095	bulk	5	Siphoviridae	Temperate
VIBRANT_ERR3404796_k141_1766_flag=3_multi=2167.4516_len=40389	40389	Complete	High-quality	No	vOTU_20096	bulk	4	Siphoviridae	Temperate
VIBRANT_ERR3404796_k141_801_flag=0_multi=35.0000_len=34402	34402	High-quality	High-quality	No	vOTU_20097	bulk	1	Myoviridae	Temperate
VirSorter2_ERR3404796_k141_970||0_partial	5659	High-quality	High-quality	No	vOTU_20098	bulk	1	Siphoviridae	Temperate
VirSorter2_ERR3404796_k141_1500||0_partial	45600	Medium-quality	Genome-fragment	No	vOTU_20099	bulk	1	Siphoviridae	Temperate
VIBRANT_ERR3404798_k141_9943_flag=0_multi=140.2805_len=59755_fragment_1	35215	High-quality	High-quality	No	vOTU_20104	bulk	2	Siphoviridae	Lytic
VIBRANT_ERR3404798_k141_7905_flag=0_multi=55.3781_len=9310	9310	Low-quality	Genome-fragment	No	vOTU_20105	bulk	1	Siphoviridae	Temperate
VIBRANT_ERR3404798_k141_4732_flag=1_multi=5.0000_len=10401	10401	Low-quality	Genome-fragment	No	vOTU_20106	bulk	2	NA	Temperate
VIBRANT_ERR3404798_k141_1092_flag=0_multi=56.2899_len=23584	23584	Medium-quality	Genome-fragment	No	vOTU_20107	bulk	2	Siphoviridae	Temperate
VIBRANT_ERR3404798_k141_8387_flag=0_multi=28.8383_len=5608	5608	Low-quality	Genome-fragment	No	vOTU_20108	bulk	1	Siphoviridae	Temperate
VIBRANT_ERR3404798_k141_6404_flag=0_multi=100.0000_len=3301	3301	Low-quality	Genome-fragment	No	vOTU_20109	bulk	1	Siphoviridae	Lytic
VIBRANT_ERR3404798_k141_3010_flag=1_multi=5.0000_len=5292	5292	Low-quality	Genome-fragment	No	vOTU_20110	bulk	1	Siphoviridae	Temperate
VIBRANT_ERR3404798_k141_9303_flag=1_multi=5.0000_len=8601	8601	Low-quality	Genome-fragment	No	vOTU_20111	bulk	1	Siphoviridae	Temperate
VIBRANT_ERR3404798_k141_9685_flag=0_multi=43.9548_len=15229	15229	Low-quality	Genome-fragment	No	vOTU_20112	bulk	1	Siphoviridae	Temperate
VIBRANT_ERR3404798_k141_3269_flag=1_multi=5.0000_len=6365	6365	Low-quality	Genome-fragment	No	vOTU_20113	bulk	1	Siphoviridae	Lytic
VIBRANT_ERR3404798_k141_123_flag=1_multi=5.0000_len=5171	5171	Low-quality	Genome-fragment	No	vOTU_20114	bulk	1	Siphoviridae	Temperate
VIBRANT_ERR3404798_k141_1643_flag=0_multi=60.4470_len=4915	4915	Low-quality	Genome-fragment	No	vOTU_20115	bulk	1	Siphoviridae	Temperate
VirSorter2_ERR3404798_k141_4020||full	9247	Low-quality	Genome-fragment	No	vOTU_20116	bulk	1	Siphoviridae	Lytic
VIBRANT_ERR3404799_k141_1941_flag=1_multi=4.0000_len=4295	4295	Low-quality	Genome-fragment	No	vOTU_20118	bulk	1	Siphoviridae	Temperate
VIBRANT_ERR3404799_k141_5899_flag=0_multi=83.8089_len=3244	3244	Low-quality	Genome-fragment	No	vOTU_20119	bulk	1	Siphoviridae	Temperate
VIBRANT_ERR3404799_k141_11112_flag=0_multi=94.4265_len=5255	5255	Low-quality	Genome-fragment	No	vOTU_20120	bulk	1	Siphoviridae	Temperate
VIBRANT_ERR3404799_k141_1671_flag=0_multi=55.9443_len=43580	43580	High-quality	High-quality	No	vOTU_20121	bulk	8	NA	Temperate
VIBRANT_ERR3404799_k141_19899_flag=0_multi=78.5847_len=15695	15695	Low-quality	Genome-fragment	No	vOTU_20122	bulk	1	Siphoviridae	Lytic
VIBRANT_ERR3404799_k141_3679_flag=0_multi=110.3730_len=3717	3717	Low-quality	Genome-fragment	No	vOTU_20123	bulk	1	Siphoviridae	Lytic
VIBRANT_ERR3404799_k141_16388_flag=0_multi=55.8578_len=17164	17164	Low-quality	Genome-fragment	No	vOTU_20124	bulk	2	Siphoviridae	Temperate
VirSorter2_ERR3404799_k141_8509||full	3327	Medium-quality	Genome-fragment	No	vOTU_20125	bulk	1	NA	Lytic
VIBRANT_ERR3404800_k141_1762_flag=0_multi=6.9845_len=28973	28973	Medium-quality	Genome-fragment	No	vOTU_20128	bulk	1	Siphoviridae	Temperate
VIBRANT_ERR3404800_k141_2564_flag=0_multi=25.9848_len=133542_fragment_1	19131	Low-quality	Genome-fragment	No	vOTU_20129	bulk	2	Siphoviridae	Temperate
VIBRANT_ERR3404800_k141_1508_flag=1_multi=7.0000_len=24047	24047	Low-quality	Genome-fragment	No	vOTU_20130	bulk	1	Unassigned	Temperate
VIBRANT_ERR3404800_k141_63_flag=1_multi=6.9919_len=10482	10482	Low-quality	Genome-fragment	No	vOTU_20131	bulk	1	Siphoviridae	Temperate
VIBRANT_ERR3404800_k141_3020_flag=0_multi=27.6773_len=956858_fragment_1	42432	High-quality	High-quality	No	vOTU_20132	bulk	6	Siphoviridae	Lytic
VIBRANT_ERR3404800_k141_1659_flag=0_multi=65.9255_len=38507	38507	High-quality	High-quality	No	vOTU_20133	bulk	1	Myoviridae	Temperate
VIBRANT_ERR3404800_k141_2446_flag=0_multi=27.9929_len=175074_fragment_1	23803	Low-quality	Genome-fragment	No	vOTU_20134	bulk	4	Siphoviridae	Lytic
VirSorter2_ERR3404800_k141_2716||full	3762	Low-quality	Genome-fragment	No	vOTU_20135	bulk	1	NA	Lytic
VIBRANT_ERR3404801_k141_2316_flag=1_multi=15.0000_len=8013	8013	Low-quality	Genome-fragment	No	vOTU_20138	bulk	1	Siphoviridae	Temperate
VIBRANT_ERR3404801_k141_4888_flag=0_multi=262.0000_len=32757	32757	Medium-quality	Genome-fragment	No	vOTU_20139	bulk	1	Siphoviridae	Temperate
VIBRANT_ERR3404801_k141_3159_flag=0_multi=12.0251_len=94377_fragment_2	36561	High-quality	High-quality	No	vOTU_20140	bulk	1	Siphoviridae	Temperate
VIBRANT_ERR3404801_k141_3618_flag=0_multi=6.9902_len=13554	13554	Medium-quality	Genome-fragment	No	vOTU_20141	bulk	1	Salasmaviridae	Lytic
VIBRANT_ERR3404801_k141_604_flag=1_multi=8.0000_len=42300	42300	High-quality	High-quality	No	vOTU_20142	bulk	1	Siphoviridae	Temperate
VIBRANT_ERR3404801_k141_96_flag=0_multi=7.9713_len=5512	5512	Low-quality	Genome-fragment	No	vOTU_20143	bulk	2	Salasmaviridae	Lytic
VIBRANT_ERR3404802_k141_4370_flag=1_multi=6.0000_len=8754	8754	Low-quality	Genome-fragment	No	vOTU_20145	bulk	1	NA	Temperate
VIBRANT_ERR3404802_k141_4710_flag=0_multi=9.0629_len=52646	52646	Medium-quality	Genome-fragment	No	vOTU_20146	bulk	21	Siphoviridae	Lytic
VIBRANT_ERR3404802_k141_14776_flag=0_multi=6.9970_len=43872	43872	High-quality	High-quality	No	vOTU_20147	bulk	1	Siphoviridae	Temperate
VIBRANT_ERR3404802_k141_2608_flag=0_multi=11.1474_len=12370	12370	Low-quality	Genome-fragment	No	vOTU_20148	bulk	1	Siphoviridae	Lytic
VirSorter2_ERR3404802_k141_7504||full	10114	Low-quality	Genome-fragment	No	vOTU_20149	bulk	7	NA	Lytic
VirSorter2_ERR3404802_k141_12354||full	7464	Low-quality	Genome-fragment	No	vOTU_20150	bulk	1	Siphoviridae	Temperate
VIBRANT_ERR3404803_k141_484_flag=1_multi=4.0000_len=4807	4807	Low-quality	Genome-fragment	No	vOTU_20152	bulk	1	NA	Temperate
VIBRANT_ERR3404803_k141_243_flag=0_multi=7.4683_len=7241	7241	Low-quality	Genome-fragment	No	vOTU_20153	bulk	1	NA	Temperate
VIBRANT_ERR3404803_k141_3529_flag=0_multi=426.3865_len=276567_fragment_4	41998	High-quality	High-quality	No	vOTU_20154	bulk	4	Siphoviridae	Temperate
VIBRANT_ERR3404803_k141_3274_flag=1_multi=5.0000_len=4640	4640	Low-quality	Genome-fragment	No	vOTU_20155	bulk	1	NA	Temperate
VIBRANT_ERR3404803_k141_5029_flag=1_multi=5.0000_len=4404	4404	Low-quality	Genome-fragment	No	vOTU_20156	bulk	1	Podoviridae	Temperate
VIBRANT_ERR3404803_k141_2164_flag=1_multi=5.0000_len=5393	5393	Low-quality	Genome-fragment	No	vOTU_20157	bulk	1	NA	Temperate
VIBRANT_ERR3404803_k141_4171_flag=0_multi=48.9550_len=47092	47092	High-quality	High-quality	No	vOTU_20158	bulk	11	NA	Temperate
VIBRANT_ERR3404803_k141_4009_flag=1_multi=5.0000_len=4358	4358	Low-quality	Genome-fragment	No	vOTU_20159	bulk	1	NA	Temperate
VIBRANT_ERR3404803_k141_4142_flag=0_multi=11.9972_len=86473_fragment_1	39555	High-quality	High-quality	No	vOTU_20160	bulk	1	Siphoviridae	Temperate
VIBRANT_ERR3404803_k141_1054_flag=0_multi=35.9885_len=134329_fragment_1	28660	Medium-quality	Genome-fragment	No	vOTU_20161	bulk	3	Siphoviridae	Temperate
VirFinder_ERR3404803_k141_1705_flag=1_multi=5.0000_len=4144	4144	Low-quality	Genome-fragment	No	vOTU_20162	bulk	1	NA	Temperate
VirSorter2_ERR3404803_k141_3592||0_partial	13201	Low-quality	Genome-fragment	No	vOTU_20163	bulk	1	Siphoviridae	Temperate
VIBRANT_ERR3404804_k141_3075_flag=1_multi=10.9968_len=70917_fragment_1	14821	Low-quality	Genome-fragment	No	vOTU_20165	bulk	2	Peduoviridae	Temperate
VIBRANT_ERR3404804_k141_2838_flag=0_multi=8.8406_len=228973_fragment_1	14184	Low-quality	Genome-fragment	No	vOTU_20166	bulk	1	Siphoviridae	Temperate
VIBRANT_ERR3404804_k141_2630_flag=0_multi=9.9960_len=49409_fragment_1	17551	Low-quality	Genome-fragment	No	vOTU_20167	bulk	1	Siphoviridae	Temperate
VIBRANT_ERR3404804_k141_5253_flag=0_multi=12.9781_len=12181	12181	Low-quality	Genome-fragment	No	vOTU_20168	bulk	1	Myoviridae	Lytic
VIBRANT_ERR3404804_k141_5828_flag=0_multi=10.0000_len=20771	20771	Low-quality	Genome-fragment	No	vOTU_20169	bulk	1	Myoviridae	Temperate
VIBRANT_ERR3404804_k141_3418_flag=0_multi=8.7586_len=29641_fragment_1	14449	Low-quality	Genome-fragment	No	vOTU_20170	bulk	1	Myoviridae	Temperate
VIBRANT_ERR3404804_k141_3837_flag=0_multi=9.3475_len=69988_fragment_1	17604	Low-quality	Genome-fragment	No	vOTU_20171	bulk	1	Siphoviridae	Temperate
VIBRANT_ERR3404804_k141_4246_flag=1_multi=8.9684_len=5457	5457	Low-quality	Genome-fragment	No	vOTU_20172	bulk	1	Siphoviridae	Lytic
VIBRANT_ERR3404804_k141_1105_flag=1_multi=8.9797_len=17516	17516	Low-quality	Genome-fragment	No	vOTU_20173	bulk	1	Siphoviridae	Temperate
VIBRANT_ERR3404805_k141_3847_flag=1_multi=4.0000_len=6660	6660	Low-quality	Genome-fragment	No	vOTU_20175	bulk	1	Siphoviridae	Temperate
VIBRANT_ERR3404805_k141_4070_flag=0_multi=9.9983_len=195057_fragment_1	42728	High-quality	High-quality	No	vOTU_20176	bulk	10	Siphoviridae	Temperate
VIBRANT_ERR3404805_k141_1459_flag=0_multi=11.9926_len=37417	37417	High-quality	High-quality	No	vOTU_20177	bulk	2	Siphoviridae	Temperate
VIBRANT_ERR3404805_k141_5568_flag=0_multi=16.9790_len=16870	16870	Low-quality	Genome-fragment	No	vOTU_20178	bulk	5	Siphoviridae	Temperate
VIBRANT_ERR3404805_k141_1479_flag=0_multi=15.8461_len=18838	18838	Low-quality	Genome-fragment	No	vOTU_20179	bulk	1	Siphoviridae	Temperate
VIBRANT_ERR3404805_k141_8153_flag=1_multi=29.9912_len=145697_fragment_2	36878	Medium-quality	Genome-fragment	No	vOTU_20180	bulk	14	Siphoviridae	Temperate
VirSorter2_ERR3404805_k141_12482||full	5865	Low-quality	Genome-fragment	No	vOTU_20181	bulk	1	NA	Temperate
VIBRANT_ERR3404806_k141_5183_flag=0_multi=38.0327_len=146450_fragment_2	24456	Medium-quality	Genome-fragment	No	vOTU_20182	bulk	1	Siphoviridae	Temperate
VIBRANT_ERR3404806_k141_2525_flag=1_multi=6.0000_len=6720	6720	Low-quality	Genome-fragment	No	vOTU_20183	bulk	1	NA	Lytic
VirSorter2_ERR3404806_k141_3371||full	15780	Low-quality	Genome-fragment	No	vOTU_20184	bulk	1	Siphoviridae	Temperate
VIBRANT_ERR3404807_k141_1254_flag=1_multi=6.0000_len=12425	12425	Low-quality	Genome-fragment	No	vOTU_20186	bulk	3	Siphoviridae	Lytic
VIBRANT_ERR3404807_k141_239_flag=0_multi=50.8791_len=19645_fragment_1	11028	Low-quality	Genome-fragment	No	vOTU_20187	bulk	2	NA	Lytic
VIBRANT_ERR3404807_k141_417_flag=0_multi=7.9812_len=8315	8315	Low-quality	Genome-fragment	No	vOTU_20188	bulk	1	Siphoviridae	Temperate
VIBRANT_ERR3404808_k141_591_flag=0_multi=336.7230_len=46225	46225	High-quality	High-quality	No	vOTU_20189	bulk	21	Siphoviridae	Temperate
VIBRANT_ERR3404809_k141_2432_flag=0_multi=5.9875_len=8954	8954	Medium-quality	Genome-fragment	No	vOTU_20191	bulk	1	Siphoviridae	Temperate
VIBRANT_ERR3404809_k141_3652_flag=0_multi=23.9945_len=91750_fragment_1	46645	High-quality	High-quality	No	vOTU_20192	bulk	3	Siphoviridae	Temperate
VIBRANT_ERR3404809_k141_3747_flag=0_multi=6.9548_len=3062	3062	Low-quality	Genome-fragment	No	vOTU_20193	bulk	1	NA	Lytic
VIBRANT_ERR3404809_k141_1375_flag=0_multi=95.9653_len=6165	6165	Low-quality	Genome-fragment	No	vOTU_20194	bulk	1	Siphoviridae	Temperate
VIBRANT_ERR3404809_k141_4476_flag=1_multi=8.0000_len=58410_fragment_1	42629	High-quality	High-quality	No	vOTU_20195	bulk	2	Myoviridae	Temperate
VIBRANT_ERR3404809_k141_3602_flag=0_multi=62.9923_len=354403_fragment_3	36669	Medium-quality	Genome-fragment	No	vOTU_20196	bulk	3	NA	Temperate
VIBRANT_ERR3404809_k141_4625_flag=0_multi=100.8947_len=41927	41927	High-quality	High-quality	No	vOTU_20197	bulk	3	Siphoviridae	Lytic
VIBRANT_ERR3404810_k141_2457_flag=0_multi=6.0000_len=5194	5194	Low-quality	Genome-fragment	No	vOTU_20198	bulk	1	Siphoviridae	Temperate
VIBRANT_ERR3404810_k141_8543_flag=0_multi=352.1641_len=8601	8601	Low-quality	Genome-fragment	No	vOTU_20199	bulk	1	Peduoviridae	Lytic
VIBRANT_ERR3404810_k141_9386_flag=1_multi=4.0000_len=4602	4602	Low-quality	Genome-fragment	No	vOTU_20200	bulk	2	NA	Temperate
VIBRANT_ERR3404810_k141_5455_flag=0_multi=14.0000_len=37595	37595	High-quality	High-quality	No	vOTU_20201	bulk	1	Siphoviridae	Temperate
VIBRANT_ERR3404810_k141_9762_flag=3_multi=8.0002_len=40994	40994	Complete	High-quality	No	vOTU_20202	bulk	2	Siphoviridae	Temperate
VIBRANT_ERR3404810_k141_6953_flag=0_multi=317.5910_len=54618_fragment_1	22980	Medium-quality	Genome-fragment	No	vOTU_20203	bulk	1	Peduoviridae	Temperate
VirSorter2_ERR3404810_k141_2351||full	3358	Low-quality	Genome-fragment	No	vOTU_20204	bulk	1	NA	Temperate
VIBRANT_ERR3404811_k141_289_flag=0_multi=47.9646_len=77047_fragment_1	11185	Low-quality	Genome-fragment	No	vOTU_20205	bulk	2	Siphoviridae	Temperate
VIBRANT_ERR3404811_k141_456_flag=0_multi=49.9464_len=40388	40388	High-quality	High-quality	No	vOTU_20206	bulk	4	Myoviridae	Temperate
VIBRANT_ERR3404811_k141_504_flag=0_multi=50.5828_len=156091_fragment_1	7218	Low-quality	Genome-fragment	No	vOTU_20207	bulk	1	Unassigned	Lytic
VIBRANT_ERR3404812_k141_2518_flag=0_multi=25.9954_len=120680_fragment_1	31742	Medium-quality	Genome-fragment	No	vOTU_20209	bulk	3	Siphoviridae	Lytic
VIBRANT_ERR3404812_k141_2518_flag=0_multi=25.9954_len=120680_fragment_2	7858	Low-quality	Genome-fragment	No	vOTU_20210	bulk	1	Siphoviridae	Lytic
VIBRANT_ERR3404812_k141_2715_flag=0_multi=40.1045_len=14560	14560	Low-quality	Genome-fragment	No	vOTU_20211	bulk	1	Siphoviridae	Temperate
VIBRANT_ERR3404812_k141_2003_flag=0_multi=23.9966_len=296622_fragment_1	44902	High-quality	High-quality	No	vOTU_20212	bulk	1	Myoviridae	Temperate
VIBRANT_ERR3404812_k141_2275_flag=0_multi=9.9971_len=68539_fragment_1	42069	High-quality	High-quality	No	vOTU_20213	bulk	2	Siphoviridae	Temperate
VIBRANT_ERR3404812_k141_97_flag=1_multi=6.0000_len=7539	7539	Low-quality	Genome-fragment	No	vOTU_20214	bulk	1	Siphoviridae	Lytic
VIBRANT_ERR3404812_k141_217_flag=1_multi=6.0000_len=16088	16088	Low-quality	Genome-fragment	No	vOTU_20215	bulk	2	NA	Temperate
VirSorter2_ERR3404812_k141_1646||full	12898	Low-quality	Genome-fragment	No	vOTU_20216	bulk	1	Siphoviridae	Temperate
VIBRANT_ERR3404814_k141_227_flag=0_multi=275.2271_len=28581_fragment_1	6451	Low-quality	Genome-fragment	No	vOTU_20218	bulk	10	NA	Temperate
VIBRANT_ERR3404815_k141_1528_flag=0_multi=23.9330_len=7692	7692	Low-quality	Genome-fragment	No	vOTU_20220	bulk	1	Siphoviridae	Lytic
VIBRANT_ERR3404815_k141_4595_flag=0_multi=27.3922_len=7949	7949	Low-quality	Genome-fragment	No	vOTU_20221	bulk	1	Siphoviridae	Temperate
VIBRANT_ERR3404815_k141_4121_flag=0_multi=23.9373_len=16289	16289	Low-quality	Genome-fragment	No	vOTU_20222	bulk	1	Siphoviridae	Temperate
VirSorter2_ERR3404815_k141_3456||full	3181	Low-quality	Genome-fragment	No	vOTU_20223	bulk	1	NA	Lytic
VIBRANT_ERR3404816_k141_18977_flag=0_multi=18.0053_len=498887_fragment_2	46619	High-quality	High-quality	No	vOTU_20227	bulk	1	Myoviridae	Temperate
VIBRANT_ERR3404816_k141_17219_flag=0_multi=18.9905_len=83363_fragment_1	7924	Low-quality	Genome-fragment	No	vOTU_20228	bulk	1	Siphoviridae	Temperate
VIBRANT_ERR3404816_k141_10229_flag=1_multi=3.0000_len=3895	3895	Low-quality	Genome-fragment	No	vOTU_20229	bulk	1	NA	Lytic
VIBRANT_ERR3404816_k141_17319_flag=0_multi=32.0000_len=10323	10323	Low-quality	Genome-fragment	No	vOTU_20230	bulk	1	Siphoviridae	Temperate
VIBRANT_ERR3404816_k141_11087_flag=0_multi=8.0174_len=38608_fragment_1	20143	Low-quality	Genome-fragment	No	vOTU_20231	bulk	1	Siphoviridae	Temperate
VIBRANT_ERR3404816_k141_2583_flag=1_multi=6.0000_len=6792	6792	Low-quality	Genome-fragment	No	vOTU_20232	bulk	1	Siphoviridae	Temperate
VIBRANT_ERR3404816_k141_6466_flag=1_multi=10.1013_len=18799	18799	Low-quality	Genome-fragment	No	vOTU_20233	bulk	1	Siphoviridae	Temperate
VIBRANT_ERR3404816_k141_1251_flag=1_multi=5.0000_len=7017	7017	Low-quality	Genome-fragment	No	vOTU_20234	bulk	5	NA	Temperate
VIBRANT_ERR3404816_k141_13481_flag=0_multi=17.9596_len=19078	19078	Medium-quality	Genome-fragment	No	vOTU_20235	bulk	1	Siphoviridae	Temperate
VIBRANT_ERR3404816_k141_10438_flag=0_multi=18.9842_len=50283_fragment_1	17694	Low-quality	Genome-fragment	No	vOTU_20236	bulk	1	Siphoviridae	Temperate
VIBRANT_ERR3404816_k141_18429_flag=1_multi=4.0000_len=4508	4508	Low-quality	Genome-fragment	No	vOTU_20237	bulk	1	Siphoviridae	Lytic
VIBRANT_ERR3404816_k141_3589_flag=0_multi=21.9976_len=151301_fragment_3	42379	High-quality	High-quality	No	vOTU_20238	bulk	3	Siphoviridae	Temperate
VIBRANT_ERR3404816_k141_13460_flag=0_multi=17.9374_len=12098	12098	Low-quality	Genome-fragment	No	vOTU_20239	bulk	1	Siphoviridae	Temperate
VIBRANT_ERR3404816_k141_9563_flag=0_multi=15.9551_len=14833	14833	Low-quality	Genome-fragment	No	vOTU_20240	bulk	1	Siphoviridae	Temperate
VIBRANT_ERR3404816_k141_11273_flag=0_multi=8.0283_len=33828	33828	Medium-quality	Genome-fragment	No	vOTU_20241	bulk	2	Siphoviridae	Lytic
VIBRANT_ERR3404816_k141_1463_flag=1_multi=17.8251_len=4612	4612	Low-quality	Genome-fragment	No	vOTU_20242	bulk	1	NA	Lytic
VIBRANT_ERR3404816_k141_1443_flag=0_multi=12.8944_len=5370	5370	Low-quality	Genome-fragment	No	vOTU_20243	bulk	1	NA	Lytic
VIBRANT_ERR3404816_k141_12196_flag=0_multi=16.0074_len=690477_fragment_1	20556	Medium-quality	Genome-fragment	No	vOTU_20244	bulk	1	Siphoviridae	Temperate
VIBRANT_ERR3404816_k141_10456_flag=0_multi=20.9956_len=267950_fragment_2	10687	Low-quality	Genome-fragment	No	vOTU_20245	bulk	1	NA	Temperate
VirSorter2_ERR3404816_k141_8975||0_partial	4193	Medium-quality	Genome-fragment	No	vOTU_20246	bulk	1	Microviridae	Lytic
VirSorter2_ERR3404816_k141_7457||full	5004	Low-quality	Genome-fragment	No	vOTU_20247	bulk	1	NA	Temperate
VirSorter2_ERR3404816_k141_11213||full	3423	Low-quality	Genome-fragment	No	vOTU_20248	bulk	1	NA	Temperate
VirSorter2_ERR3404816_k141_16903||full	3266	Low-quality	Genome-fragment	No	vOTU_20249	bulk	1	NA	Lytic
VirSorter2_ERR3404816_k141_17431||full	3119	Low-quality	Genome-fragment	No	vOTU_20250	bulk	1	NA	Lytic
VIBRANT_ERR3404817_k141_9154_flag=0_multi=28.7891_len=8363	8363	Low-quality	Genome-fragment	No	vOTU_20251	bulk	2	Siphoviridae	Temperate
VIBRANT_ERR3404817_k141_22350_flag=0_multi=28.9797_len=30490	30490	Medium-quality	Genome-fragment	No	vOTU_20252	bulk	4	Siphoviridae	Temperate
VIBRANT_ERR3404817_k141_18394_flag=0_multi=22.6944_len=391526_fragment_1	61608	High-quality	High-quality	No	vOTU_20253	bulk	3	Siphoviridae	Temperate
VIBRANT_ERR3404817_k141_18120_flag=0_multi=25.6316_len=5008	5008	High-quality	High-quality	No	vOTU_20254	bulk	1	Microviridae	Lytic
VirSorter2_ERR3404817_k141_20371||0_partial	21004	Low-quality	Genome-fragment	No	vOTU_20255	bulk	2	Siphoviridae	Lytic
VIBRANT_ERR3404818_k141_2436_flag=0_multi=17.7679_len=385443_fragment_2	30414	Medium-quality	Genome-fragment	No	vOTU_20256	bulk	3	Peduoviridae	Temperate
VIBRANT_ERR3404818_k141_48_flag=1_multi=5.0000_len=4119	4119	Low-quality	Genome-fragment	No	vOTU_20257	bulk	1	NA	Temperate
VIBRANT_ERR3404818_k141_795_flag=0_multi=26.6602_len=3508	3508	Low-quality	Genome-fragment	No	vOTU_20258	bulk	1	Siphoviridae	Lytic
VIBRANT_ERR3404818_k141_14007_flag=1_multi=5.0000_len=6173	6173	Low-quality	Genome-fragment	No	vOTU_20259	bulk	1	NA	Lytic
VIBRANT_ERR3404818_k141_8838_flag=1_multi=5.0000_len=13706	13706	Low-quality	Genome-fragment	No	vOTU_20260	bulk	1	NA	Temperate
VirSorter2_ERR3404818_k141_6528||full	28815	Low-quality	Genome-fragment	No	vOTU_20261	bulk	1	NA	Temperate
VIBRANT_ERR3404819_k141_533_flag=0_multi=270.1020_len=177765_fragment_3	5279	Low-quality	Genome-fragment	No	vOTU_20264	bulk	1	NA	Temperate
VIBRANT_ERR3404819_k141_238_flag=0_multi=95.4637_len=3451	3451	Low-quality	Genome-fragment	No	vOTU_20265	bulk	1	Siphoviridae	Temperate
VIBRANT_ERR3404819_k141_335_flag=0_multi=247.7033_len=8556	8556	Low-quality	Genome-fragment	No	vOTU_20266	bulk	1	Siphoviridae	Lytic
VIBRANT_ERR3404819_k141_357_flag=0_multi=216.9288_len=66848_fragment_1	28897	Medium-quality	Genome-fragment	No	vOTU_20267	bulk	1	Siphoviridae	Temperate
VIBRANT_ERR3404819_k141_200_flag=0_multi=290.5113_len=8742	8742	Low-quality	Genome-fragment	No	vOTU_20268	bulk	1	NA	Lytic
VIBRANT_ERR3404819_k141_175_flag=0_multi=225.2087_len=113257_fragment_3	6834	Low-quality	Genome-fragment	No	vOTU_20269	bulk	1	Unassigned	Temperate
VIBRANT_ERR3404819_k141_232_flag=0_multi=259.9805_len=3020	3020	Low-quality	Genome-fragment	No	vOTU_20270	bulk	1	NA	Temperate
VirSorter2_ERR3404819_k141_495||0_partial	36127	Medium-quality	Genome-fragment	No	vOTU_20271	bulk	10	Siphoviridae	Temperate
VIBRANT_ERR3404820_k141_5258_flag=0_multi=471.9283_len=289125_fragment_3	40226	Medium-quality	Genome-fragment	No	vOTU_20275	bulk	1	Siphoviridae	Temperate
VIBRANT_ERR3404820_k141_2058_flag=1_multi=7.7894_len=62300_fragment_1	27436	Medium-quality	Genome-fragment	No	vOTU_20276	bulk	4	Siphoviridae	Temperate
VIBRANT_ERR3404820_k141_6309_flag=1_multi=4.0000_len=3083	3083	Low-quality	Genome-fragment	No	vOTU_20277	bulk	1	NA	Lytic
VIBRANT_ERR3404821_k141_7069_flag=1_multi=4.0000_len=5254	5254	Low-quality	Genome-fragment	No	vOTU_20284	bulk	1	NA	Lytic
VIBRANT_ERR3404821_k141_701_flag=1_multi=5.0000_len=3452	3452	Low-quality	Genome-fragment	No	vOTU_20285	bulk	1	NA	Temperate
VIBRANT_ERR3404821_k141_8227_flag=1_multi=39.0000_len=30796	30796	High-quality	High-quality	No	vOTU_20286	bulk	4	Siphoviridae	Temperate
VIBRANT_ERR3404821_k141_8627_flag=0_multi=11.5825_len=14097	14097	Low-quality	Genome-fragment	No	vOTU_20287	bulk	1	Siphoviridae	Temperate
VIBRANT_ERR3404821_k141_6920_flag=1_multi=4.0000_len=8554	8554	Low-quality	Genome-fragment	No	vOTU_20288	bulk	1	Myoviridae	Lytic
VIBRANT_ERR3404821_k141_354_flag=1_multi=4.0000_len=3587	3587	Low-quality	Genome-fragment	No	vOTU_20289	bulk	1	NA	Lytic
VIBRANT_ERR3404821_k141_5037_flag=0_multi=10.4848_len=11367	11367	Low-quality	Genome-fragment	No	vOTU_20290	bulk	1	Siphoviridae	Lytic
VIBRANT_ERR3404821_k141_6279_flag=1_multi=8.9973_len=109681_fragment_1	21028	Low-quality	Genome-fragment	No	vOTU_20291	bulk	1	Siphoviridae	Temperate
VIBRANT_ERR3404821_k141_8713_flag=0_multi=11.1509_len=14306	14306	Low-quality	Genome-fragment	No	vOTU_20292	bulk	1	Siphoviridae	Temperate
VIBRANT_ERR3404821_k141_8024_flag=1_multi=5.0000_len=3517	3517	Low-quality	Genome-fragment	No	vOTU_20293	bulk	1	NA	Lytic
VIBRANT_ERR3404821_k141_2581_flag=0_multi=8.9846_len=16803	16803	Low-quality	Genome-fragment	No	vOTU_20294	bulk	1	Siphoviridae	Temperate
VIBRANT_ERR3404821_k141_1140_flag=0_multi=9.9902_len=20280	20280	Low-quality	Genome-fragment	No	vOTU_20295	bulk	1	Siphoviridae	Temperate
VirFinder_ERR3404821_k141_2719_flag=1_multi=5.0000_len=3397	3397	Low-quality	Genome-fragment	No	vOTU_20296	bulk	1	NA	Temperate
VIBRANT_ERR3404823_k141_949_flag=0_multi=286.5677_len=14695	14695	Low-quality	Genome-fragment	No	vOTU_20297	bulk	1	Siphoviridae	Lytic
VIBRANT_ERR3404823_k141_1717_flag=0_multi=299.6031_len=33288	33288	Medium-quality	Genome-fragment	No	vOTU_20298	bulk	2	Siphoviridae	Lytic
VIBRANT_ERR3404823_k141_1916_flag=1_multi=5.0000_len=7429	7429	Low-quality	Genome-fragment	No	vOTU_20299	bulk	1	Siphoviridae	Temperate
VIBRANT_ERR3404823_k141_242_flag=0_multi=267.0000_len=8727	8727	Low-quality	Genome-fragment	No	vOTU_20300	bulk	1	Siphoviridae	Temperate
VirSorter2_ERR3404823_k141_226||lt2gene	3916	Low-quality	Genome-fragment	No	vOTU_20301	bulk	1	Siphoviridae	Temperate
VIBRANT_ERR3404824_k141_3237_flag=1_multi=6.0000_len=7225	7225	Low-quality	Genome-fragment	No	vOTU_20304	bulk	1	NA	Temperate
VIBRANT_ERR3404824_k141_1347_flag=1_multi=4.0000_len=3153	3153	Low-quality	Genome-fragment	No	vOTU_20305	bulk	1	Siphoviridae	Lytic
VIBRANT_ERR3404824_k141_5242_flag=1_multi=6.0000_len=10859	10859	Low-quality	Genome-fragment	No	vOTU_20306	bulk	1	Myoviridae	Temperate
VIBRANT_ERR3404824_k141_1451_flag=0_multi=8.9911_len=68550_fragment_2	37575	High-quality	High-quality	No	vOTU_20307	bulk	1	Siphoviridae	Temperate
VIBRANT_ERR3404824_k141_511_flag=1_multi=6.0000_len=14692	14692	Low-quality	Genome-fragment	No	vOTU_20308	bulk	1	Siphoviridae	Temperate
VIBRANT_ERR3404824_k141_4129_flag=1_multi=8.9979_len=213050_fragment_2	9275	High-quality	High-quality	No	vOTU_20309	bulk	3	NA	Temperate
VIBRANT_ERR3404824_k141_2233_flag=0_multi=112.8587_len=118901_fragment_1	53910	Medium-quality	Genome-fragment	No	vOTU_20310	bulk	5	Siphoviridae	Lytic
VIBRANT_ERR3404824_k141_647_flag=1_multi=5.0000_len=3050	3050	Low-quality	Genome-fragment	No	vOTU_20311	bulk	1	NA	Temperate
VIBRANT_ERR3404824_k141_5151_flag=1_multi=6.0000_len=7216	7216	Low-quality	Genome-fragment	No	vOTU_20312	bulk	1	NA	Temperate
VirSorter2_ERR3404824_k141_986||full	3773	Low-quality	Genome-fragment	No	vOTU_20313	bulk	1	NA	Temperate
VirSorter2_ERR3404824_k141_1678||full	99617	Medium-quality	Genome-fragment	No	vOTU_20314	bulk	16	Unassigned	Lytic
VIBRANT_ERR3404825_k141_10981_flag=1_multi=6.0000_len=11434	11434	Low-quality	Genome-fragment	No	vOTU_20315	bulk	1	Unassigned	Temperate
VIBRANT_ERR3404826_k141_3197_flag=3_multi=105.0004_len=262939	262939	Complete	High-quality	No	vOTU_20318	bulk	1	Myoviridae	Temperate
VIBRANT_ERR3404826_k141_2582_flag=1_multi=19.9564_len=123828_fragment_1	49305	High-quality	High-quality	No	vOTU_20319	bulk	2	Siphoviridae	Temperate
VIBRANT_ERR3404826_k141_3069_flag=0_multi=79.9961_len=880146_fragment_6	39111	High-quality	High-quality	No	vOTU_20320	bulk	1	Siphoviridae	Temperate
VIBRANT_ERR3404826_k141_3056_flag=1_multi=22.9954_len=210353_fragment_2	40365	High-quality	High-quality	No	vOTU_20321	bulk	2	Siphoviridae	Temperate
VIBRANT_ERR3404826_k141_1240_flag=1_multi=224.6926_len=32936	32936	Medium-quality	Genome-fragment	No	vOTU_20322	bulk	2	Myoviridae	Temperate
VIBRANT_ERR3404827_k141_935_flag=1_multi=5.0000_len=4012	4012	Low-quality	Genome-fragment	No	vOTU_20323	bulk	1	NA	Temperate
VIBRANT_ERR3404828_k141_2622_flag=3_multi=13.0003_len=43876	43876	Complete	High-quality	No	vOTU_20324	bulk	1	Siphoviridae	Temperate
VIBRANT_ERR3404829_k141_1196_flag=0_multi=315.5039_len=28079	28079	Medium-quality	Genome-fragment	No	vOTU_20326	bulk	2	Siphoviridae	Lytic
VIBRANT_ERR3404829_k141_1316_flag=0_multi=294.8810_len=108816_fragment_1	15604	Low-quality	Genome-fragment	No	vOTU_20327	bulk	1	Siphoviridae	Temperate
VIBRANT_ERR3404830_k141_190_flag=0_multi=9.3855_len=6178	6178	Low-quality	Genome-fragment	No	vOTU_20331	bulk	1	Siphoviridae	Temperate
VIBRANT_ERR3404830_k141_1637_flag=0_multi=186.7469_len=4827	4827	Low-quality	Genome-fragment	No	vOTU_20332	bulk	1	Siphoviridae	Temperate
VIBRANT_ERR3404830_k141_1421_flag=0_multi=304.5911_len=6164	6164	Low-quality	Genome-fragment	No	vOTU_20333	bulk	1	Siphoviridae	Lytic
VIBRANT_ERR3404830_k141_5003_flag=0_multi=10.0873_len=121584_fragment_1	34934	Medium-quality	Genome-fragment	No	vOTU_20334	bulk	2	Myoviridae	Temperate
VIBRANT_ERR3404830_k141_733_flag=0_multi=11.0029_len=161046_fragment_1	44887	High-quality	High-quality	No	vOTU_20335	bulk	2	Myoviridae	Temperate
VIBRANT_ERR3404830_k141_3805_flag=0_multi=15.1563_len=232945_fragment_3	44882	High-quality	High-quality	No	vOTU_20336	bulk	1	Siphoviridae	Temperate
VIBRANT_ERR3404830_k141_1123_flag=0_multi=16.9976_len=144183_fragment_1	36983	High-quality	High-quality	No	vOTU_20337	bulk	1	Peduoviridae	Lytic
VIBRANT_ERR3404830_k141_2421_flag=0_multi=7.9949_len=30609	30609	Medium-quality	Genome-fragment	No	vOTU_20338	bulk	2	Siphoviridae	Temperate
VIBRANT_ERR3404830_k141_415_flag=1_multi=11.9722_len=18339	18339	Medium-quality	Genome-fragment	No	vOTU_20339	bulk	1	Siphoviridae	Temperate
VIBRANT_ERR3404830_k141_3102_flag=0_multi=13.9993_len=394191_fragment_1	18754	Low-quality	Genome-fragment	No	vOTU_20340	bulk	1	Myoviridae	Temperate
VIBRANT_ERR3404830_k141_1571_flag=0_multi=118.9412_len=88417_fragment_1	31779	High-quality	High-quality	No	vOTU_20341	bulk	3	Siphoviridae	Temperate
VIBRANT_ERR3404830_k141_5531_flag=0_multi=103.3876_len=108960_fragment_2	12477	Low-quality	Genome-fragment	No	vOTU_20342	bulk	4	Siphoviridae	Lytic
VIBRANT_ERR3404830_k141_2675_flag=1_multi=6.0000_len=15741	15741	Low-quality	Genome-fragment	No	vOTU_20343	bulk	1	Siphoviridae	Temperate
VIBRANT_ERR3404830_k141_4405_flag=0_multi=6.9176_len=13878_fragment_1	8231	High-quality	High-quality	No	vOTU_20344	bulk	1	NA	Temperate
VIBRANT_ERR3404830_k141_5574_flag=0_multi=278.9596_len=3212	3212	Low-quality	Genome-fragment	No	vOTU_20345	bulk	1	Siphoviridae	Lytic
VirSorter2_ERR3404830_k141_2410||0_partial	15907	Low-quality	Genome-fragment	No	vOTU_20346	bulk	2	NA	Temperate
VIBRANT_ERR3404831_k141_20769_flag=1_multi=6.0000_len=10132	10132	Low-quality	Genome-fragment	No	vOTU_20352	bulk	1	NA	Lytic
VIBRANT_ERR3404831_k141_40557_flag=1_multi=8.0000_len=38586_fragment_1	31227	Medium-quality	Genome-fragment	No	vOTU_20353	bulk	2	Siphoviridae	Temperate
VIBRANT_ERR3404831_k141_12897_flag=0_multi=6.0000_len=4040	4040	Low-quality	Genome-fragment	No	vOTU_20354	bulk	1	NA	Temperate
VIBRANT_ERR3404831_k141_27361_flag=1_multi=8.0000_len=10712	10712	Low-quality	Genome-fragment	No	vOTU_20355	bulk	1	Siphoviridae	Temperate
VIBRANT_ERR3404831_k141_7530_flag=0_multi=11.9967_len=145697_fragment_2	11934	Low-quality	Genome-fragment	No	vOTU_20356	bulk	4	Siphoviridae	Lytic
VIBRANT_ERR3404831_k141_7122_flag=1_multi=5.0000_len=8459	8459	Low-quality	Genome-fragment	No	vOTU_20357	bulk	1	Siphoviridae	Lytic
VIBRANT_ERR3404831_k141_16889_flag=0_multi=73.9194_len=39972	39972	Medium-quality	Genome-fragment	No	vOTU_20358	bulk	5	Siphoviridae	Lytic
VIBRANT_ERR3404831_k141_35135_flag=1_multi=9.0000_len=57923_fragment_1	8449	Low-quality	Genome-fragment	No	vOTU_20359	bulk	2	NA	Temperate
VIBRANT_ERR3404831_k141_38596_flag=1_multi=25.9951_len=113079_fragment_1	44916	High-quality	High-quality	No	vOTU_20360	bulk	4	NA	Lytic
VIBRANT_ERR3404831_k141_14899_flag=1_multi=6.0000_len=4229	4229	Low-quality	Genome-fragment	No	vOTU_20361	bulk	1	NA	Lytic
VIBRANT_ERR3404831_k141_33958_flag=1_multi=6.0000_len=6434	6434	Low-quality	Genome-fragment	No	vOTU_20362	bulk	1	NA	Temperate
VIBRANT_ERR3404831_k141_13186_flag=1_multi=4.0000_len=5539	5539	Low-quality	Genome-fragment	No	vOTU_20363	bulk	1	Podoviridae	Temperate
VIBRANT_ERR3404831_k141_39172_flag=1_multi=5.0000_len=3639	3639	Low-quality	Genome-fragment	No	vOTU_20364	bulk	1	NA	Temperate
VIBRANT_ERR3404831_k141_24728_flag=1_multi=11.0000_len=35078	35078	Medium-quality	Genome-fragment	No	vOTU_20365	bulk	2	Siphoviridae	Temperate
VIBRANT_ERR3404831_k141_11263_flag=1_multi=6.0000_len=7444	7444	Low-quality	Genome-fragment	No	vOTU_20366	bulk	1	Autographiviridae	Lytic
VIBRANT_ERR3404831_k141_29492_flag=1_multi=5.0000_len=6753	6753	Low-quality	Genome-fragment	No	vOTU_20367	bulk	1	Siphoviridae	Lytic
VIBRANT_ERR3404831_k141_27921_flag=0_multi=9.9818_len=21913	21913	Low-quality	Genome-fragment	No	vOTU_20368	bulk	1	Siphoviridae	Lytic
VIBRANT_ERR3404831_k141_13820_flag=1_multi=5.0000_len=6537	6537	Low-quality	Genome-fragment	No	vOTU_20369	bulk	1	NA	Temperate
VIBRANT_ERR3404831_k141_26753_flag=0_multi=19.1597_len=111291_fragment_1	86729	High-quality	High-quality	No	vOTU_20370	bulk	6	Myoviridae	Temperate
VIBRANT_ERR3404831_k141_44046_flag=3_multi=12.0002_len=48557	48557	Complete	High-quality	No	vOTU_20371	bulk	1	NA	Temperate
VIBRANT_ERR3404831_k141_11148_flag=1_multi=4.0000_len=8550	8550	Low-quality	Genome-fragment	No	vOTU_20372	bulk	1	Siphoviridae	Temperate
VIBRANT_ERR3404831_k141_28873_flag=1_multi=5.0000_len=6512	6512	Low-quality	Genome-fragment	No	vOTU_20373	bulk	1	Siphoviridae	Lytic
VIBRANT_ERR3404831_k141_11014_flag=1_multi=5.9133_len=9421	9421	Low-quality	Genome-fragment	No	vOTU_20374	bulk	2	Siphoviridae	Temperate
VIBRANT_ERR3404831_k141_33558_flag=1_multi=6.0000_len=11703	11703	Low-quality	Genome-fragment	No	vOTU_20375	bulk	1	NA	Temperate
VIBRANT_ERR3404831_k141_43005_flag=1_multi=5.0000_len=3770	3770	Low-quality	Genome-fragment	No	vOTU_20376	bulk	1	NA	Temperate
VIBRANT_ERR3404831_k141_41865_flag=1_multi=7.0000_len=11741	11741	Low-quality	Genome-fragment	No	vOTU_20377	bulk	1	Siphoviridae	Lytic
VIBRANT_ERR3404831_k141_45581_flag=1_multi=4.0000_len=3588	3588	Low-quality	Genome-fragment	No	vOTU_20378	bulk	1	NA	Lytic
VIBRANT_ERR3404831_k141_33191_flag=1_multi=6.0000_len=5652	5652	Low-quality	Genome-fragment	No	vOTU_20379	bulk	1	NA	Temperate
VIBRANT_ERR3404831_k141_6640_flag=1_multi=7.0000_len=16864_fragment_1	7818	Low-quality	Genome-fragment	No	vOTU_20380	bulk	1	Siphoviridae	Temperate
VIBRANT_ERR3404831_k141_2042_flag=1_multi=7.0000_len=23145_fragment_1	9136	Low-quality	Genome-fragment	No	vOTU_20381	bulk	1	NA	Temperate
VIBRANT_ERR3404831_k141_12807_flag=0_multi=9.9944_len=35703	35703	Medium-quality	Genome-fragment	No	vOTU_20382	bulk	3	Siphoviridae	Temperate
VIBRANT_ERR3404831_k141_18315_flag=0_multi=7.9813_len=25167	25167	Medium-quality	Genome-fragment	No	vOTU_20383	bulk	2	Siphoviridae	Temperate
VIBRANT_ERR3404831_k141_32067_flag=1_multi=5.0000_len=7987	7987	Low-quality	Genome-fragment	No	vOTU_20384	bulk	1	NA	Lytic
VIBRANT_ERR3404831_k141_43997_flag=1_multi=5.0000_len=6148	6148	Low-quality	Genome-fragment	No	vOTU_20385	bulk	1	NA	Temperate
VirFinder_ERR3404831_k141_1010_flag=1_multi=3.0000_len=4120	4120	Low-quality	Genome-fragment	No	vOTU_20386	bulk	1	NA	Lytic
VirFinder_ERR3404831_k141_31549_flag=1_multi=4.0000_len=3255	3255	Low-quality	Genome-fragment	No	vOTU_20387	bulk	1	NA	Lytic
VirSorter2_ERR3404831_k141_1502||full	3997	Low-quality	Genome-fragment	No	vOTU_20388	bulk	1	NA	Temperate
VirSorter2_ERR3404831_k141_6885||full	6756	Low-quality	Genome-fragment	No	vOTU_20389	bulk	1	NA	Temperate
VirSorter2_ERR3404831_k141_8006||full	4107	Low-quality	Genome-fragment	No	vOTU_20390	bulk	1	NA	Temperate
VirSorter2_ERR3404831_k141_8949||full	6394	Low-quality	Genome-fragment	No	vOTU_20391	bulk	1	NA	Temperate
VirSorter2_ERR3404831_k141_28796||full	3467	Low-quality	Genome-fragment	No	vOTU_20392	bulk	1	NA	Temperate
VirSorter2_ERR3404831_k141_29815||full	4294	Low-quality	Genome-fragment	No	vOTU_20393	bulk	1	NA	Temperate
VIBRANT_ERR3404832_k141_627_flag=0_multi=50.9165_len=26499	26499	Medium-quality	Genome-fragment	No	vOTU_20394	bulk	2	Siphoviridae	Temperate
VIBRANT_ERR3404832_k141_2254_flag=0_multi=106.9103_len=52164	52164	High-quality	High-quality	No	vOTU_20395	bulk	2	Siphoviridae	Temperate
VIBRANT_ERR3404832_k141_2011_flag=0_multi=146.0463_len=82519_fragment_1	12993	Low-quality	Genome-fragment	No	vOTU_20396	bulk	2	Siphoviridae	Temperate
VIBRANT_ERR3404832_k141_4140_flag=1_multi=7.7542_len=5548	5548	Low-quality	Genome-fragment	No	vOTU_20397	bulk	1	NA	Temperate
VirSorter2_ERR3404832_k141_3449||full	13878	Low-quality	Genome-fragment	No	vOTU_20398	bulk	2	NA	Temperate
VirSorter2_ERR3404832_k141_4009||full	3045	Low-quality	Genome-fragment	No	vOTU_20399	bulk	1	NA	Temperate
VIBRANT_ERR3404834_k141_1489_flag=0_multi=46.1694_len=15196	15196	Low-quality	Genome-fragment	No	vOTU_20400	bulk	2	Siphoviridae	Temperate
VIBRANT_ERR3404834_k141_1484_flag=0_multi=40.8839_len=15301	15301	Low-quality	Genome-fragment	No	vOTU_20401	bulk	4	NA	Temperate
VIBRANT_ERR3404834_k141_374_flag=0_multi=27.3581_len=9617	9617	High-quality	High-quality	No	vOTU_20402	bulk	4	Siphoviridae	Lytic
VIBRANT_ERR3404834_k141_1378_flag=0_multi=28.3816_len=13177	13177	High-quality	High-quality	No	vOTU_20403	bulk	2	Siphoviridae	Temperate
VIBRANT_ERR3404835_k141_3349_flag=0_multi=14.9809_len=32423	32423	Medium-quality	Genome-fragment	No	vOTU_20407	bulk	7	Siphoviridae	Temperate
VIBRANT_ERR3404835_k141_1096_flag=0_multi=20.2062_len=137201_fragment_1	19068	Low-quality	Genome-fragment	No	vOTU_20408	bulk	1	Siphoviridae	Temperate
VIBRANT_ERR3404835_k141_1020_flag=0_multi=22.0405_len=20022	20022	Low-quality	Genome-fragment	No	vOTU_20409	bulk	1	Siphoviridae	Temperate
VIBRANT_ERR3404835_k141_3342_flag=0_multi=44.4807_len=3954	3954	Low-quality	Genome-fragment	No	vOTU_20410	bulk	1	Siphoviridae	Temperate
VIBRANT_ERR3404835_k141_1424_flag=0_multi=37.9257_len=22066	22066	Medium-quality	Genome-fragment	No	vOTU_20411	bulk	1	Myoviridae	Temperate
VIBRANT_ERR3404835_k141_2810_flag=0_multi=40.9296_len=25156	25156	Medium-quality	Genome-fragment	No	vOTU_20412	bulk	1	Myoviridae	Temperate
VIBRANT_ERR3404835_k141_1793_flag=0_multi=11.9724_len=17688	17688	Low-quality	Genome-fragment	No	vOTU_20413	bulk	3	Siphoviridae	Temperate
VIBRANT_ERR3404835_k141_2825_flag=0_multi=46.1132_len=210253_fragment_2	6075	Low-quality	Genome-fragment	No	vOTU_20414	bulk	1	Siphoviridae	Lytic
VirSorter2_ERR3404835_k141_1736||0_partial	20002	High-quality	High-quality	No	vOTU_20415	bulk	4	NA	Temperate
VirSorter2_ERR3404835_k141_4701||0_partial	12497	Low-quality	Genome-fragment	No	vOTU_20416	bulk	1	Siphoviridae	Temperate
VIBRANT_ERR3404836_k141_356_flag=1_multi=4.0000_len=4919	4919	Low-quality	Genome-fragment	No	vOTU_20421	bulk	1	NA	Lytic
VIBRANT_ERR3404836_k141_515_flag=0_multi=261.7831_len=9614	9614	Low-quality	Genome-fragment	No	vOTU_20422	bulk	1	Siphoviridae	Temperate
VIBRANT_ERR3404836_k141_685_flag=0_multi=312.6513_len=10352	10352	Low-quality	Genome-fragment	No	vOTU_20423	bulk	1	Siphoviridae	Lytic
VIBRANT_ERR3404836_k141_643_flag=0_multi=73.2617_len=510327_fragment_8	25573	Medium-quality	Genome-fragment	No	vOTU_20424	bulk	3	Siphoviridae	Temperate
VIBRANT_ERR3404836_k141_71_flag=0_multi=506.9731_len=11357	11357	Low-quality	Genome-fragment	No	vOTU_20425	bulk	1	Siphoviridae	Temperate
VIBRANT_ERR3404836_k141_741_flag=0_multi=262.8811_len=5623	5623	Low-quality	Genome-fragment	No	vOTU_20426	bulk	1	Siphoviridae	Lytic
VIBRANT_ERR3404836_k141_621_flag=1_multi=252.9260_len=146573_fragment_1	44997	High-quality	High-quality	No	vOTU_20427	bulk	11	Myoviridae	Lytic
VIBRANT_ERR3404836_k141_747_flag=0_multi=308.9339_len=4604	4604	Low-quality	Genome-fragment	No	vOTU_20428	bulk	1	Siphoviridae	Lytic
VIBRANT_ERR3404836_k141_679_flag=0_multi=522.0000_len=4120	4120	Low-quality	Genome-fragment	No	vOTU_20429	bulk	1	NA	Lytic
VIBRANT_ERR3404836_k141_716_flag=0_multi=494.0000_len=6035	6035	Low-quality	Genome-fragment	No	vOTU_20430	bulk	1	Siphoviridae	Temperate
VIBRANT_ERR3404836_k141_794_flag=0_multi=83.9933_len=543044_fragment_2	40847	High-quality	High-quality	No	vOTU_20431	bulk	1	Siphoviridae	Lytic
VIBRANT_ERR3404836_k141_426_flag=0_multi=461.0000_len=9717	9717	Low-quality	Genome-fragment	No	vOTU_20432	bulk	1	NA	Temperate
VIBRANT_ERR3404836_k141_229_flag=0_multi=386.9749_len=16375	16375	Low-quality	Genome-fragment	No	vOTU_20433	bulk	1	Myoviridae	Lytic
VirSorter2_ERR3404836_k141_640||0_partial	14524	Low-quality	Genome-fragment	No	vOTU_20434	bulk	1	NA	Temperate
VirSorter2_ERR3404836_k141_774||0_partial	27088	Medium-quality	Genome-fragment	No	vOTU_20435	bulk	4	Peduoviridae	Temperate
VirSorter2_ERR3404836_k141_464||full	6772	Low-quality	Genome-fragment	No	vOTU_20436	bulk	1	Siphoviridae	Temperate
VirSorter2_ERR3404836_k141_735||full	4860	Low-quality	Genome-fragment	No	vOTU_20437	bulk	1	NA	Temperate
VIBRANT_ERR3404837_k141_6716_flag=0_multi=450.1774_len=35125	35125	Medium-quality	Genome-fragment	No	vOTU_20440	bulk	1	Unassigned	Temperate
VIBRANT_ERR3404837_k141_4347_flag=1_multi=7.0000_len=12347	12347	Low-quality	Genome-fragment	No	vOTU_20441	bulk	1	NA	Temperate
VIBRANT_ERR3404837_k141_6574_flag=1_multi=5.0000_len=6362	6362	Low-quality	Genome-fragment	No	vOTU_20442	bulk	1	NA	Lytic
VIBRANT_ERR3404837_k141_6503_flag=1_multi=8.0000_len=18309	18309	Low-quality	Genome-fragment	No	vOTU_20443	bulk	3	Myoviridae	Temperate
VIBRANT_ERR3404837_k141_4080_flag=0_multi=15.9247_len=8904	8904	Low-quality	Genome-fragment	No	vOTU_20444	bulk	1	Siphoviridae	Temperate
VIBRANT_ERR3404837_k141_6265_flag=1_multi=4.0000_len=3111	3111	Low-quality	Genome-fragment	No	vOTU_20445	bulk	1	NA	Lytic
VIBRANT_ERR3404837_k141_3920_flag=0_multi=25.9635_len=15199	15199	Low-quality	Genome-fragment	No	vOTU_20446	bulk	1	Peduoviridae	Lytic
VIBRANT_ERR3404837_k141_3450_flag=1_multi=6.0000_len=12820	12820	Low-quality	Genome-fragment	No	vOTU_20447	bulk	1	Siphoviridae	Temperate
VIBRANT_ERR3404837_k141_3585_flag=1_multi=269.3449_len=38113	38113	High-quality	High-quality	No	vOTU_20448	bulk	1	Myoviridae	Temperate
VIBRANT_ERR3404837_k141_5298_flag=0_multi=17.7951_len=3792	3792	Low-quality	Genome-fragment	No	vOTU_20449	bulk	1	Casjensviridae	Lytic
VIBRANT_ERR3404837_k141_6771_flag=1_multi=6.0000_len=8332	8332	Low-quality	Genome-fragment	No	vOTU_20450	bulk	2	NA	Temperate
VIBRANT_ERR3404837_k141_2716_flag=0_multi=16.9507_len=14422	14422	Low-quality	Genome-fragment	No	vOTU_20451	bulk	1	Siphoviridae	Temperate
VIBRANT_ERR3404838_k141_3138_flag=0_multi=107.3066_len=26699	26699	Medium-quality	Genome-fragment	No	vOTU_20457	bulk	1	Siphoviridae	Temperate
VIBRANT_ERR3404838_k141_4674_flag=0_multi=123.6710_len=16590	16590	Low-quality	Genome-fragment	No	vOTU_20458	bulk	1	Siphoviridae	Temperate
VIBRANT_ERR3404838_k141_4363_flag=1_multi=5.0000_len=4313	4313	Low-quality	Genome-fragment	No	vOTU_20459	bulk	1	Podoviridae	Temperate
VIBRANT_ERR3404838_k141_3563_flag=0_multi=40.9876_len=142407_fragment_1	32221	Medium-quality	Genome-fragment	No	vOTU_20460	bulk	1	Siphoviridae	Temperate
VIBRANT_ERR3404838_k141_2717_flag=0_multi=113.8584_len=17693	17693	Low-quality	Genome-fragment	No	vOTU_20461	bulk	1	Siphoviridae	Lytic
VIBRANT_ERR3404838_k141_3202_flag=1_multi=8.0000_len=31284_fragment_1	18400	Low-quality	Genome-fragment	No	vOTU_20462	bulk	2	Siphoviridae	Lytic
VIBRANT_ERR3404838_k141_6270_flag=0_multi=115.9756_len=43274_fragment_2	15414	Low-quality	Genome-fragment	No	vOTU_20463	bulk	1	Siphoviridae	Temperate
VIBRANT_ERR3404838_k141_3804_flag=0_multi=114.4165_len=513797_fragment_1	45260	Medium-quality	Genome-fragment	No	vOTU_20464	bulk	2	Siphoviridae	Temperate
VIBRANT_ERR3404838_k141_4916_flag=0_multi=135.4350_len=10654	10654	Low-quality	Genome-fragment	No	vOTU_20465	bulk	1	Peduoviridae	Temperate
VIBRANT_ERR3404838_k141_7167_flag=0_multi=34.9889_len=134645_fragment_1	24810	Medium-quality	Genome-fragment	No	vOTU_20466	bulk	1	Siphoviridae	Temperate
VIBRANT_ERR3404838_k141_3664_flag=0_multi=10.9969_len=145413_fragment_1	49775	High-quality	High-quality	No	vOTU_20467	bulk	7	Siphoviridae	Temperate
VIBRANT_ERR3404838_k141_2406_flag=1_multi=6.9655_len=4137	4137	Low-quality	Genome-fragment	No	vOTU_20468	bulk	1	NA	Temperate
VIBRANT_ERR3404838_k141_7303_flag=1_multi=7.0000_len=13432	13432	Low-quality	Genome-fragment	No	vOTU_20469	bulk	2	Siphoviridae	Temperate
VIBRANT_ERR3404838_k141_3886_flag=0_multi=34.1931_len=58778_fragment_1	23149	Medium-quality	Genome-fragment	No	vOTU_20470	bulk	9	Siphoviridae	Temperate
VIBRANT_ERR3404838_k141_7310_flag=0_multi=133.5143_len=13196	13196	Low-quality	Genome-fragment	No	vOTU_20471	bulk	1	Siphoviridae	Lytic
VIBRANT_ERR3404838_k141_1111_flag=0_multi=124.9839_len=169966_fragment_1	13424	Low-quality	Genome-fragment	No	vOTU_20472	bulk	1	Siphoviridae	Temperate
VIBRANT_ERR3404838_k141_5036_flag=0_multi=113.9455_len=45734_fragment_1	23771	Medium-quality	Genome-fragment	No	vOTU_20473	bulk	1	Siphoviridae	Temperate
VIBRANT_ERR3404838_k141_6214_flag=0_multi=33.9840_len=91084_fragment_3	7655	Low-quality	Genome-fragment	No	vOTU_20474	bulk	1	Siphoviridae	Lytic
VIBRANT_ERR3404838_k141_4823_flag=0_multi=117.2664_len=3136	3136	Low-quality	Genome-fragment	No	vOTU_20475	bulk	1	NA	Temperate
VirSorter2_ERR3404838_k141_1251||0_partial	13790	Low-quality	Genome-fragment	No	vOTU_20476	bulk	1	NA	Temperate
VirSorter2_ERR3404838_k141_1979||0_partial	16891	Low-quality	Genome-fragment	No	vOTU_20477	bulk	1	Drexlerviridae	Temperate
VirSorter2_ERR3404838_k141_5121||0_partial	14238	Low-quality	Genome-fragment	No	vOTU_20478	bulk	1	Myoviridae	Temperate
VIBRANT_ERR3404839_k141_4682_flag=1_multi=55.8715_len=18980	18980	Low-quality	Genome-fragment	No	vOTU_20482	bulk	1	Podoviridae	Temperate
VIBRANT_ERR3404839_k141_3848_flag=0_multi=48.9539_len=46003_fragment_1	6349	Low-quality	Genome-fragment	No	vOTU_20483	bulk	1	Podoviridae	Temperate
VIBRANT_ERR3404839_k141_5093_flag=0_multi=273.9786_len=281389_fragment_3	33227	Medium-quality	Genome-fragment	No	vOTU_20484	bulk	1	Forsetiviridae	Lytic
VIBRANT_ERR3404839_k141_4474_flag=1_multi=43.9841_len=121577_fragment_1	29342	High-quality	High-quality	No	vOTU_20485	bulk	3	Peduoviridae	Temperate
VIBRANT_ERR3404840_k141_488_flag=0_multi=19.5137_len=120487_fragment_1	52344	High-quality	High-quality	No	vOTU_20488	bulk	3	Siphoviridae	Temperate
VIBRANT_ERR3404840_k141_3505_flag=0_multi=18.9983_len=236778_fragment_1	42192	High-quality	High-quality	No	vOTU_20489	bulk	1	Siphoviridae	Temperate
VIBRANT_ERR3404840_k141_3412_flag=0_multi=20.9927_len=121258_fragment_2	36302	High-quality	High-quality	No	vOTU_20490	bulk	3	Siphoviridae	Temperate
VIBRANT_ERR3404840_k141_1502_flag=0_multi=101.4506_len=35537_fragment_1	4040	Low-quality	Genome-fragment	No	vOTU_20491	bulk	1	Siphoviridae	Temperate
VIBRANT_ERR3404840_k141_3470_flag=0_multi=20.3903_len=253383_fragment_3	13440	Low-quality	Genome-fragment	No	vOTU_20492	bulk	1	Siphoviridae	Temperate
VIBRANT_ERR3404841_k141_2590_flag=0_multi=6.9958_len=31907	31907	Medium-quality	Genome-fragment	No	vOTU_20497	bulk	1	Myoviridae	Lytic
VIBRANT_ERR3404841_k141_10402_flag=1_multi=15.9021_len=6886	6886	Low-quality	Genome-fragment	No	vOTU_20498	bulk	1	Siphoviridae	Lytic
VIBRANT_ERR3404841_k141_5825_flag=0_multi=9.9926_len=119848_fragment_1	32748	Medium-quality	Genome-fragment	No	vOTU_20499	bulk	1	Myoviridae	Lytic
VIBRANT_ERR3404841_k141_3364_flag=0_multi=11.9436_len=8721	8721	Low-quality	Genome-fragment	No	vOTU_20500	bulk	2	NA	Lytic
VIBRANT_ERR3404841_k141_3829_flag=1_multi=6.9934_len=162661_fragment_1	39401	High-quality	High-quality	No	vOTU_20501	bulk	2	Siphoviridae	Temperate
VIBRANT_ERR3404841_k141_115_flag=1_multi=6.0000_len=7063	7063	Low-quality	Genome-fragment	No	vOTU_20502	bulk	1	Siphoviridae	Lytic
VIBRANT_ERR3404841_k141_8683_flag=0_multi=8.9913_len=40549_fragment_1	29243	Medium-quality	Genome-fragment	No	vOTU_20503	bulk	1	Siphoviridae	Temperate
VIBRANT_ERR3404841_k141_8785_flag=1_multi=7.0000_len=10277	10277	Low-quality	Genome-fragment	No	vOTU_20504	bulk	1	Siphoviridae	Temperate
VIBRANT_ERR3404841_k141_9360_flag=1_multi=4.0000_len=11816	11816	Medium-quality	Genome-fragment	No	vOTU_20505	bulk	1	Siphoviridae	Temperate
VIBRANT_ERR3404841_k141_3446_flag=1_multi=7.0000_len=9364	9364	Low-quality	Genome-fragment	No	vOTU_20506	bulk	1	Siphoviridae	Temperate
VIBRANT_ERR3404841_k141_7214_flag=0_multi=13.9335_len=8746	8746	Low-quality	Genome-fragment	No	vOTU_20507	bulk	1	Siphoviridae	Temperate
VIBRANT_ERR3404841_k141_2016_flag=0_multi=7.9489_len=8713	8713	Low-quality	Genome-fragment	No	vOTU_20508	bulk	2	Peduoviridae	Temperate
VIBRANT_ERR3404841_k141_9348_flag=1_multi=7.0000_len=18499	18499	Low-quality	Genome-fragment	No	vOTU_20509	bulk	1	Siphoviridae	Lytic
VIBRANT_ERR3404841_k141_4302_flag=0_multi=18.1738_len=8601	8601	Low-quality	Genome-fragment	No	vOTU_20510	bulk	1	Siphoviridae	Lytic
VIBRANT_ERR3404841_k141_9072_flag=1_multi=4.0000_len=4277	4277	Low-quality	Genome-fragment	No	vOTU_20511	bulk	1	NA	Lytic
VIBRANT_ERR3404843_k141_6782_flag=3_multi=14.0003_len=50896	50896	Complete	High-quality	No	vOTU_20512	bulk	3	Siphoviridae	Lytic
VIBRANT_ERR3404843_k141_1216_flag=0_multi=28.2661_len=5559	5559	Low-quality	Genome-fragment	No	vOTU_20513	bulk	1	Siphoviridae	Lytic
VIBRANT_ERR3404843_k141_1062_flag=1_multi=5.0000_len=4340	4340	Low-quality	Genome-fragment	No	vOTU_20514	bulk	1	NA	Temperate
VIBRANT_ERR3404843_k141_1176_flag=1_multi=5.0000_len=5119	5119	High-quality	High-quality	No	vOTU_20515	bulk	1	NA	Temperate
VIBRANT_ERR3404844_k141_4020_flag=0_multi=11.9972_len=86609_fragment_1	27874	Medium-quality	Genome-fragment	No	vOTU_20521	bulk	7	Peduoviridae	Temperate
VIBRANT_ERR3404844_k141_5489_flag=0_multi=14.7025_len=318014_fragment_4	40495	Medium-quality	Genome-fragment	No	vOTU_20522	bulk	4	Myoviridae	Temperate
VIBRANT_ERR3404844_k141_1267_flag=0_multi=6.9687_len=4359	4359	Low-quality	Genome-fragment	No	vOTU_20523	bulk	1	Siphoviridae	Temperate
VIBRANT_ERR3404844_k141_2803_flag=0_multi=15.9447_len=6111	6111	Low-quality	Genome-fragment	No	vOTU_20524	bulk	1	Peduoviridae	Lytic
VirFinder_ERR3404844_k141_961_flag=1_multi=4.0000_len=5335	5335	Low-quality	Genome-fragment	No	vOTU_20525	bulk	1	NA	Lytic
VirSorter2_ERR3404844_k141_2855||0_partial	6165	Low-quality	Genome-fragment	No	vOTU_20526	bulk	2	Siphoviridae	Temperate
VIBRANT_ERR3404845_k141_877_flag=1_multi=57.9831_len=148670_fragment_1	43838	High-quality	High-quality	No	vOTU_20527	bulk	1	Myoviridae	Temperate
VIBRANT_ERR3404845_k141_1594_flag=0_multi=18.0489_len=702378_fragment_6	38926	High-quality	High-quality	No	vOTU_20528	bulk	8	Siphoviridae	Temperate
VIBRANT_ERR3404845_k141_346_flag=0_multi=8.0058_len=12146	12146	Low-quality	Genome-fragment	No	vOTU_20529	bulk	1	NA	Temperate
VIBRANT_ERR3404846_k141_1320_flag=0_multi=29.9948_len=244770_fragment_3	12905	High-quality	High-quality	No	vOTU_20530	bulk	2	Siphoviridae	Temperate
VIBRANT_ERR3404846_k141_1622_flag=1_multi=31.9629_len=36894	36894	Complete	High-quality	No	vOTU_20531	bulk	5	Siphoviridae	Temperate
VIBRANT_ERR3404847_k141_1640_flag=0_multi=10.1186_len=6442	6442	Low-quality	Genome-fragment	No	vOTU_20532	bulk	1	Siphoviridae	Lytic
VIBRANT_ERR3404847_k141_6329_flag=0_multi=7.0000_len=24382	24382	Low-quality	Genome-fragment	No	vOTU_20533	bulk	2	Siphoviridae	Lytic
VIBRANT_ERR3404847_k141_7522_flag=1_multi=4.0000_len=4713	4713	Low-quality	Genome-fragment	No	vOTU_20534	bulk	1	Siphoviridae	Temperate
VIBRANT_ERR3404848_k141_9118_flag=1_multi=5.0000_len=5477	5477	Low-quality	Genome-fragment	No	vOTU_20536	bulk	1	Myoviridae	Temperate
VIBRANT_ERR3404848_k141_5087_flag=1_multi=5.0000_len=6616	6616	Low-quality	Genome-fragment	No	vOTU_20537	bulk	1	Siphoviridae	Temperate
VIBRANT_ERR3404848_k141_1551_flag=0_multi=8.9994_len=278337_fragment_5	13686	Low-quality	Genome-fragment	No	vOTU_20538	bulk	2	Siphoviridae	Temperate
VirSorter2_ERR3404848_k141_3826||full	4135	Low-quality	Genome-fragment	No	vOTU_20539	bulk	1	NA	Temperate
VirSorter2_ERR3404848_k141_5828||full	11535	Low-quality	Genome-fragment	No	vOTU_20540	bulk	1	Siphoviridae	Temperate
VirSorter2_ERR3404848_k141_6856||full	3114	Low-quality	Genome-fragment	No	vOTU_20541	bulk	1	Siphoviridae	Temperate
VIBRANT_ERR3404849_k141_6857_flag=0_multi=9.9956_len=45194	45194	High-quality	High-quality	No	vOTU_20543	bulk	2	Siphoviridae	Temperate
VIBRANT_ERR3404849_k141_7601_flag=0_multi=19.9841_len=373327_fragment_3	29973	High-quality	High-quality	No	vOTU_20544	bulk	1	Peduoviridae	Temperate
VIBRANT_ERR3404849_k141_3154_flag=1_multi=5.0000_len=5576	5576	Low-quality	Genome-fragment	No	vOTU_20545	bulk	1	Siphoviridae	Temperate
VIBRANT_ERR3404849_k141_2006_flag=0_multi=12.9542_len=11659	11659	High-quality	High-quality	No	vOTU_20546	bulk	1	Siphoviridae	Temperate
VIBRANT_ERR3404849_k141_5096_flag=0_multi=26.9972_len=415737_fragment_3	16561	Low-quality	Genome-fragment	No	vOTU_20547	bulk	2	Drexlerviridae	Lytic
VirSorter2_ERR3404849_k141_8023||0_partial	12158	Low-quality	Genome-fragment	No	vOTU_20548	bulk	1	NA	Temperate
VirSorter2_ERR3404849_k141_12693||full	7831	Low-quality	Genome-fragment	No	vOTU_20549	bulk	1	NA	Temperate
VIBRANT_ERR3404850_k141_4384_flag=1_multi=5.0000_len=6801	6801	Low-quality	Genome-fragment	No	vOTU_20553	bulk	1	Salasmaviridae	Temperate
VIBRANT_ERR3404850_k141_2783_flag=1_multi=6.0000_len=10163	10163	Medium-quality	Genome-fragment	No	vOTU_20554	bulk	1	Salasmaviridae	Temperate
VIBRANT_ERR3404850_k141_4124_flag=0_multi=828.7547_len=17235	17235	Low-quality	Genome-fragment	No	vOTU_20555	bulk	1	Siphoviridae	Temperate
VIBRANT_ERR3404850_k141_1353_flag=0_multi=68.9853_len=204071_fragment_1	23634	Medium-quality	Genome-fragment	No	vOTU_20556	bulk	1	Peduoviridae	Temperate
VIBRANT_ERR3404850_k141_869_flag=0_multi=29.0000_len=14036	14036	High-quality	High-quality	No	vOTU_20557	bulk	5	NA	Temperate
VIBRANT_ERR3404850_k141_569_flag=0_multi=76.9167_len=40266	40266	High-quality	High-quality	No	vOTU_20558	bulk	12	Peduoviridae	Lytic
VIBRANT_ERR3404850_k141_971_flag=0_multi=65.1758_len=27315	27315	Medium-quality	Genome-fragment	No	vOTU_20559	bulk	2	Myoviridae	Temperate
VIBRANT_ERR3404850_k141_2123_flag=0_multi=39.1987_len=207558_fragment_1	43413	High-quality	High-quality	No	vOTU_20560	bulk	5	NA	Temperate
VIBRANT_ERR3404850_k141_3627_flag=1_multi=9.0000_len=32181_fragment_1	7200	Low-quality	Genome-fragment	No	vOTU_20561	bulk	1	NA	Lytic
VIBRANT_ERR3404850_k141_3729_flag=0_multi=65.8549_len=26118	26118	Medium-quality	Genome-fragment	No	vOTU_20562	bulk	1	Siphoviridae	Temperate
VIBRANT_ERR3404850_k141_175_flag=0_multi=536.2308_len=3287	3287	Low-quality	Genome-fragment	No	vOTU_20563	bulk	1	Siphoviridae	Lytic
VIBRANT_ERR3404850_k141_2806_flag=0_multi=44.9906_len=103638_fragment_2	36557	Medium-quality	Genome-fragment	No	vOTU_20564	bulk	2	Siphoviridae	Temperate
VIBRANT_ERR3404850_k141_1318_flag=1_multi=5.0000_len=5927	5927	Low-quality	Genome-fragment	No	vOTU_20565	bulk	1	Siphoviridae	Temperate
VIBRANT_ERR3404850_k141_3477_flag=0_multi=67.7824_len=54988_fragment_1	8306	Low-quality	Genome-fragment	No	vOTU_20566	bulk	1	Peduoviridae	Temperate
VIBRANT_ERR3404850_k141_3962_flag=1_multi=5.0000_len=3948	3948	Low-quality	Genome-fragment	No	vOTU_20567	bulk	1	Siphoviridae	Temperate
VIBRANT_ERR3404850_k141_1689_flag=1_multi=64.9829_len=164774_fragment_1	37423	High-quality	High-quality	No	vOTU_20568	bulk	2	Peduoviridae	Temperate
VIBRANT_ERR3404850_k141_758_flag=1_multi=5.0000_len=5895	5895	Low-quality	Genome-fragment	No	vOTU_20569	bulk	1	Siphoviridae	Temperate
VIBRANT_ERR3404850_k141_107_flag=0_multi=546.4133_len=19954	19954	Low-quality	Genome-fragment	No	vOTU_20570	bulk	1	Siphoviridae	Temperate
VirFinder_ERR3404850_k141_1428_flag=1_multi=6.0000_len=4232	4232	Low-quality	Genome-fragment	No	vOTU_20571	bulk	1	NA	Lytic
VIBRANT_ERR3404851_k141_3455_flag=0_multi=29.0944_len=86413_fragment_1	15096	Low-quality	Genome-fragment	No	vOTU_20572	bulk	1	Siphoviridae	Temperate
VIBRANT_ERR3404851_k141_943_flag=1_multi=4.3811_len=4310	4310	Low-quality	Genome-fragment	No	vOTU_20573	bulk	1	NA	Lytic
VIBRANT_ERR3404852_k141_2089_flag=0_multi=7.4962_len=19446_fragment_1	8141	Medium-quality	Genome-fragment	No	vOTU_20577	bulk	1	NA	Temperate
VIBRANT_ERR3404852_k141_7367_flag=0_multi=11.9746_len=9672	9672	Low-quality	Genome-fragment	No	vOTU_20578	bulk	1	Siphoviridae	Temperate
VIBRANT_ERR3404852_k141_10271_flag=1_multi=4.0000_len=4565	4565	High-quality	High-quality	No	vOTU_20579	bulk	1	NA	Temperate
VIBRANT_ERR3404852_k141_2860_flag=0_multi=36.2199_len=6279	6279	Low-quality	Genome-fragment	No	vOTU_20580	bulk	1	NA	Lytic
VIBRANT_ERR3404852_k141_4916_flag=0_multi=284.5591_len=5224	5224	Low-quality	Genome-fragment	No	vOTU_20581	bulk	1	Siphoviridae	Lytic
VIBRANT_ERR3404852_k141_1090_flag=1_multi=19.4121_len=6993	6993	Low-quality	Genome-fragment	No	vOTU_20582	bulk	1	Siphoviridae	Lytic
VIBRANT_ERR3404852_k141_4536_flag=0_multi=34.7320_len=14763	14763	Low-quality	Genome-fragment	No	vOTU_20583	bulk	1	Siphoviridae	Temperate
VIBRANT_ERR3404852_k141_295_flag=0_multi=92.2048_len=5140	5140	Low-quality	Genome-fragment	No	vOTU_20584	bulk	1	NA	Temperate
VIBRANT_ERR3404852_k141_6556_flag=0_multi=32.1770_len=10715	10715	Low-quality	Genome-fragment	No	vOTU_20585	bulk	1	Siphoviridae	Temperate
VIBRANT_ERR3404852_k141_8740_flag=0_multi=15.2490_len=3145	3145	Low-quality	Genome-fragment	No	vOTU_20586	bulk	1	Siphoviridae	Temperate
VIBRANT_ERR3404852_k141_418_flag=0_multi=22.1247_len=52539_fragment_1	19892	Medium-quality	Genome-fragment	No	vOTU_20587	bulk	1	Peduoviridae	Temperate
VIBRANT_ERR3404852_k141_6872_flag=0_multi=38.0047_len=35957_fragment_1	13025	Low-quality	Genome-fragment	No	vOTU_20588	bulk	2	NA	Temperate
VIBRANT_ERR3404852_k141_7795_flag=0_multi=20.8637_len=14958_fragment_2	5833	Low-quality	Genome-fragment	No	vOTU_20589	bulk	1	Siphoviridae	Temperate
VIBRANT_ERR3404852_k141_1573_flag=0_multi=270.4168_len=52257	52257	Medium-quality	Genome-fragment	No	vOTU_20590	bulk	2	Siphoviridae	Lytic
VIBRANT_ERR3404852_k141_5268_flag=0_multi=19.3985_len=51852_fragment_1	35967	High-quality	High-quality	No	vOTU_20591	bulk	4	Peduoviridae	Temperate
VIBRANT_ERR3404852_k141_279_flag=0_multi=13.9791_len=28135	28135	Medium-quality	Genome-fragment	No	vOTU_20592	bulk	2	Siphoviridae	Temperate
VIBRANT_ERR3404852_k141_1718_flag=0_multi=21.9048_len=12595	12595	Low-quality	Genome-fragment	No	vOTU_20593	bulk	1	Myoviridae	Temperate
VirSorter2_ERR3404852_k141_1317||0_partial	11598	Low-quality	Genome-fragment	No	vOTU_20594	bulk	2	Siphoviridae	Temperate
VirSorter2_ERR3404852_k141_5685||full	3192	Low-quality	Genome-fragment	No	vOTU_20595	bulk	1	NA	Temperate
VirSorter2_ERR3404852_k141_7049||full	6910	Low-quality	Genome-fragment	No	vOTU_20596	bulk	1	Siphoviridae	Temperate
VirSorter2_ERR3404852_k141_9905||full	10613	Low-quality	Genome-fragment	No	vOTU_20597	bulk	1	Siphoviridae	Lytic
VIBRANT_ERR3404853_k141_4618_flag=0_multi=31.9719_len=48673_fragment_1	12147	Low-quality	Genome-fragment	No	vOTU_20601	bulk	1	NA	Temperate
VIBRANT_ERR3404853_k141_10567_flag=1_multi=5.9897_len=11286	11286	Low-quality	Genome-fragment	No	vOTU_20602	bulk	2	NA	Lytic
VIBRANT_ERR3404853_k141_9385_flag=0_multi=24.9085_len=41402_fragment_1	10834	Low-quality	Genome-fragment	No	vOTU_20603	bulk	1	NA	Lytic
VIBRANT_ERR3404853_k141_1273_flag=1_multi=7.0000_len=4984	4984	Low-quality	Genome-fragment	No	vOTU_20604	bulk	1	Siphoviridae	Lytic
VIBRANT_ERR3404853_k141_9044_flag=0_multi=4.9924_len=11690	11690	Low-quality	Genome-fragment	No	vOTU_20605	bulk	1	NA	Temperate
VIBRANT_ERR3404853_k141_875_flag=0_multi=9.7475_len=13222	13222	Low-quality	Genome-fragment	No	vOTU_20606	bulk	1	NA	Lytic
VIBRANT_ERR3404853_k141_3688_flag=1_multi=7.0000_len=9251	9251	Low-quality	Genome-fragment	No	vOTU_20607	bulk	1	Siphoviridae	Lytic
VIBRANT_ERR3404853_k141_10936_flag=0_multi=42.3106_len=390314_fragment_2	39395	High-quality	High-quality	No	vOTU_20608	bulk	2	Siphoviridae	Temperate
VIBRANT_ERR3404853_k141_1167_flag=0_multi=15.9837_len=20416	20416	Low-quality	Genome-fragment	No	vOTU_20609	bulk	1	Siphoviridae	Temperate
VIBRANT_ERR3404853_k141_8937_flag=0_multi=25.2660_len=46824_fragment_1	21511	Medium-quality	Genome-fragment	No	vOTU_20610	bulk	2	NA	Temperate
VIBRANT_ERR3404853_k141_9420_flag=0_multi=14.1264_len=101013_fragment_1	46396	High-quality	High-quality	No	vOTU_20611	bulk	2	Podoviridae	Temperate
VirFinder_ERR3404853_k141_10202_flag=1_multi=5.0000_len=5963	5963	Low-quality	Genome-fragment	No	vOTU_20612	bulk	1	Siphoviridae	Temperate
VirSorter2_ERR3404853_k141_4817||0_partial	22208	High-quality	High-quality	No	vOTU_20613	bulk	8	NA	Temperate
VirSorter2_ERR3404853_k141_6970||full	5362	Low-quality	Genome-fragment	No	vOTU_20614	bulk	1	Siphoviridae	Lytic
VirSorter2_ERR3404853_k141_7773||full	5599	Low-quality	Genome-fragment	No	vOTU_20615	bulk	1	NA	Lytic
VIBRANT_ERR3404854_k141_2685_flag=1_multi=6.0000_len=3159	3159	Low-quality	Genome-fragment	No	vOTU_20619	bulk	1	NA	Temperate
VIBRANT_ERR3404854_k141_12740_flag=0_multi=25.9994_len=986602_fragment_6	32265	Low-quality	Genome-fragment	No	vOTU_20620	bulk	1	Unassigned	Temperate
VIBRANT_ERR3404854_k141_7884_flag=1_multi=3.0000_len=4563	4563	Low-quality	Genome-fragment	No	vOTU_20621	bulk	1	Peduoviridae	Temperate
VIBRANT_ERR3404854_k141_6704_flag=1_multi=5.0000_len=3603	3603	Low-quality	Genome-fragment	No	vOTU_20622	bulk	1	Peduoviridae	Lytic
VIBRANT_ERR3404854_k141_3088_flag=1_multi=9.3018_len=133921_fragment_3	10792	Low-quality	Genome-fragment	No	vOTU_20623	bulk	1	Siphoviridae	Temperate
VIBRANT_ERR3404854_k141_8154_flag=1_multi=3.0000_len=3331	3331	Low-quality	Genome-fragment	No	vOTU_20624	bulk	1	NA	Temperate
VIBRANT_ERR3404854_k141_12109_flag=0_multi=28.3406_len=628722_fragment_1	19601	Low-quality	Genome-fragment	No	vOTU_20625	bulk	1	Siphoviridae	Temperate
VIBRANT_ERR3404854_k141_3210_flag=1_multi=14.9940_len=53624_fragment_1	5582	Low-quality	Genome-fragment	No	vOTU_20626	bulk	1	Siphoviridae	Lytic
VIBRANT_ERR3404854_k141_10170_flag=1_multi=4.0000_len=3495	3495	Low-quality	Genome-fragment	No	vOTU_20627	bulk	1	NA	Lytic
VIBRANT_ERR3404854_k141_3501_flag=0_multi=27.9963_len=324961_fragment_1	31056	High-quality	High-quality	No	vOTU_20628	bulk	1	Peduoviridae	Temperate
VIBRANT_ERR3404854_k141_11877_flag=1_multi=9.0000_len=42487	42487	High-quality	High-quality	No	vOTU_20629	bulk	3	Siphoviridae	Temperate
VirSorter2_ERR3404854_k141_8071||0_partial	12848	Low-quality	Genome-fragment	No	vOTU_20630	bulk	2	NA	Temperate
VirSorter2_ERR3404854_k141_4484||full	3199	Low-quality	Genome-fragment	No	vOTU_20631	bulk	1	NA	Lytic
VirSorter2_ERR3404854_k141_8426||full	5892	Low-quality	Genome-fragment	No	vOTU_20632	bulk	1	Peduoviridae	Lytic
VirSorter2_ERR3404854_k141_11295||full	3154	Low-quality	Genome-fragment	No	vOTU_20633	bulk	1	NA	Temperate
VIBRANT_ERR3404856_k141_539_flag=3_multi=510.4797_len=29515	29515	Complete	High-quality	No	vOTU_20634	bulk	1	NA	Lytic
VIBRANT_ERR3404856_k141_1218_flag=0_multi=34.0207_len=271940_fragment_4	39847	High-quality	High-quality	No	vOTU_20635	bulk	1	Siphoviridae	Temperate
VIBRANT_ERR3404856_k141_369_flag=0_multi=24.9472_len=169789_fragment_1	43601	High-quality	High-quality	No	vOTU_20636	bulk	3	Siphoviridae	Temperate
VIBRANT_ERR3404856_k141_169_flag=0_multi=46.0246_len=19309	19309	High-quality	High-quality	No	vOTU_20637	bulk	5	NA	Temperate
VIBRANT_ERR3404856_k141_742_flag=1_multi=4.0000_len=4544	4544	Low-quality	Genome-fragment	No	vOTU_20638	bulk	1	NA	Lytic
VIBRANT_ERR3404857_k141_363_flag=0_multi=264.9185_len=566381_fragment_3	33586	Low-quality	Genome-fragment	No	vOTU_20640	bulk	1	Siphoviridae	Temperate
VIBRANT_ERR3404857_k141_386_flag=0_multi=255.6966_len=361298_fragment_2	48899	Medium-quality	Genome-fragment	No	vOTU_20641	bulk	1	Siphoviridae	Temperate
VIBRANT_ERR3404857_k141_293_flag=0_multi=265.7324_len=262629_fragment_1	34069	High-quality	High-quality	No	vOTU_20642	bulk	3	Peduoviridae	Temperate
VIBRANT_ERR3404858_k141_5764_flag=0_multi=14.9234_len=8181	8181	Low-quality	Genome-fragment	No	vOTU_20646	bulk	1	NA	Temperate
VIBRANT_ERR3404858_k141_182_flag=0_multi=29.6637_len=3935	3935	Low-quality	Genome-fragment	No	vOTU_20647	bulk	1	Siphoviridae	Lytic
VIBRANT_ERR3404858_k141_5727_flag=0_multi=21.9628_len=24979	24979	Medium-quality	Genome-fragment	No	vOTU_20648	bulk	1	Siphoviridae	Temperate
VIBRANT_ERR3404858_k141_2120_flag=1_multi=33.7107_len=9112	9112	Low-quality	Genome-fragment	No	vOTU_20649	bulk	1	NA	Temperate
VIBRANT_ERR3404858_k141_1748_flag=0_multi=23.5181_len=5588	5588	Low-quality	Genome-fragment	No	vOTU_20650	bulk	1	Myoviridae	Temperate
VIBRANT_ERR3404858_k141_2320_flag=0_multi=38.6559_len=106872_fragment_1	9974	Low-quality	Genome-fragment	No	vOTU_20651	bulk	1	Siphoviridae	Temperate
VIBRANT_ERR3404858_k141_4781_flag=0_multi=8.9082_len=3976	3976	Low-quality	Genome-fragment	No	vOTU_20652	bulk	1	NA	Temperate
VIBRANT_ERR3404858_k141_4660_flag=0_multi=55.3756_len=4017	4017	Low-quality	Genome-fragment	No	vOTU_20653	bulk	4	NA	Lytic
VIBRANT_ERR3404858_k141_527_flag=0_multi=54.9654_len=3864	3864	Low-quality	Genome-fragment	No	vOTU_20654	bulk	1	NA	Temperate
VIBRANT_ERR3404858_k141_3376_flag=0_multi=16.6216_len=40090	40090	Complete	High-quality	No	vOTU_20655	bulk	4	Siphoviridae	Temperate
VIBRANT_ERR3404858_k141_926_flag=1_multi=11.9906_len=25908	25908	Medium-quality	Genome-fragment	No	vOTU_20656	bulk	1	Myoviridae	Temperate
VIBRANT_ERR3404858_k141_2369_flag=0_multi=10.9480_len=8607	8607	Low-quality	Genome-fragment	No	vOTU_20657	bulk	1	Myoviridae	Temperate
VIBRANT_ERR3404858_k141_3930_flag=0_multi=9.9384_len=6565	6565	Low-quality	Genome-fragment	No	vOTU_20658	bulk	1	Myoviridae	Temperate
VIBRANT_ERR3404858_k141_1216_flag=0_multi=39.9933_len=256057_fragment_1	35958	High-quality	High-quality	No	vOTU_20659	bulk	2	Siphoviridae	Temperate
VIBRANT_ERR3404858_k141_1841_flag=0_multi=23.1285_len=25955	25955	Medium-quality	Genome-fragment	No	vOTU_20660	bulk	1	Podoviridae	Temperate
VIBRANT_ERR3404858_k141_1014_flag=0_multi=37.9805_len=83617_fragment_1	33071	Medium-quality	Genome-fragment	No	vOTU_20661	bulk	1	Siphoviridae	Temperate
VIBRANT_ERR3404858_k141_987_flag=0_multi=29.9853_len=43664_fragment_1	18386	Low-quality	Genome-fragment	No	vOTU_20662	bulk	2	Siphoviridae	Temperate
VIBRANT_ERR3404858_k141_1916_flag=0_multi=19.9717_len=29731	29731	Medium-quality	Genome-fragment	No	vOTU_20663	bulk	1	Siphoviridae	Temperate
VIBRANT_ERR3404858_k141_5427_flag=0_multi=9.9748_len=8002	8002	Low-quality	Genome-fragment	No	vOTU_20664	bulk	1	Peduoviridae	Lytic
VIBRANT_ERR3404858_k141_4757_flag=0_multi=11.9460_len=4621	4621	Low-quality	Genome-fragment	No	vOTU_20665	bulk	1	NA	Temperate
VirSorter2_ERR3404858_k141_2364||full	30943	Low-quality	Genome-fragment	No	vOTU_20666	bulk	2	Siphoviridae	Temperate
VIBRANT_ERR3404859_k141_758_flag=0_multi=95.9912_len=4328	4328	Low-quality	Genome-fragment	No	vOTU_20671	bulk	2	Myoviridae	Temperate
VIBRANT_ERR3404859_k141_6864_flag=0_multi=85.8264_len=21690	21690	Medium-quality	Genome-fragment	No	vOTU_20672	bulk	1	Myoviridae	Temperate
VIBRANT_ERR3404859_k141_315_flag=0_multi=75.8203_len=21424	21424	Low-quality	Genome-fragment	No	vOTU_20673	bulk	1	Myoviridae	Lytic
VIBRANT_ERR3404859_k141_1679_flag=0_multi=86.3775_len=6220	6220	Low-quality	Genome-fragment	No	vOTU_20674	bulk	1	Myoviridae	Lytic
VIBRANT_ERR3404859_k141_6171_flag=0_multi=80.8400_len=22141	22141	Low-quality	Genome-fragment	No	vOTU_20675	bulk	1	Siphoviridae	Lytic
VIBRANT_ERR3404859_k141_1412_flag=1_multi=4.0000_len=4013	4013	Low-quality	Genome-fragment	No	vOTU_20676	bulk	1	NA	Temperate
VIBRANT_ERR3404859_k141_739_flag=0_multi=114.0000_len=73246_fragment_1	16690	Low-quality	Genome-fragment	No	vOTU_20677	bulk	2	Siphoviridae	Temperate
VirSorter2_ERR3404859_k141_2389||full	3652	Low-quality	Genome-fragment	No	vOTU_20678	bulk	1	NA	Temperate
VirSorter2_ERR3404859_k141_5180||full	16544	Low-quality	Genome-fragment	No	vOTU_20679	bulk	2	Siphoviridae	Temperate
VIBRANT_ERR3404860_k141_16731_flag=0_multi=101.0036_len=282660_fragment_5	45935	High-quality	High-quality	No	vOTU_20680	bulk	1	Siphoviridae	Temperate
VIBRANT_ERR3404860_k141_21428_flag=1_multi=4.0000_len=5040	5040	Low-quality	Genome-fragment	No	vOTU_20681	bulk	3	Siphoviridae	Temperate
VIBRANT_ERR3404860_k141_14286_flag=0_multi=40.9102_len=9941	9941	Low-quality	Genome-fragment	No	vOTU_20682	bulk	2	Peduoviridae	Temperate
VIBRANT_ERR3404860_k141_25263_flag=0_multi=22.0243_len=47067_fragment_1	30839	Medium-quality	Genome-fragment	No	vOTU_20683	bulk	3	Siphoviridae	Temperate
VIBRANT_ERR3404860_k141_21860_flag=0_multi=21.9563_len=21277_fragment_1	15961	Low-quality	Genome-fragment	No	vOTU_20684	bulk	3	Autographiviridae	Temperate
VIBRANT_ERR3404860_k141_12089_flag=0_multi=18.0201_len=64618_fragment_1	43458	High-quality	High-quality	No	vOTU_20685	bulk	1	Siphoviridae	Temperate
VIBRANT_ERR3404860_k141_600_flag=0_multi=12.0000_len=38230	38230	Medium-quality	Genome-fragment	No	vOTU_20686	bulk	4	Siphoviridae	Temperate
VIBRANT_ERR3404860_k141_11562_flag=0_multi=45.9628_len=53296_fragment_1	42374	High-quality	High-quality	No	vOTU_20687	bulk	3	Siphoviridae	Temperate
VIBRANT_ERR3404860_k141_3160_flag=0_multi=37.9744_len=63733_fragment_1	25125	Medium-quality	Genome-fragment	No	vOTU_20688	bulk	1	Siphoviridae	Lytic
VIBRANT_ERR3404860_k141_24165_flag=0_multi=79.9048_len=36667	36667	Medium-quality	Genome-fragment	No	vOTU_20689	bulk	1	Siphoviridae	Temperate
VIBRANT_ERR3404860_k141_21686_flag=1_multi=4.0000_len=5510	5510	Low-quality	Genome-fragment	No	vOTU_20690	bulk	1	Siphoviridae	Temperate
VirSorter2_ERR3404860_k141_16127||0_partial	9304	High-quality	High-quality	No	vOTU_20691	bulk	4	NA	Lytic
VirSorter2_ERR3404860_k141_1087||full	12218	Low-quality	Genome-fragment	No	vOTU_20692	bulk	1	Siphoviridae	Temperate
VirSorter2_ERR3404860_k141_14096||full	7933	Low-quality	Genome-fragment	No	vOTU_20693	bulk	1	NA	Lytic
VIBRANT_ERR3404861_k141_5245_flag=1_multi=8.9856_len=25147_fragment_1	12957	Low-quality	Genome-fragment	No	vOTU_20694	bulk	1	Unassigned	Temperate
VIBRANT_ERR3404861_k141_7829_flag=1_multi=5.0000_len=5742	5742	Low-quality	Genome-fragment	No	vOTU_20695	bulk	1	NA	Lytic
VIBRANT_ERR3404861_k141_9345_flag=1_multi=6.0000_len=6406	6406	Low-quality	Genome-fragment	No	vOTU_20696	bulk	1	Siphoviridae	Temperate
VIBRANT_ERR3404861_k141_15220_flag=1_multi=5.0000_len=11013	11013	Low-quality	Genome-fragment	No	vOTU_20697	bulk	1	Siphoviridae	Temperate
VIBRANT_ERR3404861_k141_17716_flag=1_multi=7.9956_len=35486	35486	Medium-quality	Genome-fragment	No	vOTU_20698	bulk	1	Siphoviridae	Lytic
VIBRANT_ERR3404861_k141_11810_flag=1_multi=4.0000_len=6372	6372	Low-quality	Genome-fragment	No	vOTU_20699	bulk	1	Siphoviridae	Lytic
VIBRANT_ERR3404861_k141_7664_flag=1_multi=8.0000_len=29519	29519	Medium-quality	Genome-fragment	No	vOTU_20700	bulk	1	Siphoviridae	Temperate
VIBRANT_ERR3404861_k141_8271_flag=0_multi=65.4523_len=5482	5482	Low-quality	Genome-fragment	No	vOTU_20701	bulk	1	NA	Lytic
VirFinder_ERR3404861_k141_22693_flag=0_multi=29.0169_len=3331	3331	Low-quality	Genome-fragment	No	vOTU_20702	bulk	1	NA	Temperate
VirSorter2_ERR3404861_k141_4882||full	4075	Low-quality	Genome-fragment	No	vOTU_20703	bulk	1	NA	Lytic
VirSorter2_ERR3404861_k141_7622||full	12894	Low-quality	Genome-fragment	No	vOTU_20704	bulk	2	NA	Temperate
VIBRANT_ERR3404862_k141_9934_flag=0_multi=10.9951_len=86289_fragment_1	36825	Medium-quality	Genome-fragment	No	vOTU_20709	bulk	1	Myoviridae	Temperate
VIBRANT_ERR3404862_k141_2459_flag=0_multi=13.9838_len=35470	35470	High-quality	High-quality	No	vOTU_20710	bulk	4	Siphoviridae	Temperate
VIBRANT_ERR3404862_k141_5165_flag=0_multi=10.9856_len=31459	31459	Medium-quality	Genome-fragment	No	vOTU_20711	bulk	1	Siphoviridae	Temperate
VIBRANT_ERR3404862_k141_2943_flag=1_multi=5.0000_len=4734	4734	Low-quality	Genome-fragment	No	vOTU_20712	bulk	1	Siphoviridae	Temperate
VIBRANT_ERR3404862_k141_6375_flag=0_multi=8.9971_len=59658	59658	Medium-quality	Genome-fragment	No	vOTU_20713	bulk	11	Siphoviridae	Temperate
VIBRANT_ERR3404862_k141_1079_flag=0_multi=28.0000_len=11618	11618	Low-quality	Genome-fragment	No	vOTU_20714	bulk	1	Siphoviridae	Temperate
VIBRANT_ERR3404862_k141_7460_flag=0_multi=321.8172_len=77420_fragment_1	26388	Medium-quality	Genome-fragment	No	vOTU_20715	bulk	1	Siphoviridae	Temperate
VIBRANT_ERR3404862_k141_3992_flag=0_multi=15.9925_len=43854	43854	High-quality	High-quality	No	vOTU_20716	bulk	12	Siphoviridae	Temperate
VIBRANT_ERR3404862_k141_15301_flag=0_multi=53.6337_len=256683_fragment_1	42824	High-quality	High-quality	No	vOTU_20717	bulk	2	Siphoviridae	Lytic
VIBRANT_ERR3404862_k141_10712_flag=0_multi=17.9846_len=24397_fragment_1	8206	Medium-quality	Genome-fragment	No	vOTU_20718	bulk	1	NA	Temperate
VIBRANT_ERR3404862_k141_7782_flag=1_multi=11.9836_len=62661_fragment_1	33778	High-quality	High-quality	No	vOTU_20719	bulk	2	Peduoviridae	Temperate
VIBRANT_ERR3404862_k141_17116_flag=0_multi=11.9837_len=29842	29842	Medium-quality	Genome-fragment	No	vOTU_20720	bulk	3	Siphoviridae	Temperate
VIBRANT_ERR3404862_k141_13355_flag=1_multi=8.0000_len=59368_fragment_1	44250	High-quality	High-quality	No	vOTU_20721	bulk	2	Siphoviridae	Temperate
VIBRANT_ERR3404862_k141_15158_flag=1_multi=5.0000_len=7806	7806	Low-quality	Genome-fragment	No	vOTU_20722	bulk	1	Siphoviridae	Lytic
VirFinder_ERR3404862_k141_4970_flag=0_multi=20.7109_len=3185	3185	Low-quality	Genome-fragment	No	vOTU_20723	bulk	1	Myoviridae	Temperate
VirSorter2_ERR3404862_k141_1339||full	12020	Low-quality	Genome-fragment	No	vOTU_20724	bulk	3	NA	Temperate
VirSorter2_ERR3404862_k141_4683||full	3197	Low-quality	Genome-fragment	No	vOTU_20725	bulk	1	Myoviridae	Temperate
VirSorter2_ERR3404862_k141_6859||full	5794	Low-quality	Genome-fragment	No	vOTU_20726	bulk	1	Myoviridae	Lytic
VirSorter2_ERR3404862_k141_7681||full	7510	Low-quality	Genome-fragment	No	vOTU_20727	bulk	1	NA	Temperate
VIBRANT_ERR3404863_k141_3811_flag=1_multi=36.9307_len=62394_fragment_1	36919	High-quality	High-quality	No	vOTU_20728	bulk	1	Siphoviridae	Lytic
VIBRANT_ERR3404863_k141_4673_flag=0_multi=422.7465_len=68447_fragment_2	43302	High-quality	High-quality	No	vOTU_20729	bulk	1	Siphoviridae	Temperate
VIBRANT_ERR3404863_k141_3058_flag=0_multi=11.9945_len=44232	44232	High-quality	High-quality	No	vOTU_20730	bulk	1	Siphoviridae	Temperate
VirSorter2_ERR3404863_k141_4190||0_partial	16660	Medium-quality	Genome-fragment	No	vOTU_20731	bulk	1	NA	Temperate
VirSorter2_ERR3404863_k141_4546||full	8658	Low-quality	Genome-fragment	No	vOTU_20732	bulk	1	Siphoviridae	Lytic
VIBRANT_ERR3404864_k141_1057_flag=0_multi=321.9787_len=662579_fragment_7	32889	Medium-quality	Genome-fragment	No	vOTU_20733	bulk	1	Siphoviridae	Temperate
VIBRANT_ERR3404864_k141_124_flag=1_multi=11.9667_len=7584	7584	Low-quality	Genome-fragment	No	vOTU_20734	bulk	1	NA	Temperate
VIBRANT_ERR3404864_k141_961_flag=0_multi=10.9970_len=74481_fragment_1	50456	High-quality	High-quality	No	vOTU_20735	bulk	4	Siphoviridae	Temperate
VIBRANT_ERR3404865_k141_5575_flag=1_multi=5.0000_len=8122	8122	Low-quality	Genome-fragment	No	vOTU_20739	bulk	1	Podoviridae	Temperate
VIBRANT_ERR3404865_k141_6801_flag=0_multi=4.9746_len=5961	5961	Low-quality	Genome-fragment	No	vOTU_20740	bulk	1	Siphoviridae	Lytic
VIBRANT_ERR3404865_k141_4184_flag=1_multi=5.0000_len=4785	4785	Low-quality	Genome-fragment	No	vOTU_20741	bulk	1	Peduoviridae	Lytic
VIBRANT_ERR3404865_k141_340_flag=1_multi=7.0000_len=7688	7688	Low-quality	Genome-fragment	No	vOTU_20742	bulk	1	Peduoviridae	Lytic
VIBRANT_ERR3404865_k141_6026_flag=1_multi=4.9811_len=4799	4799	Low-quality	Genome-fragment	No	vOTU_20743	bulk	1	NA	Lytic
VIBRANT_ERR3404865_k141_3030_flag=0_multi=4.9706_len=3138	3138	Low-quality	Genome-fragment	No	vOTU_20744	bulk	1	Siphoviridae	Temperate
VIBRANT_ERR3404865_k141_4789_flag=1_multi=7.0000_len=4737	4737	Low-quality	Genome-fragment	No	vOTU_20745	bulk	1	Peduoviridae	Temperate
VIBRANT_ERR3404865_k141_5227_flag=1_multi=5.0000_len=5004	5004	Low-quality	Genome-fragment	No	vOTU_20746	bulk	1	Siphoviridae	Lytic
VIBRANT_ERR3404865_k141_3400_flag=0_multi=39.9127_len=39570	39570	Complete	High-quality	No	vOTU_20747	bulk	1	Siphoviridae	Temperate
VirSorter2_ERR3404865_k141_3997||0_partial	43254	High-quality	High-quality	No	vOTU_20748	bulk	1	Siphoviridae	Temperate
VIBRANT_ERR3404866_k141_392_flag=0_multi=556.8841_len=211135_fragment_2	40052	High-quality	High-quality	No	vOTU_20749	bulk	2	Siphoviridae	Temperate
VIBRANT_ERR3404867_k141_1444_flag=0_multi=9.2874_len=40256	40256	High-quality	High-quality	No	vOTU_20750	bulk	1	Siphoviridae	Temperate
VIBRANT_ERR3404867_k141_1335_flag=0_multi=152.0041_len=6754	6754	Low-quality	Genome-fragment	No	vOTU_20751	bulk	3	Siphoviridae	Temperate
VIBRANT_ERR3404868_k141_109_flag=0_multi=19.9362_len=8777	8777	Low-quality	Genome-fragment	No	vOTU_20753	bulk	1	Siphoviridae	Lytic
VIBRANT_ERR3404868_k141_4659_flag=0_multi=18.5763_len=27214_fragment_1	10169	Low-quality	Genome-fragment	No	vOTU_20754	bulk	1	Myoviridae	Temperate
VIBRANT_ERR3404870_k141_768_flag=0_multi=99.9525_len=320356_fragment_1	41525	Medium-quality	Genome-fragment	No	vOTU_20757	bulk	2	Myoviridae	Temperate
VIBRANT_ERR3404870_k141_441_flag=0_multi=211.9713_len=323604_fragment_1	56980	High-quality	High-quality	No	vOTU_20758	bulk	41	Siphoviridae	Temperate
VirSorter2_ERR3404870_k141_331||full	13092	Low-quality	Genome-fragment	No	vOTU_20759	bulk	1	NA	Temperate
VIBRANT_ERR3404871_k141_1921_flag=0_multi=314.9300_len=13978	13978	Low-quality	Genome-fragment	No	vOTU_20760	bulk	2	Peduoviridae	Temperate
VIBRANT_ERR3404871_k141_3540_flag=1_multi=5.0000_len=4301	4301	Low-quality	Genome-fragment	No	vOTU_20761	bulk	1	NA	Temperate
VIBRANT_ERR3404872_k141_2471_flag=0_multi=67.9684_len=99942_fragment_3	36512	High-quality	High-quality	No	vOTU_20762	bulk	1	Siphoviridae	Temperate
VIBRANT_ERR3404873_k141_1350_flag=1_multi=6.9666_len=4092	4092	Low-quality	Genome-fragment	No	vOTU_20763	bulk	1	Siphoviridae	Temperate
VIBRANT_ERR3404873_k141_2495_flag=0_multi=13.9956_len=88059_fragment_1	18635	Low-quality	Genome-fragment	No	vOTU_20764	bulk	1	NA	Temperate
VIBRANT_ERR3404873_k141_586_flag=1_multi=8.0000_len=4931	4931	Low-quality	Genome-fragment	No	vOTU_20765	bulk	1	Siphoviridae	Temperate
VIBRANT_ERR3404873_k141_3094_flag=1_multi=6.0000_len=3773	3773	Low-quality	Genome-fragment	No	vOTU_20766	bulk	1	Myoviridae	Temperate
VIBRANT_ERR3404873_k141_1568_flag=0_multi=7.7861_len=3974	3974	Low-quality	Genome-fragment	No	vOTU_20767	bulk	1	NA	Lytic
VIBRANT_ERR3404873_k141_1258_flag=1_multi=6.0000_len=3911	3911	Low-quality	Genome-fragment	No	vOTU_20768	bulk	1	Siphoviridae	Temperate
VIBRANT_ERR3404873_k141_2358_flag=0_multi=16.0484_len=14923_fragment_1	4748	Low-quality	Genome-fragment	No	vOTU_20769	bulk	1	Siphoviridae	Lytic
VIBRANT_ERR3404873_k141_1351_flag=1_multi=6.0000_len=9935	9935	Low-quality	Genome-fragment	No	vOTU_20770	bulk	1	NA	Temperate
VIBRANT_ERR3404873_k141_1928_flag=0_multi=16.6937_len=160125_fragment_1	39425	Medium-quality	Genome-fragment	No	vOTU_20771	bulk	1	Siphoviridae	Temperate
VIBRANT_ERR3404875_k141_361_flag=0_multi=55.9876_len=195571_fragment_2	42196	High-quality	High-quality	No	vOTU_20774	bulk	5	Siphoviridae	Temperate
VIBRANT_ERR3404875_k141_274_flag=0_multi=106.2024_len=259191_fragment_1	14607	Low-quality	Genome-fragment	No	vOTU_20775	bulk	1	Podoviridae	Lytic
VIBRANT_ERR3404875_k141_419_flag=0_multi=113.0312_len=527245_fragment_1	38337	Medium-quality	Genome-fragment	No	vOTU_20776	bulk	2	Siphoviridae	Temperate
VIBRANT_ERR3404875_k141_238_flag=0_multi=19.6127_len=13552	13552	Low-quality	Genome-fragment	No	vOTU_20777	bulk	1	Siphoviridae	Temperate
VIBRANT_ERR3404875_k141_279_flag=0_multi=106.2316_len=339528_fragment_1	53364	High-quality	High-quality	No	vOTU_20778	bulk	5	Siphoviridae	Temperate
VIBRANT_ERR3404876_k141_3974_flag=0_multi=441.7277_len=71413_fragment_1	10545	Low-quality	Genome-fragment	No	vOTU_20779	bulk	1	Siphoviridae	Lytic
VIBRANT_ERR3404876_k141_3675_flag=0_multi=123.8547_len=37389	37389	High-quality	High-quality	No	vOTU_20780	bulk	21	Siphoviridae	Temperate
VIBRANT_ERR3404876_k141_2388_flag=0_multi=470.8444_len=18075	18075	Low-quality	Genome-fragment	No	vOTU_20781	bulk	2	Siphoviridae	Temperate
VIBRANT_ERR3404877_k141_8400_flag=1_multi=18.0000_len=36003	36003	Complete	High-quality	No	vOTU_20782	bulk	1	Siphoviridae	Temperate
VIBRANT_ERR3404877_k141_1890_flag=1_multi=4.0000_len=4939	4939	Low-quality	Genome-fragment	No	vOTU_20783	bulk	1	Siphoviridae	Temperate
VIBRANT_ERR3404877_k141_3038_flag=0_multi=5.0000_len=4587	4587	Low-quality	Genome-fragment	No	vOTU_20784	bulk	1	Siphoviridae	Lytic
VIBRANT_ERR3404877_k141_7195_flag=1_multi=4.0430_len=4677	4677	Low-quality	Genome-fragment	No	vOTU_20785	bulk	1	Siphoviridae	Temperate
VIBRANT_ERR3404877_k141_4235_flag=0_multi=30.8690_len=10215	10215	Medium-quality	Genome-fragment	No	vOTU_20786	bulk	2	NA	Temperate
VirSorter2_ERR3404877_k141_5869||full	12880	Low-quality	Genome-fragment	No	vOTU_20787	bulk	1	NA	Temperate
VIBRANT_ERR3404878_k141_5134_flag=1_multi=12.0000_len=118656_fragment_1	46144	High-quality	High-quality	No	vOTU_20789	bulk	4	Myoviridae	Temperate
VIBRANT_ERR3404878_k141_2448_flag=1_multi=6.0000_len=16591	16591	Low-quality	Genome-fragment	No	vOTU_20790	bulk	1	Siphoviridae	Temperate
VIBRANT_ERR3404878_k141_5378_flag=0_multi=8.9939_len=28917_fragment_1	15390	Low-quality	Genome-fragment	No	vOTU_20791	bulk	1	Siphoviridae	Temperate
VIBRANT_ERR3404878_k141_3106_flag=0_multi=220.4020_len=97787_fragment_2	32326	Medium-quality	Genome-fragment	No	vOTU_20792	bulk	1	Podoviridae	Temperate
VIBRANT_ERR3404878_k141_842_flag=0_multi=11.5595_len=36803	36803	High-quality	High-quality	No	vOTU_20793	bulk	1	Siphoviridae	Lytic
VIBRANT_ERR3404878_k141_892_flag=1_multi=6.0000_len=7961	7961	Low-quality	Genome-fragment	No	vOTU_20794	bulk	1	Siphoviridae	Temperate
VIBRANT_ERR3404878_k141_7586_flag=1_multi=6.0000_len=16413	16413	Low-quality	Genome-fragment	No	vOTU_20795	bulk	1	Siphoviridae	Temperate
VIBRANT_ERR3404878_k141_4097_flag=1_multi=5.9741_len=4575	4575	Low-quality	Genome-fragment	No	vOTU_20796	bulk	1	NA	Temperate
VirFinder_ERR3404878_k141_7756_flag=0_multi=21.7029_len=3251	3251	Low-quality	Genome-fragment	No	vOTU_20797	bulk	1	NA	Lytic
VIBRANT_ERR3404879_k141_4213_flag=3_multi=159.0000_len=38875	38875	Complete	High-quality	No	vOTU_20798	bulk	2	Siphoviridae	Temperate
VIBRANT_ERR3404879_k141_1159_flag=0_multi=14.9515_len=6497	6497	Low-quality	Genome-fragment	No	vOTU_20799	bulk	1	Peduoviridae	Temperate
VIBRANT_ERR3404879_k141_5155_flag=1_multi=4.3483_len=4396	4396	High-quality	High-quality	No	vOTU_20800	bulk	1	NA	Temperate
VIBRANT_ERR3404879_k141_7330_flag=0_multi=18.9663_len=11894	11894	Low-quality	Genome-fragment	No	vOTU_20801	bulk	2	Siphoviridae	Temperate
VIBRANT_ERR3404879_k141_1720_flag=1_multi=9.9868_len=40919	40919	High-quality	High-quality	No	vOTU_20802	bulk	1	Siphoviridae	Temperate
VIBRANT_ERR3404879_k141_2579_flag=1_multi=15.9876_len=56812_fragment_1	44138	High-quality	High-quality	No	vOTU_20803	bulk	1	Siphoviridae	Temperate
VIBRANT_ERR3404879_k141_5153_flag=0_multi=14.9923_len=39986	39986	Medium-quality	Genome-fragment	No	vOTU_20804	bulk	4	Siphoviridae	Temperate
VIBRANT_ERR3404879_k141_6380_flag=1_multi=7.0000_len=16766	16766	Low-quality	Genome-fragment	No	vOTU_20805	bulk	1	NA	Temperate
VIBRANT_ERR3404879_k141_5331_flag=0_multi=15.9884_len=56882_fragment_1	32889	High-quality	High-quality	No	vOTU_20806	bulk	4	Myoviridae	Temperate
VIBRANT_ERR3404879_k141_3373_flag=0_multi=24.1361_len=79721_fragment_1	41011	Medium-quality	Genome-fragment	No	vOTU_20807	bulk	6	Siphoviridae	Temperate
VIBRANT_ERR3404880_k141_3585_flag=0_multi=137.3588_len=30204_fragment_1	6596	Low-quality	Genome-fragment	No	vOTU_20811	bulk	2	Siphoviridae	Lytic
VIBRANT_ERR3404880_k141_11587_flag=1_multi=7.0000_len=11760	11760	Low-quality	Genome-fragment	No	vOTU_20812	bulk	1	Siphoviridae	Lytic
VIBRANT_ERR3404880_k141_16368_flag=0_multi=55.9656_len=70460_fragment_1	28974	Medium-quality	Genome-fragment	No	vOTU_20813	bulk	3	Siphoviridae	Temperate
VIBRANT_ERR3404880_k141_6643_flag=0_multi=6.9794_len=6541	6541	Low-quality	Genome-fragment	No	vOTU_20814	bulk	2	NA	Temperate
VIBRANT_ERR3404880_k141_5618_flag=0_multi=9.9978_len=91067_fragment_2	9626	Low-quality	Genome-fragment	No	vOTU_20815	bulk	1	Siphoviridae	Temperate
VIBRANT_ERR3404880_k141_14829_flag=0_multi=68.5005_len=135459_fragment_1	38694	High-quality	High-quality	No	vOTU_20816	bulk	4	Siphoviridae	Temperate
VIBRANT_ERR3404880_k141_7729_flag=1_multi=10.0090_len=183098_fragment_2	33458	High-quality	High-quality	No	vOTU_20817	bulk	3	Siphoviridae	Temperate
VIBRANT_ERR3404880_k141_1150_flag=0_multi=23.9884_len=43807_fragment_1	16657	Low-quality	Genome-fragment	No	vOTU_20818	bulk	1	Siphoviridae	Temperate
VIBRANT_ERR3404880_k141_4172_flag=1_multi=29.9901_len=132476_fragment_1	32954	High-quality	High-quality	No	vOTU_20819	bulk	2	Peduoviridae	Temperate
VIBRANT_ERR3404880_k141_4482_flag=1_multi=10.1909_len=192634_fragment_1	4884	Low-quality	Genome-fragment	No	vOTU_20820	bulk	1	NA	Temperate
VIBRANT_ERR3404880_k141_490_flag=1_multi=4.0000_len=4762	4762	Low-quality	Genome-fragment	No	vOTU_20821	bulk	1	Siphoviridae	Temperate
VIBRANT_ERR3404880_k141_10864_flag=1_multi=5.0000_len=6806	6806	Low-quality	Genome-fragment	No	vOTU_20822	bulk	1	NA	Lytic
VIBRANT_ERR3404880_k141_10211_flag=0_multi=6.9842_len=8470	8470	Low-quality	Genome-fragment	No	vOTU_20823	bulk	2	NA	Lytic
VIBRANT_ERR3404880_k141_7261_flag=1_multi=6.0000_len=21656	21656	Medium-quality	Genome-fragment	No	vOTU_20824	bulk	1	Siphoviridae	Temperate
VIBRANT_ERR3404880_k141_718_flag=1_multi=5.0000_len=22207	22207	Low-quality	Genome-fragment	No	vOTU_20825	bulk	1	Siphoviridae	Temperate
VirSorter2_ERR3404880_k141_4070||full	5464	Low-quality	Genome-fragment	No	vOTU_20826	bulk	1	NA	Temperate
VirSorter2_ERR3404880_k141_6247||full	4211	Medium-quality	Genome-fragment	No	vOTU_20827	bulk	1	NA	Temperate
VIBRANT_ERR3404882_k141_4184_flag=1_multi=7.0000_len=29006	29006	Medium-quality	Genome-fragment	No	vOTU_20830	bulk	1	Siphoviridae	Temperate
VIBRANT_ERR3404882_k141_7906_flag=1_multi=5.0000_len=6407	6407	Low-quality	Genome-fragment	No	vOTU_20831	bulk	1	Siphoviridae	Temperate
VIBRANT_ERR3404882_k141_1711_flag=0_multi=3.9790_len=3281	3281	Low-quality	Genome-fragment	No	vOTU_20832	bulk	1	Myoviridae	Temperate
VIBRANT_ERR3404882_k141_321_flag=0_multi=5.0000_len=4586	4586	Low-quality	Genome-fragment	No	vOTU_20833	bulk	1	Siphoviridae	Temperate
VIBRANT_ERR3404882_k141_3370_flag=0_multi=22.2523_len=84451_fragment_2	38965	Medium-quality	Genome-fragment	No	vOTU_20834	bulk	1	Siphoviridae	Temperate
VIBRANT_ERR3404882_k141_3224_flag=0_multi=30.9890_len=119785_fragment_1	31597	Medium-quality	Genome-fragment	No	vOTU_20835	bulk	1	Siphoviridae	Temperate
VIBRANT_ERR3404882_k141_5420_flag=0_multi=141.9378_len=99814_fragment_2	33572	High-quality	High-quality	No	vOTU_20836	bulk	5	Peduoviridae	Temperate
VIBRANT_ERR3404882_k141_7577_flag=1_multi=5.0000_len=4715	4715	Low-quality	Genome-fragment	No	vOTU_20837	bulk	1	NA	Temperate
VIBRANT_ERR3404882_k141_5593_flag=1_multi=5.0000_len=4477	4477	Low-quality	Genome-fragment	No	vOTU_20838	bulk	1	NA	Lytic
VIBRANT_ERR3404882_k141_6543_flag=0_multi=138.5102_len=6340	6340	Low-quality	Genome-fragment	No	vOTU_20839	bulk	1	NA	Temperate
VIBRANT_ERR3404882_k141_8079_flag=0_multi=145.9080_len=34817	34817	Medium-quality	Genome-fragment	No	vOTU_20840	bulk	3	Podoviridae	Temperate
VIBRANT_ERR3404882_k141_4342_flag=0_multi=55.3357_len=41002	41002	Low-quality	Genome-fragment	No	vOTU_20841	bulk	1	Unassigned	Temperate
VIBRANT_ERR3404882_k141_9172_flag=0_multi=282.6991_len=41378	41378	High-quality	High-quality	No	vOTU_20842	bulk	2	Myoviridae	Temperate
VIBRANT_ERR3404882_k141_8225_flag=1_multi=5.0000_len=10974	10974	Low-quality	Genome-fragment	No	vOTU_20843	bulk	2	Myoviridae	Lytic
VIBRANT_ERR3404882_k141_8701_flag=1_multi=5.0000_len=4019	4019	Low-quality	Genome-fragment	No	vOTU_20844	bulk	1	Siphoviridae	Temperate
VIBRANT_ERR3404882_k141_3853_flag=0_multi=23.1745_len=16899	16899	Low-quality	Genome-fragment	No	vOTU_20845	bulk	1	Siphoviridae	Temperate
VirSorter2_ERR3404882_k141_6504||full	4018	Low-quality	Genome-fragment	No	vOTU_20846	bulk	1	NA	Lytic
VIBRANT_ERR3404883_k141_3361_flag=0_multi=16.9648_len=20123	20123	Low-quality	Genome-fragment	No	vOTU_20848	bulk	1	Siphoviridae	Lytic
VIBRANT_ERR3404883_k141_1710_flag=0_multi=50.8357_len=49641_fragment_2	9205	Low-quality	Genome-fragment	No	vOTU_20849	bulk	1	Siphoviridae	Temperate
VIBRANT_ERR3404883_k141_3167_flag=0_multi=46.9190_len=25136_fragment_1	5161	Low-quality	Genome-fragment	No	vOTU_20850	bulk	1	Siphoviridae	Lytic
VIBRANT_ERR3404883_k141_5015_flag=1_multi=16.6807_len=4701	4701	Low-quality	Genome-fragment	No	vOTU_20851	bulk	2	Peduoviridae	Temperate
VIBRANT_ERR3404883_k141_5859_flag=0_multi=37.0000_len=8207	8207	Low-quality	Genome-fragment	No	vOTU_20852	bulk	1	Siphoviridae	Lytic
VIBRANT_ERR3404883_k141_2424_flag=0_multi=24.0000_len=11886	11886	Low-quality	Genome-fragment	No	vOTU_20853	bulk	1	NA	Temperate
VIBRANT_ERR3404883_k141_5887_flag=0_multi=39.0000_len=3682	3682	Low-quality	Genome-fragment	No	vOTU_20854	bulk	1	Siphoviridae	Lytic
VIBRANT_ERR3404883_k141_5759_flag=0_multi=14.9551_len=13846	13846	Low-quality	Genome-fragment	No	vOTU_20855	bulk	1	Siphoviridae	Temperate
VIBRANT_ERR3404883_k141_1858_flag=0_multi=47.5083_len=4347	4347	Low-quality	Genome-fragment	No	vOTU_20856	bulk	1	NA	Lytic
VIBRANT_ERR3404883_k141_2918_flag=0_multi=201.3901_len=75782_fragment_1	42848	High-quality	High-quality	No	vOTU_20857	bulk	9	Siphoviridae	Temperate
VIBRANT_ERR3404884_k141_279_flag=1_multi=5.9400_len=15462	15462	Low-quality	Genome-fragment	No	vOTU_20859	bulk	1	NA	Temperate
VIBRANT_ERR3404884_k141_7021_flag=0_multi=7.9969_len=9292	9292	Low-quality	Genome-fragment	No	vOTU_20860	bulk	1	Siphoviridae	Temperate
VIBRANT_ERR3404884_k141_6414_flag=3_multi=1057.0242_len=43761	43761	Complete	High-quality	No	vOTU_20861	bulk	2	Siphoviridae	Temperate
VIBRANT_ERR3404884_k141_1223_flag=1_multi=11.1599_len=8663	8663	Low-quality	Genome-fragment	No	vOTU_20862	bulk	1	NA	Temperate
VIBRANT_ERR3404884_k141_3521_flag=0_multi=10.0000_len=4141	4141	Low-quality	Genome-fragment	No	vOTU_20863	bulk	1	Siphoviridae	Lytic
VIBRANT_ERR3404884_k141_6758_flag=0_multi=24.9646_len=29977	29977	Medium-quality	Genome-fragment	No	vOTU_20864	bulk	1	Siphoviridae	Temperate
VirSorter2_ERR3404884_k141_3965||full	14585	Low-quality	Genome-fragment	No	vOTU_20865	bulk	1	Siphoviridae	Temperate
VirSorter2_ERR3404884_k141_5674||full	4845	Low-quality	Genome-fragment	No	vOTU_20866	bulk	1	NA	Lytic
VIBRANT_ERR3404885_k141_1014_flag=1_multi=135.6655_len=50126_fragment_1	9447	Low-quality	Genome-fragment	No	vOTU_20870	bulk	1	Siphoviridae	Temperate
VIBRANT_ERR3404885_k141_8297_flag=0_multi=19.9984_len=532063_fragment_2	7827	Medium-quality	Genome-fragment	No	vOTU_20871	bulk	1	NA	Temperate
VIBRANT_ERR3404885_k141_2698_flag=1_multi=4.0000_len=6336	6336	Low-quality	Genome-fragment	No	vOTU_20872	bulk	1	NA	Temperate
VIBRANT_ERR3404885_k141_4490_flag=1_multi=8.0000_len=26196_fragment_1	10264	Low-quality	Genome-fragment	No	vOTU_20873	bulk	5	Siphoviridae	Temperate
VIBRANT_ERR3404885_k141_691_flag=1_multi=5.0000_len=21748	21748	Medium-quality	Genome-fragment	No	vOTU_20874	bulk	1	Siphoviridae	Lytic
VIBRANT_ERR3404885_k141_4697_flag=1_multi=5.0000_len=6539	6539	Low-quality	Genome-fragment	No	vOTU_20875	bulk	1	NA	Temperate
VIBRANT_ERR3404885_k141_3292_flag=1_multi=4.0000_len=5085	5085	Low-quality	Genome-fragment	No	vOTU_20876	bulk	2	Siphoviridae	Temperate
VIBRANT_ERR3404885_k141_6125_flag=0_multi=28.2359_len=4854	4854	Low-quality	Genome-fragment	No	vOTU_20877	bulk	2	Siphoviridae	Temperate
VIBRANT_ERR3404885_k141_1543_flag=0_multi=16.9919_len=43626	43626	Complete	High-quality	No	vOTU_20878	bulk	1	Siphoviridae	Temperate
VirSorter2_ERR3404885_k141_1449||full	108298	Complete	High-quality	No	vOTU_20879	bulk	2	Siphoviridae	Temperate
VirSorter2_ERR3404885_k141_6238||full	6705	Medium-quality	Genome-fragment	No	vOTU_20880	bulk	1	NA	Temperate
VirSorter2_ERR3404885_k141_6963||full	4223	Low-quality	Genome-fragment	No	vOTU_20881	bulk	1	Drexlerviridae	Lytic
VIBRANT_ERR3404886_k141_9567_flag=3_multi=10.0002_len=65674	65674	Complete	High-quality	No	vOTU_20884	bulk	77	NA	Temperate
VIBRANT_ERR3404886_k141_5859_flag=1_multi=17.8729_len=42681	42681	High-quality	High-quality	No	vOTU_20885	bulk	36	Siphoviridae	Temperate
VIBRANT_ERR3404886_k141_5118_flag=1_multi=11.0000_len=3572	3572	Low-quality	Genome-fragment	No	vOTU_20886	bulk	1	Siphoviridae	Temperate
VIBRANT_ERR3404886_k141_971_flag=0_multi=8.9212_len=3135	3135	Low-quality	Genome-fragment	No	vOTU_20887	bulk	1	Siphoviridae	Lytic
VIBRANT_ERR3404886_k141_1717_flag=0_multi=33.4265_len=47043_fragment_1	16263	Low-quality	Genome-fragment	No	vOTU_20888	bulk	3	Siphoviridae	Temperate
VIBRANT_ERR3404886_k141_5814_flag=1_multi=7.9859_len=14048	14048	High-quality	High-quality	No	vOTU_20889	bulk	2	NA	Temperate
VIBRANT_ERR3404886_k141_5162_flag=1_multi=5.0000_len=9924	9924	Low-quality	Genome-fragment	No	vOTU_20890	bulk	1	Siphoviridae	Temperate
VIBRANT_ERR3404886_k141_5158_flag=0_multi=5.9874_len=17549	17549	Low-quality	Genome-fragment	No	vOTU_20891	bulk	1	Myoviridae	Temperate
VirFinder_ERR3404886_k141_9831_flag=0_multi=29.8725_len=8029	8029	Low-quality	Genome-fragment	No	vOTU_20892	bulk	1	NA	Temperate
VirSorter2_ERR3404886_k141_4464||full	8238	Low-quality	Genome-fragment	No	vOTU_20893	bulk	1	Siphoviridae	Lytic
VirSorter2_ERR3404886_k141_6814||full	3744	Low-quality	Genome-fragment	No	vOTU_20894	bulk	1	Siphoviridae	Lytic
VIBRANT_ERR3404887_k141_916_flag=0_multi=731.5543_len=67953_fragment_1	26467	Medium-quality	Genome-fragment	No	vOTU_20898	bulk	3	Siphoviridae	Lytic
VIBRANT_ERR3404887_k141_1847_flag=0_multi=30.1014_len=50547_fragment_1	31431	High-quality	High-quality	No	vOTU_20899	bulk	3	Myoviridae	Lytic
VIBRANT_ERR3404888_k141_6971_flag=0_multi=218.7868_len=45123	45123	High-quality	High-quality	No	vOTU_20900	bulk	2	Siphoviridae	Temperate
VIBRANT_ERR3404888_k141_2747_flag=0_multi=23.9846_len=66056_fragment_1	61882	High-quality	High-quality	No	vOTU_20901	bulk	6	Siphoviridae	Lytic
VirSorter2_ERR3404888_k141_3673||full	7728	Low-quality	Genome-fragment	No	vOTU_20902	bulk	3	NA	Temperate
VIBRANT_ERR3404889_k141_633_flag=1_multi=5.0000_len=3341	3341	Low-quality	Genome-fragment	No	vOTU_20904	bulk	1	NA	Temperate
VIBRANT_ERR3404889_k141_1011_flag=0_multi=145.5636_len=278083_fragment_1	10990	Low-quality	Genome-fragment	No	vOTU_20905	bulk	3	Siphoviridae	Temperate
VIBRANT_ERR3404890_k141_1242_flag=1_multi=7.0000_len=13024	13024	Low-quality	Genome-fragment	No	vOTU_20906	bulk	1	NA	Temperate
VIBRANT_ERR3404890_k141_4632_flag=1_multi=6.0000_len=3907	3907	Low-quality	Genome-fragment	No	vOTU_20907	bulk	1	NA	Temperate
VIBRANT_ERR3404890_k141_987_flag=1_multi=8.0000_len=4359	4359	Low-quality	Genome-fragment	No	vOTU_20908	bulk	1	Siphoviridae	Lytic
VIBRANT_ERR3404890_k141_415_flag=0_multi=18.0000_len=41820	41820	High-quality	High-quality	No	vOTU_20909	bulk	9	Siphoviridae	Temperate
VIBRANT_ERR3404890_k141_3554_flag=0_multi=212.3791_len=4757	4757	Low-quality	Genome-fragment	No	vOTU_20910	bulk	1	Siphoviridae	Temperate
VIBRANT_ERR3404890_k141_341_flag=0_multi=77.2649_len=88065_fragment_1	37202	High-quality	High-quality	No	vOTU_20911	bulk	1	Siphoviridae	Temperate
VIBRANT_ERR3404890_k141_2236_flag=0_multi=9.0000_len=24503_fragment_1	13517	Medium-quality	Genome-fragment	No	vOTU_20912	bulk	2	Siphoviridae	Temperate
VIBRANT_ERR3404891_k141_912_flag=1_multi=6.0000_len=3834	3834	Low-quality	Genome-fragment	No	vOTU_20914	bulk	1	NA	Temperate
VIBRANT_ERR3404891_k141_841_flag=0_multi=370.4969_len=13400	13400	Low-quality	Genome-fragment	No	vOTU_20915	bulk	1	NA	Temperate
VIBRANT_ERR3404891_k141_1027_flag=1_multi=5.0000_len=10443	10443	Low-quality	Genome-fragment	No	vOTU_20916	bulk	1	Siphoviridae	Temperate
VIBRANT_ERR3404891_k141_293_flag=1_multi=5.0000_len=4004	4004	Low-quality	Genome-fragment	No	vOTU_20917	bulk	1	Peduoviridae	Lytic
VIBRANT_ERR3404891_k141_646_flag=0_multi=5.9836_len=6854	6854	Low-quality	Genome-fragment	No	vOTU_20918	bulk	1	Siphoviridae	Temperate
VirFinder_ERR3404891_k141_1196_flag=1_multi=5.0000_len=4480	4480	Low-quality	Genome-fragment	No	vOTU_20919	bulk	1	Siphoviridae	Temperate
VirSorter2_ERR3404891_k141_1430||full	4407	Low-quality	Genome-fragment	No	vOTU_20920	bulk	1	Siphoviridae	Temperate
VIBRANT_ERR3404892_k141_988_flag=1_multi=4.0000_len=4341	4341	Low-quality	Genome-fragment	No	vOTU_20923	bulk	1	Siphoviridae	Lytic
VIBRANT_ERR3404892_k141_291_flag=0_multi=47.8605_len=14963	14963	Low-quality	Genome-fragment	No	vOTU_20924	bulk	2	Siphoviridae	Lytic
VIBRANT_ERR3404892_k141_614_flag=1_multi=5.0000_len=13113	13113	Low-quality	Genome-fragment	No	vOTU_20925	bulk	1	Siphoviridae	Temperate
VIBRANT_ERR3404892_k141_722_flag=0_multi=54.9361_len=37336	37336	High-quality	High-quality	No	vOTU_20926	bulk	7	Peduoviridae	Temperate
VIBRANT_ERR3404892_k141_449_flag=0_multi=286.6824_len=39757	39757	High-quality	High-quality	No	vOTU_20927	bulk	2	Myoviridae	Temperate
VIBRANT_ERR3404892_k141_1150_flag=1_multi=12.0000_len=44706	44706	High-quality	High-quality	No	vOTU_20928	bulk	7	NA	Temperate
VIBRANT_ERR3404892_k141_96_flag=0_multi=378.9171_len=6739	6739	Low-quality	Genome-fragment	No	vOTU_20929	bulk	2	Siphoviridae	Temperate
VirSorter2_ERR3404892_k141_612||0_partial	15017	Low-quality	Genome-fragment	No	vOTU_20930	bulk	1	NA	Temperate
VIBRANT_ERR3404893_k141_1178_flag=0_multi=8.9814_len=9581	9581	Low-quality	Genome-fragment	No	vOTU_20938	bulk	1	Siphoviridae	Lytic
VIBRANT_ERR3404893_k141_14460_flag=1_multi=6.7927_len=7638	7638	Low-quality	Genome-fragment	No	vOTU_20939	bulk	1	Peduoviridae	Lytic
VIBRANT_ERR3404893_k141_936_flag=0_multi=141.0000_len=17724	17724	Low-quality	Genome-fragment	No	vOTU_20940	bulk	2	Siphoviridae	Lytic
VIBRANT_ERR3404893_k141_8385_flag=0_multi=114.8748_len=25126	25126	Medium-quality	Genome-fragment	No	vOTU_20941	bulk	6	Siphoviridae	Temperate
[truncated: 80,142 more rows]
