# Supplementary material for: A metagenomic catalog of the early-life human gut virome
Source: Nat Commun. 2024 Feb 29;15:1864. doi: 10.1038/s41467-024-45793-z (PMC10904392; doi:10.1038/s41467-024-45793-z)
Supplement: Supplementary file 7 — Supplementary Data 4 [file 41467_2024_45793_MOESM7_ESM.xlsx]

## Sheet: VLPs vs. bulk
Family	Mean,VLPs	IQR25,VLPs	IQR75,VLPs	Mean,bulk	IQR25,bulk	IQR75,bulk	Pvalue
Microviridae	0.374564	0.126689	0.852472	0.00353669	0	0	0
Siphoviridae	0.251107	0.137337	0.394746	0.328302	0.308807	0.40961	0
Myoviridae	0.0377807	0.00302964	0.0270812	0.059519	0.0323244	0.0826839	0
Anelloviridae	0.0199703	0	0.00537011	0	0	0	0
Podoviridae	0.0184573	0	0.00612049	0.0105929	0	0.00672199	0.0289587
Parvoviridae	0.0180471	0	0.00182847	0.0002571	0	0	0
Caliciviridae	0.00965043	0	0	0	0	0	9.60626e-36
Adenoviridae	0.0064237	0	0	0.000584691	0	0	8.35429e-54
Autographiviridae	0.00591749	0	0	0.00100154	0	0	0.000593442
Astroviridae	0.00438385	0	0	0	0	0	1.4704e-14
Papillomaviridae	0.00424663	0	0	5.81079e-07	0	0	1.75884e-14
Peduoviridae	0.00400018	0	0	0.0204467	0.00132465	0.0194169	0
Forsetiviridae	0.00275407	0	0	0.0020267	0	0	8.09802e-10
Salasmaviridae	0.00270898	0	0	0.000375349	0	0	9.51888e-20
Sedoreoviridae	0.00190774	0	0	0	0	0	3.14638e-29
Picornaviridae	0.00177062	0	0	0	0	0	5.68371e-26
Herelleviridae	0.00159205	0	0	0.00335401	0	0.000656665	0
Inoviridae	0.00155692	0	0	0.000764431	0	0	4.44417e-06
Rountreeviridae	0.00130416	0	0	0.00158538	0	0	0.0369919
Intestiviridae	0.000968698	0	0	4.97699e-05	0	0	2.17254e-08
Drexlerviridae	0.000689331	0	0	0.00263935	0	0	0
Schitoviridae	0.000668954	0	0	3.68397e-05	0	0	1.21714e-28
Winoviridae	0.000543107	0	0	0.0002173	0	0	0.236547
Casjensviridae	0.000387924	0	0	0.000125416	0	0	0.957436
Steigviridae	0.000331696	0	0	0.000130754	0	0	3.32713e-13
Straboviridae	0.000286044	0	0	0.000316691	0	0	0.00546224
Demerecviridae	0.000230143	0	0	0.00023347	0	0	0.199899
Ackermannviridae	0.000218165	0	0	0.000220961	0	0	1.89934e-06
Circoviridae	0.000212916	0	0	4.29846e-07	0	0	0.00020738
Corticoviridae	0.000195929	0	0	0	0	0	1.83851e-10
Duneviridae	0.000117809	0	0	0.000358644	0	0	5.39573e-06
Pachyviridae	7.49668e-05	0	0	7.52996e-08	0	0	0.322045
Guelinviridae	3.04808e-05	0	0	2.01657e-05	0	0	0.900373
Helgolandviridae	2.78598e-05	0	0	0.000117143	0	0	0.0121428
Polyomaviridae	2.65245e-05	0	0	1.08296e-05	0	0	9.61e-07
Zobellviridae	1.42515e-05	0	0	1.79851e-06	0	0	0.611352
Orlajensenviridae	1.33855e-05	0	0	0.000121981	0	0	0.00169955
Sphaerolipoviridae	1.29921e-05	0	0	0	0	0	3.7033e-07
Metaviridae	7.25875e-06	0	0	1.84068e-06	0	0	0.780936
Solemoviridae	5.91856e-06	0	0	0	0	0	0.0547705
Kyanoviridae	1.15059e-06	0	0	0	0	0	0.0547705
Herpesviridae	8.73616e-07	0	0	4.76038e-05	0	0	0.0215435
Mesyanzhinovviridae	0	0	0	9.99657e-07	0	0	0.602614
Vilmaviridae	0	0	0	2.38878e-07	0	0	0.602614
Anaerodiviridae	0	0	0	1.02513e-06	0	0	0.461517
Zierdtviridae	0	0	0	1.07312e-07	0	0	0.602614

## Sheet: VLPs
Family	Slope coefficient	P value	Month 0	Month 1	Month 3	Month 6	Month 12	Month 24
Ackermannviridae	-0.00316957	0.526298	0	0	0.165295	0	0	0
Adenoviridae	0.0576851	0.0874697	0	0	0.339068	0.991826	0.893001	0
Anelloviridae	0.0630331	0.183033	0.201604	1.64253	1.06311	0.696867	3.20299	0.0308046
Astroviridae	0.10101	0.0119666	0	0	0	1.13452	0.498367	0.349064
Autographiviridae	-0.0566836	0.101824	4.29869	1.81156	0.406222	0.503525	0.19505	0.0942297
Caliciviridae	0.0937216	0.0841039	0	0	0.82082	3.27182	0.616526	0
Casjensviridae	-0.000510852	0.933656	0	0	0	0.189934	0.0183826	0.0108265
Circoviridae	0.0129375	0.000212484	0	0	0	0	0.00340206	0.433659
Corticoviridae	-0.000175593	0.934548	0.00835118	0.0591163	0.121703	0	0	0
Demerecviridae	9.48547e-05	0.956514	0	0	0	0.0487164	0.0171542	0
Drexlerviridae	-0.000759972	0.883442	0	0.00129438	0.0755668	0.18458	0.0421185	0
Duneviridae	0.000659242	0.511563	0	0	0.000288734	3.37035e-05	0.0235311	0
Forsetiviridae	0.00178677	0.506565	0	0	0	8.20879e-05	0.0624907	0
Guelinviridae	5.77277e-05	0.590767	0	0	0	0	0.00110746	0
Helgolandviridae	0.000125087	0.585296	0	0	0.000908229	0.00252959	0.00456705	0
Herelleviridae	-0.00845936	0.526205	0.0123792	1.17034	0.261462	0.0153151	0.0964353	0
Herpesviridae	-2.76617e-05	0.147084	0.0016698	0	0	0	0	0
Inoviridae	-0.00672708	0.712547	1.30839	0.0888313	0.480926	0.0383969	0.0264407	0
Intestiviridae	0.0104945	0.383516	0	0	0	0.26105	0.113189	0.00814129
Metaviridae	-0.000105458	0.526296	0	0	0.00549964	0	0	0
Microviridae	1.03525	1.1128e-06	7.16101	6.96854	19.1672	28.0241	47.4271	91.4524
Myoviridae	-0.206845	0.000702317	5.55736	9.33978	7.47594	4.31007	2.32878	0.0643354
Orlajensenviridae	-0.000111732	0.56238	0	0	0.00608955	0	0.00107218	0
Pachyviridae	-0.00188954	0.268295	0	0.143289	0	0	0	0
Papillomaviridae	-0.00900013	0.792612	0	3.03341	2.01	0	0.0013373	0
Parvoviridae	0.086458	0.181465	0.761418	0.0465241	0.104702	3.99515	2.04703	0.694315
Peduoviridae	-0.0531192	0.0237324	3.53873	0.465602	0.745869	0.4241	0.0520435	0.0201569
Picornaviridae	0.0120378	0.511522	0	0	0.22335	0.471318	0.144232	0.0020992
Podoviridae	-0.00574847	0.90504	1.237	6.29186	3.34276	0.924448	1.28382	0.213237
Polyomaviridae	0.000217896	0.427852	0	0	0	0.00182779	0.00475548	0
Rountreeviridae	-0.00816911	0.643138	0	0.699094	0.697339	0.0117451	0	0
Salasmaviridae	-0.0111691	0.378637	0.598279	0.493302	0.370314	0.206882	0.188525	0.32547
Schitoviridae	0.000298856	0.846239	0	0	0.0294317	0.00190166	0.0438646	0
Sedoreoviridae	-0.0439499	0.00939118	0.0408099	0.0248822	1.29647	0.104148	0	0.00544079
Siphoviridae	-1.10119	8.65464e-11	29.4521	43.5562	42.7417	33.8252	17.1987	2.23683
Solemoviridae	0.000103013	0.417794	0	0	0	0	0.00118653	0
Sphaerolipoviridae	9.96701e-05	0.468309	0	0	0	0	0.00260461	0
Steigviridae	-0.000368051	0.850003	0	0	0.0230214	0	0.0596349	0
Straboviridae	0.00169316	0.428632	0	0.000300998	0	0	0.036855	0
Winoviridae	-0.00649154	0.249313	0.101625	9.83783e-05	0.212025	0.0287961	0.031229	0
Zobellviridae	0.00014893	0.590767	0	0	0	0	0.0028571	0

## Sheet: bulk
Family	Slope coefficient	P value	Month 0	Month 1	Month 3	Month 6	Month 12	Month 24	Month 36
Ackermannviridae	-0.00151857	0.030925	0.00299422	0.0377065	0.0382025	0.0312898	0.0232894	0.00111352	0.00390011
Adenoviridae	0.00662748	0.0116506	0	0	0.0195752	0.0890549	0.201224	0.126893	0.158639
Anaerodiviridae	4.04708e-05	0.000223565	0	0	0	0	0	0	0.00530076
Autographiviridae	-0.00252138	0.0845794	0.0639398	0.0636225	0.0740592	0.162335	0.193045	0.103792	0.16725
Casjensviridae	-0.00041499	0.301972	0.0123322	0.0120843	0.0439228	0.00339308	8.81398e-05	0.000656017	0
Circoviridae	1.69698e-05	0.000688809	0	0	0	0	0	0	0.00222266
Demerecviridae	0.000390786	0.824043	0.00698299	0.00148978	0.00452979	0.0178944	0.124392	0.00221213	0.00461513
Drexlerviridae	-0.0127298	3.35201e-08	0.260553	0.419538	0.452764	0.192033	0.0491568	0.0486494	0.0174434
Duneviridae	0.00418349	5.77657e-12	0.0199967	0.00545572	0.00308705	0.0116615	0.0897257	0.105047	0.146441
Forsetiviridae	0.0340225	1.51926e-20	0.0475015	0.018466	0.0179335	0.115689	0.24807	0.968594	1.2384
Guelinviridae	0.000347863	0.000881682	0	0	0.0031953	0	8.49678e-05	0.0107501	0.0171116
Helgolandviridae	0.000707942	0.012027	0.0122962	0.00583643	0.00343387	0.00711571	0.018085	0.0270549	0.0209757
Herelleviridae	-0.012604	0.00159659	0.833037	0.235909	0.0877178	0.0957387	0.157817	0.319655	0.218202
Herpesviridae	-0.000497231	0.0317996	0.00147552	0.0105428	0.00697295	0.00220151	0.00350126	0.000643812	0
Inoviridae	-0.00617341	0.0311482	0.183457	0.0555746	0.0946605	0.0288499	0.0142132	0.0146552	0.00238705
Intestiviridae	0.0010551	7.83809e-06	0	0	0	0.000238197	0.00453889	0.037687	0.00146854
Mesyanzhinovviridae	-8.67177e-06	0.456008	0.000439608	0	0	0	0	0	0
Metaviridae	2.37991e-05	0.0889584	0	0	0	0	0.00121246	0	0
Microviridae	-0.0167228	0.00853609	0.278251	0.516498	0.718892	0.191917	0.146967	0.142718	0.17475
Myoviridae	-0.140784	1.31743e-23	5.80772	9.10127	7.7912	4.72384	2.9517	2.78016	2.41695
Orlajensenviridae	-0.000681569	0.219865	0.00157715	0.0382631	0.0103778	0.0100418	8.68662e-05	0	0
Papillomaviridae	-4.928e-06	0.266157	0.000220286	3.24016e-05	0	0	0	0	0
Parvoviridae	0.00118194	0.43198	0.000289381	0	0.0176399	0.0586191	0.119404	7.30785e-05	0
Peduoviridae	-0.0795347	2.92602e-17	2.36544	3.61874	2.85193	0.92272	0.47798	0.317521	0.21259
Podoviridae	-0.0012088	0.86093	1.30173	1.28171	1.09137	0.456973	0.628965	1.03325	1.68486
Polyomaviridae	-2.32525e-05	0.845671	0	0	0.00346555	0	0.00382247	0	0
Rountreeviridae	-0.00428355	0.470657	0.113725	0.49706	0.00139913	0	0.0556526	0.00616239	0.0174481
Salasmaviridae	0.00272894	0.000902355	0.00682875	0.00421505	0.019888	0.0727503	0.0703353	0.0873304	0.254834
Schitoviridae	-0.000324955	0.131316	0.00321163	7.96448e-05	0.0154415	0.00104258	0.00118602	0.00220244	0.00867164
Siphoviridae	-0.112952	0.000228041	34.6895	33.664	33.8884	31.4506	31.4317	29.6343	26.9022
Steigviridae	0.00260374	9.69076e-05	0.000106603	0	0	0.010675	0.010508	0.0826643	0.0649228
Straboviridae	-0.00137969	0.311845	0.0144528	0.0171912	0.0537792	0.116698	0.0201158	0.0293953	0.0041253
Vilmaviridae	1.76207e-06	0.526169	0	0	0	0	0.00015735	0	0
Winoviridae	0.00228706	9.4875e-08	0.0112999	0.00563038	0.022221	0.0145286	0.0298398	0.0500704	0.156643
Zierdtviridae	-6.64833e-07	0.690428	4.71914e-05	0	0	0	0	0	0
Zobellviridae	4.62224e-05	0.0111126	0	0	0	0	0	0.00137243	0.0013168
