# Supplementary material for: A metagenomic catalog of the early-life human gut virome
Source: Nat Commun. 2024 Feb 29;15:1864. doi: 10.1038/s41467-024-45793-z (PMC10904392; doi:10.1038/s41467-024-45793-z)
Supplement: Supplementary file 9 — Supplementary Data 6 [file 41467_2024_45793_MOESM9_ESM.xlsx]

## Sheet: VLPs
Species	Bacteriome	Virome	Category
Bacteroides_timonensis	0	24	Bacteriome
Dorea_formicigenerans	0	18	Bacteriome
Blautia_schinkii	0	17	Bacteriome
Staphylococcus_hominis	0	17	Bacteriome
Olsenella_sp_GAM18	0	14	Bacteriome
Longicatena_caecimuris	0	13	Bacteriome
Eubacterium_ramulus	1	12	Bacteriome
Erysipelotrichaceae_bacterium	1	12	Bacteriome
Bacteroides_finegoldii	0	12	Bacteriome
Enterocloster_lavalensis	0	10	Bacteriome
Anaerococcus_obesiensis	0	9	Bacteriome
Acinetobacter_seifertii	1	6	Bacteriome
Clostridium_sartagoforme	1	6	Bacteriome
Clostridium_scindens	0	6	Bacteriome
Limosilactobacillus_oris	0	5	Bacteriome
Blautia_sp_OF03_15BH	0	5	Bacteriome
Collinsella_stercoris	0	5	Bacteriome
Leuconostoc_pseudomesenteroides	0	5	Bacteriome
Collinsella_bouchesdurhonensis	5	4	Bacteriome
Butyricimonas_faecihominis	3	4	Bacteriome
Christensenella_massiliensis	5	4	Bacteriome
Ruminococcaceae_bacterium	1	4	Bacteriome
Coprococcus_sp_AF21_14LB	1	4	Bacteriome
Blautia_sp_Marseille_P3201T	0	4	Bacteriome
Blautia_hydrogenotrophica	0	4	Bacteriome
Clostridium_saccharogumia	1	3	Bacteriome
Bacteroides_salyersiae	0	3	Bacteriome
Barnesiella_intestinihominis	0	3	Bacteriome
Gardnerella_vaginalis	0	3	Bacteriome
Clostridium_sp_WCA_389_WT_23D1	0	3	Bacteriome
Romboutsia_timonensis	1	2	Bacteriome
Holdemania_massiliensis	1	2	Bacteriome
Actinomyces_sp_S6_Spd3	1	2	Bacteriome
Clostridium_sp_AT4	1	2	Bacteriome
Kluyvera_cryocrescens	0	2	Bacteriome
Citrobacter_sedlakii	0	2	Bacteriome
Acinetobacter_pittii	0	2	Bacteriome
Atopobium_minutum	0	2	Bacteriome
Bacteroides_nordii	0	2	Bacteriome
Fusobacterium_pseudoperiodonticum	3	1	Bacteriome
Neisseria_subflava	2	1	Bacteriome
Alloscardovia_omnicolens	2	1	Bacteriome
Monoglobus_pectinilyticus	1	1	Bacteriome
Blautia_obeum	1	1	Bacteriome
Alistipes_shahii	1	1	Bacteriome
Lachnoanaerobaculum_sp_ICM7	1	1	Bacteriome
Clostridium_fessum	1	1	Bacteriome
Winkia_neuii	0	1	Bacteriome
Campylobacter_curvus	0	1	Bacteriome
Eisenbergiella_massiliensis	0	1	Bacteriome
Lacticaseibacillus_paracasei	0	1	Bacteriome
Alistipes_ihumii	0	1	Bacteriome
Ochrobactrum_anthropi	0	1	Bacteriome
Clostridium_jeddahense	0	1	Bacteriome
Porphyromonas_somerae	0	1	Bacteriome
Corynebacterium_propinquum	0	1	Bacteriome
Clostridium_sp_AM22_11AC	0	1	Bacteriome
Prevotella_copri_clade_A	0	1	Bacteriome
Porphyromonas_SGB1980	0	1	Bacteriome
Citrobacter_koseri	0	1	Bacteriome
Varibaculum_SGB15480	0	1	Bacteriome
GGB9379_SGB14372	0	1	Bacteriome
GGB5980_SGB8599	0	1	Bacteriome
Porphyromonas_asaccharolytica	0	1	Bacteriome
Christensenella_minuta	0	1	Bacteriome
Clostridium_sp_AM33_3	0	1	Bacteriome
Phocaeicola_vulgatus	1	0	Bacteriome
Bifidobacterium_adolescentis	1	0	Bacteriome
Veillonella_dispar	1	0	Bacteriome
GGB12785_SGB19823	1	0	Bacteriome
Collinsella_intestinalis	2	0	Bacteriome
Lawsonibacter_sp_NSJ_52	4	0	Bacteriome
Actinomyces_sp_ICM47	1	0	Bacteriome
Campylobacter_gracilis	3	0	Bacteriome
Peptoniphilus_harei	2	0	Bacteriome
Roseburia_inulinivorans	2	0	Bacteriome
GGB6612_SGB9346	1	0	Bacteriome
Tsukamurella_pulmonis	1	0	Bacteriome
Clostridium_SGB6179	1	0	Bacteriome
Merdimonas_faecis	1	0	Bacteriome
Fenollaria_massiliensis	2	0	Bacteriome
Ruminococcus_lactaris	1	0	Bacteriome
Methylobacterium_phyllosphaerae	1	0	Bacteriome
Peptococcaceae_bacterium	1	0	Bacteriome
Lawsonella_SGB3665	1	0	Bacteriome
Peptoniphilus_lacrimalis	1	0	Bacteriome
Ruminococcus_bicirculans	1	0	Bacteriome
Streptococcus_agalactiae	2	0	Bacteriome
Parabacteroides_distasonis	1	0	Bacteriome
Collinsella_aerofaciens	1	0	Bacteriome
Veillonella_atypica	1	0	Bacteriome
Pantoea_dispersa	1	0	Bacteriome
Pluralibacter_gergoviae	2	0	Bacteriome
GGB3606_SGB4870	1	0	Bacteriome
Candidatus_Saccharibacteria_unclassified_SGB19850	1	0	Bacteriome
Veillonella_sp_3627	1	0	Bacteriome
Dialister_invisus	2	0	Bacteriome
Cryptobacterium_curtum	2	0	Bacteriome
Clostridium_butyricum	1	0	Bacteriome
Lachnospiraceae_unclassified_SGB66069	1	0	Bacteriome
Clostridium_phoceensis	1	0	Bacteriome
Lactiplantibacillus_plantarum	1	0	Bacteriome
Clostridium_sp_NSJ_42	1	0	Bacteriome
Corynebacterium_variabile	1	0	Bacteriome
GGB4277_SGB5832	1	0	Bacteriome
Lacrimispora_amygdalina	1	0	Bacteriome
Methylobacterium_sp_Leaf111	1	0	Bacteriome
Finegoldia_magna	1	0	Bacteriome
Enterococcus_dispar	1	0	Bacteriome
vOTU_80793	1	45	Virome
vOTU_60115	0	38	Virome
vOTU_80249	1	37	Virome
vOTU_40848	0	36	Virome
vOTU_71612	0	36	Virome
vOTU_73210	0	36	Virome
vOTU_80726	0	36	Virome
vOTU_80730	0	36	Virome
vOTU_80734	0	36	Virome
vOTU_80735	0	36	Virome
vOTU_80737	0	36	Virome
vOTU_80739	0	36	Virome
vOTU_80747	0	36	Virome
vOTU_80749	0	36	Virome
vOTU_80753	0	36	Virome
vOTU_80759	0	36	Virome
vOTU_80767	0	36	Virome
vOTU_80779	0	36	Virome
vOTU_80783	0	36	Virome
vOTU_80797	0	36	Virome
vOTU_80810	0	36	Virome
vOTU_80825	0	36	Virome
vOTU_80827	0	36	Virome
vOTU_80831	0	36	Virome
vOTU_9048	0	36	Virome
vOTU_13494	0	36	Virome
vOTU_17000	0	36	Virome
vOTU_17001	0	36	Virome
vOTU_17002	0	36	Virome
vOTU_17003	0	36	Virome
vOTU_17004	0	36	Virome
vOTU_17284	0	36	Virome
vOTU_17306	0	36	Virome
vOTU_17308	0	36	Virome
vOTU_17313	0	36	Virome
vOTU_38199	0	36	Virome
vOTU_40919	0	35	Virome
vOTU_73271	0	34	Virome
vOTU_17303	0	34	Virome
vOTU_59086	1	32	Virome
vOTU_59087	1	32	Virome
vOTU_59417	1	32	Virome
vOTU_60745	1	32	Virome
vOTU_74232	1	32	Virome
vOTU_80217	1	32	Virome
vOTU_80218	1	32	Virome
vOTU_80219	1	32	Virome
vOTU_80220	1	32	Virome
vOTU_80225	1	32	Virome
vOTU_80229	1	32	Virome
vOTU_80230	1	32	Virome
vOTU_80231	1	32	Virome
vOTU_80232	1	32	Virome
vOTU_80240	1	32	Virome
vOTU_80246	1	32	Virome
vOTU_80253	1	32	Virome
vOTU_7231	1	32	Virome
vOTU_9573	1	32	Virome
vOTU_16968	1	32	Virome
vOTU_16973	1	32	Virome
vOTU_16975	1	32	Virome
vOTU_17129	1	32	Virome
vOTU_80213	1	32	Virome
vOTU_76002	0	30	Virome
vOTU_80226	2	30	Virome
vOTU_59930	2	29	Virome
vOTU_80508	2	29	Virome
vOTU_80515	2	29	Virome
vOTU_80524	2	29	Virome
vOTU_80526	2	29	Virome
vOTU_80528	2	29	Virome
vOTU_80548	2	29	Virome
vOTU_80553	2	29	Virome
vOTU_80556	2	29	Virome
vOTU_80565	2	29	Virome
vOTU_80566	2	29	Virome
vOTU_80571	2	29	Virome
vOTU_80575	2	29	Virome
vOTU_80577	2	29	Virome
vOTU_7970	2	29	Virome
vOTU_17243	2	29	Virome
vOTU_17250	2	29	Virome
vOTU_75685	0	28	Virome
vOTU_80274	1	28	Virome
vOTU_13113	0	28	Virome
vOTU_17254	0	28	Virome
vOTU_77396	0	27	Virome
vOTU_80257	0	27	Virome
vOTU_73516	0	26	Virome
vOTU_18110	0	26	Virome
vOTU_80511	0	25	Virome
vOTU_80519	0	25	Virome
vOTU_60276	0	24	Virome
vOTU_60324	0	24	Virome
vOTU_80488	0	24	Virome
vOTU_17241	0	24	Virome
vOTU_61127	0	23	Virome
vOTU_77378	0	23	Virome
vOTU_77442	0	23	Virome
vOTU_77463	0	23	Virome
vOTU_79829	0	23	Virome
vOTU_80028	0	23	Virome
vOTU_80029	0	23	Virome
vOTU_80031	0	23	Virome
vOTU_80033	0	23	Virome
vOTU_80045	0	23	Virome
vOTU_80048	0	23	Virome
vOTU_80911	0	23	Virome
vOTU_80913	0	23	Virome
vOTU_80914	0	23	Virome
vOTU_80917	0	23	Virome
vOTU_80918	0	23	Virome
vOTU_80923	0	23	Virome
vOTU_80924	0	23	Virome
vOTU_16816	0	23	Virome
vOTU_18428	0	23	Virome
vOTU_16815	0	23	Virome
vOTU_58707	0	23	Virome
vOTU_73411	0	22	Virome
vOTU_16818	0	22	Virome
vOTU_62506	0	22	Virome
vOTU_27840	0	21	Virome
vOTU_79067	0	21	Virome
vOTU_79513	1	21	Virome
vOTU_81700	0	20	Virome
vOTU_60094	0	19	Virome
vOTU_63510	0	19	Virome
vOTU_72426	0	19	Virome
vOTU_74147	0	19	Virome
vOTU_78227	0	19	Virome
vOTU_79295	0	19	Virome
vOTU_79298	0	19	Virome
vOTU_79302	0	19	Virome
vOTU_79304	0	19	Virome
vOTU_79313	0	19	Virome
vOTU_79314	0	19	Virome
vOTU_80114	0	19	Virome
vOTU_80132	0	19	Virome
vOTU_80140	0	19	Virome
vOTU_81072	0	19	Virome
vOTU_16951	0	19	Virome
vOTU_16863	0	19	Virome
vOTU_40605	0	19	Virome
vOTU_37631	0	18	Virome
vOTU_40245	0	18	Virome
vOTU_79730	0	18	Virome
vOTU_79736	0	18	Virome
vOTU_80154	3	18	Virome
vOTU_385	0	18	Virome
vOTU_396	0	18	Virome
vOTU_49563	0	18	Virome
vOTU_41996	0	17	Virome
vOTU_44046	0	17	Virome
vOTU_49282	0	17	Virome
vOTU_62675	0	17	Virome
vOTU_79310	0	17	Virome
vOTU_79343	1	17	Virome
vOTU_79349	1	17	Virome
vOTU_79351	1	17	Virome
vOTU_79360	1	17	Virome
vOTU_79391	1	17	Virome
vOTU_79422	1	17	Virome
vOTU_79708	0	17	Virome
vOTU_79726	0	17	Virome
vOTU_79728	0	17	Virome
vOTU_79738	0	17	Virome
vOTU_80051	0	17	Virome
vOTU_80057	0	17	Virome
vOTU_80464	1	17	Virome
vOTU_80465	1	17	Virome
vOTU_80468	1	17	Virome
vOTU_80471	1	17	Virome
vOTU_80478	1	17	Virome
vOTU_80479	1	17	Virome
vOTU_80480	1	17	Virome
vOTU_81039	0	17	Virome
vOTU_81353	0	17	Virome
vOTU_81652	0	17	Virome
vOTU_81751	0	17	Virome
vOTU_81758	0	17	Virome
vOTU_81771	0	17	Virome
vOTU_81775	0	17	Virome
vOTU_81783	0	17	Virome
vOTU_395	1	17	Virome
vOTU_397	1	17	Virome
vOTU_17117	0	17	Virome
vOTU_17122	0	17	Virome
vOTU_17124	0	17	Virome
vOTU_24413	0	17	Virome
vOTU_79316	0	17	Virome
vOTU_17100	0	17	Virome
vOTU_23222	0	17	Virome
vOTU_41266	0	17	Virome
vOTU_57183	0	17	Virome
vOTU_80959	0	16	Virome
vOTU_81038	0	16	Virome
vOTU_81040	0	16	Virome
vOTU_14701	0	16	Virome
vOTU_17132	0	16	Virome
vOTU_79813	0	15	Virome
vOTU_81014	2	15	Virome
vOTU_34779	0	14	Virome
vOTU_39318	1	14	Virome
vOTU_60648	0	14	Virome
vOTU_61293	2	14	Virome
vOTU_64060	2	14	Virome
vOTU_69603	1	14	Virome
vOTU_69605	1	14	Virome
vOTU_77928	2	14	Virome
vOTU_79971	0	14	Virome
vOTU_79972	0	14	Virome
vOTU_79980	0	14	Virome
vOTU_79999	0	14	Virome
vOTU_80013	0	14	Virome
vOTU_80017	0	14	Virome
vOTU_80337	2	14	Virome
vOTU_80688	0	14	Virome
vOTU_80690	0	14	Virome
vOTU_80712	0	14	Virome
vOTU_16808	1	14	Virome
vOTU_17220	0	14	Virome
vOTU_17683	2	14	Virome
vOTU_26599	0	14	Virome
vOTU_44610	0	13	Virome
vOTU_60335	3	13	Virome
vOTU_60879	2	13	Virome
vOTU_62637	0	13	Virome
vOTU_64047	3	13	Virome
vOTU_64586	3	13	Virome
vOTU_79731	0	13	Virome
vOTU_80061	3	13	Virome
vOTU_80065	3	13	Virome
vOTU_80067	3	13	Virome
vOTU_80069	3	13	Virome
vOTU_80074	3	13	Virome
vOTU_80580	2	13	Virome
vOTU_80581	2	13	Virome
vOTU_80603	2	13	Virome
vOTU_80607	2	13	Virome
vOTU_80640	2	13	Virome
vOTU_80674	2	13	Virome
vOTU_80675	2	13	Virome
vOTU_81023	3	13	Virome
vOTU_81025	3	13	Virome
vOTU_81027	3	13	Virome
vOTU_81034	3	13	Virome
vOTU_81358	0	13	Virome
vOTU_17263	2	13	Virome
vOTU_17259	2	13	Virome
vOTU_79591	3	12	Virome
vOTU_79826	0	12	Virome
vOTU_79839	0	12	Virome
vOTU_79869	0	12	Virome
vOTU_79872	0	12	Virome
vOTU_79873	0	12	Virome
vOTU_80092	0	12	Virome
vOTU_80672	1	12	Virome
vOTU_14848	0	12	Virome
vOTU_17137	0	12	Virome
vOTU_17433	0	12	Virome
vOTU_17661	0	12	Virome
vOTU_79810	0	12	Virome
vOTU_59091	1	11	Virome
vOTU_59131	1	11	Virome
vOTU_75794	1	11	Virome
vOTU_76062	1	11	Virome
vOTU_80244	0	11	Virome
vOTU_61324	0	10	Virome
vOTU_69760	0	10	Virome
vOTU_79881	0	10	Virome
vOTU_80083	0	10	Virome
vOTU_80085	0	10	Virome
vOTU_80086	0	10	Virome
vOTU_80091	0	10	Virome
vOTU_80104	0	10	Virome
vOTU_5129	0	10	Virome
vOTU_18119	0	10	Virome
vOTU_70103	0	9	Virome
vOTU_74302	0	9	Virome
vOTU_78778	0	9	Virome
vOTU_78817	0	9	Virome
vOTU_79212	0	9	Virome
vOTU_80947	0	9	Virome
vOTU_81633	0	9	Virome
vOTU_81649	0	9	Virome
vOTU_81685	0	9	Virome
vOTU_81689	0	9	Virome
vOTU_17038	0	9	Virome
vOTU_17065	0	9	Virome
vOTU_17068	0	9	Virome
vOTU_17141	0	9	Virome
vOTU_70091	0	9	Virome
vOTU_17014	0	9	Virome
vOTU_53426	0	9	Virome
vOTU_62485	0	9	Virome
vOTU_28847	0	8	Virome
vOTU_28851	0	8	Virome
vOTU_43456	2	8	Virome
vOTU_59390	0	8	Virome
vOTU_59542	0	8	Virome
vOTU_79319	0	8	Virome
vOTU_79492	0	8	Virome
vOTU_80005	0	8	Virome
vOTU_80008	0	8	Virome
vOTU_80018	0	8	Virome
vOTU_81012	0	8	Virome
vOTU_81017	0	8	Virome
vOTU_81934	2	8	Virome
vOTU_196	2	8	Virome
vOTU_3553	0	8	Virome
vOTU_5200	0	8	Virome
vOTU_6917	0	8	Virome
vOTU_11433	0	8	Virome
vOTU_12059	0	8	Virome
vOTU_16887	0	8	Virome
vOTU_16966	0	8	Virome
vOTU_17010	0	8	Virome
vOTU_16882	0	8	Virome
vOTU_28839	0	8	Virome
vOTU_36627	0	8	Virome
vOTU_79318	0	8	Virome
vOTU_60118	0	7	Virome
vOTU_67285	0	7	Virome
vOTU_70126	0	7	Virome
vOTU_70158	0	7	Virome
vOTU_71917	0	7	Virome
vOTU_78871	0	7	Virome
vOTU_79321	0	7	Virome
vOTU_79505	1	7	Virome
vOTU_79631	0	7	Virome
vOTU_79652	0	7	Virome
vOTU_79658	0	7	Virome
vOTU_80001	0	7	Virome
vOTU_80377	0	7	Virome
vOTU_81947	0	7	Virome
vOTU_5390	0	7	Virome
vOTU_9821	0	7	Virome
vOTU_17653	0	7	Virome
vOTU_18560	0	7	Virome
vOTU_20903	0	7	Virome
vOTU_59073	0	7	Virome
vOTU_70296	0	7	Virome
vOTU_70147	0	7	Virome
vOTU_37874	0	6	Virome
vOTU_59543	0	6	Virome
vOTU_66184	0	6	Virome
vOTU_70216	0	6	Virome
vOTU_74703	0	6	Virome
vOTU_75858	1	6	Virome
vOTU_78761	1	6	Virome
vOTU_78852	1	6	Virome
vOTU_79193	1	6	Virome
vOTU_79210	1	6	Virome
vOTU_79322	0	6	Virome
vOTU_79649	0	6	Virome
vOTU_79733	0	6	Virome
vOTU_80405	0	6	Virome
vOTU_81466	1	6	Virome
vOTU_1235	1	6	Virome
vOTU_17247	0	6	Virome
vOTU_78654	0	6	Virome
vOTU_20147	1	5	Virome
vOTU_28176	1	5	Virome
vOTU_59213	0	5	Virome
vOTU_62383	0	5	Virome
vOTU_65193	0	5	Virome
vOTU_70746	0	5	Virome
vOTU_71379	0	5	Virome
vOTU_74173	0	5	Virome
vOTU_75676	1	5	Virome
vOTU_75863	0	5	Virome
vOTU_78674	0	5	Virome
vOTU_78677	0	5	Virome
vOTU_79033	0	5	Virome
vOTU_79204	0	5	Virome
vOTU_79640	0	5	Virome
vOTU_79697	0	5	Virome
vOTU_79760	0	5	Virome
vOTU_80082	0	5	Virome
vOTU_80290	0	5	Virome
vOTU_80329	2	5	Virome
vOTU_80330	2	5	Virome
vOTU_80343	0	5	Virome
vOTU_80370	0	5	Virome
vOTU_80541	0	5	Virome
vOTU_80549	0	5	Virome
vOTU_80551	0	5	Virome
vOTU_80770	0	5	Virome
vOTU_80885	0	5	Virome
vOTU_80941	0	5	Virome
vOTU_80962	0	5	Virome
vOTU_80967	0	5	Virome
vOTU_80977	0	5	Virome
vOTU_80988	0	5	Virome
vOTU_80993	0	5	Virome
vOTU_81112	2	5	Virome
vOTU_81120	2	5	Virome
vOTU_81226	0	5	Virome
vOTU_81470	1	5	Virome
vOTU_81799	0	5	Virome
vOTU_9718	1	5	Virome
vOTU_11015	1	5	Virome
vOTU_11751	0	5	Virome
vOTU_12176	1	5	Virome
vOTU_17158	1	5	Virome
vOTU_17231	0	5	Virome
vOTU_17239	0	5	Virome
vOTU_17469	0	5	Virome
vOTU_17691	0	5	Virome
vOTU_18093	0	5	Virome
vOTU_18258	0	5	Virome
vOTU_18260	2	5	Virome
vOTU_38302	0	5	Virome
vOTU_46062	0	5	Virome
vOTU_50104	0	5	Virome
vOTU_18081	0	5	Virome
vOTU_18083	0	5	Virome
vOTU_23851	0	5	Virome
vOTU_24385	0	5	Virome
vOTU_59494	0	5	Virome
vOTU_45969	0	5	Virome
vOTU_70620	0	5	Virome
vOTU_78752	0	5	Virome
vOTU_40571	0	4	Virome
vOTU_44632	1	4	Virome
vOTU_69606	0	4	Virome
vOTU_70280	0	4	Virome
vOTU_71850	0	4	Virome
vOTU_75496	0	4	Virome
vOTU_78710	1	4	Virome
vOTU_78722	1	4	Virome
vOTU_78774	0	4	Virome
vOTU_78780	0	4	Virome
vOTU_78860	0	4	Virome
vOTU_79171	0	4	Virome
vOTU_79182	0	4	Virome
vOTU_79185	0	4	Virome
vOTU_79187	0	4	Virome
vOTU_79199	0	4	Virome
vOTU_79200	0	4	Virome
vOTU_79208	0	4	Virome
vOTU_79659	0	4	Virome
vOTU_79662	0	4	Virome
vOTU_79691	0	4	Virome
vOTU_79898	4	4	Virome
vOTU_79904	4	4	Virome
vOTU_79905	4	4	Virome
vOTU_79923	0	4	Virome
vOTU_80014	0	4	Virome
vOTU_80389	0	4	Virome
vOTU_80457	0	4	Virome
vOTU_80534	0	4	Virome
vOTU_80651	0	4	Virome
vOTU_80756	0	4	Virome
vOTU_80802	0	4	Virome
vOTU_80808	0	4	Virome
vOTU_81155	1	4	Virome
vOTU_81160	0	4	Virome
vOTU_81189	0	4	Virome
vOTU_81231	0	4	Virome
vOTU_81235	0	4	Virome
vOTU_81340	0	4	Virome
vOTU_81674	0	4	Virome
vOTU_81680	0	4	Virome
vOTU_81684	0	4	Virome
vOTU_81707	0	4	Virome
vOTU_81711	0	4	Virome
vOTU_81713	0	4	Virome
vOTU_81803	0	4	Virome
vOTU_81817	0	4	Virome
vOTU_81953	1	4	Virome
vOTU_2159	0	4	Virome
vOTU_3301	0	4	Virome
vOTU_5691	0	4	Virome
vOTU_8048	0	4	Virome
vOTU_10986	0	4	Virome
vOTU_17089	0	4	Virome
vOTU_17128	1	4	Virome
vOTU_17155	4	4	Virome
vOTU_17784	0	4	Virome
vOTU_70247	0	4	Virome
vOTU_62281	0	4	Virome
vOTU_52527	0	4	Virome
vOTU_59408	0	4	Virome
vOTU_79180	0	4	Virome
vOTU_21615	0	4	Virome
vOTU_36895	0	4	Virome
vOTU_79910	0	4	Virome
vOTU_72870	0	4	Virome
vOTU_81671	0	4	Virome
vOTU_81610	0	4	Virome
vOTU_79715	0	4	Virome
vOTU_21619	1	3	Virome
vOTU_22116	0	3	Virome
vOTU_25242	1	3	Virome
vOTU_28179	0	3	Virome
vOTU_32815	0	3	Virome
vOTU_56005	0	3	Virome
vOTU_60829	0	3	Virome
vOTU_60831	0	3	Virome
vOTU_62074	2	3	Virome
vOTU_62717	1	3	Virome
vOTU_67551	1	3	Virome
vOTU_68632	1	3	Virome
vOTU_69348	0	3	Virome
vOTU_70856	0	3	Virome
vOTU_71113	0	3	Virome
vOTU_71171	0	3	Virome
vOTU_71175	0	3	Virome
vOTU_73736	0	3	Virome
vOTU_74086	0	3	Virome
vOTU_77943	1	3	Virome
vOTU_78775	1	3	Virome
vOTU_78801	0	3	Virome
vOTU_78834	0	3	Virome
vOTU_79257	0	3	Virome
vOTU_79267	0	3	Virome
vOTU_79294	0	3	Virome
vOTU_79444	0	3	Virome
vOTU_79451	0	3	Virome
vOTU_79454	0	3	Virome
vOTU_79463	0	3	Virome
vOTU_79564	0	3	Virome
vOTU_79605	0	3	Virome
vOTU_79749	0	3	Virome
vOTU_79750	1	3	Virome
vOTU_79793	1	3	Virome
vOTU_79846	0	3	Virome
vOTU_79851	1	3	Virome
vOTU_79874	1	3	Virome
vOTU_80108	0	3	Virome
vOTU_80352	0	3	Virome
vOTU_80361	1	3	Virome
vOTU_80517	0	3	Virome
vOTU_80661	0	3	Virome
vOTU_80795	1	3	Virome
vOTU_80836	0	3	Virome
vOTU_80843	0	3	Virome
vOTU_81011	1	3	Virome
vOTU_81106	0	3	Virome
vOTU_81179	1	3	Virome
vOTU_81281	0	3	Virome
vOTU_81342	0	3	Virome
vOTU_81448	0	3	Virome
vOTU_81704	0	3	Virome
vOTU_81859	0	3	Virome
vOTU_1759	0	3	Virome
vOTU_3136	0	3	Virome
vOTU_5591	0	3	Virome
vOTU_6045	0	3	Virome
vOTU_6908	0	3	Virome
vOTU_7325	0	3	Virome
vOTU_7780	1	3	Virome
vOTU_10544	0	3	Virome
vOTU_13758	0	3	Virome
vOTU_16894	0	3	Virome
vOTU_17074	0	3	Virome
vOTU_17487	1	3	Virome
vOTU_17496	1	3	Virome
vOTU_18164	2	3	Virome
vOTU_18183	0	3	Virome
vOTU_18185	0	3	Virome
vOTU_18204	0	3	Virome
vOTU_18551	0	3	Virome
vOTU_18576	1	3	Virome
vOTU_27155	0	3	Virome
vOTU_53517	0	3	Virome
vOTU_79471	0	3	Virome
vOTU_18583	0	3	Virome
vOTU_22115	0	3	Virome
vOTU_28160	0	3	Virome
vOTU_27980	0	3	Virome
vOTU_26144	0	3	Virome
vOTU_54178	0	3	Virome
vOTU_25759	0	3	Virome
vOTU_53379	0	3	Virome
vOTU_36211	0	3	Virome
vOTU_31882	0	3	Virome
vOTU_74823	0	3	Virome
vOTU_53317	0	3	Virome
vOTU_78794	0	3	Virome
vOTU_78735	0	3	Virome
vOTU_79256	0	3	Virome
vOTU_79425	0	3	Virome
vOTU_63150	0	3	Virome
vOTU_73687	0	3	Virome
vOTU_76801	0	3	Virome
vOTU_43555	0	3	Virome
vOTU_80472	0	3	Virome
vOTU_81966	0	3	Virome
vOTU_30094	0	2	Virome
vOTU_41113	0	2	Virome
vOTU_46524	0	2	Virome
vOTU_50603	0	2	Virome
vOTU_50729	0	2	Virome
vOTU_60621	0	2	Virome
vOTU_61364	0	2	Virome
vOTU_61596	0	2	Virome
vOTU_62199	1	2	Virome
vOTU_73435	0	2	Virome
vOTU_75028	0	2	Virome
vOTU_78425	0	2	Virome
vOTU_78656	0	2	Virome
vOTU_78659	0	2	Virome
vOTU_78857	0	2	Virome
vOTU_78925	0	2	Virome
vOTU_78933	0	2	Virome
vOTU_79022	0	2	Virome
vOTU_79066	0	2	Virome
vOTU_79474	0	2	Virome
vOTU_79530	1	2	Virome
vOTU_79572	0	2	Virome
vOTU_80148	2	2	Virome
vOTU_80159	0	2	Virome
vOTU_80350	1	2	Virome
vOTU_80368	0	2	Virome
vOTU_80509	0	2	Virome
vOTU_80564	0	2	Virome
vOTU_80576	0	2	Virome
vOTU_80624	0	2	Virome
vOTU_80625	0	2	Virome
vOTU_80678	0	2	Virome
vOTU_81159	0	2	Virome
vOTU_81170	0	2	Virome
vOTU_81212	1	2	Virome
vOTU_81249	0	2	Virome
vOTU_81251	0	2	Virome
vOTU_81261	0	2	Virome
vOTU_81268	0	2	Virome
vOTU_81293	1	2	Virome
vOTU_81320	0	2	Virome
vOTU_81411	0	2	Virome
vOTU_81418	0	2	Virome
vOTU_81478	1	2	Virome
vOTU_81546	0	2	Virome
vOTU_81767	0	2	Virome
vOTU_81768	0	2	Virome
vOTU_81782	0	2	Virome
vOTU_81827	0	2	Virome
vOTU_81831	0	2	Virome
vOTU_81945	0	2	Virome
vOTU_81954	0	2	Virome
vOTU_388	0	2	Virome
vOTU_2341	0	2	Virome
vOTU_2433	0	2	Virome
vOTU_3156	0	2	Virome
vOTU_3319	0	2	Virome
vOTU_3903	0	2	Virome
vOTU_4763	0	2	Virome
vOTU_5292	2	2	Virome
vOTU_6246	0	2	Virome
vOTU_10473	0	2	Virome
vOTU_16797	0	2	Virome
vOTU_16985	1	2	Virome
vOTU_17151	0	2	Virome
vOTU_17675	1	2	Virome
vOTU_17727	1	2	Virome
vOTU_17891	0	2	Virome
vOTU_59311	0	2	Virome
vOTU_61375	1	2	Virome
vOTU_66093	1	2	Virome
vOTU_9237	0	2	Virome
vOTU_28962	0	2	Virome
vOTU_37676	0	2	Virome
vOTU_36954	0	2	Virome
vOTU_31478	0	2	Virome
vOTU_43511	0	2	Virome
vOTU_63776	0	2	Virome
vOTU_46044	0	2	Virome
vOTU_66889	0	2	Virome
vOTU_60910	0	2	Virome
vOTU_74928	0	2	Virome
vOTU_37760	0	2	Virome
vOTU_38797	0	2	Virome
vOTU_61285	0	2	Virome
vOTU_79568	0	2	Virome
vOTU_73043	0	2	Virome
vOTU_61299	0	2	Virome
vOTU_78854	0	2	Virome
vOTU_77524	0	2	Virome
vOTU_34935	0	2	Virome
vOTU_77169	0	2	Virome
vOTU_80308	0	2	Virome
vOTU_80354	0	2	Virome
vOTU_79642	0	2	Virome
vOTU_79952	0	2	Virome
vOTU_56875	0	2	Virome
vOTU_68113	0	2	Virome
vOTU_80943	0	2	Virome
vOTU_71702	0	2	Virome
vOTU_57265	0	2	Virome
vOTU_80980	0	2	Virome
vOTU_79888	0	2	Virome
vOTU_81749	0	2	Virome
vOTU_76869	0	2	Virome
vOTU_81823	0	2	Virome
vOTU_318	0	2	Virome
vOTU_30985	0	2	Virome
vOTU_79560	0	2	Virome
vOTU_40046	0	2	Virome
vOTU_44271	0	2	Virome
vOTU_4464	0	2	Virome
vOTU_79713	0	2	Virome
vOTU_80375	0	2	Virome
vOTU_63907	0	2	Virome
vOTU_40719	0	1	Virome
vOTU_42488	0	1	Virome
vOTU_45487	0	1	Virome
vOTU_48348	0	1	Virome
vOTU_48387	0	1	Virome
vOTU_60399	0	1	Virome
vOTU_63697	1	1	Virome
vOTU_65396	0	1	Virome
vOTU_70625	0	1	Virome
vOTU_71181	0	1	Virome
vOTU_74133	0	1	Virome
vOTU_74267	0	1	Virome
vOTU_77855	0	1	Virome
vOTU_78844	0	1	Virome
vOTU_78958	0	1	Virome
vOTU_79032	0	1	Virome
vOTU_79168	0	1	Virome
vOTU_79598	0	1	Virome
vOTU_79606	0	1	Virome
vOTU_79865	0	1	Virome
vOTU_79909	0	1	Virome
vOTU_80093	0	1	Virome
vOTU_80239	0	1	Virome
vOTU_80258	0	1	Virome
vOTU_80266	0	1	Virome
vOTU_80428	0	1	Virome
vOTU_80438	0	1	Virome
vOTU_80463	1	1	Virome
vOTU_80491	0	1	Virome
vOTU_80531	0	1	Virome
vOTU_80542	0	1	Virome
vOTU_80550	0	1	Virome
vOTU_80599	0	1	Virome
vOTU_80652	0	1	Virome
vOTU_80655	0	1	Virome
vOTU_80910	0	1	Virome
vOTU_80919	0	1	Virome
vOTU_81001	0	1	Virome
vOTU_81144	0	1	Virome
vOTU_81152	0	1	Virome
vOTU_81175	0	1	Virome
vOTU_81176	0	1	Virome
vOTU_81197	0	1	Virome
vOTU_81289	0	1	Virome
vOTU_81302	0	1	Virome
vOTU_81309	0	1	Virome
vOTU_81371	0	1	Virome
vOTU_81427	0	1	Virome
vOTU_81451	1	1	Virome
vOTU_81455	1	1	Virome
vOTU_81550	0	1	Virome
vOTU_81567	0	1	Virome
vOTU_81588	0	1	Virome
vOTU_81595	0	1	Virome
vOTU_81810	0	1	Virome
vOTU_81839	1	1	Virome
vOTU_81858	0	1	Virome
vOTU_81894	0	1	Virome
vOTU_81895	0	1	Virome
vOTU_81927	1	1	Virome
vOTU_81956	0	1	Virome
vOTU_13	0	1	Virome
vOTU_21	0	1	Virome
vOTU_35	0	1	Virome
vOTU_2010	0	1	Virome
vOTU_2148	0	1	Virome
vOTU_2670	0	1	Virome
vOTU_3122	0	1	Virome
vOTU_5150	0	1	Virome
vOTU_5810	0	1	Virome
vOTU_6032	0	1	Virome
vOTU_7837	0	1	Virome
vOTU_8138	0	1	Virome
vOTU_9116	0	1	Virome
vOTU_10157	0	1	Virome
vOTU_13613	0	1	Virome
vOTU_16972	1	1	Virome
vOTU_17104	0	1	Virome
vOTU_17112	0	1	Virome
vOTU_17317	0	1	Virome
vOTU_17380	0	1	Virome
vOTU_17454	0	1	Virome
vOTU_17564	0	1	Virome
vOTU_17738	0	1	Virome
vOTU_17870	0	1	Virome
vOTU_18006	0	1	Virome
vOTU_18020	0	1	Virome
vOTU_18140	0	1	Virome
vOTU_18169	1	1	Virome
vOTU_18400	0	1	Virome
vOTU_18464	0	1	Virome
vOTU_18469	0	1	Virome
vOTU_18534	0	1	Virome
vOTU_34928	0	1	Virome
vOTU_44833	0	1	Virome
vOTU_53892	0	1	Virome
vOTU_81659	0	1	Virome
vOTU_81833	0	1	Virome
vOTU_18180	1	1	Virome
vOTU_36672	0	1	Virome
vOTU_43452	0	1	Virome
vOTU_27987	0	1	Virome
vOTU_36740	0	1	Virome
vOTU_59839	0	1	Virome
vOTU_68587	0	1	Virome
vOTU_59833	0	1	Virome
vOTU_64998	0	1	Virome
vOTU_71456	0	1	Virome
vOTU_67624	0	1	Virome
vOTU_40530	0	1	Virome
vOTU_68995	0	1	Virome
vOTU_78814	0	1	Virome
vOTU_59858	0	1	Virome
vOTU_38427	0	1	Virome
vOTU_74015	0	1	Virome
vOTU_78791	0	1	Virome
vOTU_56504	0	1	Virome
vOTU_80143	0	1	Virome
vOTU_63276	0	1	Virome
vOTU_80342	0	1	Virome
vOTU_54911	0	1	Virome
vOTU_70785	0	1	Virome
vOTU_45441	0	1	Virome
vOTU_80998	0	1	Virome
vOTU_36317	0	1	Virome
vOTU_80322	0	1	Virome
vOTU_79307	0	1	Virome
vOTU_53849	0	1	Virome
vOTU_79014	0	1	Virome
vOTU_81338	0	1	Virome
vOTU_41131	0	1	Virome
vOTU_81458	0	1	Virome
vOTU_68649	0	1	Virome
vOTU_81471	0	1	Virome
vOTU_58436	0	1	Virome
vOTU_67270	0	1	Virome
vOTU_80038	0	1	Virome
vOTU_81667	0	1	Virome
vOTU_79009	0	1	Virome
vOTU_81088	0	1	Virome
vOTU_78999	0	1	Virome
vOTU_79776	0	1	Virome
vOTU_80863	0	1	Virome
vOTU_80997	0	1	Virome
vOTU_2001	0	1	Virome
vOTU_78727	0	1	Virome
vOTU_78802	0	1	Virome
vOTU_79579	0	1	Virome
vOTU_30850	0	1	Virome
vOTU_78283	0	1	Virome
vOTU_64304	0	1	Virome
vOTU_12173	0	1	Virome
vOTU_81769	0	1	Virome
vOTU_51619	0	1	Virome
vOTU_60476	0	1	Virome
vOTU_66683	0	1	Virome
vOTU_17563	0	1	Virome
vOTU_79965	0	1	Virome
vOTU_79967	0	1	Virome
vOTU_81832	0	1	Virome
vOTU_81485	0	1	Virome
vOTU_80365	0	1	Virome
vOTU_9124	0	1	Virome
vOTU_60900	0	1	Virome
vOTU_17507	0	1	Virome
vOTU_43968	1	0	Virome
vOTU_68024	1	0	Virome
vOTU_78770	1	0	Virome
vOTU_78918	2	0	Virome
vOTU_79162	2	0	Virome
vOTU_79202	1	0	Virome
vOTU_79704	1	0	Virome
vOTU_80310	2	0	Virome
vOTU_80473	1	0	Virome
vOTU_81593	1	0	Virome
vOTU_81963	1	0	Virome
vOTU_9818	1	0	Virome
vOTU_18189	1	0	Virome
vOTU_18434	1	0	Virome
vOTU_18722	1	0	Virome
vOTU_10808	1	0	Virome
vOTU_18549	2	0	Virome

## Sheet: bulk
Species	Bacteriome	Virome	Category
Faecalibacterium_prausnitzii	10	11	Bacteriome
Anaerostipes_hadrus	9	8	Bacteriome
Blautia_wexlerae	5	6	Bacteriome
Phocaeicola_vulgatus	0	6	Bacteriome
Fusicatenibacter_saccharivorans	10	5	Bacteriome
Bifidobacterium_longum	0	5	Bacteriome
Clostridiaceae_bacterium	9	4	Bacteriome
Streptococcus_salivarius	0	4	Bacteriome
Staphylococcus_epidermidis	0	4	Bacteriome
Ruminococcus_gnavus	2	3	Bacteriome
Enterococcus_faecalis	0	3	Bacteriome
Escherichia_coli	0	3	Bacteriome
Bacteroides_thetaiotaomicron	0	3	Bacteriome
Bacteroides_ovatus	0	3	Bacteriome
Lachnospiraceae_bacterium	7	2	Bacteriome
Klebsiella_grimontii	0	2	Bacteriome
Phocaeicola_dorei	0	2	Bacteriome
Bifidobacterium_breve	0	2	Bacteriome
Parabacteroides_distasonis	0	2	Bacteriome
Bifidobacterium_pseudocatenulatum	0	2	Bacteriome
Staphylococcus_aureus	0	2	Bacteriome
Veillonella_atypica	0	2	Bacteriome
Clostridium_innocuum	3	1	Bacteriome
Lachnospira_eligens	3	1	Bacteriome
Ruminococcus_torques	1	1	Bacteriome
Bifidobacterium_bifidum	0	1	Bacteriome
Clostridium_paraputrificum	0	1	Bacteriome
Klebsiella_pneumoniae	0	1	Bacteriome
Clostridioides_difficile	0	1	Bacteriome
Roseburia_intestinalis	0	1	Bacteriome
Veillonella_parvula	0	1	Bacteriome
Clostridium_sp_C5_48	0	1	Bacteriome
Blautia_massiliensis	0	1	Bacteriome
Collinsella_aerofaciens	0	1	Bacteriome
Roseburia_faecis	0	1	Bacteriome
Bacteroides_caccae	0	1	Bacteriome
Lacticaseibacillus_rhamnosus	0	1	Bacteriome
Tyzzerella_nexilis	0	1	Bacteriome
Bacteroides_fragilis	0	1	Bacteriome
Ruminococcus_bromii	0	1	Bacteriome
Blautia_faecis	4	0	Bacteriome
Anaerobutyricum_hallii	10	0	Bacteriome
Clostridium_sp_AF34_10BH	7	0	Bacteriome
GGB4456_SGB6141	1	0	Bacteriome
Roseburia_inulinivorans	9	0	Bacteriome
Flavonifractor_plautii	1	0	Bacteriome
Erysipelatoclostridium_ramosum	2	0	Bacteriome
Eubacterium_rectale	7	0	Bacteriome
Dorea_longicatena	1	0	Bacteriome
Intestinibacter_SGB6139	1	0	Bacteriome
vOTU_64450	3	16	Virome
vOTU_34897	4	14	Virome
vOTU_69856	4	13	Virome
vOTU_28728	4	11	Virome
vOTU_36740	1	11	Virome
vOTU_18175	1	11	Virome
vOTU_45135	4	10	Virome
vOTU_52214	1	10	Virome
vOTU_64876	1	10	Virome
vOTU_32691	0	9	Virome
vOTU_36525	1	9	Virome
vOTU_40267	0	9	Virome
vOTU_40466	1	9	Virome
vOTU_44706	1	9	Virome
vOTU_10067	0	9	Virome
vOTU_33846	3	8	Virome
vOTU_74501	4	8	Virome
vOTU_76637	1	8	Virome
vOTU_24702	1	7	Virome
vOTU_30363	1	7	Virome
vOTU_53401	1	7	Virome
vOTU_55753	1	7	Virome
vOTU_68854	1	7	Virome
vOTU_69682	0	7	Virome
vOTU_44738	0	6	Virome
vOTU_46177	6	6	Virome
vOTU_46700	0	6	Virome
vOTU_53162	0	6	Virome
vOTU_76743	0	6	Virome
vOTU_20156	0	5	Virome
vOTU_25646	1	5	Virome
vOTU_46133	1	5	Virome
vOTU_49416	0	5	Virome
vOTU_53348	0	5	Virome
vOTU_54931	1	5	Virome
vOTU_65112	1	5	Virome
vOTU_19328	0	5	Virome
vOTU_33468	0	4	Virome
vOTU_34976	0	4	Virome
vOTU_46816	1	4	Virome
vOTU_53891	0	4	Virome
vOTU_57199	0	4	Virome
vOTU_61429	0	4	Virome
vOTU_66827	0	4	Virome
vOTU_68160	1	4	Virome
vOTU_75516	0	4	Virome
vOTU_76344	0	4	Virome
vOTU_23298	0	4	Virome
vOTU_56220	0	4	Virome
vOTU_60588	1	4	Virome
vOTU_24620	0	4	Virome
vOTU_24445	1	3	Virome
vOTU_25263	0	3	Virome
vOTU_32045	0	3	Virome
vOTU_37422	1	3	Virome
vOTU_44027	1	3	Virome
vOTU_44099	1	3	Virome
vOTU_45157	1	3	Virome
vOTU_46031	0	3	Virome
vOTU_47650	0	3	Virome
vOTU_52969	0	3	Virome
vOTU_53357	0	3	Virome
vOTU_59092	0	3	Virome
vOTU_59184	0	3	Virome
vOTU_59259	0	3	Virome
vOTU_62009	0	3	Virome
vOTU_74459	0	3	Virome
vOTU_75564	0	3	Virome
vOTU_9968	0	3	Virome
vOTU_27081	0	3	Virome
vOTU_22352	0	3	Virome
vOTU_24910	0	3	Virome
vOTU_37364	0	3	Virome
vOTU_37857	0	3	Virome
vOTU_60092	0	3	Virome
vOTU_24266	1	2	Virome
vOTU_25147	0	2	Virome
vOTU_34544	1	2	Virome
vOTU_40124	0	2	Virome
vOTU_43452	1	2	Virome
vOTU_43456	1	2	Virome
vOTU_46228	1	2	Virome
vOTU_50759	0	2	Virome
vOTU_52475	1	2	Virome
vOTU_53356	1	2	Virome
vOTU_55926	1	2	Virome
vOTU_56410	0	2	Virome
vOTU_59305	0	2	Virome
vOTU_60845	0	2	Virome
vOTU_61310	0	2	Virome
vOTU_62659	1	2	Virome
vOTU_63502	1	2	Virome
vOTU_63972	0	2	Virome
vOTU_66442	0	2	Virome
vOTU_67248	0	2	Virome
vOTU_67756	0	2	Virome
vOTU_68887	1	2	Virome
vOTU_69447	1	2	Virome
vOTU_70655	1	2	Virome
vOTU_74007	0	2	Virome
vOTU_74435	1	2	Virome
vOTU_75035	0	2	Virome
vOTU_75295	1	2	Virome
vOTU_76647	0	2	Virome
vOTU_76983	0	2	Virome
vOTU_77524	0	2	Virome
vOTU_17691	1	2	Virome
vOTU_52971	0	2	Virome
vOTU_23857	0	2	Virome
vOTU_25069	0	2	Virome
vOTU_29496	0	2	Virome
vOTU_43894	0	2	Virome
vOTU_51780	0	2	Virome
vOTU_38833	0	2	Virome
vOTU_63412	0	2	Virome
vOTU_19425	1	1	Virome
vOTU_33949	1	1	Virome
vOTU_34478	1	1	Virome
vOTU_43395	0	1	Virome
vOTU_43553	1	1	Virome
vOTU_43585	1	1	Virome
vOTU_43586	0	1	Virome
vOTU_45629	0	1	Virome
vOTU_47596	0	1	Virome
vOTU_47691	0	1	Virome
vOTU_50527	1	1	Virome
vOTU_51057	0	1	Virome
vOTU_51634	0	1	Virome
vOTU_53906	0	1	Virome
vOTU_54043	0	1	Virome
vOTU_54856	1	1	Virome
vOTU_54951	1	1	Virome
vOTU_55428	0	1	Virome
vOTU_56206	0	1	Virome
vOTU_58912	1	1	Virome
vOTU_60594	1	1	Virome
vOTU_61216	1	1	Virome
vOTU_62423	1	1	Virome
vOTU_65213	0	1	Virome
vOTU_67365	0	1	Virome
vOTU_68506	0	1	Virome
vOTU_69106	1	1	Virome
vOTU_71287	0	1	Virome
vOTU_72290	0	1	Virome
vOTU_73170	0	1	Virome
vOTU_74153	1	1	Virome
vOTU_74904	0	1	Virome
vOTU_77268	0	1	Virome
vOTU_77855	0	1	Virome
vOTU_1733	0	1	Virome
vOTU_17689	0	1	Virome
vOTU_42421	0	1	Virome
vOTU_33829	0	1	Virome
vOTU_34445	0	1	Virome
vOTU_20149	0	1	Virome
vOTU_43957	0	1	Virome
vOTU_19239	0	1	Virome
vOTU_45377	0	1	Virome
vOTU_34592	0	1	Virome
vOTU_50847	0	1	Virome
vOTU_48279	0	1	Virome
vOTU_37724	0	1	Virome
vOTU_26207	0	1	Virome
vOTU_30733	0	1	Virome
vOTU_33043	0	1	Virome
vOTU_23449	0	1	Virome
vOTU_32394	0	1	Virome
vOTU_62484	0	1	Virome
vOTU_30720	0	1	Virome
vOTU_30137	0	1	Virome
vOTU_52934	0	1	Virome
vOTU_44647	0	1	Virome
vOTU_54609	0	1	Virome
vOTU_42367	0	1	Virome
vOTU_53317	0	1	Virome
vOTU_39756	0	1	Virome
vOTU_76475	0	1	Virome
vOTU_18780	1	0	Virome
vOTU_30639	1	0	Virome
vOTU_41996	1	0	Virome
vOTU_44686	1	0	Virome
vOTU_52030	1	0	Virome
vOTU_62970	1	0	Virome
vOTU_65140	1	0	Virome
vOTU_66170	1	0	Virome
vOTU_66968	1	0	Virome
vOTU_68781	1	0	Virome
vOTU_69196	1	0	Virome
vOTU_69395	1	0	Virome
vOTU_70355	1	0	Virome
vOTU_77801	1	0	Virome
vOTU_1595	1	0	Virome
