# Supplementary material for: A metagenomic catalog of the early-life human gut virome
Source: Nat Commun. 2024 Feb 29;15:1864. doi: 10.1038/s41467-024-45793-z (PMC10904392; doi:10.1038/s41467-024-45793-z)
Supplement: Supplementary file 10 — Supplementary Data 7 [file 41467_2024_45793_MOESM10_ESM.xlsx]

## Sheet: VLPs
Study	SequenceID	SampleID	SubjectID	Category	DOL	Feed	Gender	Delivery	Term	Country	Approach	Sources	Amplification
MaqsoodR_2019	ERR3487534	C004.1_viral	C004	infant	3	combined	NA	CS	full_term	US	VLP	DNA	MDA
MaqsoodR_2019	ERR3487576	C008.1_viral	C008	infant	1	formula	NA	vaginal	full_term	US	VLP	DNA	MDA
MaqsoodR_2019	ERR3487587	C008.2_viral	C008	infant	1	formula	NA	vaginal	full_term	US	VLP	DNA	MDA
MaqsoodR_2019	ERR3487581	C011.1_viral	C011	infant	0	combined	NA	vaginal	full_term	US	VLP	DNA	MDA
MaqsoodR_2019	ERR3487586	C011.2_viral	C011	infant	1	combined	NA	vaginal	full_term	US	VLP	DNA	MDA
MaqsoodR_2019	ERR3487595	C012.2_viral	C012	infant	0	combined	NA	vaginal	full_term	US	VLP	DNA	MDA
MaqsoodR_2019	ERR3487607	C012.1_viral	C012	infant	0	combined	NA	vaginal	full_term	US	VLP	DNA	MDA
MaqsoodR_2019	ERR3487537	C013.2_viral	C013	infant	0	combined	NA	CS	full_term	US	VLP	DNA	MDA
MaqsoodR_2019	ERR3487540	C013.1_viral	C013	infant	0	combined	NA	CS	full_term	US	VLP	DNA	MDA
MaqsoodR_2019	ERR3487591	C014.1_viral	C014	infant	2	combined	NA	vaginal	full_term	US	VLP	DNA	MDA
MaqsoodR_2019	ERR3487609	C014.2_viral	C014	infant	2	combined	NA	vaginal	full_term	US	VLP	DNA	MDA
MaqsoodR_2019	ERR3487552	C015.1_viral	C015	infant	1	breast	NA	vaginal	full_term	US	VLP	DNA	MDA
MaqsoodR_2019	ERR3487557	C015.2_viral	C015	infant	1	breast	NA	vaginal	full_term	US	VLP	DNA	MDA
MaqsoodR_2019	ERR3487580	C016.1_viral	C016	infant	0	formula	NA	CS	full_term	US	VLP	DNA	MDA
MaqsoodR_2019	ERR3487585	C016.2_viral	C016	infant	1	formula	NA	CS	full_term	US	VLP	DNA	MDA
MaqsoodR_2019	ERR3487550	C017.1_viral	C017	infant	1	combined	NA	vaginal	full_term	US	VLP	DNA	MDA
MaqsoodR_2019	ERR3487562	C017.2_viral	C017	infant	2	combined	NA	vaginal	full_term	US	VLP	DNA	MDA
MaqsoodR_2019	ERR3487610	C018.2_viral	C018	infant	2	formula	NA	CS	full_term	US	VLP	DNA	MDA
MaqsoodR_2019	ERR3487612	C018.1_viral	C018	infant	2	formula	NA	CS	full_term	US	VLP	DNA	MDA
MaqsoodR_2019	ERR3487543	C019.2_viral	C019	infant	0	combined	NA	CS	full_term	US	VLP	DNA	MDA
MaqsoodR_2019	ERR3487544	C019.1_viral	C019	infant	0	combined	NA	CS	full_term	US	VLP	DNA	MDA
MaqsoodR_2019	ERR3487582	C020.2_viral	C020	infant	0	breast	NA	CS	full_term	US	VLP	DNA	MDA
MaqsoodR_2019	ERR3487583	C020.1_viral	C020	infant	0	breast	NA	CS	full_term	US	VLP	DNA	MDA
MaqsoodR_2019	ERR3487558	C021.2_viral	C021	infant	0	combined	NA	vaginal	full_term	US	VLP	DNA	MDA
MaqsoodR_2019	ERR3487559	C021.1_viral	C021	infant	0	combined	NA	vaginal	full_term	US	VLP	DNA	MDA
MaqsoodR_2019	ERR3487600	C024.2_viral	C024	infant	3	combined	NA	CS	full_term	US	VLP	DNA	MDA
MaqsoodR_2019	ERR3487608	C024.1_viral	C024	infant	3	combined	NA	CS	full_term	US	VLP	DNA	MDA
MaqsoodR_2019	ERR3487570	C025.1_viral	C025	infant	1	combined	NA	vaginal	full_term	US	VLP	DNA	MDA
MaqsoodR_2019	ERR3487579	C025.2_viral	C025	infant	0	combined	NA	CS	full_term	US	VLP	DNA	MDA
MaqsoodR_2019	ERR3487563	C026.2_viral	C026	infant	1	combined	NA	vaginal	full_term	US	VLP	DNA	MDA
MaqsoodR_2019	ERR3487565	C026.1_viral	C026	infant	1	combined	NA	vaginal	full_term	US	VLP	DNA	MDA
MaqsoodR_2019	ERR3487594	C035.1_viral	C035	infant	0	breast	NA	vaginal	full_term	US	VLP	DNA	MDA
MaqsoodR_2019	ERR3487599	C035.2_viral	C035	infant	0	breast	NA	vaginal	full_term	US	VLP	DNA	MDA
MaqsoodR_2019	ERR3487536	C036.1_viral	C036	infant	0	breast	NA	CS	full_term	US	VLP	DNA	MDA
MaqsoodR_2019	ERR3487539	C036.2_viral	C036	infant	3	combined	NA	CS	full_term	US	VLP	DNA	MDA
MaqsoodR_2019	ERR3487575	C037.2_viral	C037	infant	0	combined	NA	CS	full_term	US	VLP	DNA	MDA
MaqsoodR_2019	ERR3487578	C037.1_viral	C037	infant	1	breast	NA	CS	full_term	US	VLP	DNA	MDA
MaqsoodR_2019	ERR3487596	C039.2_viral	C039	infant	1	combined	NA	CS	full_term	US	VLP	DNA	MDA
MaqsoodR_2019	ERR3487597	C039.1_viral	C039	infant	1	combined	NA	CS	full_term	US	VLP	DNA	MDA
MaqsoodR_2019	ERR3487533	C042.2_viral	C042	infant	0	formula	NA	CS	full_term	US	VLP	DNA	MDA
MaqsoodR_2019	ERR3487541	C042.1_viral	C042	infant	0	formula	NA	CS	full_term	US	VLP	DNA	MDA
MaqsoodR_2019	ERR3487545	C043.1_viral	C043	infant	1	formula	NA	CS	full_term	US	VLP	DNA	MDA
MaqsoodR_2019	ERR3487546	C043.2_viral	C043	infant	1	formula	NA	CS	full_term	US	VLP	DNA	MDA
MaqsoodR_2019	ERR3487604	C044.2_viral	C044	infant	1	combined	NA	CS	full_term	US	VLP	DNA	MDA
MaqsoodR_2019	ERR3487560	C045.2_viral	C045	infant	1	formula	NA	CS	full_term	US	VLP	DNA	MDA
MaqsoodR_2019	ERR3487551	C046.1_viral	C046	infant	3	combined	NA	CS	full_term	US	VLP	DNA	MDA
MaqsoodR_2019	ERR3487555	C047.2_viral	C047	infant	2	formula	NA	CS	full_term	US	VLP	DNA	MDA
MaqsoodR_2019	ERR3487567	C047.1_viral	C047	infant	1	formula	NA	vaginal	full_term	US	VLP	DNA	MDA
MaqsoodR_2019	ERR3487530	C004_viral	C004	mother	NA	NA	NA	NA	NA	US	VLP	DNA	MDA
MaqsoodR_2019	ERR3487584	C008_viral	C008	mother	NA	NA	NA	NA	NA	US	VLP	DNA	MDA
MaqsoodR_2019	ERR3487589	C011_viral	C011	mother	NA	NA	NA	NA	NA	US	VLP	DNA	MDA
MaqsoodR_2019	ERR3487569	C012_viral	C012	mother	NA	NA	NA	NA	NA	US	VLP	DNA	MDA
MaqsoodR_2019	ERR3487528	C013_viral	C013	mother	NA	NA	NA	NA	NA	US	VLP	DNA	MDA
MaqsoodR_2019	ERR3487592	C014_viral	C014	mother	NA	NA	NA	NA	NA	US	VLP	DNA	MDA
MaqsoodR_2019	ERR3487553	C015_viral	C015	mother	NA	NA	NA	NA	NA	US	VLP	DNA	MDA
MaqsoodR_2019	ERR3487577	C016_viral	C016	mother	NA	NA	NA	NA	NA	US	VLP	DNA	MDA
MaqsoodR_2019	ERR3487564	C017_viral	C017	mother	NA	NA	NA	NA	NA	US	VLP	DNA	MDA
MaqsoodR_2019	ERR3487606	C018_viral	C018	mother	NA	NA	NA	NA	NA	US	VLP	DNA	MDA
MaqsoodR_2019	ERR3487531	C019_viral	C019	mother	NA	NA	NA	NA	NA	US	VLP	DNA	MDA
MaqsoodR_2019	ERR3487574	C020_viral	C020	mother	NA	NA	NA	NA	NA	US	VLP	DNA	MDA
MaqsoodR_2019	ERR3487566	C021_viral	C021	mother	NA	NA	NA	NA	NA	US	VLP	DNA	MDA
MaqsoodR_2019	ERR3487572	C024_viral	C024	mother	NA	NA	NA	NA	NA	US	VLP	DNA	MDA
MaqsoodR_2019	ERR3487588	C025_viral	C025	mother	NA	NA	NA	NA	NA	US	VLP	DNA	MDA
MaqsoodR_2019	ERR3487556	C026_viral	C026	mother	NA	NA	NA	NA	NA	US	VLP	DNA	MDA
MaqsoodR_2019	ERR3487603	C035_viral	C035	mother	NA	NA	NA	NA	NA	US	VLP	DNA	MDA
MaqsoodR_2019	ERR3487529	C036_viral	C036	mother	NA	NA	NA	NA	NA	US	VLP	DNA	MDA
MaqsoodR_2019	ERR3487573	C037_viral	C037	mother	NA	NA	NA	NA	NA	US	VLP	DNA	MDA
MaqsoodR_2019	ERR3487598	C039_viral	C039	mother	NA	NA	NA	NA	NA	US	VLP	DNA	MDA
MaqsoodR_2019	ERR3487535	C042_viral	C042	mother	NA	NA	NA	NA	NA	US	VLP	DNA	MDA
MaqsoodR_2019	ERR3487538	C043_viral	C043	mother	NA	NA	NA	NA	NA	US	VLP	DNA	MDA
MaqsoodR_2019	ERR3487593	C044_viral	C044	mother	NA	NA	NA	NA	NA	US	VLP	DNA	MDA
MaqsoodR_2019	ERR3487549	C045_viral	C045	mother	NA	NA	NA	NA	NA	US	VLP	DNA	MDA
MaqsoodR_2019	ERR3487548	C046_viral	C046	mother	NA	NA	NA	NA	NA	US	VLP	DNA	MDA
MaqsoodR_2019	ERR3487554	C047_viral	C047	mother	NA	NA	NA	NA	NA	US	VLP	DNA	MDA

## Sheet: bulk
Study	SequenceID	SampleID	SubjectID	Category	DOL	Feed	Gender	Delivery	Term	Country	Period
ParnanenK_2018	SRR5723864	23LO_AU1	23	mother	224	NA	female	vaginal	full-term	Finland	Pregnancy
ParnanenK_2018	SRR5723870	60AZ_AU1	60	mother	224	NA	female	vaginal	full-term	Finland	Pregnancy
ParnanenK_2018	SRR5723849	73FU_AU1	73	mother	224	NA	female	vaginal	full-term	Finland	Pregnancy
ParnanenK_2018	SRR5723843	85CX_AU1	85	mother	224	NA	female	vaginal	full-term	Finland	Pregnancy
ParnanenK_2018	SRR5723858	91FU_AU1	91	mother	224	NA	female	vaginal	full-term	Finland	Pregnancy
ParnanenK_2018	SRR5723827	94FU_AU1	94	mother	224	NA	female	vaginal	full-term	Finland	Pregnancy
ParnanenK_2018	SRR5723811	134HS_AU1	134	mother	224	NA	female	vaginal	full-term	Finland	Pregnancy
ParnanenK_2018	SRR5723813	138IR_AU1	138	mother	224	NA	female	vaginal	full-term	Finland	Pregnancy
ParnanenK_2018	SRR5723837	140BY_AU1	140	mother	224	NA	female	vaginal	full-term	Finland	Pregnancy
ParnanenK_2018	SRR5723833	164LO_AU1	164	mother	224	NA	female	vaginal	full-term	Finland	Pregnancy
ParnanenK_2018	SRR5723818	172JQ_AU1	172	mother	224	NA	female	vaginal	full-term	Finland	Pregnancy
ParnanenK_2018	SRR5723799	190LO_AU1	190	mother	224	NA	female	vaginal	full-term	Finland	Pregnancy
ParnanenK_2018	SRR5723801	198KP_AU1	198	mother	224	NA	female	vaginal	full-term	Finland	Pregnancy
ParnanenK_2018	SRR5723886	202HS_AU1	202	mother	224	NA	female	vaginal	full-term	Finland	Pregnancy
ParnanenK_2018	SRR5723890	206FU_AU1	206	mother	224	NA	female	vaginal	full-term	Finland	Pregnancy
ParnanenK_2018	SRR5723873	211CX_AU1	211	mother	224	NA	female	vaginal	full-term	Finland	Pregnancy
YassourM_2018	SRR7280946	M0018M	18	mother	189	NA	female	vaginal	full-term	Finland	Pregnancy
YassourM_2018	SRR7281042	M0024M	24	mother	189	NA	female	vaginal	full-term	Finland	Pregnancy
YassourM_2018	SRR7281040	M0038M	38	mother	189	NA	female	vaginal	full-term	Finland	Pregnancy
YassourM_2018	SRR7280793	M0053M	53	mother	189	NA	female	vaginal	full-term	Finland	Pregnancy
YassourM_2018	SRR7280799	M0059M	59	mother	189	NA	female	vaginal	full-term	Finland	Pregnancy
YassourM_2018	SRR7280849	M0072M	72	mother	189	NA	female	CS	full-term	Finland	Pregnancy
YassourM_2018	SRR7280809	M0073M	73	mother	189	NA	female	vaginal	full-term	Finland	Pregnancy
YassourM_2018	SRR7280947	M0074M	74	mother	189	NA	female	vaginal	full-term	Finland	Pregnancy
YassourM_2018	SRR7280850	M0084M	84	mother	189	NA	female	vaginal	full-term	Finland	Pregnancy
YassourM_2018	SRR7280926	M0177M	177	mother	189	NA	female	vaginal	full-term	Finland	Pregnancy
YassourM_2018	SRR7281001	M0201M	201	mother	189	NA	female	vaginal	full-term	Finland	Pregnancy
YassourM_2018	SRR7280949	M0226M	226	mother	189	NA	female	vaginal	full-term	Finland	Pregnancy
YassourM_2018	SRR7280837	M0259M	259	mother	189	NA	female	vaginal	full-term	Finland	Pregnancy
YassourM_2018	SRR7281069	M0261M	261	mother	189	NA	female	vaginal	full-term	Finland	Pregnancy
YassourM_2018	SRR7280900	M0297M	297	mother	189	NA	female	vaginal	full-term	Finland	Pregnancy
YassourM_2018	SRR7280878	M0305M	305	mother	189	NA	female	vaginal	full-term	Finland	Pregnancy
YassourM_2018	SRR7280882	M0327M	327	mother	189	NA	female	vaginal	full-term	Finland	Pregnancy
YassourM_2018	SRR7280954	M0333M	333	mother	189	NA	female	vaginal	full-term	Finland	Pregnancy
YassourM_2018	SRR7280935	M0346M	346	mother	189	NA	female	vaginal	full-term	Finland	Pregnancy
YassourM_2018	SRR7281015	M0353M	353	mother	189	NA	female	vaginal	full-term	Finland	Pregnancy
YassourM_2018	SRR7280981	M0369M	369	mother	189	NA	female	CS	full-term	Finland	Pregnancy
YassourM_2018	SRR7280977	M0388M	388	mother	189	NA	female	vaginal	full-term	Finland	Pregnancy
YassourM_2018	SRR7280817	M0399M	399	mother	189	NA	female	vaginal	full-term	Finland	Pregnancy
YassourM_2018	SRR7281050	M0402M	402	mother	189	NA	female	vaginal	full-term	Finland	Pregnancy
YassourM_2018	SRR7281024	M0427M	427	mother	189	NA	female	vaginal	full-term	Finland	Pregnancy
YassourM_2018	SRR7281063	M0450M	450	mother	189	NA	female	vaginal	full-term	Finland	Pregnancy
YassourM_2018	SRR7280852	M0487M	487	mother	189	NA	female	vaginal	full-term	Finland	Pregnancy
YassourM_2018	SRR7280986	M0744M	744	mother	189	NA	female	CS	full-term	Finland	Pregnancy
YassourM_2018	SRR7280910	M0792M	792	mother	189	NA	female	vaginal	full-term	Finland	Pregnancy
YassourM_2018	SRR7280944	M0806M	806	mother	189	NA	female	vaginal	full-term	Finland	Pregnancy
YassourM_2018	SRR7280967	M0808M	808	mother	189	NA	female	vaginal	full-term	Finland	Pregnancy
YassourM_2018	SRR7280990	M0901M	901	mother	189	NA	female	CS	full-term	Finland	Pregnancy
YassourM_2018	SRR7280998	M1098M	1098	mother	189	NA	female	vaginal	full-term	Finland	Pregnancy
YassourM_2018	SRR7281009	M1172M	1172	mother	189	NA	female	vaginal	preterm	Finland	Pregnancy
BackhedF_2015	ERR525759	1_M	1	mother	4	NA	female	vaginal	full-term	Sweden	Delivery
BackhedF_2015	ERR526075	7_M	7	mother	2	NA	female	vaginal	full-term	Sweden	Delivery
BackhedF_2015	ERR526087	9_M	9	mother	2	NA	female	vaginal	full-term	Sweden	Delivery
BackhedF_2015	ERR525699	10_M	10	mother	2	NA	female	vaginal	full-term	Sweden	Delivery
BackhedF_2015	ERR525708	12_M	12	mother	0	NA	female	vaginal	full-term	Sweden	Delivery
BackhedF_2015	ERR525753	18_M	18	mother	6	NA	female	vaginal	full-term	Sweden	Delivery
BackhedF_2015	ERR525895	38_M	38	mother	2	NA	female	vaginal	full-term	Sweden	Delivery
BackhedF_2015	ERR525903	39_M	39	mother	7	NA	female	vaginal	full-term	Sweden	Delivery
BackhedF_2015	ERR525907	42_M	42	mother	0	NA	female	vaginal	full-term	Sweden	Delivery
BackhedF_2015	ERR525911	45_M	45	mother	2	NA	female	vaginal	full-term	Sweden	Delivery
BackhedF_2015	ERR525931	51_M	51	mother	0	NA	female	vaginal	full-term	Sweden	Delivery
BackhedF_2015	ERR525955	53_M	53	mother	5	NA	female	vaginal	full-term	Sweden	Delivery
BackhedF_2015	ERR526067	70_M	70	mother	0	NA	female	vaginal	full-term	Sweden	Delivery
BackhedF_2015	ERR526073	78_M	78	mother	4	NA	female	vaginal	full-term	Sweden	Delivery
BackhedF_2015	ERR526079	82_M	82	mother	6	NA	female	vaginal	full-term	Sweden	Delivery
BackhedF_2015	ERR526083	87_M	87	mother	5	NA	female	vaginal	full-term	Sweden	Delivery
BackhedF_2015	ERR525692	103_M	103	mother	4	NA	female	CS	full-term	Sweden	Delivery
BackhedF_2015	ERR525697	105_M	105	mother	5	NA	female	vaginal	full-term	Sweden	Delivery
BackhedF_2015	ERR525706	128_M	128	mother	2	NA	female	vaginal	full-term	Sweden	Delivery
BackhedF_2015	ERR525712	130_M	130	mother	1	NA	female	vaginal	full-term	Sweden	Delivery
BackhedF_2015	ERR525720	137_M	137	mother	2	NA	female	vaginal	full-term	Sweden	Delivery
BackhedF_2015	ERR525725	150_M	150	mother	2	NA	female	vaginal	full-term	Sweden	Delivery
BackhedF_2015	ERR525729	157_M	157	mother	0	NA	female	vaginal	full-term	Sweden	Delivery
BackhedF_2015	ERR525733	172_M	172	mother	1	NA	female	vaginal	full-term	Sweden	Delivery
BackhedF_2015	ERR525737	179_M	179	mother	4	NA	female	vaginal	full-term	Sweden	Delivery
BackhedF_2015	ERR525741	180_M	180	mother	6	NA	female	vaginal	full-term	Sweden	Delivery
BackhedF_2015	ERR525746	181_M	181	mother	3	NA	female	vaginal	full-term	Sweden	Delivery
BackhedF_2015	ERR525751	184_M	184	mother	0	NA	female	vaginal	full-term	Sweden	Delivery
BackhedF_2015	ERR525757	195_M	195	mother	0	NA	female	vaginal	full-term	Sweden	Delivery
BackhedF_2015	ERR525767	203_M	203	mother	0	NA	female	vaginal	full-term	Sweden	Delivery
BackhedF_2015	ERR525779	238_M	238	mother	6	NA	female	vaginal	full-term	Sweden	Delivery
BackhedF_2015	ERR525783	240_M	240	mother	0	NA	female	vaginal	full-term	Sweden	Delivery
BackhedF_2015	ERR525787	241_M	241	mother	0	NA	female	vaginal	full-term	Sweden	Delivery
BackhedF_2015	ERR525791	244_M	244	mother	0	NA	female	vaginal	full-term	Sweden	Delivery
BackhedF_2015	ERR525795	256_M	256	mother	0	NA	female	vaginal	full-term	Sweden	Delivery
BackhedF_2015	ERR525799	258_M	258	mother	1	NA	female	vaginal	full-term	Sweden	Delivery
BackhedF_2015	ERR525804	263_M	263	mother	7	NA	female	vaginal	full-term	Sweden	Delivery
BackhedF_2015	ERR525813	268_M	268	mother	3	NA	female	vaginal	full-term	Sweden	Delivery
BackhedF_2015	ERR525819	272_M	272	mother	0	NA	female	vaginal	full-term	Sweden	Delivery
BackhedF_2015	ERR525823	274_M	274	mother	0	NA	female	vaginal	full-term	Sweden	Delivery
BackhedF_2015	ERR525827	275_M	275	mother	2	NA	female	vaginal	full-term	Sweden	Delivery
BackhedF_2015	ERR525831	276_M	276	mother	4	NA	female	vaginal	full-term	Sweden	Delivery
BackhedF_2015	ERR525835	281_M	281	mother	7	NA	female	vaginal	full-term	Sweden	Delivery
BackhedF_2015	ERR525839	282_M	282	mother	0	NA	female	vaginal	full-term	Sweden	Delivery
BackhedF_2015	ERR525851	335_M	335	mother	0	NA	female	vaginal	full-term	Sweden	Delivery
BackhedF_2015	ERR525855	338_M	338	mother	0	NA	female	vaginal	full-term	Sweden	Delivery
BackhedF_2015	ERR525859	341_M	341	mother	3	NA	female	vaginal	full-term	Sweden	Delivery
BackhedF_2015	ERR525867	345_M	345	mother	0	NA	female	vaginal	full-term	Sweden	Delivery
BackhedF_2015	ERR525871	350_M	350	mother	0	NA	female	vaginal	full-term	Sweden	Delivery
BackhedF_2015	ERR525875	367_M	367	mother	2	NA	female	vaginal	full-term	Sweden	Delivery
BackhedF_2015	ERR525879	377_M	377	mother	4	NA	female	vaginal	full-term	Sweden	Delivery
BackhedF_2015	ERR525884	383_M	383	mother	0	NA	female	vaginal	full-term	Sweden	Delivery
BackhedF_2015	ERR525889	385_M	385	mother	3	NA	female	vaginal	full-term	Sweden	Delivery
BackhedF_2015	ERR525893	387_M	387	mother	0	NA	female	vaginal	full-term	Sweden	Delivery
BackhedF_2015	ERR525915	503_M	503	mother	3	NA	female	vaginal	full-term	Sweden	Delivery
BackhedF_2015	ERR525919	504_M	504	mother	4	NA	female	CS	full-term	Sweden	Delivery
BackhedF_2015	ERR525928	511_M	511	mother	0	NA	female	vaginal	full-term	Sweden	Delivery
BackhedF_2015	ERR525935	521_M	521	mother	2	NA	female	vaginal	full-term	Sweden	Delivery
BackhedF_2015	ERR525939	526_M	526	mother	1	NA	female	CS	full-term	Sweden	Delivery
BackhedF_2015	ERR525943	527_M	527	mother	1	NA	female	vaginal	full-term	Sweden	Delivery
BackhedF_2015	ERR525948	532_M	532	mother	5	NA	female	CS	full-term	Sweden	Delivery
BackhedF_2015	ERR525953	536_M	536	mother	2	NA	female	vaginal	full-term	Sweden	Delivery
BackhedF_2015	ERR525963	546_M	546	mother	3	NA	female	CS	full-term	Sweden	Delivery
BackhedF_2015	ERR525967	549_M	549	mother	0	NA	female	vaginal	full-term	Sweden	Delivery
BackhedF_2015	ERR525971	560_M	560	mother	4	NA	female	CS	full-term	Sweden	Delivery
BackhedF_2015	ERR525975	565_M	565	mother	0	NA	female	vaginal	full-term	Sweden	Delivery
BackhedF_2015	ERR525983	567_M	567	mother	0	NA	female	vaginal	full-term	Sweden	Delivery
BackhedF_2015	ERR525987	570_M	570	mother	3	NA	female	vaginal	full-term	Sweden	Delivery
BackhedF_2015	ERR525991	572_M	572	mother	6	NA	female	vaginal	full-term	Sweden	Delivery
BackhedF_2015	ERR525999	582_M	582	mother	3	NA	female	vaginal	full-term	Sweden	Delivery
BackhedF_2015	ERR526003	585_M	585	mother	5	NA	female	CS	full-term	Sweden	Delivery
BackhedF_2015	ERR526007	587_M	587	mother	2	NA	female	vaginal	full-term	Sweden	Delivery
BackhedF_2015	ERR526015	590_M	590	mother	4	NA	female	vaginal	full-term	Sweden	Delivery
BackhedF_2015	ERR526019	591_M	591	mother	2	NA	female	vaginal	full-term	Sweden	Delivery
BackhedF_2015	ERR526023	598_M	598	mother	2	NA	female	CS	full-term	Sweden	Delivery
BackhedF_2015	ERR526027	599_M	599	mother	3	NA	female	vaginal	full-term	Sweden	Delivery
BackhedF_2015	ERR526035	615_M	615	mother	3	NA	female	CS	full-term	Sweden	Delivery
BackhedF_2015	ERR526039	622_M	622	mother	3	NA	female	vaginal	full-term	Sweden	Delivery
BackhedF_2015	ERR526043	624_M	624	mother	0	NA	female	vaginal	full-term	Sweden	Delivery
BackhedF_2015	ERR526047	626_M	626	mother	2	NA	female	vaginal	full-term	Sweden	Delivery
BackhedF_2015	ERR526051	633_M	633	mother	0	NA	female	vaginal	full-term	Sweden	Delivery
BackhedF_2015	ERR526055	635_M	635	mother	0	NA	female	vaginal	full-term	Sweden	Delivery
BackhedF_2015	ERR526059	637_M	637	mother	3	NA	female	vaginal	full-term	Sweden	Delivery
BackhedF_2015	ERR526063	640_M	640	mother	4	NA	female	CS	full-term	Sweden	Delivery
ChuDM_2017	SRR8942362	NCS-012-Stool-maternal1_microbiome	12	mother	0	breast	female	vaginal	full-term	US	Delivery
ChuDM_2017	SRR8942374	NCS-020-Stool-maternal1_microbiome	20	mother	0	breast	female	vaginal	full-term	US	Delivery
ChuDM_2017	SRR8942378	NCS-022-Stool-maternal1_microbiome	22	mother	0	breast	female	vaginal	preterm	US	Delivery
ChuDM_2017	SRR8942412	NCS-051-Stool-maternal1_microbiome	51	mother	0	combined	female	vaginal	full-term	US	Delivery
ChuDM_2017	SRR8942419	NCS-064-Stool-maternal1_microbiome	64	mother	0	combined	female	vaginal	full-term	US	Delivery
ChuDM_2017	SRR8942425	NCS-072-Stool-maternal1_microbiome	72	mother	0	formula	female	vaginal	full-term	US	Delivery
ChuDM_2017	SRR8942432	NCS-077-Stool-maternal1_microbiome	77	mother	0	combined	female	CS	full-term	US	Delivery
FerrettiP_2018	SRR5274085	CA_C10002MS2016FE_t0M15	10002	mother	0	NA	female	vaginal	full-term	Italy	Delivery
FerrettiP_2018	SRR5274079	CA_C10003MS2030FE_t0M15	10003	mother	0	NA	female	vaginal	full-term	Italy	Delivery
FerrettiP_2018	SRR5274073	CA_C10005MS2062FE_t0M15	10005	mother	0	NA	female	vaginal	full-term	Italy	Delivery
FerrettiP_2018	SRR5274058	CA_C10007MS2098FE_t0M15	10007	mother	0	NA	female	vaginal	full-term	Italy	Delivery
FerrettiP_2018	SRR5274032	CA_C10009MS2134FE_t0M15	10009	mother	0	NA	female	vaginal	full-term	Italy	Delivery
FerrettiP_2018	SRR5274023	CA_C10015MS2242FE_t0M15	10015	mother	0	NA	female	vaginal	full-term	Italy	Delivery
FerrettiP_2018	SRR5274015	CA_C10019MS2314FE_t0M16	10019	mother	0	NA	female	vaginal	full-term	Italy	Delivery
FerrettiP_2018	SRR5274010	CA_C10020MS2332FE_t0M15	10020	mother	0	NA	female	vaginal	full-term	Italy	Delivery
FerrettiP_2018	SRR5274000	CA_C10023MS2386FE_t0M15	10023	mother	0	NA	female	vaginal	full-term	Italy	Delivery
FerrettiP_2018	SRR5273984	CA_C10026MS2440FE_t0M15	10026	mother	0	NA	female	vaginal	full-term	Italy	Delivery
FerrettiP_2018	SRR5273975	CA_C10029MS2492FE_t0M15	10029	mother	0	NA	female	vaginal	full-term	Italy	Delivery
FerrettiP_2018	SRR5273967	CA_C10031MS2526FE_t0M15	10031	mother	0	NA	female	vaginal	full-term	Italy	Delivery
FerrettiP_2018	SRR5273954	CA_C10032MS2544FE_t0M15	10032	mother	0	NA	female	vaginal	full-term	Italy	Delivery
FerrettiP_2018	SRR5273948	CA_C10034MS2580FE_t0M15	10034	mother	0	NA	female	vaginal	full-term	Italy	Delivery
FerrettiP_2018	SRR5273938	CA_C10035MS2598FE_t0M15	10035	mother	0	NA	female	vaginal	full-term	Italy	Delivery
FerrettiP_2018	SRR5273930	CA_C10039MS2670FE_t0M16	10039	mother	0	NA	female	vaginal	full-term	Italy	Delivery
FerrettiP_2018	SRR5273922	CA_C10042MS2724FE_t0M16	10042	mother	0	NA	female	vaginal	full-term	Italy	Delivery
FerrettiP_2018	SRR5273912	CA_C10043MS2742FE_t0M16	10043	mother	0	NA	female	vaginal	full-term	Italy	Delivery
FerrettiP_2018	SRR5273899	CA_C10049MS2850FE_t0M16	10049	mother	0	NA	female	vaginal	full-term	Italy	Delivery
FerrettiP_2018	SRR5273895	CA_C10052MS2904FE_t0M16	10052	mother	0	NA	female	vaginal	full-term	Italy	Delivery
FerrettiP_2018	SRR5273882	CA_C10055MS2958FE_t0M16	10055	mother	0	NA	female	vaginal	full-term	Italy	Delivery
ShaoY_2019	ERR3404663	513122_Birth	513122	mother	0	NA	female	vaginal	full-term	UK	Delivery
ShaoY_2019	ERR3404664	514124_Birth	514124	mother	0	NA	female	vaginal	full-term	UK	Delivery
ShaoY_2019	ERR3404666	515126_Birth	515126	mother	0	NA	female	vaginal	full-term	UK	Delivery
ShaoY_2019	ERR3404667	515127_Birth	515127	mother	0	NA	male	vaginal	full-term	UK	Delivery
ShaoY_2019	ERR3404669	519128_Birth	519128	mother	0	NA	female	CS	full-term	UK	Delivery
ShaoY_2019	ERR3404662	519129_Birth	519129	mother	0	NA	female	CS	full-term	UK	Delivery
ShaoY_2019	ERR3404661	521130_Birth	521130	mother	0	NA	female	vaginal	full-term	UK	Delivery
ShaoY_2019	ERR3404668	604136_Birth	604136	mother	0	NA	female	vaginal	full-term	UK	Delivery
ShaoY_2019	ERR3404665	606141_Birth	606141	mother	0	NA	female	CS	full-term	UK	Delivery
ShaoY_2019	ERR3404869	A00106_Birth	A00106	mother	0	NA	male	vaginal	full-term	UK	Delivery
ShaoY_2019	ERR3404855	A00134_Birth	A00134	mother	0	NA	male	CS	full-term	UK	Delivery
ShaoY_2019	ERR3404907	A00163_Birth	A00163	mother	0	NA	male	vaginal	full-term	UK	Delivery
ShaoY_2019	ERR3404894	A00185_Birth	A00185	mother	0	NA	male	CS	full-term	UK	Delivery
ShaoY_2019	ERR3404952	A00539_Birth	A00539	mother	0	NA	female	vaginal	full-term	UK	Delivery
ShaoY_2019	ERR3404961	A00570_Birth	A00570	mother	0	NA	male	vaginal	full-term	UK	Delivery
ShaoY_2019	ERR3404962	A00576_Birth	A00576	mother	0	NA	male	vaginal	full-term	UK	Delivery
ShaoY_2019	ERR3405117	A00908_Birth	A00908	mother	0	NA	female	CS	full-term	UK	Delivery
ShaoY_2019	ERR3404983	A00940_Birth	A00940	mother	0	NA	female	vaginal	full-term	UK	Delivery
ShaoY_2019	ERR3404982	A00942_Birth	A00942	mother	0	NA	male	vaginal	full-term	UK	Delivery
ShaoY_2019	ERR3405010	A01011_Birth	A01011	mother	0	NA	female	vaginal	full-term	UK	Delivery
ShaoY_2019	ERR3405946	A01015_Birth	A01015	mother	0	NA	female	CS	full-term	UK	Delivery
ShaoY_2019	ERR3405061	A01107_Birth	A01107	mother	0	NA	male	CS	full-term	UK	Delivery
ShaoY_2019	ERR3405141	A01563_Birth	A01563	mother	0	NA	female	CS	full-term	UK	Delivery
ShaoY_2019	ERR3405244	A01569_Birth	A01569	mother	0	NA	male	vaginal	full-term	UK	Delivery
ShaoY_2019	ERR3405261	A01761_Birth	A01761	mother	0	NA	male	vaginal	full-term	UK	Delivery
ShaoY_2019	ERR3405263	A01763_Birth	A01763	mother	0	NA	male	vaginal	full-term	UK	Delivery
ShaoY_2019	ERR3405967	A01803_Birth	A01803	mother	0	NA	male	CS	full-term	UK	Delivery
ShaoY_2019	ERR3405363	A01805_Birth	A01805	mother	0	NA	female	vaginal	full-term	UK	Delivery
ShaoY_2019	ERR3405738	A01963_Birth	A01963	mother	0	NA	male	vaginal	full-term	UK	Delivery
ShaoY_2019	ERR3405973	A01970_Birth	A01970	mother	0	NA	female	CS	full-term	UK	Delivery
ShaoY_2019	ERR3405461	A02064_Birth	A02064	mother	0	NA	male	CS	full-term	UK	Delivery
ShaoY_2019	ERR3405977	A02080_Birth	A02080	mother	0	NA	female	CS	full-term	UK	Delivery
ShaoY_2019	ERR3405471	A02110_Birth	A02110	mother	0	NA	female	CS	full-term	UK	Delivery
ShaoY_2019	ERR3405478	A02138_Birth	A02138	mother	0	NA	male	CS	full-term	UK	Delivery
ShaoY_2019	ERR3405982	A02193_Birth	A02193	mother	0	NA	male	vaginal	full-term	UK	Delivery
ShaoY_2019	ERR3405719	A02767_Birth	A02767	mother	0	NA	female	vaginal	full-term	UK	Delivery
ShaoY_2019	ERR3405692	A02819_Birth	A02819	mother	0	NA	male	CS	full-term	UK	Delivery
ShaoY_2019	ERR3405694	A02872_Birth	A02872	mother	0	NA	male	CS	full-term	UK	Delivery
ShaoY_2019	ERR3405727	A02913_Birth	A02913	mother	0	NA	male	CS	full-term	UK	Delivery
ShaoY_2019	ERR3404762	B00004_Birth	B00004	mother	0	NA	male	vaginal	full-term	UK	Delivery
ShaoY_2019	ERR3404766	B00012_Birth	B00012	mother	0	NA	male	vaginal	full-term	UK	Delivery
ShaoY_2019	ERR3404790	B00040_Birth	B00040	mother	0	NA	female	vaginal	full-term	UK	Delivery
ShaoY_2019	ERR3404797	B00046_Birth	B00046	mother	0	NA	female	vaginal	full-term	UK	Delivery
ShaoY_2019	ERR3404822	B00075_Birth	B00075	mother	0	NA	male	CS	full-term	UK	Delivery
ShaoY_2019	ERR3404842	B00099_Birth	B00099	mother	0	NA	male	vaginal	full-term	UK	Delivery
ShaoY_2019	ERR3404881	B00139_Birth	B00139	mother	0	NA	female	CS	full-term	UK	Delivery
ShaoY_2019	ERR3404919	B00220_Birth	B00220	mother	0	NA	male	vaginal	full-term	UK	Delivery
ShaoY_2019	ERR3404926	B00238_Birth	B00238	mother	0	NA	female	CS	full-term	UK	Delivery
ShaoY_2019	ERR3404954	B00537_Birth	B00537	mother	0	NA	male	vaginal	full-term	UK	Delivery
ShaoY_2019	ERR3404955	B00550_Birth	B00550	mother	0	NA	female	CS	full-term	UK	Delivery
ShaoY_2019	ERR3405123	B00922_Birth	B00922	mother	0	NA	male	vaginal	full-term	UK	Delivery
ShaoY_2019	ERR3405042	B01022_Birth	B01022	mother	0	NA	female	vaginal	full-term	UK	Delivery
ShaoY_2019	ERR3405002	B01027_Birth	B01027	mother	0	NA	male	vaginal	full-term	UK	Delivery
ShaoY_2019	ERR3405014	B01034_Birth	B01034	mother	0	NA	male	CS	full-term	UK	Delivery
ShaoY_2019	ERR3405016	B01039_Birth	B01039	mother	0	NA	female	vaginal	full-term	UK	Delivery
ShaoY_2019	ERR3405015	B01042_Birth	B01042	mother	0	NA	male	CS	full-term	UK	Delivery
ShaoY_2019	ERR3405017	B01089_Birth	B01089	mother	0	NA	female	CS	full-term	UK	Delivery
ShaoY_2019	ERR3405201	B01128_Birth	B01128	mother	0	NA	male	vaginal	full-term	UK	Delivery
ShaoY_2019	ERR3405060	B01194_Birth	B01194	mother	0	NA	male	vaginal	full-term	UK	Delivery
ShaoY_2019	ERR3405203	B01234_Birth	B01234	mother	0	NA	male	vaginal	full-term	UK	Delivery
ShaoY_2019	ERR3405077	B01261_Birth	B01261	mother	0	NA	female	vaginal	full-term	UK	Delivery
ShaoY_2019	ERR3405078	B01277_Birth	B01277	mother	0	NA	female	vaginal	full-term	UK	Delivery
ShaoY_2019	ERR3405093	B01340_Birth	B01340	mother	0	NA	male	vaginal	full-term	UK	Delivery
ShaoY_2019	ERR3405094	B01364_Birth	B01364	mother	0	NA	male	vaginal	full-term	UK	Delivery
ShaoY_2019	ERR3405214	B01368_Birth	B01368	mother	0	NA	male	vaginal	full-term	UK	Delivery
ShaoY_2019	ERR3405174	B01408_Birth	B01408	mother	0	NA	male	vaginal	full-term	UK	Delivery
ShaoY_2019	ERR3405485	B01409_Birth	B01409	mother	0	NA	male	vaginal	full-term	UK	Delivery
ShaoY_2019	ERR3405145	B01471_Birth	B01471	mother	0	NA	female	CS	full-term	UK	Delivery
ShaoY_2019	ERR3405296	B01716_Birth	B01716	mother	0	NA	female	vaginal	full-term	UK	Delivery
ShaoY_2019	ERR3405299	B01719_Birth	B01719	mother	0	NA	male	vaginal	full-term	UK	Delivery
ShaoY_2019	ERR3405958	B01771_Birth	B01771	mother	0	NA	female	vaginal	full-term	UK	Delivery
ShaoY_2019	ERR3405380	B01772_Birth	B01772	mother	0	NA	female	CS	full-term	UK	Delivery
ShaoY_2019	ERR3405733	B01891_Birth	B01891	mother	0	NA	male	vaginal	full-term	UK	Delivery
ShaoY_2019	ERR3405734	B01947_Birth	B01947	mother	0	NA	male	CS	full-term	UK	Delivery
ShaoY_2019	ERR3405737	B01948_Birth	B01948	mother	0	NA	female	vaginal	full-term	UK	Delivery
ShaoY_2019	ERR3405495	B02005_Birth	B02005	mother	0	NA	male	CS	full-term	UK	Delivery
ShaoY_2019	ERR3405739	B02075_Birth	B02075	mother	0	NA	male	vaginal	full-term	UK	Delivery
ShaoY_2019	ERR3405499	B02098_Birth	B02098	mother	0	NA	male	CS	full-term	UK	Delivery
ShaoY_2019	ERR3405981	B02159_Birth	B02159	mother	0	NA	female	CS	full-term	UK	Delivery
ShaoY_2019	ERR3405743	B02243_Birth	B02243	mother	0	NA	female	vaginal	full-term	UK	Delivery
ShaoY_2019	ERR3405744	B02249_Birth	B02249	mother	0	NA	male	vaginal	full-term	UK	Delivery
ShaoY_2019	ERR3405699	B02263_Birth	B02263	mother	0	NA	female	vaginal	full-term	UK	Delivery
ShaoY_2019	ERR3405634	B02273_Birth	B02273	mother	0	NA	female	vaginal	full-term	UK	Delivery
ShaoY_2019	ERR3405680	B02286_Birth	B02286	mother	0	NA	male	vaginal	full-term	UK	Delivery
ShaoY_2019	ERR3405983	B02358_Birth	B02358	mother	0	NA	female	vaginal	full-term	UK	Delivery
ShaoY_2019	ERR3405987	B02458_Birth	B02458	mother	0	NA	female	CS	full-term	UK	Delivery
ShaoY_2019	ERR3404733	BBS0006_Birth	BBS0006	mother	0	NA	NA	vaginal	full-term	UK	Delivery
ShaoY_2019	ERR3404736	BBS0014_Birth	BBS0014	mother	0	NA	NA	vaginal	full-term	UK	Delivery
ShaoY_2019	ERR3404738	BBS0024_Birth	BBS0024	mother	0	NA	NA	CS	full-term	UK	Delivery
ShaoY_2019	ERR3404741	BBS0038_Birth	BBS0038	mother	0	NA	NA	vaginal	full-term	UK	Delivery
ShaoY_2019	ERR3404710	BBS0067_Birth	BBS0067	mother	0	NA	NA	vaginal	full-term	UK	Delivery
ShaoY_2019	ERR3404713	BBS0070_Birth	BBS0070	mother	0	NA	NA	CS	full-term	UK	Delivery
ShaoY_2019	ERR3405012	C01007_Birth	C01007	mother	0	NA	female	vaginal	full-term	UK	Delivery
ShaoY_2019	ERR3405011	C01010_Birth	C01010	mother	0	NA	female	CS	full-term	UK	Delivery
ShaoY_2019	ERR3405124	C01012_Birth	C01012	mother	0	NA	male	CS	full-term	UK	Delivery
ShaoY_2019	ERR3405009	C01052_Birth	C01052	mother	0	NA	female	vaginal	full-term	UK	Delivery
ShaoY_2019	ERR3405018	C01075_Birth	C01075	mother	0	NA	male	vaginal	full-term	UK	Delivery
ShaoY_2019	ERR3405030	C01138_Birth	C01138	mother	0	NA	male	CS	full-term	UK	Delivery
ShaoY_2019	ERR3405062	C01201_Birth	C01201	mother	0	NA	female	vaginal	full-term	UK	Delivery
ShaoY_2019	ERR3405063	C01204_Birth	C01204	mother	0	NA	male	vaginal	full-term	UK	Delivery
ShaoY_2019	ERR3405161	C01329_Birth	C01329	mother	0	NA	male	CS	full-term	UK	Delivery
ShaoY_2019	ERR3405092	C01381_Birth	C01381	mother	0	NA	female	vaginal	full-term	UK	Delivery
ShaoY_2019	ERR3405225	C01387_Birth	C01387	mother	0	NA	male	vaginal	full-term	UK	Delivery
ShaoY_2019	ERR3405163	C01389_Birth	C01389	mother	0	NA	female	CS	full-term	UK	Delivery
ShaoY_2019	ERR3405162	C01390_Birth	C01390	mother	0	NA	male	CS	full-term	UK	Delivery
ShaoY_2019	ERR3405519	C01442_Birth	C01442	mother	0	NA	male	vaginal	full-term	UK	Delivery
ShaoY_2019	ERR3405177	C01443_Birth	C01443	mother	0	NA	male	CS	full-term	UK	Delivery
ShaoY_2019	ERR3405950	C01485_Birth	C01485	mother	0	NA	male	vaginal	full-term	UK	Delivery
ShaoY_2019	ERR3405193	C01488_Birth	C01488	mother	0	NA	female	CS	full-term	UK	Delivery
ShaoY_2019	ERR3405313	C01560_Birth	C01560	mother	0	NA	female	vaginal	full-term	UK	Delivery
ShaoY_2019	ERR3405316	C01696_Birth	C01696	mother	0	NA	male	vaginal	full-term	UK	Delivery
ShaoY_2019	ERR3405318	C01752_Birth	C01752	mother	0	NA	female	vaginal	full-term	UK	Delivery
ShaoY_2019	ERR3405618	C01756_Birth	C01756	mother	0	NA	female	CS	full-term	UK	Delivery
ShaoY_2019	ERR3405322	C01757_Birth	C01757	mother	0	NA	male	CS	full-term	UK	Delivery
ShaoY_2019	ERR3405529	C01758_Birth	C01758	mother	0	NA	female	vaginal	full-term	UK	Delivery
ShaoY_2019	ERR3405324	C01831_Birth	C01831	mother	0	NA	male	CS	full-term	UK	Delivery
ShaoY_2019	ERR3405403	C01839_Birth	C01839	mother	0	NA	female	vaginal	full-term	UK	Delivery
ShaoY_2019	ERR3405407	C01840_Birth	C01840	mother	0	NA	female	vaginal	full-term	UK	Delivery
ShaoY_2019	ERR3405411	C01841_Birth	C01841	mother	0	NA	female	vaginal	full-term	UK	Delivery
ShaoY_2019	ERR3405415	C01844_Birth	C01844	mother	0	NA	male	vaginal	full-term	UK	Delivery
ShaoY_2019	ERR3405533	C01871_Birth	C01871	mother	0	NA	female	vaginal	full-term	UK	Delivery
ShaoY_2019	ERR3405964	C01873_Birth	C01873	mother	0	NA	male	vaginal	full-term	UK	Delivery
ShaoY_2019	ERR3405730	C01914_Birth	C01914	mother	0	NA	male	CS	full-term	UK	Delivery
ShaoY_2019	ERR3405729	C01916_Birth	C01916	mother	0	NA	male	vaginal	full-term	UK	Delivery
ShaoY_2019	ERR3405428	C01917_Birth	C01917	mother	0	NA	female	vaginal	full-term	UK	Delivery
ShaoY_2019	ERR3405432	C01919_Birth	C01919	mother	0	NA	male	CS	full-term	UK	Delivery
ShaoY_2019	ERR3405436	C01929_Birth	C01929	mother	0	NA	female	vaginal	full-term	UK	Delivery
ShaoY_2019	ERR3405440	C01930_Birth	C01930	mother	0	NA	male	CS	full-term	UK	Delivery
ShaoY_2019	ERR3405972	C01959_Birth	C01959	mother	0	NA	male	CS	full-term	UK	Delivery
ShaoY_2019	ERR3405974	C01960_Birth	C01960	mother	0	NA	male	CS	full-term	UK	Delivery
ShaoY_2019	ERR3405537	C01962_Birth	C01962	mother	0	NA	male	vaginal	full-term	UK	Delivery
ShaoY_2019	ERR3405444	C01990_Birth	C01990	mother	0	NA	female	vaginal	full-term	UK	Delivery
ShaoY_2019	ERR3405541	C01991_Birth	C01991	mother	0	NA	female	vaginal	full-term	UK	Delivery
ShaoY_2019	ERR3405545	C01994_Birth	C01994	mother	0	NA	female	vaginal	full-term	UK	Delivery
ShaoY_2019	ERR3405552	C02044_Birth	C02044	mother	0	NA	male	CS	full-term	UK	Delivery
ShaoY_2019	ERR3405556	C02047_Birth	C02047	mother	0	NA	male	CS	full-term	UK	Delivery
ShaoY_2019	ERR3405978	C02056_Birth	C02056	mother	0	NA	NA	CS	full-term	UK	Delivery
ShaoY_2019	ERR3405979	C02057_Birth	C02057	mother	0	NA	NA	CS	full-term	UK	Delivery
ShaoY_2019	ERR3405976	C02058_Birth	C02058	mother	0	NA	female	vaginal	full-term	UK	Delivery
ShaoY_2019	ERR3405560	C02059_Birth	C02059	mother	0	NA	female	CS	full-term	UK	Delivery
ShaoY_2019	ERR3405975	C02061_Birth	C02061	mother	0	NA	male	vaginal	full-term	UK	Delivery
ShaoY_2019	ERR3405625	C02097_Birth	C02097	mother	0	NA	female	vaginal	full-term	UK	Delivery
ShaoY_2019	ERR3405740	C02131_Birth	C02131	mother	0	NA	male	vaginal	full-term	UK	Delivery
ShaoY_2019	ERR3405677	C02142_Birth	C02142	mother	0	NA	female	CS	full-term	UK	Delivery
ShaoY_2019	ERR3405741	C02143_Birth	C02143	mother	0	NA	female	vaginal	full-term	UK	Delivery
ShaoY_2019	ERR3405742	C02180_Birth	C02180	mother	0	NA	male	vaginal	full-term	UK	Delivery
ShaoY_2019	ERR3405674	C02186_Birth	C02186	mother	0	NA	male	vaginal	full-term	UK	Delivery
ShaoY_2019	ERR3405676	C02223_Birth	C02223	mother	0	NA	male	CS	full-term	UK	Delivery
ShaoY_2019	ERR3405678	C02236_Birth	C02236	mother	0	NA	male	CS	full-term	UK	Delivery
ShaoY_2019	ERR3405675	C02294_Birth	C02294	mother	0	NA	female	vaginal	full-term	UK	Delivery
ShaoY_2019	ERR3405679	C02295_Birth	C02295	mother	0	NA	female	CS	full-term	UK	Delivery
ShaoY_2019	ERR3405702	C02331_Birth	C02331	mother	0	NA	female	vaginal	full-term	UK	Delivery
ShaoY_2019	ERR3405681	C02353_Birth	C02353	mother	0	NA	female	vaginal	full-term	UK	Delivery
ShaoY_2019	ERR3405682	C02391_Birth	C02391	mother	0	NA	female	vaginal	full-term	UK	Delivery
ShaoY_2019	ERR3405683	C02514_Birth	C02514	mother	0	NA	male	vaginal	full-term	UK	Delivery
ShaoY_2019	ERR3405684	C02516_Birth	C02516	mother	0	NA	female	vaginal	full-term	UK	Delivery
ShaoY_2019	ERR3405686	C02548_Birth	C02548	mother	0	NA	male	vaginal	full-term	UK	Delivery
ShaoY_2019	ERR3405685	C02565_Birth	C02565	mother	0	NA	male	CS	full-term	UK	Delivery
ShaoY_2019	ERR3405689	C02566_Birth	C02566	mother	0	NA	male	CS	full-term	UK	Delivery
ShaoY_2019	ERR3405688	C02571_Birth	C02571	mother	0	NA	male	vaginal	full-term	UK	Delivery
ShaoY_2019	ERR3405687	C02634_Birth	C02634	mother	0	NA	male	vaginal	full-term	UK	Delivery
ShaoY_2019	ERR3405720	C02649_Birth	C02649	mother	0	NA	male	vaginal	full-term	UK	Delivery
ShaoY_2019	ERR3405721	C02670_Birth	C02670	mother	0	NA	female	CS	full-term	UK	Delivery
ShaoY_2019	ERR3405690	C02695_Birth	C02695	mother	0	NA	female	vaginal	full-term	UK	Delivery
ShaoY_2019	ERR3405695	C02755_Birth	C02755	mother	0	NA	male	vaginal	full-term	UK	Delivery
ShaoY_2019	ERR3405693	C02756_Birth	C02756	mother	0	NA	female	CS	full-term	UK	Delivery
ShaoY_2019	ERR3405691	C02868_Birth	C02868	mother	0	NA	male	CS	full-term	UK	Delivery
ShaoY_2019	ERR3405697	C02892_Birth	C02892	mother	0	NA	male	vaginal	full-term	UK	Delivery
ShaoY_2019	ERR3404718	S1_Birth	S1	mother	0	NA	NA	vaginal	full-term	UK	Delivery
ShaoY_2019	ERR3404719	S10_Birth	S10	mother	0	NA	NA	CS	full-term	UK	Delivery
ShaoY_2019	ERR3404720	S13_Birth	S13	mother	0	NA	NA	vaginal	full-term	UK	Delivery
ShaoY_2019	ERR3404721	S3_Birth	S3	mother	0	NA	NA	vaginal	full-term	UK	Delivery
ShaoY_2019	ERR3404723	S33_Birth	S33	mother	0	NA	NA	vaginal	full-term	UK	Delivery
ShaoY_2019	ERR3404725	S34_Birth	S34	mother	0	NA	NA	vaginal	full-term	UK	Delivery
ShaoY_2019	ERR3404732	S7_Birth	S7	mother	0	NA	NA	vaginal	full-term	UK	Delivery
WampachL_2018	SRR5575606	M_C100	100	mother	0	NA	female	vaginal	NA	Luxembourg	Delivery
WampachL_2018	SRR5575408	M_C101	101	mother	0	NA	female	CS	NA	Luxembourg	Delivery
WampachL_2018	SRR7716244	M_C105	105	mother	0	NA	female	vaginal	NA	Luxembourg	Delivery
WampachL_2018	SRR5575605	M_C106	106	mother	0	NA	female	vaginal	NA	Luxembourg	Delivery
WampachL_2018	SRR7716245	M_C109	109	mother	0	NA	female	vaginal	NA	Luxembourg	Delivery
WampachL_2018	SRR7716246	M_C110	110	mother	0	NA	female	vaginal	NA	Luxembourg	Delivery
WampachL_2018	SRR5575599	M_C111	111	mother	0	NA	female	vaginal	NA	Luxembourg	Delivery
WampachL_2018	SRR5575413	M_C114	114	mother	0	NA	female	CS	NA	Luxembourg	Delivery
WampachL_2018	SRR5575407	M_C115	115	mother	0	NA	female	CS	NA	Luxembourg	Delivery
WampachL_2018	SRR5575598	M_C117	117	mother	0	NA	female	vaginal	NA	Luxembourg	Delivery
WampachL_2018	SRR5575409	M_C118	118	mother	0	NA	female	CS	NA	Luxembourg	Delivery
WampachL_2018	SRR7716247	M_C119	119	mother	0	NA	female	CS	NA	Luxembourg	Delivery
WampachL_2018	SRR5575410	M_C120	120	mother	0	NA	female	CS	NA	Luxembourg	Delivery
YassourM_2018	SRR7280884	M0018M	18	mother	0	NA	female	vaginal	full-term	Finland	Delivery
YassourM_2018	SRR7281047	M0024M	24	mother	0	NA	female	vaginal	full-term	Finland	Delivery
YassourM_2018	SRR7281041	M0038M	38	mother	0	NA	female	vaginal	full-term	Finland	Delivery
YassourM_2018	SRR7280794	M0053M	53	mother	0	NA	female	vaginal	full-term	Finland	Delivery
YassourM_2018	SRR7280792	M0059M	59	mother	0	NA	female	vaginal	full-term	Finland	Delivery
YassourM_2018	SRR7280846	M0072M	72	mother	0	NA	female	CS	full-term	Finland	Delivery
YassourM_2018	SRR7280808	M0073M	73	mother	0	NA	female	vaginal	full-term	Finland	Delivery
YassourM_2018	SRR7280854	M0074M	74	mother	0	NA	female	vaginal	full-term	Finland	Delivery
YassourM_2018	SRR7280851	M0084M	84	mother	0	NA	female	vaginal	full-term	Finland	Delivery
YassourM_2018	SRR7280919	M0177M	177	mother	0	NA	female	vaginal	full-term	Finland	Delivery
YassourM_2018	SRR7281000	M0201M	201	mother	0	NA	female	vaginal	full-term	Finland	Delivery
YassourM_2018	SRR7280951	M0226M	226	mother	0	NA	female	vaginal	full-term	Finland	Delivery
YassourM_2018	SRR7280836	M0259M	259	mother	0	NA	female	vaginal	full-term	Finland	Delivery
YassourM_2018	SRR7281070	M0261M	261	mother	0	NA	female	vaginal	full-term	Finland	Delivery
YassourM_2018	SRR7280899	M0297M	297	mother	0	NA	female	vaginal	full-term	Finland	Delivery
YassourM_2018	SRR7280875	M0305M	305	mother	0	NA	female	vaginal	full-term	Finland	Delivery
YassourM_2018	SRR7280961	M0327M	327	mother	0	NA	female	vaginal	full-term	Finland	Delivery
YassourM_2018	SRR7280953	M0333M	333	mother	0	NA	female	vaginal	full-term	Finland	Delivery
YassourM_2018	SRR7280936	M0346M	346	mother	0	NA	female	vaginal	full-term	Finland	Delivery
YassourM_2018	SRR7281018	M0353M	353	mother	0	NA	female	vaginal	full-term	Finland	Delivery
YassourM_2018	SRR7280978	M0369M	369	mother	0	NA	female	CS	full-term	Finland	Delivery
YassourM_2018	SRR7280816	M0388M	388	mother	0	NA	female	vaginal	full-term	Finland	Delivery
YassourM_2018	SRR7280824	M0399M	399	mother	0	NA	female	vaginal	full-term	Finland	Delivery
YassourM_2018	SRR7281025	M0427M	427	mother	0	NA	female	vaginal	full-term	Finland	Delivery
YassourM_2018	SRR7280880	M0450M	450	mother	0	NA	female	vaginal	full-term	Finland	Delivery
YassourM_2018	SRR7281065	M0487M	487	mother	0	NA	female	vaginal	full-term	Finland	Delivery
YassourM_2018	SRR7280866	M0744M	744	mother	0	NA	female	CS	full-term	Finland	Delivery
YassourM_2018	SRR7280860	M0764M	764	mother	0	NA	female	vaginal	full-term	Finland	Delivery
YassourM_2018	SRR7280909	M0792M	792	mother	0	NA	female	vaginal	full-term	Finland	Delivery
YassourM_2018	SRR7280945	M0806M	806	mother	0	NA	female	vaginal	full-term	Finland	Delivery
YassourM_2018	SRR7280966	M0808M	808	mother	0	NA	female	vaginal	full-term	Finland	Delivery
YassourM_2018	SRR7280991	M0901M	901	mother	0	NA	female	CS	full-term	Finland	Delivery
YassourM_2018	SRR7280999	M1098M	1098	mother	0	NA	female	vaginal	full-term	Finland	Delivery
YassourM_2018	SRR7281008	M1172M	1172	mother	0	NA	female	vaginal	preterm	Finland	Delivery
AsnicarF_2017	SRR4052043	MV_FEM1_t1Q14	1	mother	90	NA	female	vaginal	NA	Italy	Postpartum
AsnicarF_2017	SRR4052044	MV_FEM2_t1Q14	2	mother	90	NA	female	vaginal	NA	Italy	Postpartum
AsnicarF_2017	SRR4052023	MV_FEM3_t1Q14	3	mother	90	NA	female	vaginal	NA	Italy	Postpartum
AsnicarF_2017	SRR4052024	MV_FEM4_t1Q14	4	mother	90	NA	female	vaginal	NA	Italy	Postpartum
AsnicarF_2017	SRR4052025	MV_FEM4_t2Q15	4	mother	300	NA	female	vaginal	NA	Italy	Postpartum
AsnicarF_2017	SRR4052026	MV_FEM5_t1Q14	5	mother	90	NA	female	vaginal	NA	Italy	Postpartum
AsnicarF_2017	SRR4052027	MV_FEM5_t2Q14	5	mother	300	NA	female	vaginal	NA	Italy	Postpartum
AsnicarF_2017	SRR4052028	MV_FEM5_t3Q15	5	mother	480	NA	female	vaginal	NA	Italy	Postpartum
BackhedF_2015	ERR525815	26_M	26	mother	8	NA	female	CS	full-term	Sweden	Postpartum
BackhedF_2015	ERR525716	133_M	133	mother	11	NA	female	vaginal	full-term	Sweden	Postpartum
BackhedF_2015	ERR525763	201_M	201	mother	8	NA	female	vaginal	full-term	Sweden	Postpartum
BackhedF_2015	ERR525771	224_M	224	mother	8	NA	female	vaginal	full-term	Sweden	Postpartum
BackhedF_2015	ERR525775	229_M	229	mother		NA	female	vaginal	full-term	Sweden	Postpartum
BackhedF_2015	ERR525809	265_M	265	mother	12	NA	female	vaginal	full-term	Sweden	Postpartum
BackhedF_2015	ERR525847	332_M	332	mother	12	NA	female	vaginal	full-term	Sweden	Postpartum
BackhedF_2015	ERR525863	343_M	343	mother	10	NA	female	vaginal	full-term	Sweden	Postpartum
BackhedF_2015	ERR525901	397_M	397	mother	10	NA	female	vaginal	full-term	Sweden	Postpartum
BackhedF_2015	ERR525923	507_M	507	mother	9	NA	female	CS	full-term	Sweden	Postpartum
BackhedF_2015	ERR525959	544_M	544	mother	20	NA	female	CS	full-term	Sweden	Postpartum
BackhedF_2015	ERR525995	577_M	577	mother	8	NA	female	CS	full-term	Sweden	Postpartum
BackhedF_2015	ERR526011	589_M	589	mother	11	NA	female	vaginal	full-term	Sweden	Postpartum
BackhedF_2015	ERR526031	608_M	608	mother	8	NA	female	CS	full-term	Sweden	Postpartum
ChuDM_2017	SRR8942350	NCS-005-Stool-maternal_microbiome	5	mother	42	breast	female	vaginal	full-term	US	Postpartum
ChuDM_2017	SRR8942352	NCS-006-Stool-maternal3_microbiome	6	mother	42	combined	female	CS	full-term	US	Postpartum
ChuDM_2017	SRR8942363	NCS-012-Stool-maternal3_microbiome	12	mother	42	breast	female	vaginal	full-term	US	Postpartum
ChuDM_2017	SRR8942375	NCS-020-Stool-maternal3_microbiome	20	mother	42	breast	female	vaginal	full-term	US	Postpartum
ChuDM_2017	SRR8942379	NCS-022-Stool-maternal3_microbiome	22	mother	42	breast	female	vaginal	preterm	US	Postpartum
ChuDM_2017	SRR8942409	NCS-049-Stool-maternal3_microbiome	49	mother	42	combined	female	vaginal	preterm	US	Postpartum
ChuDM_2017	SRR8942420	NCS-064-Stool-maternal3_microbiome	64	mother	42	combined	female	vaginal	full-term	US	Postpartum
ChuDM_2017	SRR8942426	NCS-072-Stool-maternal3_microbiome	72	mother	42	formula	female	vaginal	full-term	US	Postpartum
ParnanenK_2018	SRR5723865	23LO_AU2	23	mother	30	NA	female	vaginal	full-term	Finland	Postpartum
ParnanenK_2018	SRR5723871	60AZ_AU2	60	mother	30	NA	female	vaginal	full-term	Finland	Postpartum
ParnanenK_2018	SRR5723848	73FU_AU2	73	mother	30	NA	female	vaginal	full-term	Finland	Postpartum
ParnanenK_2018	SRR5723842	85CX_AU2	85	mother	30	NA	female	vaginal	full-term	Finland	Postpartum
ParnanenK_2018	SRR5723859	91FU_AU2	91	mother	30	NA	female	vaginal	full-term	Finland	Postpartum
ParnanenK_2018	SRR5723826	94FU_AU2	94	mother	30	NA	female	vaginal	full-term	Finland	Postpartum
ParnanenK_2018	SRR5723810	134HS_AU2	134	mother	30	NA	female	vaginal	full-term	Finland	Postpartum
ParnanenK_2018	SRR5723812	138IR_AU2	138	mother	30	NA	female	vaginal	full-term	Finland	Postpartum
ParnanenK_2018	SRR5723836	140BY_AU2	140	mother	30	NA	female	vaginal	full-term	Finland	Postpartum
ParnanenK_2018	SRR5723832	164LO_AU2	164	mother	30	NA	female	vaginal	full-term	Finland	Postpartum
ParnanenK_2018	SRR5723819	172JQ_AU2	172	mother	30	NA	female	vaginal	full-term	Finland	Postpartum
ParnanenK_2018	SRR5723798	190LO_AU2	190	mother	30	NA	female	vaginal	full-term	Finland	Postpartum
ParnanenK_2018	SRR5723800	198KP_AU2	198	mother	30	NA	female	vaginal	full-term	Finland	Postpartum
ParnanenK_2018	SRR5723887	202HS_AU2	202	mother	30	NA	female	vaginal	full-term	Finland	Postpartum
ParnanenK_2018	SRR5723891	206FU_AU2	206	mother	30	NA	female	vaginal	full-term	Finland	Postpartum
ParnanenK_2018	SRR5723872	211CX_AU2	211	mother	30	NA	female	vaginal	full-term	Finland	Postpartum
YassourM_2018	SRR7281035	M0038M	38	mother	90	combined	female	vaginal	full-term	Finland	Postpartum
YassourM_2018	SRR7280791	M0059M	59	mother	90	combined	female	vaginal	full-term	Finland	Postpartum
YassourM_2018	SRR7280847	M0072M	72	mother	90	breast	female	CS	full-term	Finland	Postpartum
YassourM_2018	SRR7280807	M0073M	73	mother	90	breast	female	vaginal	full-term	Finland	Postpartum
YassourM_2018	SRR7280853	M0074M	74	mother	90	combined	female	vaginal	full-term	Finland	Postpartum
YassourM_2018	SRR7280891	M0084M	84	mother	90	breast	female	vaginal	full-term	Finland	Postpartum
YassourM_2018	SRR7280879	M0201M	201	mother	90	breast	female	vaginal	full-term	Finland	Postpartum
YassourM_2018	SRR7280928	M0226M	226	mother	90	breast	female	vaginal	full-term	Finland	Postpartum
YassourM_2018	SRR7280830	M0259M	259	mother	90	breast	female	vaginal	full-term	Finland	Postpartum
YassourM_2018	SRR7281071	M0261M	261	mother	90	breast	female	vaginal	full-term	Finland	Postpartum
YassourM_2018	SRR7280902	M0297M	297	mother	90	breast	female	vaginal	full-term	Finland	Postpartum
YassourM_2018	SRR7280876	M0305M	305	mother	90	NA	female	vaginal	full-term	Finland	Postpartum
YassourM_2018	SRR7280960	M0327M	327	mother	90	breast	female	vaginal	full-term	Finland	Postpartum
YassourM_2018	SRR7280952	M0333M	333	mother	90	breast	female	vaginal	full-term	Finland	Postpartum
YassourM_2018	SRR7280937	M0346M	346	mother	90	combined	female	vaginal	full-term	Finland	Postpartum
YassourM_2018	SRR7281017	M0353M	353	mother	90	breast	female	vaginal	full-term	Finland	Postpartum
YassourM_2018	SRR7280979	M0369M	369	mother	90	combined	female	CS	full-term	Finland	Postpartum
YassourM_2018	SRR7280815	M0388M	388	mother	90	breast	female	vaginal	full-term	Finland	Postpartum
YassourM_2018	SRR7280823	M0399M	399	mother	90	breast	female	vaginal	full-term	Finland	Postpartum
YassourM_2018	SRR7281052	M0402M	402	mother	90	breast	female	vaginal	full-term	Finland	Postpartum
YassourM_2018	SRR7281026	M0427M	427	mother	90	breast	female	vaginal	full-term	Finland	Postpartum
YassourM_2018	SRR7280883	M0450M	450	mother	90	breast	female	vaginal	full-term	Finland	Postpartum
YassourM_2018	SRR7281068	M0487M	487	mother	90	breast	female	vaginal	full-term	Finland	Postpartum
YassourM_2018	SRR7280863	M0744M	744	mother	90	breast	female	CS	full-term	Finland	Postpartum
YassourM_2018	SRR7280861	M0764M	764	mother	90	combined	female	vaginal	full-term	Finland	Postpartum
YassourM_2018	SRR7280908	M0792M	792	mother	90	breast	female	vaginal	full-term	Finland	Postpartum
YassourM_2018	SRR7280915	M0806M	806	mother	90	breast	female	vaginal	full-term	Finland	Postpartum
YassourM_2018	SRR7280969	M0808M	808	mother	90	breast	female	vaginal	full-term	Finland	Postpartum
YassourM_2018	SRR7280972	M0901M	901	mother	90	combined	female	CS	full-term	Finland	Postpartum
YassourM_2018	SRR7280988	M1098M	1098	mother	90	breast	female	vaginal	full-term	Finland	Postpartum
AsnicarF_2017	SRR4052021	MV_FEI1_t1Q14	1	infant	90	combined	female	vaginal	NA	Italy	Delivery
AsnicarF_2017	SRR4052022	MV_FEI2_t1Q14	2	infant	90	breast	male	vaginal	NA	Italy	Delivery
AsnicarF_2017	SRR4052033	MV_FEI3_t1Q14	3	infant	90	combined	male	vaginal	NA	Italy	Delivery
AsnicarF_2017	SRR4052038	MV_FEI4_t1Q14	4	infant	90	breast	male	vaginal	NA	Italy	Delivery
AsnicarF_2017	SRR4052039	MV_FEI4_t2Q15	4	infant	300	combined	male	vaginal	NA	Italy	Delivery
AsnicarF_2017	SRR4052040	MV_FEI5_t1Q14	5	infant	90	breast	male	vaginal	NA	Italy	Delivery
AsnicarF_2017	SRR4052041	MV_FEI5_t2Q14	5	infant	300	combined	male	vaginal	NA	Italy	Delivery
AsnicarF_2017	SRR4052042	MV_FEI5_t3Q15	5	infant	480	combined	male	vaginal	NA	Italy	Delivery
BackhedF_2015	ERR525700	1_12M	1	infant	378	NA	male	vaginal	full-term	Sweden	Delivery
BackhedF_2015	ERR525721	1_4M	1	infant	114	combined	male	vaginal	full-term	Sweden	Delivery
BackhedF_2015	ERR525758	1_B	1	infant	4	breast	male	vaginal	full-term	Sweden	Delivery
BackhedF_2015	ERR526068	7_12M	7	infant	359	NA	female	vaginal	full-term	Sweden	Delivery
BackhedF_2015	ERR526069	7_4M	7	infant	115	formula	female	vaginal	full-term	Sweden	Delivery
BackhedF_2015	ERR526074	7_B	7	infant	2	breast	female	vaginal	full-term	Sweden	Delivery
BackhedF_2015	ERR526084	9_12M	9	infant	380	NA	male	vaginal	full-term	Sweden	Delivery
BackhedF_2015	ERR526085	9_4M	9	infant	129	formula	male	vaginal	full-term	Sweden	Delivery
BackhedF_2015	ERR526086	9_B	9	infant	2	breast	male	vaginal	full-term	Sweden	Delivery
BackhedF_2015	ERR525688	10_12M	10	infant	380	NA	male	vaginal	full-term	Sweden	Delivery
BackhedF_2015	ERR525693	10_4M	10	infant	110	breast	male	vaginal	full-term	Sweden	Delivery
BackhedF_2015	ERR525698	10_B	10	infant	1	combined	male	vaginal	full-term	Sweden	Delivery
BackhedF_2015	ERR525701	12_12M	12	infant	376	NA	female	vaginal	full-term	Sweden	Delivery
BackhedF_2015	ERR525702	12_4M	12	infant	111	breast	female	vaginal	full-term	Sweden	Delivery
BackhedF_2015	ERR525707	12_B	12	infant	2	breast	female	vaginal	full-term	Sweden	Delivery
BackhedF_2015	ERR525743	18_12M	18	infant	374	NA	male	vaginal	full-term	Sweden	Delivery
BackhedF_2015	ERR525750	18_4M	18	infant	122	combined	male	vaginal	full-term	Sweden	Delivery
BackhedF_2015	ERR525752	18_B	18	infant	4	NA	male	vaginal	full-term	Sweden	Delivery
BackhedF_2015	ERR525800	26_12M	26	infant	376	NA	male	CS	full-term	Sweden	Delivery
BackhedF_2015	ERR525805	26_4M	26	infant	119	breast	male	CS	full-term	Sweden	Delivery
BackhedF_2015	ERR525814	26_B	26	infant	5	NA	male	CS	full-term	Sweden	Delivery
BackhedF_2015	ERR525880	38_12M	38	infant	380	NA	female	vaginal	full-term	Sweden	Delivery
BackhedF_2015	ERR525885	38_4M	38	infant	130	formula	female	vaginal	full-term	Sweden	Delivery
BackhedF_2015	ERR525894	38_B	38	infant	2	NA	female	vaginal	full-term	Sweden	Delivery
BackhedF_2015	ERR525896	39_12M	39	infant	372	NA	male	vaginal	full-term	Sweden	Delivery
BackhedF_2015	ERR525897	39_4M	39	infant	122	breast	male	vaginal	full-term	Sweden	Delivery
BackhedF_2015	ERR525902	39_B	39	infant	7	breast	male	vaginal	full-term	Sweden	Delivery
BackhedF_2015	ERR525904	42_12M	42	infant	372	NA	male	vaginal	full-term	Sweden	Delivery
BackhedF_2015	ERR525905	42_4M	42	infant	122	breast	male	vaginal	full-term	Sweden	Delivery
BackhedF_2015	ERR525906	42_B	42	infant	3	breast	male	vaginal	full-term	Sweden	Delivery
BackhedF_2015	ERR525908	45_12M	45	infant	363	NA	male	vaginal	full-term	Sweden	Delivery
BackhedF_2015	ERR525909	45_4M	45	infant	127	breast	male	vaginal	full-term	Sweden	Delivery
BackhedF_2015	ERR525910	45_B	45	infant	2	breast	male	vaginal	full-term	Sweden	Delivery
BackhedF_2015	ERR525925	51_12M	51	infant	368	NA	female	vaginal	full-term	Sweden	Delivery
BackhedF_2015	ERR525929	51_4M	51	infant	132	breast	female	vaginal	full-term	Sweden	Delivery
BackhedF_2015	ERR525930	51_B	51	infant	3	NA	female	vaginal	full-term	Sweden	Delivery
BackhedF_2015	ERR525944	53_12M	53	infant	363	NA	male	vaginal	full-term	Sweden	Delivery
BackhedF_2015	ERR525949	53_4M	53	infant	132	combined	male	vaginal	full-term	Sweden	Delivery
BackhedF_2015	ERR525954	53_B	53	infant	5	breast	male	vaginal	full-term	Sweden	Delivery
BackhedF_2015	ERR526064	70_12M	70	infant	365	NA	male	vaginal	full-term	Sweden	Delivery
BackhedF_2015	ERR526065	70_4M	70	infant	120	combined	male	vaginal	full-term	Sweden	Delivery
BackhedF_2015	ERR526066	70_B	70	infant	2	breast	male	vaginal	full-term	Sweden	Delivery
BackhedF_2015	ERR526070	78_12M	78	infant	363	NA	male	vaginal	full-term	Sweden	Delivery
BackhedF_2015	ERR526071	78_4M	78	infant	120	breast	male	vaginal	full-term	Sweden	Delivery
BackhedF_2015	ERR526072	78_B	78	infant	7	breast	male	vaginal	full-term	Sweden	Delivery
BackhedF_2015	ERR526076	82_12M	82	infant	369	NA	female	vaginal	full-term	Sweden	Delivery
BackhedF_2015	ERR526077	82_4M	82	infant	128	formula	female	vaginal	full-term	Sweden	Delivery
BackhedF_2015	ERR526078	82_B	82	infant	6	combined	female	vaginal	full-term	Sweden	Delivery
BackhedF_2015	ERR526080	87_12M	87	infant	367	NA	female	vaginal	full-term	Sweden	Delivery
BackhedF_2015	ERR526081	87_4M	87	infant	117	breast	female	vaginal	full-term	Sweden	Delivery
BackhedF_2015	ERR526082	87_B	87	infant	5	NA	female	vaginal	full-term	Sweden	Delivery
BackhedF_2015	ERR525689	103_12M	103	infant	369	NA	female	CS	full-term	Sweden	Delivery
BackhedF_2015	ERR525690	103_4M	103	infant	125	combined	female	CS	full-term	Sweden	Delivery
BackhedF_2015	ERR525691	103_B	103	infant	3	breast	female	CS	full-term	Sweden	Delivery
BackhedF_2015	ERR525694	105_12M	105	infant	354	NA	male	vaginal	full-term	Sweden	Delivery
BackhedF_2015	ERR525695	105_4M	105	infant	118	breast	male	vaginal	full-term	Sweden	Delivery
BackhedF_2015	ERR525696	105_B	105	infant	5	breast	male	vaginal	full-term	Sweden	Delivery
BackhedF_2015	ERR525703	128_12M	128	infant	366	NA	male	vaginal	full-term	Sweden	Delivery
BackhedF_2015	ERR525704	128_4M	128	infant	123	breast	male	vaginal	full-term	Sweden	Delivery
BackhedF_2015	ERR525705	128_B	128	infant	1	breast	male	vaginal	full-term	Sweden	Delivery
BackhedF_2015	ERR525709	130_12M	130	infant	365	NA	female	vaginal	full-term	Sweden	Delivery
BackhedF_2015	ERR525710	130_4M	130	infant	127	NA	female	vaginal	full-term	Sweden	Delivery
BackhedF_2015	ERR525711	130_B	130	infant	1	NA	female	vaginal	full-term	Sweden	Delivery
BackhedF_2015	ERR525713	133_12M	133	infant	369	NA	male	vaginal	full-term	Sweden	Delivery
BackhedF_2015	ERR525714	133_4M	133	infant	124	breast	male	vaginal	full-term	Sweden	Delivery
BackhedF_2015	ERR525715	133_B	133	infant	11	breast	male	vaginal	full-term	Sweden	Delivery
BackhedF_2015	ERR525717	137_12M	137	infant	366	NA	male	vaginal	full-term	Sweden	Delivery
BackhedF_2015	ERR525718	137_4M	137	infant	134	breast	male	vaginal	full-term	Sweden	Delivery
BackhedF_2015	ERR525719	137_B	137	infant	1	breast	male	vaginal	full-term	Sweden	Delivery
BackhedF_2015	ERR525722	150_12M	150	infant	364	NA	female	vaginal	full-term	Sweden	Delivery
BackhedF_2015	ERR525723	150_4M	150	infant	121	breast	female	vaginal	full-term	Sweden	Delivery
BackhedF_2015	ERR525724	150_B	150	infant	1	combined	female	vaginal	full-term	Sweden	Delivery
BackhedF_2015	ERR525726	157_12M	157	infant	365	NA	female	vaginal	full-term	Sweden	Delivery
BackhedF_2015	ERR525727	157_4M	157	infant	128	breast	female	vaginal	full-term	Sweden	Delivery
BackhedF_2015	ERR525728	157_B	157	infant	0	formula	female	vaginal	full-term	Sweden	Delivery
BackhedF_2015	ERR525730	172_12M	172	infant	364	NA	male	vaginal	full-term	Sweden	Delivery
BackhedF_2015	ERR525731	172_4M	172	infant	123	breast	male	vaginal	full-term	Sweden	Delivery
BackhedF_2015	ERR525732	172_B	172	infant	3	breast	male	vaginal	full-term	Sweden	Delivery
BackhedF_2015	ERR525734	179_12M	179	infant	361	NA	female	vaginal	full-term	Sweden	Delivery
BackhedF_2015	ERR525735	179_4M	179	infant	121	combined	female	vaginal	full-term	Sweden	Delivery
BackhedF_2015	ERR525736	179_B	179	infant	8	combined	female	vaginal	full-term	Sweden	Delivery
BackhedF_2015	ERR525738	180_12M	180	infant	362	NA	female	vaginal	full-term	Sweden	Delivery
BackhedF_2015	ERR525739	180_4M	180	infant	124	breast	female	vaginal	full-term	Sweden	Delivery
BackhedF_2015	ERR525740	180_B	180	infant	7	breast	female	vaginal	full-term	Sweden	Delivery
BackhedF_2015	ERR525742	181_12M	181	infant	357	NA	female	vaginal	full-term	Sweden	Delivery
BackhedF_2015	ERR525744	181_4M	181	infant	119	breast	female	vaginal	full-term	Sweden	Delivery
BackhedF_2015	ERR525745	181_B	181	infant	3	breast	female	vaginal	full-term	Sweden	Delivery
BackhedF_2015	ERR525747	184_12M	184	infant	360	NA	female	vaginal	full-term	Sweden	Delivery
BackhedF_2015	ERR525748	184_4M	184	infant	125	breast	female	vaginal	full-term	Sweden	Delivery
BackhedF_2015	ERR525749	184_B	184	infant	3	breast	female	vaginal	full-term	Sweden	Delivery
BackhedF_2015	ERR525754	195_12M	195	infant	396	NA	male	vaginal	full-term	Sweden	Delivery
BackhedF_2015	ERR525755	195_4M	195	infant	114	combined	male	vaginal	full-term	Sweden	Delivery
BackhedF_2015	ERR525756	195_B	195	infant	2	breast	male	vaginal	full-term	Sweden	Delivery
BackhedF_2015	ERR525760	201_12M	201	infant	381	NA	female	vaginal	full-term	Sweden	Delivery
BackhedF_2015	ERR525761	201_4M	201	infant		breast	female	vaginal	full-term	Sweden	Delivery
BackhedF_2015	ERR525762	201_B	201	infant	8	breast	female	vaginal	full-term	Sweden	Delivery
BackhedF_2015	ERR525764	203_12M	203	infant	357	NA	female	vaginal	full-term	Sweden	Delivery
BackhedF_2015	ERR525765	203_4M	203	infant	112	combined	female	vaginal	full-term	Sweden	Delivery
BackhedF_2015	ERR525766	203_B	203	infant	3	combined	female	vaginal	full-term	Sweden	Delivery
BackhedF_2015	ERR525768	224_12M	224	infant	377	NA	male	vaginal	full-term	Sweden	Delivery
BackhedF_2015	ERR525769	224_4M	224	infant	124	combined	male	vaginal	full-term	Sweden	Delivery
BackhedF_2015	ERR525770	224_B	224	infant	8	breast	male	vaginal	full-term	Sweden	Delivery
BackhedF_2015	ERR525772	229_12M	229	infant	371	NA	male	vaginal	full-term	Sweden	Delivery
BackhedF_2015	ERR525773	229_4M	229	infant	125	breast	male	vaginal	full-term	Sweden	Delivery
BackhedF_2015	ERR525774	229_B	229	infant		breast	male	vaginal	full-term	Sweden	Delivery
BackhedF_2015	ERR525776	238_12M	238	infant	365	NA	male	vaginal	full-term	Sweden	Delivery
BackhedF_2015	ERR525777	238_4M	238	infant	123	breast	male	vaginal	full-term	Sweden	Delivery
BackhedF_2015	ERR525778	238_B	238	infant	5	combined	male	vaginal	full-term	Sweden	Delivery
BackhedF_2015	ERR525780	240_12M	240	infant	358	NA	female	vaginal	full-term	Sweden	Delivery
BackhedF_2015	ERR525781	240_4M	240	infant	122	breast	female	vaginal	full-term	Sweden	Delivery
BackhedF_2015	ERR525782	240_B	240	infant	1	breast	female	vaginal	full-term	Sweden	Delivery
BackhedF_2015	ERR525784	241_12M	241	infant	358	NA	female	vaginal	full-term	Sweden	Delivery
BackhedF_2015	ERR525785	241_4M	241	infant	130	combined	female	vaginal	full-term	Sweden	Delivery
BackhedF_2015	ERR525786	241_B	241	infant	3	NA	female	vaginal	full-term	Sweden	Delivery
BackhedF_2015	ERR525788	244_12M	244	infant	362	NA	male	vaginal	full-term	Sweden	Delivery
BackhedF_2015	ERR525789	244_4M	244	infant	128	formula	male	vaginal	full-term	Sweden	Delivery
BackhedF_2015	ERR525790	244_B	244	infant	2	breast	male	vaginal	full-term	Sweden	Delivery
BackhedF_2015	ERR525792	256_12M	256	infant	385	NA	male	vaginal	full-term	Sweden	Delivery
BackhedF_2015	ERR525793	256_4M	256	infant	118	breast	male	vaginal	full-term	Sweden	Delivery
BackhedF_2015	ERR525794	256_B	256	infant	3	breast	male	vaginal	full-term	Sweden	Delivery
BackhedF_2015	ERR525796	258_12M	258	infant	363	NA	male	vaginal	full-term	Sweden	Delivery
BackhedF_2015	ERR525797	258_4M	258	infant	115	breast	male	vaginal	full-term	Sweden	Delivery
BackhedF_2015	ERR525798	258_B	258	infant	1	breast	male	vaginal	full-term	Sweden	Delivery
BackhedF_2015	ERR525801	263_12M	263	infant	367	NA	male	vaginal	full-term	Sweden	Delivery
BackhedF_2015	ERR525802	263_4M	263	infant	128	breast	male	vaginal	full-term	Sweden	Delivery
BackhedF_2015	ERR525803	263_B	263	infant	9	breast	male	vaginal	full-term	Sweden	Delivery
BackhedF_2015	ERR525806	265_12M	265	infant	372	NA	female	vaginal	full-term	Sweden	Delivery
BackhedF_2015	ERR525807	265_4M	265	infant	124	breast	female	vaginal	full-term	Sweden	Delivery
BackhedF_2015	ERR525808	265_B	265	infant	11	breast	female	vaginal	full-term	Sweden	Delivery
BackhedF_2015	ERR525810	268_12M	268	infant	371	NA	male	vaginal	full-term	Sweden	Delivery
BackhedF_2015	ERR525811	268_4M	268	infant	119	breast	male	vaginal	full-term	Sweden	Delivery
BackhedF_2015	ERR525812	268_B	268	infant	3	breast	male	vaginal	full-term	Sweden	Delivery
BackhedF_2015	ERR525816	272_12M	272	infant	375	NA	female	vaginal	full-term	Sweden	Delivery
BackhedF_2015	ERR525817	272_4M	272	infant	120	breast	female	vaginal	full-term	Sweden	Delivery
BackhedF_2015	ERR525818	272_B	272	infant	2	NA	female	vaginal	full-term	Sweden	Delivery
BackhedF_2015	ERR525820	274_12M	274	infant	367	NA	female	vaginal	full-term	Sweden	Delivery
BackhedF_2015	ERR525821	274_4M	274	infant	120	NA	female	vaginal	full-term	Sweden	Delivery
BackhedF_2015	ERR525822	274_B	274	infant	0	breast	female	vaginal	full-term	Sweden	Delivery
BackhedF_2015	ERR525824	275_12M	275	infant	367	NA	male	vaginal	full-term	Sweden	Delivery
BackhedF_2015	ERR525825	275_4M	275	infant	119	breast	male	vaginal	full-term	Sweden	Delivery
BackhedF_2015	ERR525826	275_B	275	infant	1	breast	male	vaginal	full-term	Sweden	Delivery
BackhedF_2015	ERR525828	276_12M	276	infant	373	NA	male	vaginal	full-term	Sweden	Delivery
BackhedF_2015	ERR525829	276_4M	276	infant	128	breast	male	vaginal	full-term	Sweden	Delivery
BackhedF_2015	ERR525830	276_B	276	infant	4	breast	male	vaginal	full-term	Sweden	Delivery
BackhedF_2015	ERR525832	281_12M	281	infant	366	NA	female	vaginal	full-term	Sweden	Delivery
BackhedF_2015	ERR525833	281_4M	281	infant	117	breast	female	vaginal	full-term	Sweden	Delivery
BackhedF_2015	ERR525834	281_B	281	infant	7	combined	female	vaginal	full-term	Sweden	Delivery
BackhedF_2015	ERR525836	282_12M	282	infant	364	NA	female	vaginal	full-term	Sweden	Delivery
BackhedF_2015	ERR525837	282_4M	282	infant	122	breast	female	vaginal	full-term	Sweden	Delivery
BackhedF_2015	ERR525838	282_B	282	infant	2	breast	female	vaginal	full-term	Sweden	Delivery
BackhedF_2015	ERR525844	332_12M	332	infant	409	NA	female	vaginal	full-term	Sweden	Delivery
BackhedF_2015	ERR525845	332_4M	332	infant	125	breast	female	vaginal	full-term	Sweden	Delivery
BackhedF_2015	ERR525846	332_B	332	infant	12	breast	female	vaginal	full-term	Sweden	Delivery
BackhedF_2015	ERR525848	335_12M	335	infant	385	NA	female	vaginal	full-term	Sweden	Delivery
BackhedF_2015	ERR525849	335_4M	335	infant	122	breast	female	vaginal	full-term	Sweden	Delivery
BackhedF_2015	ERR525850	335_B	335	infant	2	combined	female	vaginal	full-term	Sweden	Delivery
BackhedF_2015	ERR525852	338_12M	338	infant	364	NA	female	vaginal	full-term	Sweden	Delivery
BackhedF_2015	ERR525853	338_4M	338	infant	126	breast	female	vaginal	full-term	Sweden	Delivery
BackhedF_2015	ERR525854	338_B	338	infant	2	breast	female	vaginal	full-term	Sweden	Delivery
BackhedF_2015	ERR525856	341_12M	341	infant	364	NA	male	vaginal	full-term	Sweden	Delivery
BackhedF_2015	ERR525857	341_4M	341	infant	122	breast	male	vaginal	full-term	Sweden	Delivery
BackhedF_2015	ERR525858	341_B	341	infant	4	breast	male	vaginal	full-term	Sweden	Delivery
BackhedF_2015	ERR525860	343_12M	343	infant	364	NA	female	vaginal	full-term	Sweden	Delivery
BackhedF_2015	ERR525861	343_4M	343	infant	122	breast	female	vaginal	full-term	Sweden	Delivery
BackhedF_2015	ERR525862	343_B	343	infant	9	combined	female	vaginal	full-term	Sweden	Delivery
BackhedF_2015	ERR525864	345_12M	345	infant	359	NA	female	vaginal	full-term	Sweden	Delivery
BackhedF_2015	ERR525865	345_4M	345	infant	121	formula	female	vaginal	full-term	Sweden	Delivery
BackhedF_2015	ERR525866	345_B	345	infant	2	combined	female	vaginal	full-term	Sweden	Delivery
BackhedF_2015	ERR525868	350_12M	350	infant	366	NA	male	vaginal	full-term	Sweden	Delivery
BackhedF_2015	ERR525869	350_4M	350	infant	121	breast	male	vaginal	full-term	Sweden	Delivery
BackhedF_2015	ERR525870	350_B	350	infant	1	breast	male	vaginal	full-term	Sweden	Delivery
BackhedF_2015	ERR525872	367_12M	367	infant	376	NA	female	vaginal	full-term	Sweden	Delivery
BackhedF_2015	ERR525873	367_4M	367	infant	121	breast	female	vaginal	full-term	Sweden	Delivery
BackhedF_2015	ERR525874	367_B	367	infant	2	NA	female	vaginal	full-term	Sweden	Delivery
BackhedF_2015	ERR525876	377_12M	377	infant	372	NA	female	vaginal	full-term	Sweden	Delivery
BackhedF_2015	ERR525877	377_4M	377	infant	123	breast	female	vaginal	full-term	Sweden	Delivery
BackhedF_2015	ERR525878	377_B	377	infant	3	breast	female	vaginal	full-term	Sweden	Delivery
BackhedF_2015	ERR525881	383_12M	383	infant	368	NA	female	vaginal	full-term	Sweden	Delivery
BackhedF_2015	ERR525882	383_4M	383	infant	119	breast	female	vaginal	full-term	Sweden	Delivery
BackhedF_2015	ERR525883	383_B	383	infant	2	NA	female	vaginal	full-term	Sweden	Delivery
BackhedF_2015	ERR525886	385_12M	385	infant	366	NA	female	vaginal	full-term	Sweden	Delivery
BackhedF_2015	ERR525887	385_4M	385	infant	110	breast	female	vaginal	full-term	Sweden	Delivery
BackhedF_2015	ERR525888	385_B	385	infant	3	breast	female	vaginal	full-term	Sweden	Delivery
BackhedF_2015	ERR525890	387_12M	387	infant	364	NA	female	vaginal	full-term	Sweden	Delivery
BackhedF_2015	ERR525891	387_4M	387	infant	121	combined	female	vaginal	full-term	Sweden	Delivery
BackhedF_2015	ERR525892	387_B	387	infant	2	breast	female	vaginal	full-term	Sweden	Delivery
BackhedF_2015	ERR525898	397_12M	397	infant	370	NA	female	vaginal	full-term	Sweden	Delivery
BackhedF_2015	ERR525899	397_4M	397	infant	118	breast	female	vaginal	full-term	Sweden	Delivery
BackhedF_2015	ERR525900	397_B	397	infant	10	breast	female	vaginal	full-term	Sweden	Delivery
BackhedF_2015	ERR525912	503_12M	503	infant	371	NA	male	vaginal	full-term	Sweden	Delivery
BackhedF_2015	ERR525913	503_4M	503	infant	124	formula	male	vaginal	full-term	Sweden	Delivery
BackhedF_2015	ERR525914	503_B	503	infant	3	combined	male	vaginal	full-term	Sweden	Delivery
BackhedF_2015	ERR525916	504_12M	504	infant	361	NA	male	CS	full-term	Sweden	Delivery
BackhedF_2015	ERR525917	504_4M	504	infant	124	formula	male	CS	full-term	Sweden	Delivery
BackhedF_2015	ERR525918	504_B	504	infant	4	combined	male	CS	full-term	Sweden	Delivery
BackhedF_2015	ERR525920	507_12M	507	infant	365	NA	male	CS	full-term	Sweden	Delivery
BackhedF_2015	ERR525921	507_4M	507	infant	115	combined	male	CS	full-term	Sweden	Delivery
BackhedF_2015	ERR525922	507_B	507	infant	8	breast	male	CS	full-term	Sweden	Delivery
BackhedF_2015	ERR525924	511_12M	511	infant	358	NA	female	vaginal	full-term	Sweden	Delivery
BackhedF_2015	ERR525926	511_4M	511	infant	114	combined	female	vaginal	full-term	Sweden	Delivery
BackhedF_2015	ERR525927	511_B	511	infant	4	breast	female	vaginal	full-term	Sweden	Delivery
BackhedF_2015	ERR525932	521_12M	521	infant	361	NA	female	vaginal	full-term	Sweden	Delivery
BackhedF_2015	ERR525933	521_4M	521	infant	123	breast	female	vaginal	full-term	Sweden	Delivery
BackhedF_2015	ERR525934	521_B	521	infant	1	combined	female	vaginal	full-term	Sweden	Delivery
BackhedF_2015	ERR525936	526_12M	526	infant	360	NA	female	CS	full-term	Sweden	Delivery
BackhedF_2015	ERR525937	526_4M	526	infant	123	breast	female	CS	full-term	Sweden	Delivery
BackhedF_2015	ERR525938	526_B	526	infant	6	NA	female	CS	full-term	Sweden	Delivery
BackhedF_2015	ERR525940	527_12M	527	infant	360	NA	female	vaginal	full-term	Sweden	Delivery
BackhedF_2015	ERR525941	527_4M	527	infant	123	breast	female	vaginal	full-term	Sweden	Delivery
BackhedF_2015	ERR525942	527_B	527	infant	0	breast	female	vaginal	full-term	Sweden	Delivery
BackhedF_2015	ERR525945	532_12M	532	infant	364	NA	male	CS	full-term	Sweden	Delivery
BackhedF_2015	ERR525946	532_4M	532	infant	120	formula	male	CS	full-term	Sweden	Delivery
BackhedF_2015	ERR525947	532_B	532	infant	5	combined	male	CS	full-term	Sweden	Delivery
BackhedF_2015	ERR525950	536_12M	536	infant	365	NA	male	vaginal	full-term	Sweden	Delivery
BackhedF_2015	ERR525951	536_4M	536	infant	122	breast	male	vaginal	full-term	Sweden	Delivery
BackhedF_2015	ERR525952	536_B	536	infant	2	breast	male	vaginal	full-term	Sweden	Delivery
BackhedF_2015	ERR525956	544_12M	544	infant	364	NA	female	CS	full-term	Sweden	Delivery
BackhedF_2015	ERR525957	544_4M	544	infant	114	breast	female	CS	full-term	Sweden	Delivery
BackhedF_2015	ERR525958	544_B	544	infant		breast	female	CS	full-term	Sweden	Delivery
BackhedF_2015	ERR525960	546_12M	546	infant	358	NA	male	CS	full-term	Sweden	Delivery
BackhedF_2015	ERR525961	546_4M	546	infant	121	formula	male	CS	full-term	Sweden	Delivery
BackhedF_2015	ERR525962	546_B	546	infant	3	combined	male	CS	full-term	Sweden	Delivery
BackhedF_2015	ERR525964	549_12M	549	infant	359	NA	female	vaginal	full-term	Sweden	Delivery
BackhedF_2015	ERR525965	549_4M	549	infant	127	breast	female	vaginal	full-term	Sweden	Delivery
BackhedF_2015	ERR525966	549_B	549	infant	2	breast	female	vaginal	full-term	Sweden	Delivery
BackhedF_2015	ERR525968	560_12M	560	infant	360	NA	female	CS	full-term	Sweden	Delivery
BackhedF_2015	ERR525969	560_4M	560	infant	131	breast	female	CS	full-term	Sweden	Delivery
BackhedF_2015	ERR525970	560_B	560	infant	4	combined	female	CS	full-term	Sweden	Delivery
BackhedF_2015	ERR525972	565_12M	565	infant	367	NA	male	vaginal	full-term	Sweden	Delivery
BackhedF_2015	ERR525973	565_4M	565	infant	127	breast	male	vaginal	full-term	Sweden	Delivery
BackhedF_2015	ERR525974	565_B	565	infant	3	breast	male	vaginal	full-term	Sweden	Delivery
BackhedF_2015	ERR525980	567_12M	567	infant	367	NA	female	vaginal	full-term	Sweden	Delivery
BackhedF_2015	ERR525981	567_4M	567	infant	121	breast	female	vaginal	full-term	Sweden	Delivery
BackhedF_2015	ERR525982	567_B	567	infant	1	combined	female	vaginal	full-term	Sweden	Delivery
BackhedF_2015	ERR525984	570_12M	570	infant	371	NA	female	vaginal	full-term	Sweden	Delivery
BackhedF_2015	ERR525985	570_4M	570	infant	118	combined	female	vaginal	full-term	Sweden	Delivery
BackhedF_2015	ERR525986	570_B	570	infant	2	breast	female	vaginal	full-term	Sweden	Delivery
BackhedF_2015	ERR525988	572_12M	572	infant	364	NA	female	vaginal	full-term	Sweden	Delivery
BackhedF_2015	ERR525989	572_4M	572	infant	116	breast	female	vaginal	full-term	Sweden	Delivery
BackhedF_2015	ERR525990	572_B	572	infant	5	breast	female	vaginal	full-term	Sweden	Delivery
BackhedF_2015	ERR525992	577_12M	577	infant	369	NA	female	CS	full-term	Sweden	Delivery
BackhedF_2015	ERR525993	577_4M	577	infant	120	combined	female	CS	full-term	Sweden	Delivery
BackhedF_2015	ERR525994	577_B	577	infant	7	combined	female	CS	full-term	Sweden	Delivery
BackhedF_2015	ERR525996	582_12M	582	infant	369	NA	female	vaginal	full-term	Sweden	Delivery
BackhedF_2015	ERR525997	582_4M	582	infant	125	breast	female	vaginal	full-term	Sweden	Delivery
BackhedF_2015	ERR525998	582_B	582	infant	2	combined	female	vaginal	full-term	Sweden	Delivery
BackhedF_2015	ERR526000	585_12M	585	infant	367	NA	male	CS	full-term	Sweden	Delivery
BackhedF_2015	ERR526001	585_4M	585	infant	126	breast	male	CS	full-term	Sweden	Delivery
BackhedF_2015	ERR526002	585_B	585	infant	6	breast	male	CS	full-term	Sweden	Delivery
BackhedF_2015	ERR526004	587_12M	587	infant	366	NA	male	vaginal	full-term	Sweden	Delivery
BackhedF_2015	ERR526005	587_4M	587	infant	125	breast	male	vaginal	full-term	Sweden	Delivery
BackhedF_2015	ERR526006	587_B	587	infant	3	breast	male	vaginal	full-term	Sweden	Delivery
BackhedF_2015	ERR526008	589_12M	589	infant	371	NA	male	vaginal	full-term	Sweden	Delivery
BackhedF_2015	ERR526009	589_4M	589	infant	119	breast	male	vaginal	full-term	Sweden	Delivery
BackhedF_2015	ERR526010	589_B	589	infant	6	breast	male	vaginal	full-term	Sweden	Delivery
BackhedF_2015	ERR526012	590_12M	590	infant	355	NA	female	vaginal	full-term	Sweden	Delivery
BackhedF_2015	ERR526013	590_4M	590	infant	123	breast	female	vaginal	full-term	Sweden	Delivery
BackhedF_2015	ERR526014	590_B	590	infant	4	combined	female	vaginal	full-term	Sweden	Delivery
BackhedF_2015	ERR526016	591_12M	591	infant	364	NA	male	vaginal	full-term	Sweden	Delivery
BackhedF_2015	ERR526017	591_4M	591	infant	119	breast	male	vaginal	full-term	Sweden	Delivery
BackhedF_2015	ERR526018	591_B	591	infant	9	breast	male	vaginal	full-term	Sweden	Delivery
BackhedF_2015	ERR526020	598_12M	598	infant	359	NA	female	CS	full-term	Sweden	Delivery
BackhedF_2015	ERR526021	598_4M	598	infant	124	combined	female	CS	full-term	Sweden	Delivery
BackhedF_2015	ERR526022	598_B	598	infant	2	NA	female	CS	full-term	Sweden	Delivery
BackhedF_2015	ERR526024	599_12M	599	infant	369	NA	male	vaginal	full-term	Sweden	Delivery
BackhedF_2015	ERR526025	599_4M	599	infant	150	breast	male	vaginal	full-term	Sweden	Delivery
BackhedF_2015	ERR526026	599_B	599	infant	3	breast	male	vaginal	full-term	Sweden	Delivery
BackhedF_2015	ERR526028	608_12M	608	infant	374	NA	female	CS	full-term	Sweden	Delivery
BackhedF_2015	ERR526029	608_4M	608	infant	127	breast	female	CS	full-term	Sweden	Delivery
BackhedF_2015	ERR526030	608_B	608	infant	8	breast	female	CS	full-term	Sweden	Delivery
BackhedF_2015	ERR526032	615_12M	615	infant	372	NA	female	CS	full-term	Sweden	Delivery
BackhedF_2015	ERR526033	615_4M	615	infant	133	breast	female	CS	full-term	Sweden	Delivery
BackhedF_2015	ERR526034	615_B	615	infant	4	breast	female	CS	full-term	Sweden	Delivery
BackhedF_2015	ERR526036	622_12M	622	infant	351	NA	female	vaginal	full-term	Sweden	Delivery
BackhedF_2015	ERR526037	622_4M	622	infant	120	combined	female	vaginal	full-term	Sweden	Delivery
BackhedF_2015	ERR526038	622_B	622	infant	1	breast	female	vaginal	full-term	Sweden	Delivery
BackhedF_2015	ERR526040	624_12M	624	infant	352	NA	female	vaginal	full-term	Sweden	Delivery
BackhedF_2015	ERR526041	624_4M	624	infant	115	breast	female	vaginal	full-term	Sweden	Delivery
BackhedF_2015	ERR526042	624_B	624	infant		breast	female	vaginal	full-term	Sweden	Delivery
BackhedF_2015	ERR526044	626_12M	626	infant	372	NA	female	vaginal	full-term	Sweden	Delivery
BackhedF_2015	ERR526045	626_4M	626	infant	121	combined	female	vaginal	full-term	Sweden	Delivery
BackhedF_2015	ERR526046	626_B	626	infant	2	breast	female	vaginal	full-term	Sweden	Delivery
BackhedF_2015	ERR526048	633_12M	633	infant	398	NA	male	vaginal	full-term	Sweden	Delivery
BackhedF_2015	ERR526049	633_4M	633	infant	120	breast	male	vaginal	full-term	Sweden	Delivery
BackhedF_2015	ERR526050	633_B	633	infant		breast	male	vaginal	full-term	Sweden	Delivery
BackhedF_2015	ERR526052	635_12M	635	infant	353	NA	male	vaginal	full-term	Sweden	Delivery
BackhedF_2015	ERR526053	635_4M	635	infant	116	formula	male	vaginal	full-term	Sweden	Delivery
BackhedF_2015	ERR526054	635_B	635	infant	2	breast	male	vaginal	full-term	Sweden	Delivery
BackhedF_2015	ERR526056	637_12M	637	infant	378	NA	male	vaginal	full-term	Sweden	Delivery
BackhedF_2015	ERR526057	637_4M	637	infant	131	breast	male	vaginal	full-term	Sweden	Delivery
BackhedF_2015	ERR526058	637_B	637	infant	3	breast	male	vaginal	full-term	Sweden	Delivery
BackhedF_2015	ERR526060	640_12M	640	infant	371	NA	female	CS	full-term	Sweden	Delivery
BackhedF_2015	ERR526061	640_4M	640	infant	119	combined	female	CS	full-term	Sweden	Delivery
BackhedF_2015	ERR526062	640_B	640	infant	4	combined	female	CS	full-term	Sweden	Delivery
ChuDM_2017	SRR8942349	NCS-005-Meconium_microbiome	5	infant	0	breast	female	vaginal	full-term	US	Delivery
ChuDM_2017	SRR8942351	NCS-006-Stool-infant_microbiome	6	infant	42	combined	female	CS	full-term	US	Delivery
ChuDM_2017	SRR8942360	NCS-012-Stool-infant_microbiome	12	infant	42	breast	female	vaginal	full-term	US	Delivery
ChuDM_2017	SRR8942372	NCS-020-Meconium_microbiome	20	infant	0	breast	female	vaginal	full-term	US	Delivery
ChuDM_2017	SRR8942373	NCS-020-Stool-infant_microbiome	20	infant	42	breast	female	vaginal	full-term	US	Delivery
ChuDM_2017	SRR8942377	NCS-022-Stool-infant_microbiome	22	infant	42	breast	male	vaginal	preterm	US	Delivery
ChuDM_2017	SRR8942408	NCS-049-Meconium1_microbiome	49	infant	0	combined	male	vaginal	preterm	US	Delivery
ChuDM_2017	SRR8942411	NCS-051-Stool-infant_microbiome	51	infant	42	combined	male	vaginal	full-term	US	Delivery
ChuDM_2017	SRR8942418	NCS-064-Stool-infant_microbiome	64	infant	42	combined	male	vaginal	full-term	US	Delivery
ChuDM_2017	SRR8942424	NCS-072-Stool-infant_microbiome	72	infant	42	formula	female	vaginal	full-term	US	Delivery
ChuDM_2017	SRR8942431	NCS-077-Stool-infant_microbiome	77	infant	42	combined	male	CS	full-term	US	Delivery
FerrettiP_2018	SRR5274084	CA_C10002IS2023FE_t2M15	10002	infant	3	breast	NA	vaginal	full-term	Italy	Delivery
FerrettiP_2018	SRR5274082	CA_C10002IS2026FE_t3M15	10002	infant	7	NA	NA	vaginal	full-term	Italy	Delivery
FerrettiP_2018	SRR5274081	CA_C10002IS2028FE_t4M15	10002	infant	30	breast	NA	vaginal	full-term	Italy	Delivery
FerrettiP_2018	SRR5274077	CA_C10003IS2040FE_t3M15	10003	infant	7	NA	NA	vaginal	full-term	Italy	Delivery
FerrettiP_2018	SRR5274076	CA_C10003IS2042FE_t4M15	10003	infant	30	breast	NA	vaginal	full-term	Italy	Delivery
FerrettiP_2018	SRR5274072	CA_C10005IS2066FE_t1M15	10005	infant	1	breast	NA	vaginal	full-term	Italy	Delivery
FerrettiP_2018	SRR5274070	CA_C10005IS2069FE_t2M15	10005	infant	3	breast	NA	vaginal	full-term	Italy	Delivery
FerrettiP_2018	SRR5274069	CA_C10005IS2077FE_t4M15	10005	infant	30	breast	NA	vaginal	full-term	Italy	Delivery
FerrettiP_2018	SRR5274068	CA_C10005IS2077FE_t5M15	10005	infant	120	breast	NA	vaginal	full-term	Italy	Delivery
FerrettiP_2018	SRR5274054	CA_C10007IS2102FE_t1M15	10007	infant	1	breast	NA	vaginal	full-term	Italy	Delivery
FerrettiP_2018	SRR5274053	CA_C10007IS2105FE_t2M15	10007	infant	3	breast	NA	vaginal	full-term	Italy	Delivery
FerrettiP_2018	SRR5274051	CA_C10007IS2110FE_t3M15	10007	infant	7	NA	NA	vaginal	full-term	Italy	Delivery
FerrettiP_2018	SRR5274050	CA_C10007IS2114FE_t4M15	10007	infant	30	breast	NA	vaginal	full-term	Italy	Delivery
FerrettiP_2018	SRR5274049	CA_C10007IS2113FE_t5M16	10007	infant	120	breast	NA	vaginal	full-term	Italy	Delivery
FerrettiP_2018	SRR5274038	CA_C10009IS2141FE_t2M15	10009	infant	3	breast	NA	vaginal	full-term	Italy	Delivery
FerrettiP_2018	SRR5274035	CA_C10009IS2145FE_t3M16	10009	infant	7	NA	NA	vaginal	full-term	Italy	Delivery
FerrettiP_2018	SRR5274036	CA_C10009IS2149FE_t4M15	10009	infant	30	breast	NA	vaginal	full-term	Italy	Delivery
FerrettiP_2018	SRR5274034	CA_C10009IS2149FE_t5M16	10009	infant	120	breast	NA	vaginal	full-term	Italy	Delivery
FerrettiP_2018	SRR5274028	CA_C10015IS2246FE_t1M15	10015	infant	1	breast	NA	vaginal	full-term	Italy	Delivery
FerrettiP_2018	SRR5274026	CA_C10015IS2249FE_t2M15	10015	infant	3	breast	NA	vaginal	full-term	Italy	Delivery
FerrettiP_2018	SRR5274029	CA_C10015IS2235FE_t3M15	10015	infant	7	NA	NA	vaginal	full-term	Italy	Delivery
FerrettiP_2018	SRR5274022	CA_C10019IS2318FE_t1M15	10019	infant	1	breast	NA	vaginal	full-term	Italy	Delivery
FerrettiP_2018	SRR5274021	CA_C10019IS2321FE_t2M15	10019	infant	3	breast	NA	vaginal	full-term	Italy	Delivery
FerrettiP_2018	SRR5274018	CA_C10019IS2352FE_t3M15	10019	infant	7	NA	NA	vaginal	full-term	Italy	Delivery
FerrettiP_2018	SRR5274019	CA_C10019IS2329FE_t4M15	10019	infant	30	breast	NA	vaginal	full-term	Italy	Delivery
FerrettiP_2018	SRR5274014	CA_C10019IS2329FE_t5M16	10019	infant	120	breast	NA	vaginal	full-term	Italy	Delivery
FerrettiP_2018	SRR5274013	CA_C10020IS2336FE_t1M15	10020	infant	1	breast	NA	vaginal	full-term	Italy	Delivery
FerrettiP_2018	SRR5274012	CA_C10020IS2339FE_t2M15	10020	infant	3	breast	NA	vaginal	full-term	Italy	Delivery
FerrettiP_2018	SRR5274011	CA_C10020IS2343FE_t3M15	10020	infant	7	NA	NA	vaginal	full-term	Italy	Delivery
FerrettiP_2018	SRR5274007	CA_C10020IS2347FE_t4M15	10020	infant	30	breast	NA	vaginal	full-term	Italy	Delivery
FerrettiP_2018	SRR5274006	CA_C10020IS2345FE_t5M16	10020	infant	120	breast	NA	vaginal	full-term	Italy	Delivery
FerrettiP_2018	SRR5274005	CA_C10023IS2390FE_t1M15	10023	infant	1	breast	NA	vaginal	full-term	Italy	Delivery
FerrettiP_2018	SRR5274004	CA_C10023IS2393FE_t2M15	10023	infant	3	breast	NA	vaginal	full-term	Italy	Delivery
FerrettiP_2018	SRR5273999	CA_C10023IS2397FE_t3M15	10023	infant	7	NA	NA	vaginal	full-term	Italy	Delivery
FerrettiP_2018	SRR5273998	CA_C10023IS2401FE_t4M16	10023	infant	30	breast	NA	vaginal	full-term	Italy	Delivery
FerrettiP_2018	SRR5273997	CA_C10023IS2401FE_t5M16	10023	infant	120	breast	NA	vaginal	full-term	Italy	Delivery
FerrettiP_2018	SRR5273988	CA_C10026IS2444FE_t1M15	10026	infant	1	breast	NA	vaginal	full-term	Italy	Delivery
FerrettiP_2018	SRR5273987	CA_C10026IS2449FE_t2M15	10026	infant	3	breast	NA	vaginal	full-term	Italy	Delivery
FerrettiP_2018	SRR5273986	CA_C10026IS2451FE_t3M15	10026	infant	7	NA	NA	vaginal	full-term	Italy	Delivery
FerrettiP_2018	SRR5273982	CA_C10026IS2465FE_t4M16	10026	infant	30	combined	NA	vaginal	full-term	Italy	Delivery
FerrettiP_2018	SRR5273977	CA_C10029IS2496FE_t1M15	10029	infant	1	breast	NA	vaginal	full-term	Italy	Delivery
FerrettiP_2018	SRR5273976	CA_C10029IS2499FE_t2M15	10029	infant	3	breast	NA	vaginal	full-term	Italy	Delivery
FerrettiP_2018	SRR5273974	CA_C10029IS2503FE_t3M15	10029	infant	7	NA	NA	vaginal	full-term	Italy	Delivery
FerrettiP_2018	SRR5273964	CA_C10031IS2530FE_t1M15	10031	infant	1	breast	NA	vaginal	full-term	Italy	Delivery
FerrettiP_2018	SRR5273966	CA_C10031IS2537FE_t3M15	10031	infant	7	NA	NA	vaginal	full-term	Italy	Delivery
FerrettiP_2018	SRR5273965	CA_C10031IS2541FE_t4M15	10031	infant	30	breast	NA	vaginal	full-term	Italy	Delivery
FerrettiP_2018	SRR5273963	CA_C10031IS2541FE_t5M16	10031	infant	120	breast	NA	vaginal	full-term	Italy	Delivery
FerrettiP_2018	SRR5273961	CA_C10032IS2551FE_t2M15	10032	infant	3	breast	NA	vaginal	full-term	Italy	Delivery
FerrettiP_2018	SRR5273959	CA_C10032IS2555FE_t3M15	10032	infant	7	NA	NA	vaginal	full-term	Italy	Delivery
FerrettiP_2018	SRR5273957	CA_C10032IS2559FE_t4M15	10032	infant	30	breast	NA	vaginal	full-term	Italy	Delivery
FerrettiP_2018	SRR5273956	CA_C10032IS2559FE_t5M16	10032	infant	120	formula	NA	vaginal	full-term	Italy	Delivery
FerrettiP_2018	SRR5273952	CA_C10034IS2584FE_t1M15	10034	infant	1	breast	NA	vaginal	full-term	Italy	Delivery
FerrettiP_2018	SRR5273951	CA_C10034IS2587FE_t2M15	10034	infant	3	breast	NA	vaginal	full-term	Italy	Delivery
FerrettiP_2018	SRR5273944	CA_C10034IS2591FE_t3M15	10034	infant	7	NA	NA	vaginal	full-term	Italy	Delivery
FerrettiP_2018	SRR5273943	CA_C10034IS2595FE_t4M15	10034	infant	30	breast	NA	vaginal	full-term	Italy	Delivery
FerrettiP_2018	SRR5273942	CA_C10035IS2602FE_t1M15	10035	infant	1	breast	NA	vaginal	full-term	Italy	Delivery
FerrettiP_2018	SRR5273941	CA_C10035IS2605FE_t2M15	10035	infant	3	breast	NA	vaginal	full-term	Italy	Delivery
FerrettiP_2018	SRR5273934	CA_C10035IS2609FE_t3M16	10035	infant	7	NA	NA	vaginal	full-term	Italy	Delivery
FerrettiP_2018	SRR5273933	CA_C10035IS2913FE_t4M16	10035	infant	30	breast	NA	vaginal	full-term	Italy	Delivery
FerrettiP_2018	SRR5273929	CA_C10039IS2677FE_t2M16	10039	infant	3	breast	NA	vaginal	full-term	Italy	Delivery
FerrettiP_2018	SRR5273928	CA_C10039IS2681FE_t3M16	10039	infant	7	NA	NA	vaginal	full-term	Italy	Delivery
FerrettiP_2018	SRR5273920	CA_C10042IS2731FE_t2M16	10042	infant	3	breast	NA	vaginal	full-term	Italy	Delivery
FerrettiP_2018	SRR5273919	CA_C10042IS2735FE_t3M16	10042	infant	7	NA	NA	vaginal	full-term	Italy	Delivery
FerrettiP_2018	SRR5273918	CA_C10042IS2739FE_t4M16	10042	infant	30	breast	NA	vaginal	full-term	Italy	Delivery
FerrettiP_2018	SRR5273917	CA_C10042IS2739FE_t5M16	10042	infant	120	breast	NA	vaginal	full-term	Italy	Delivery
FerrettiP_2018	SRR5273915	CA_C10043IS2749FE_t2M16	10043	infant	3	breast	NA	vaginal	full-term	Italy	Delivery
FerrettiP_2018	SRR5273905	CA_C10049IS2854FE_t1M16	10049	infant	1	breast	NA	vaginal	full-term	Italy	Delivery
FerrettiP_2018	SRR5273900	CA_C10049IS2857FE_t2M16	10049	infant	3	breast	NA	vaginal	full-term	Italy	Delivery
FerrettiP_2018	SRR5273903	CA_C10049IS2861FE_t3M16	10049	infant	7	NA	NA	vaginal	full-term	Italy	Delivery
FerrettiP_2018	SRR5273902	CA_C10049IS2866FE_t4M16	10049	infant	30	breast	NA	vaginal	full-term	Italy	Delivery
FerrettiP_2018	SRR5273901	CA_C10049IS2866FE_t5M16	10049	infant	120	breast	NA	vaginal	full-term	Italy	Delivery
FerrettiP_2018	SRR5273892	CA_C10052IS2908FE_t1M16	10052	infant	1	breast	NA	vaginal	full-term	Italy	Delivery
FerrettiP_2018	SRR5273891	CA_C10052IS2911FE_t2M16	10052	infant	3	breast	NA	vaginal	full-term	Italy	Delivery
FerrettiP_2018	SRR5273889	CA_C10052IS2915FE_t3M16	10052	infant	7	NA	NA	vaginal	full-term	Italy	Delivery
FerrettiP_2018	SRR5273888	CA_C10052IS2920FE_t5M16	10052	infant	120	combined	NA	vaginal	full-term	Italy	Delivery
FerrettiP_2018	SRR5273887	CA_C10055IS2962FE_t1M16	10055	infant	1	breast	NA	vaginal	full-term	Italy	Delivery
FerrettiP_2018	SRR5273886	CA_C10055IS2965FE_t2M16	10055	infant	3	breast	NA	vaginal	full-term	Italy	Delivery
FerrettiP_2018	SRR5273884	CA_C10055IS2969FE_t3M16	10055	infant	7	NA	NA	vaginal	full-term	Italy	Delivery
FerrettiP_2018	SRR5273878	CA_C10055IS2973FE_t4M16	10055	infant	30	breast	NA	vaginal	full-term	Italy	Delivery
ParnanenK_2018	SRR5723866	23LO_LU2	23	infant	30	NA	NA	vaginal	full-term	Finland	Delivery
ParnanenK_2018	SRR5723862	60AZ_LU2	60	infant	30	NA	NA	vaginal	full-term	Finland	Delivery
ParnanenK_2018	SRR5723847	73FU_LU2	73	infant	30	NA	NA	vaginal	full-term	Finland	Delivery
ParnanenK_2018	SRR5723854	85CX_LU2	85	infant	30	NA	NA	vaginal	full-term	Finland	Delivery
ParnanenK_2018	SRR5723856	91FU_LU2	91	infant	30	NA	NA	vaginal	full-term	Finland	Delivery
ParnanenK_2018	SRR5723829	94FU_LU2	94	infant	30	NA	NA	vaginal	full-term	Finland	Delivery
ParnanenK_2018	SRR5723809	134HS_LU2	134	infant	30	NA	NA	vaginal	full-term	Finland	Delivery
ParnanenK_2018	SRR5723807	138IR_LU2	138	infant	30	NA	NA	vaginal	full-term	Finland	Delivery
ParnanenK_2018	SRR5723839	140BY_LU2	140	infant	30	NA	NA	vaginal	full-term	Finland	Delivery
ParnanenK_2018	SRR5723822	164LO_LU2	164	infant	30	NA	NA	vaginal	full-term	Finland	Delivery
ParnanenK_2018	SRR5723820	172JQ_LU2	172	infant	30	NA	NA	vaginal	full-term	Finland	Delivery
ParnanenK_2018	SRR5723797	190LO_LU2	190	infant	30	NA	NA	vaginal	full-term	Finland	Delivery
ParnanenK_2018	SRR5723805	198KP_LU2	198	infant	30	NA	NA	vaginal	full-term	Finland	Delivery
ParnanenK_2018	SRR5723884	202HS_LU2	202	infant	30	NA	NA	vaginal	full-term	Finland	Delivery
ParnanenK_2018	SRR5723877	206FU_LU2	206	infant	30	NA	NA	vaginal	full-term	Finland	Delivery
ParnanenK_2018	SRR5723875	211CX_LU2	211	infant	30	NA	NA	vaginal	full-term	Finland	Delivery
ParnanenK_2018	SRR5723867	23LO_LU4	23	infant	180	NA	NA	vaginal	full-term	Finland	Delivery
ParnanenK_2018	SRR5723863	60AZ_LU4	60	infant	180	NA	NA	vaginal	full-term	Finland	Delivery
ParnanenK_2018	SRR5723846	73FU_LU4	73	infant	180	NA	NA	vaginal	full-term	Finland	Delivery
ParnanenK_2018	SRR5723855	85CX_LU4	85	infant	180	NA	NA	vaginal	full-term	Finland	Delivery
ParnanenK_2018	SRR5723857	91FU_LU4	91	infant	180	NA	NA	vaginal	full-term	Finland	Delivery
ParnanenK_2018	SRR5723828	94FU_LU4	94	infant	180	NA	NA	vaginal	full-term	Finland	Delivery
ParnanenK_2018	SRR5723808	134HS_LU4	134	infant	180	NA	NA	vaginal	full-term	Finland	Delivery
ParnanenK_2018	SRR5723806	138IR_LU4	138	infant	180	NA	NA	vaginal	full-term	Finland	Delivery
ParnanenK_2018	SRR5723838	140BY_LU4	140	infant	180	NA	NA	vaginal	full-term	Finland	Delivery
ParnanenK_2018	SRR5723823	164LO_LU4	164	infant	180	NA	NA	vaginal	full-term	Finland	Delivery
ParnanenK_2018	SRR5723821	172JQ_LU4	172	infant	180	NA	NA	vaginal	full-term	Finland	Delivery
ParnanenK_2018	SRR5723796	190LO_LU4	190	infant	180	NA	NA	vaginal	full-term	Finland	Delivery
ParnanenK_2018	SRR5723804	198KP_LU4	198	infant	180	NA	NA	vaginal	full-term	Finland	Delivery
ParnanenK_2018	SRR5723885	202HS_LU4	202	infant	180	NA	NA	vaginal	full-term	Finland	Delivery
ParnanenK_2018	SRR5723876	206FU_LU4	206	infant	180	NA	NA	vaginal	full-term	Finland	Delivery
ParnanenK_2018	SRR5723874	211CX_LU4	211	infant	180	NA	NA	vaginal	full-term	Finland	Delivery
ShaoY_2019	ERR3404626	513122_10	513122	infant	10	NA	female	vaginal	full-term	UK	Delivery
ShaoY_2019	ERR3404627	513122_12	513122	infant	12	NA	female	vaginal	full-term	UK	Delivery
ShaoY_2019	ERR3404628	513122_21	513122	infant	21	NA	female	vaginal	full-term	UK	Delivery
ShaoY_2019	ERR3404624	513122_4	513122	infant	4	NA	female	vaginal	full-term	UK	Delivery
ShaoY_2019	ERR3404625	513122_6	513122	infant	6	NA	female	vaginal	full-term	UK	Delivery
ShaoY_2019	ERR3404629	514124_4	514124	infant	4	NA	female	vaginal	full-term	UK	Delivery
ShaoY_2019	ERR3404630	514124_6	514124	infant	6	NA	female	vaginal	full-term	UK	Delivery
ShaoY_2019	ERR3404631	514124_7	514124	infant	7	NA	female	vaginal	full-term	UK	Delivery
ShaoY_2019	ERR3404632	514124_8	514124	infant	8	NA	female	vaginal	full-term	UK	Delivery
ShaoY_2019	ERR3404672	515126_10	515126	infant	10	NA	female	vaginal	full-term	UK	Delivery
ShaoY_2019	ERR3404673	515126_11	515126	infant	11	NA	female	vaginal	full-term	UK	Delivery
ShaoY_2019	ERR3404674	515126_21	515126	infant	21	NA	female	vaginal	full-term	UK	Delivery
ShaoY_2019	ERR3404670	515126_4	515126	infant	4	NA	female	vaginal	full-term	UK	Delivery
ShaoY_2019	ERR3404671	515126_7	515126	infant	7	NA	female	vaginal	full-term	UK	Delivery
ShaoY_2019	ERR3404675	515127_7	515127	infant	7	NA	male	vaginal	full-term	UK	Delivery
ShaoY_2019	ERR3404682	519128_12	519128	infant	12	NA	female	CS	full-term	UK	Delivery
ShaoY_2019	ERR3404683	519128_14	519128	infant	14	NA	female	CS	full-term	UK	Delivery
ShaoY_2019	ERR3404684	519128_18	519128	infant	18	NA	female	CS	full-term	UK	Delivery
ShaoY_2019	ERR3404685	519128_21	519128	infant	21	NA	female	CS	full-term	UK	Delivery
ShaoY_2019	ERR3404680	519128_4	519128	infant	4	NA	female	CS	full-term	UK	Delivery
ShaoY_2019	ERR3404681	519128_7	519128	infant	7	NA	female	CS	full-term	UK	Delivery
ShaoY_2019	ERR3404658	519129_12	519129	infant	12	NA	female	CS	full-term	UK	Delivery
ShaoY_2019	ERR3404659	519129_14	519129	infant	14	NA	female	CS	full-term	UK	Delivery
ShaoY_2019	ERR3404660	519129_21	519129	infant	21	NA	female	CS	full-term	UK	Delivery
ShaoY_2019	ERR3404656	519129_4	519129	infant	4	NA	female	CS	full-term	UK	Delivery
ShaoY_2019	ERR3404657	519129_7	519129	infant	7	NA	female	CS	full-term	UK	Delivery
ShaoY_2019	ERR3404644	521130_10	521130	infant	10	NA	female	vaginal	full-term	UK	Delivery
ShaoY_2019	ERR3404645	521130_12	521130	infant	12	NA	female	vaginal	full-term	UK	Delivery
ShaoY_2019	ERR3404646	521130_21	521130	infant	21	NA	female	vaginal	full-term	UK	Delivery
ShaoY_2019	ERR3404643	521130_4	521130	infant	4	NA	female	vaginal	full-term	UK	Delivery
ShaoY_2019	ERR3404677	604136_10	604136	infant	10	NA	female	vaginal	full-term	UK	Delivery
ShaoY_2019	ERR3404678	604136_11	604136	infant	11	NA	female	vaginal	full-term	UK	Delivery
ShaoY_2019	ERR3404679	604136_14	604136	infant	14	NA	female	vaginal	full-term	UK	Delivery
ShaoY_2019	ERR3404676	604136_7	604136	infant	7	NA	female	vaginal	full-term	UK	Delivery
ShaoY_2019	ERR3404636	606141_10	606141	infant	10	NA	female	CS	full-term	UK	Delivery
ShaoY_2019	ERR3404637	606141_12	606141	infant	12	NA	female	CS	full-term	UK	Delivery
ShaoY_2019	ERR3404633	606141_4	606141	infant	4	NA	female	CS	full-term	UK	Delivery
ShaoY_2019	ERR3404634	606141_7	606141	infant	7	NA	female	CS	full-term	UK	Delivery
ShaoY_2019	ERR3404635	606141_8	606141	infant	8	NA	female	CS	full-term	UK	Delivery
ShaoY_2019	ERR3404870	A00106_21	A00106	infant	21	combined	male	vaginal	full-term	UK	Delivery
ShaoY_2019	ERR3404871	A00106T_21	A00106T	infant	21	combined	male	vaginal	full-term	UK	Delivery
ShaoY_2019	ERR3404856	A00134_21	A00134	infant	21	formula	male	CS	full-term	UK	Delivery
ShaoY_2019	ERR3404908	A00163_4	A00163	infant	4	combined	male	vaginal	full-term	UK	Delivery
ShaoY_2019	ERR3404895	A00185_4	A00185	infant	4	breast	male	CS	full-term	UK	Delivery
ShaoY_2019	ERR3404896	A00185_7	A00185	infant	7	breast	male	CS	full-term	UK	Delivery
ShaoY_2019	ERR3404957	A00539_7	A00539	infant	7	combined	female	vaginal	full-term	UK	Delivery
ShaoY_2019	ERR3404970	A00570_4	A00570	infant	4	breast	male	vaginal	full-term	UK	Delivery
ShaoY_2019	ERR3405114	A00570_7	A00570	infant	7	breast	male	vaginal	full-term	UK	Delivery
ShaoY_2019	ERR3405000	A00576_21	A00576	infant	21	breast	male	vaginal	full-term	UK	Delivery
ShaoY_2019	ERR3404976	A00576_4	A00576	infant	4	breast	male	vaginal	full-term	UK	Delivery
ShaoY_2019	ERR3405116	A00576_7	A00576	infant	7	breast	male	vaginal	full-term	UK	Delivery
ShaoY_2019	ERR3405038	A00908_21	A00908	infant	21	combined	female	CS	full-term	UK	Delivery
ShaoY_2019	ERR3404992	A00908_4	A00908	infant	4	combined	female	CS	full-term	UK	Delivery
ShaoY_2019	ERR3404997	A00940_4	A00940	infant	4	breast	female	vaginal	full-term	UK	Delivery
ShaoY_2019	ERR3405029	A00942_21	A00942	infant	21	breast	male	vaginal	full-term	UK	Delivery
ShaoY_2019	ERR3404974	A00942_4	A00942	infant	4	breast	male	vaginal	full-term	UK	Delivery
ShaoY_2019	ERR3404991	A00942_7	A00942	infant	7	breast	male	vaginal	full-term	UK	Delivery
ShaoY_2019	ERR3404979	A01011_4	A01011	infant	4	breast	female	vaginal	full-term	UK	Delivery
ShaoY_2019	ERR3405021	A01011_7	A01011	infant	7	breast	female	vaginal	full-term	UK	Delivery
ShaoY_2019	ERR3405948	A01015_21	A01015	infant	21	combined	female	CS	full-term	UK	Delivery
ShaoY_2019	ERR3405878	A01015_350.0000001	A01015	infant	350	combined	female	CS	full-term	UK	Delivery
ShaoY_2019	ERR3405086	A01107_21	A01107	infant	21	breast	male	CS	full-term	UK	Delivery
ShaoY_2019	ERR3405045	A01107_4	A01107	infant	4	breast	male	CS	full-term	UK	Delivery
ShaoY_2019	ERR3405133	A01107_7	A01107	infant	7	breast	male	CS	full-term	UK	Delivery
ShaoY_2019	ERR3405241	A01563_21	A01563	infant	21	combined	female	CS	full-term	UK	Delivery
ShaoY_2019	ERR3405142	A01563_4	A01563	infant	4	combined	female	CS	full-term	UK	Delivery
ShaoY_2019	ERR3405242	A01563_7	A01563	infant	7	combined	female	CS	full-term	UK	Delivery
ShaoY_2019	ERR3405243	A01569_7	A01569	infant	7	combined	male	vaginal	full-term	UK	Delivery
ShaoY_2019	ERR3405355	A01761_21	A01761	infant	21	breast	male	vaginal	full-term	UK	Delivery
ShaoY_2019	ERR3405989	A01761_255.99999999	A01761	infant	256	NA	male	vaginal	full-term	UK	Delivery
ShaoY_2019	ERR3405260	A01761_4	A01761	infant	4	breast	male	vaginal	full-term	UK	Delivery
ShaoY_2019	ERR3405356	A01761_7	A01761	infant	7	breast	male	vaginal	full-term	UK	Delivery
ShaoY_2019	ERR3405864	A01763_258.99999999	A01763	infant	259	combined	male	vaginal	full-term	UK	Delivery
ShaoY_2019	ERR3405262	A01763_4	A01763	infant	4	combined	male	vaginal	full-term	UK	Delivery
ShaoY_2019	ERR3405791	A01763_7	A01763	infant	7	combined	male	vaginal	full-term	UK	Delivery
ShaoY_2019	ERR3405809	A01803_21	A01803	infant	21	breast	male	CS	full-term	UK	Delivery
ShaoY_2019	ERR3405990	A01803_252	A01803	infant	252	combined	male	CS	full-term	UK	Delivery
ShaoY_2019	ERR3405792	A01803_4	A01803	infant	4	breast	male	CS	full-term	UK	Delivery
ShaoY_2019	ERR3405360	A01805_21	A01805	infant	21	combined	female	vaginal	full-term	UK	Delivery
ShaoY_2019	ERR3405858	A01805_252	A01805	infant	252	combined	female	vaginal	full-term	UK	Delivery
ShaoY_2019	ERR3405361	A01805_4	A01805	infant	4	combined	female	vaginal	full-term	UK	Delivery
ShaoY_2019	ERR3405362	A01805_7	A01805	infant	7	combined	female	vaginal	full-term	UK	Delivery
ShaoY_2019	ERR3405993	A01963_239.00000001	A01963	infant	239	combined	male	vaginal	full-term	UK	Delivery
ShaoY_2019	ERR3406041	A01963_4	A01963	infant	4	breast	male	vaginal	full-term	UK	Delivery
ShaoY_2019	ERR3405657	A01963_7	A01963	infant	7	breast	male	vaginal	full-term	UK	Delivery
ShaoY_2019	ERR3405814	A01970_21	A01970	infant	21	combined	female	CS	full-term	UK	Delivery
ShaoY_2019	ERR3406193	A01970_278.00000001	A01970	infant	278	combined	female	CS	full-term	UK	Delivery
ShaoY_2019	ERR3405970	A01970_7	A01970	infant	7	breast	female	CS	full-term	UK	Delivery
ShaoY_2019	ERR3405458	A02064_21	A02064	infant	21	combined	male	CS	full-term	UK	Delivery
ShaoY_2019	ERR3406244	A02064_273	A02064	infant	273	combined	male	CS	full-term	UK	Delivery
ShaoY_2019	ERR3405459	A02064_4	A02064	infant	4	combined	male	CS	full-term	UK	Delivery
ShaoY_2019	ERR3405460	A02064_7	A02064	infant	7	combined	male	CS	full-term	UK	Delivery
ShaoY_2019	ERR3405870	A02080_216.99999999	A02080	infant	217	NA	female	CS	full-term	UK	Delivery
ShaoY_2019	ERR3405848	A02080_7	A02080	infant	7	combined	female	CS	full-term	UK	Delivery
ShaoY_2019	ERR3405992	A02110_207.99999999	A02110	infant	208	combined	female	CS	full-term	UK	Delivery
ShaoY_2019	ERR3405468	A02110_21	A02110	infant	21	combined	female	CS	full-term	UK	Delivery
ShaoY_2019	ERR3405469	A02110_4	A02110	infant	4	breast	female	CS	full-term	UK	Delivery
ShaoY_2019	ERR3405470	A02110_7	A02110	infant	7	breast	female	CS	full-term	UK	Delivery
ShaoY_2019	ERR3405475	A02138_21	A02138	infant	21	breast	male	CS	full-term	UK	Delivery
ShaoY_2019	ERR3405879	A02138_213	A02138	infant	213	combined	male	CS	full-term	UK	Delivery
ShaoY_2019	ERR3405476	A02138_4	A02138	infant	4	breast	male	CS	full-term	UK	Delivery
ShaoY_2019	ERR3405477	A02138_7	A02138	infant	7	breast	male	CS	full-term	UK	Delivery
ShaoY_2019	ERR3405877	A02193_204	A02193	infant	204	combined	male	vaginal	full-term	UK	Delivery
ShaoY_2019	ERR3405832	A02193_7	A02193	infant	7	breast	male	vaginal	full-term	UK	Delivery
ShaoY_2019	ERR3406259	A02767_189	A02767	infant	189	combined	female	vaginal	full-term	UK	Delivery
ShaoY_2019	ERR3405717	A02767_7	A02767	infant	7	breast	female	vaginal	full-term	UK	Delivery
ShaoY_2019	ERR3406254	A02819_176.00000001	A02819	infant	176	combined	male	CS	full-term	UK	Delivery
ShaoY_2019	ERR3405724	A02819_7	A02819	infant	7	breast	male	CS	full-term	UK	Delivery
ShaoY_2019	ERR3406263	A02872_179.00000001	A02872	infant	179	NA	male	CS	full-term	UK	Delivery
ShaoY_2019	ERR3405723	A02872_7	A02872	infant	7	breast	male	CS	full-term	UK	Delivery
ShaoY_2019	ERR3406279	A02913_180.99999999	A02913	infant	181	formula	male	CS	full-term	UK	Delivery
ShaoY_2019	ERR3405726	A02913_7	A02913	infant	7	formula	male	CS	full-term	UK	Delivery
ShaoY_2019	ERR3404764	B00004_21	B00004	infant	21	combined	male	vaginal	full-term	UK	Delivery
ShaoY_2019	ERR3404763	B00004_7	B00004	infant	7	breast	male	vaginal	full-term	UK	Delivery
ShaoY_2019	ERR3404767	B00012_4	B00012	infant	4	breast	male	vaginal	full-term	UK	Delivery
ShaoY_2019	ERR3404768	B00012_7	B00012	infant	7	breast	male	vaginal	full-term	UK	Delivery
ShaoY_2019	ERR3404791	B00040_4	B00040	infant	4	breast	female	vaginal	full-term	UK	Delivery
ShaoY_2019	ERR3404800	B00046_21	B00046	infant	21	breast	female	vaginal	full-term	UK	Delivery
ShaoY_2019	ERR3404798	B00046_4	B00046	infant	4	breast	female	vaginal	full-term	UK	Delivery
ShaoY_2019	ERR3404799	B00046_7	B00046	infant	7	breast	female	vaginal	full-term	UK	Delivery
ShaoY_2019	ERR3404825	B00075_21	B00075	infant	21	combined	male	CS	full-term	UK	Delivery
ShaoY_2019	ERR3404823	B00075_4	B00075	infant	4	combined	male	CS	full-term	UK	Delivery
ShaoY_2019	ERR3404824	B00075_7	B00075	infant	7	combined	male	CS	full-term	UK	Delivery
ShaoY_2019	ERR3404843	B00099_4	B00099	infant	4	breast	male	vaginal	full-term	UK	Delivery
ShaoY_2019	ERR3404844	B00099_7	B00099	infant	7	breast	male	vaginal	full-term	UK	Delivery
ShaoY_2019	ERR3404883	B00139_21	B00139	infant	21	formula	female	CS	full-term	UK	Delivery
ShaoY_2019	ERR3404882	B00139_7	B00139	infant	7	formula	female	CS	full-term	UK	Delivery
ShaoY_2019	ERR3404920	B00220_4	B00220	infant	4	formula	male	vaginal	full-term	UK	Delivery
ShaoY_2019	ERR3404940	B00238_7	B00238	infant	7	breast	female	CS	full-term	UK	Delivery
ShaoY_2019	ERR3404967	B00537_21	B00537	infant	21	breast	male	vaginal	full-term	UK	Delivery
ShaoY_2019	ERR3404951	B00537_4	B00537	infant	4	breast	male	vaginal	full-term	UK	Delivery
ShaoY_2019	ERR3404946	B00537_7	B00537	infant	7	breast	male	vaginal	full-term	UK	Delivery
ShaoY_2019	ERR3404969	B00550_21	B00550	infant	21	combined	female	CS	full-term	UK	Delivery
ShaoY_2019	ERR3404978	B00922_7	B00922	infant	7	combined	male	vaginal	full-term	UK	Delivery
ShaoY_2019	ERR3404999	B01022_7	B01022	infant	7	breast	female	vaginal	full-term	UK	Delivery
ShaoY_2019	ERR3405024	B01027_7	B01027	infant	7	combined	male	vaginal	full-term	UK	Delivery
ShaoY_2019	ERR3405028	B01034_7	B01034	infant	7	combined	male	CS	full-term	UK	Delivery
ShaoY_2019	ERR3405013	B01039_7	B01039	infant	7	breast	female	vaginal	full-term	UK	Delivery
ShaoY_2019	ERR3405032	B01042_10	B01042	infant	10	breast	male	CS	full-term	UK	Delivery
ShaoY_2019	ERR3405026	B01042_7	B01042	infant	7	breast	male	CS	full-term	UK	Delivery
ShaoY_2019	ERR3405066	B01089_21	B01089	infant	21	combined	female	CS	full-term	UK	Delivery
ShaoY_2019	ERR3405035	B01089_4	B01089	infant	4	combined	female	CS	full-term	UK	Delivery
ShaoY_2019	ERR3405036	B01089_7	B01089	infant	7	combined	female	CS	full-term	UK	Delivery
ShaoY_2019	ERR3405200	B01128_7	B01128	infant	7	breast	male	vaginal	full-term	UK	Delivery
ShaoY_2019	ERR3405097	B01194_21	B01194	infant	21	formula	male	vaginal	full-term	UK	Delivery
ShaoY_2019	ERR3406053	B01194_375.9999999	B01194	infant	376	NA	male	vaginal	full-term	UK	Delivery
ShaoY_2019	ERR3405054	B01194_4	B01194	infant	4	formula	male	vaginal	full-term	UK	Delivery
ShaoY_2019	ERR3405072	B01194_7	B01194	infant	7	formula	male	vaginal	full-term	UK	Delivery
ShaoY_2019	ERR3406054	B01234_377.0000001	B01234	infant	377	NA	male	vaginal	full-term	UK	Delivery
ShaoY_2019	ERR3405202	B01234_7	B01234	infant	7	breast	male	vaginal	full-term	UK	Delivery
ShaoY_2019	ERR3405101	B01261_21	B01261	infant	21	formula	female	vaginal	full-term	UK	Delivery
ShaoY_2019	ERR3405079	B01261_4	B01261	infant	4	formula	female	vaginal	full-term	UK	Delivery
ShaoY_2019	ERR3405080	B01261_7	B01261	infant	7	formula	female	vaginal	full-term	UK	Delivery
ShaoY_2019	ERR3405164	B01277_21	B01277	infant	21	breast	female	vaginal	full-term	UK	Delivery
ShaoY_2019	ERR3405095	B01277_4	B01277	infant	4	breast	female	vaginal	full-term	UK	Delivery
ShaoY_2019	ERR3405099	B01277_7	B01277	infant	7	breast	female	vaginal	full-term	UK	Delivery
ShaoY_2019	ERR3405108	B01340_14	B01340	infant	14	formula	male	vaginal	full-term	UK	Delivery
ShaoY_2019	ERR3405102	B01340_4	B01340	infant	4	formula	male	vaginal	full-term	UK	Delivery
ShaoY_2019	ERR3405103	B01340_7	B01340	infant	7	formula	male	vaginal	full-term	UK	Delivery
ShaoY_2019	ERR3405187	B01364_21	B01364	infant	21	formula	male	vaginal	full-term	UK	Delivery
ShaoY_2019	ERR3405925	B01364_342.9999999	B01364	infant	343	formula	male	vaginal	full-term	UK	Delivery
ShaoY_2019	ERR3405107	B01364_4	B01364	infant	4	formula	male	vaginal	full-term	UK	Delivery
ShaoY_2019	ERR3405110	B01364_7	B01364	infant	7	formula	male	vaginal	full-term	UK	Delivery
ShaoY_2019	ERR3405213	B01368_7	B01368	infant	7	combined	male	vaginal	full-term	UK	Delivery
ShaoY_2019	ERR3405150	B01408_21	B01408	infant	21	combined	male	vaginal	full-term	UK	Delivery
ShaoY_2019	ERR3405172	B01408_4	B01408	infant	4	breast	male	vaginal	full-term	UK	Delivery
ShaoY_2019	ERR3406021	B01408_428.000000099997	B01408	infant	428	combined	male	vaginal	full-term	UK	Delivery
ShaoY_2019	ERR3405170	B01408_7	B01408	infant	7	breast	male	vaginal	full-term	UK	Delivery
ShaoY_2019	ERR3405144	B01409_21	B01409	infant	21	breast	male	vaginal	full-term	UK	Delivery
ShaoY_2019	ERR3405217	B01409_4	B01409	infant	4	combined	male	vaginal	full-term	UK	Delivery
ShaoY_2019	ERR3405484	B01409_7	B01409	infant	7	combined	male	vaginal	full-term	UK	Delivery
ShaoY_2019	ERR3405267	B01471_21	B01471	infant	21	breast	female	CS	full-term	UK	Delivery
ShaoY_2019	ERR3405157	B01471_7	B01471	infant	7	breast	female	CS	full-term	UK	Delivery
ShaoY_2019	ERR3406014	B01716_294	B01716	infant	294	combined	female	vaginal	full-term	UK	Delivery
ShaoY_2019	ERR3405295	B01716_7	B01716	infant	7	NA	female	vaginal	full-term	UK	Delivery
ShaoY_2019	ERR3405376	B01719_21	B01719	infant	21	combined	male	vaginal	full-term	UK	Delivery
ShaoY_2019	ERR3406057	B01719_297	B01719	infant	297	combined	male	vaginal	full-term	UK	Delivery
ShaoY_2019	ERR3405297	B01719_4	B01719	infant	4	breast	male	vaginal	full-term	UK	Delivery
ShaoY_2019	ERR3405298	B01719_7	B01719	infant	7	breast	male	vaginal	full-term	UK	Delivery
ShaoY_2019	ERR3406198	B01771_297.99999999	B01771	infant	298	combined	female	vaginal	full-term	UK	Delivery
ShaoY_2019	ERR3405961	B01771_4	B01771	infant	4	breast	female	vaginal	full-term	UK	Delivery
ShaoY_2019	ERR3405959	B01771_7	B01771	infant	7	combined	female	vaginal	full-term	UK	Delivery
ShaoY_2019	ERR3405377	B01772_21	B01772	infant	21	formula	female	CS	full-term	UK	Delivery
ShaoY_2019	ERR3406011	B01772_285	B01772	infant	285	formula	female	CS	full-term	UK	Delivery
ShaoY_2019	ERR3405378	B01772_4	B01772	infant	4	formula	female	CS	full-term	UK	Delivery
ShaoY_2019	ERR3405379	B01772_7	B01772	infant	7	formula	female	CS	full-term	UK	Delivery
ShaoY_2019	ERR3405969	B01891_21	B01891	infant	21	combined	male	vaginal	full-term	UK	Delivery
ShaoY_2019	ERR3405731	B01891_4	B01891	infant	4	breast	male	vaginal	full-term	UK	Delivery
ShaoY_2019	ERR3405655	B01947_7	B01947	infant	7	breast	male	CS	full-term	UK	Delivery
ShaoY_2019	ERR3406008	B01948_264	B01948	infant	264	NA	female	vaginal	full-term	UK	Delivery
ShaoY_2019	ERR3405654	B01948_7	B01948	infant	7	formula	female	vaginal	full-term	UK	Delivery
ShaoY_2019	ERR3405492	B02005_21	B02005	infant	21	formula	male	CS	full-term	UK	Delivery
ShaoY_2019	ERR3405493	B02005_4	B02005	infant	4	formula	male	CS	full-term	UK	Delivery
ShaoY_2019	ERR3405494	B02005_7	B02005	infant	7	formula	male	CS	full-term	UK	Delivery
ShaoY_2019	ERR3405736	B02075_7	B02075	infant	7	breast	male	vaginal	full-term	UK	Delivery
ShaoY_2019	ERR3405496	B02098_21	B02098	infant	21	breast	male	CS	full-term	UK	Delivery
ShaoY_2019	ERR3405497	B02098_4	B02098	infant	4	breast	male	CS	full-term	UK	Delivery
ShaoY_2019	ERR3405498	B02098_7	B02098	infant	7	breast	male	CS	full-term	UK	Delivery
ShaoY_2019	ERR3405835	B02159_21	B02159	infant	21	combined	female	CS	full-term	UK	Delivery
ShaoY_2019	ERR3406034	B02159_221.00000001	B02159	infant	221	combined	female	CS	full-term	UK	Delivery
ShaoY_2019	ERR3405830	B02159_7	B02159	infant	7	combined	female	CS	full-term	UK	Delivery
ShaoY_2019	ERR3406201	B02243_216.99999999	B02243	infant	217	combined	female	vaginal	full-term	UK	Delivery
ShaoY_2019	ERR3405745	B02243_7	B02243	infant	7	combined	female	vaginal	full-term	UK	Delivery
ShaoY_2019	ERR3405610	B02249_21	B02249	infant	21	breast	male	vaginal	full-term	UK	Delivery
ShaoY_2019	ERR3405590	B02249_4	B02249	infant	4	breast	male	vaginal	full-term	UK	Delivery
ShaoY_2019	ERR3405597	B02249_7	B02249	infant	7	breast	male	vaginal	full-term	UK	Delivery
ShaoY_2019	ERR3406040	B02263_218.00000001	B02263	infant	218	combined	female	vaginal	full-term	UK	Delivery
ShaoY_2019	ERR3405671	B02263_7	B02263	infant	7	NA	female	vaginal	full-term	UK	Delivery
ShaoY_2019	ERR3406258	B02273_204	B02273	infant	204	combined	female	vaginal	full-term	UK	Delivery
ShaoY_2019	ERR3405642	B02273_21	B02273	infant	21	breast	female	vaginal	full-term	UK	Delivery
ShaoY_2019	ERR3405633	B02273_4	B02273	infant	4	breast	female	vaginal	full-term	UK	Delivery
ShaoY_2019	ERR3405636	B02273_7	B02273	infant	7	breast	female	vaginal	full-term	UK	Delivery
ShaoY_2019	ERR3405672	B02286_4	B02286	infant	4	breast	male	vaginal	full-term	UK	Delivery
ShaoY_2019	ERR3406003	B02358_195	B02358	infant	195	formula	female	vaginal	full-term	UK	Delivery
ShaoY_2019	ERR3405985	B02358_4	B02358	infant	4	formula	female	vaginal	full-term	UK	Delivery
ShaoY_2019	ERR3405841	B02358_7	B02358	infant	7	formula	female	vaginal	full-term	UK	Delivery
ShaoY_2019	ERR3405852	B02458_21	B02458	infant	21	breast	female	CS	full-term	UK	Delivery
ShaoY_2019	ERR3405853	B02458_7	B02458	infant	7	formula	female	CS	full-term	UK	Delivery
ShaoY_2019	ERR3404706	BBS0006_12	BBS0006	infant	12	combined	NA	vaginal	full-term	UK	Delivery
ShaoY_2019	ERR3404735	BBS0014_11	BBS0014	infant	11	formula	NA	vaginal	full-term	UK	Delivery
ShaoY_2019	ERR3404737	BBS0024_7	BBS0024	infant	7	combined	NA	CS	full-term	UK	Delivery
ShaoY_2019	ERR3404740	BBS0038_7	BBS0038	infant	7	formula	NA	vaginal	full-term	UK	Delivery
ShaoY_2019	ERR3404709	BBS0067_7	BBS0067	infant	7	combined	NA	vaginal	full-term	UK	Delivery
ShaoY_2019	ERR3404711	BBS0070_4	BBS0070	infant	4	combined	NA	CS	full-term	UK	Delivery
ShaoY_2019	ERR3404712	BBS0070_7	BBS0070	infant	7	combined	NA	CS	full-term	UK	Delivery
ShaoY_2019	ERR3405034	C01007_21	C01007	infant	21	breast	female	vaginal	full-term	UK	Delivery
ShaoY_2019	ERR3405001	C01007_7	C01007	infant	7	breast	female	vaginal	full-term	UK	Delivery
ShaoY_2019	ERR3405019	C01010_7	C01010	infant	7	combined	female	CS	full-term	UK	Delivery
ShaoY_2019	ERR3405037	C01012_21	C01012	infant	21	breast	male	CS	full-term	UK	Delivery
ShaoY_2019	ERR3405005	C01012_7	C01012	infant	7	breast	male	CS	full-term	UK	Delivery
ShaoY_2019	ERR3405051	C01052_21	C01052	infant	21	combined	female	vaginal	full-term	UK	Delivery
ShaoY_2019	ERR3405022	C01052_4	C01052	infant	4	combined	female	vaginal	full-term	UK	Delivery
ShaoY_2019	ERR3405033	C01052_7	C01052	infant	7	combined	female	vaginal	full-term	UK	Delivery
ShaoY_2019	ERR3405027	C01075_4	C01075	infant	4	combined	male	vaginal	full-term	UK	Delivery
ShaoY_2019	ERR3405031	C01075_7	C01075	infant	7	breast	male	vaginal	full-term	UK	Delivery
ShaoY_2019	ERR3405039	C01138_4	C01138	infant	4	combined	male	CS	full-term	UK	Delivery
ShaoY_2019	ERR3405041	C01138_7	C01138	infant	7	combined	male	CS	full-term	UK	Delivery
ShaoY_2019	ERR3405050	C01201_4	C01201	infant	4	combined	female	vaginal	full-term	UK	Delivery
ShaoY_2019	ERR3405070	C01201_7	C01201	infant	7	combined	female	vaginal	full-term	UK	Delivery
ShaoY_2019	ERR3405111	C01204_21	C01204	infant	21	breast	male	vaginal	full-term	UK	Delivery
ShaoY_2019	ERR3405057	C01204_4	C01204	infant	4	breast	male	vaginal	full-term	UK	Delivery
ShaoY_2019	ERR3406081	C01204_425.0000001	C01204	infant	425	combined	male	vaginal	full-term	UK	Delivery
ShaoY_2019	ERR3405058	C01204_7	C01204	infant	7	breast	male	vaginal	full-term	UK	Delivery
ShaoY_2019	ERR3405171	C01329_21	C01329	infant	21	formula	male	CS	full-term	UK	Delivery
ShaoY_2019	ERR3405219	C01329_4	C01329	infant	4	formula	male	CS	full-term	UK	Delivery
ShaoY_2019	ERR3405220	C01329_7	C01329	infant	7	formula	male	CS	full-term	UK	Delivery
ShaoY_2019	ERR3405184	C01381_21	C01381	infant	21	combined	female	vaginal	full-term	UK	Delivery
ShaoY_2019	ERR3405090	C01381_4	C01381	infant	4	combined	female	vaginal	full-term	UK	Delivery
ShaoY_2019	ERR3405091	C01381_7	C01381	infant	7	combined	female	vaginal	full-term	UK	Delivery
ShaoY_2019	ERR3405143	C01387_21	C01387	infant	21	breast	male	vaginal	full-term	UK	Delivery
ShaoY_2019	ERR3406252	C01387_396	C01387	infant	396	combined	male	vaginal	full-term	UK	Delivery
ShaoY_2019	ERR3405224	C01387_4	C01387	infant	4	combined	male	vaginal	full-term	UK	Delivery
ShaoY_2019	ERR3405518	C01387_7	C01387	infant	7	combined	male	vaginal	full-term	UK	Delivery
ShaoY_2019	ERR3405189	C01389_21	C01389	infant	21	breast	female	CS	full-term	UK	Delivery
ShaoY_2019	ERR3405226	C01389_4	C01389	infant	4	breast	female	CS	full-term	UK	Delivery
ShaoY_2019	ERR3405227	C01389_7	C01389	infant	7	breast	female	CS	full-term	UK	Delivery
ShaoY_2019	ERR3405228	C01390_4	C01390	infant	4	breast	male	CS	full-term	UK	Delivery
ShaoY_2019	ERR3405167	C01390_7	C01390	infant	7	breast	male	CS	full-term	UK	Delivery
ShaoY_2019	ERR3405147	C01442_21	C01442	infant	21	combined	male	vaginal	full-term	UK	Delivery
ShaoY_2019	ERR3405179	C01442_4	C01442	infant	4	breast	male	vaginal	full-term	UK	Delivery
ShaoY_2019	ERR3405183	C01442_7	C01442	infant	7	combined	male	vaginal	full-term	UK	Delivery
ShaoY_2019	ERR3405918	C01443_330	C01443	infant	330	NA	male	CS	full-term	UK	Delivery
ShaoY_2019	ERR3405186	C01443_7	C01443	infant	7	combined	male	CS	full-term	UK	Delivery
ShaoY_2019	ERR3405773	C01485_21	C01485	infant	21	combined	male	vaginal	full-term	UK	Delivery
ShaoY_2019	ERR3405765	C01485_7	C01485	infant	7	combined	male	vaginal	full-term	UK	Delivery
ShaoY_2019	ERR3405192	C01488_4	C01488	infant	4	combined	female	CS	full-term	UK	Delivery
ShaoY_2019	ERR3405312	C01560_7	C01560	infant	7	combined	female	vaginal	full-term	UK	Delivery
ShaoY_2019	ERR3406220	C01696_297.99999999	C01696	infant	298	NA	male	vaginal	full-term	UK	Delivery
ShaoY_2019	ERR3405314	C01696_4	C01696	infant	4	combined	male	vaginal	full-term	UK	Delivery
ShaoY_2019	ERR3405315	C01696_7	C01696	infant	7	combined	male	vaginal	full-term	UK	Delivery
ShaoY_2019	ERR3405317	C01752_4	C01752	infant	4	breast	female	vaginal	full-term	UK	Delivery
ShaoY_2019	ERR3405393	C01752_7	C01752	infant	7	breast	female	vaginal	full-term	UK	Delivery
ShaoY_2019	ERR3405647	C01756_21	C01756	infant	21	breast	female	CS	full-term	UK	Delivery
ShaoY_2019	ERR3406223	C01756_288	C01756	infant	288	combined	female	CS	full-term	UK	Delivery
ShaoY_2019	ERR3405620	C01756_4	C01756	infant	4	breast	female	CS	full-term	UK	Delivery
ShaoY_2019	ERR3405621	C01756_7	C01756	infant	7	breast	female	CS	full-term	UK	Delivery
ShaoY_2019	ERR3405624	C01757_21	C01757	infant	21	combined	male	CS	full-term	UK	Delivery
ShaoY_2019	ERR3406027	C01757_288	C01757	infant	288	NA	male	CS	full-term	UK	Delivery
ShaoY_2019	ERR3405321	C01757_4	C01757	infant	4	combined	male	CS	full-term	UK	Delivery
ShaoY_2019	ERR3405526	C01758_21	C01758	infant	21	combined	female	vaginal	full-term	UK	Delivery
ShaoY_2019	ERR3406224	C01758_305.999999999997	C01758	infant	306	combined	female	vaginal	full-term	UK	Delivery
ShaoY_2019	ERR3405527	C01758_4	C01758	infant	4	combined	female	vaginal	full-term	UK	Delivery
ShaoY_2019	ERR3405528	C01758_7	C01758	infant	7	combined	female	vaginal	full-term	UK	Delivery
ShaoY_2019	ERR3405623	C01831_21	C01831	infant	21	breast	male	CS	full-term	UK	Delivery
ShaoY_2019	ERR3405323	C01831_4	C01831	infant	4	combined	male	CS	full-term	UK	Delivery
ShaoY_2019	ERR3406059	C01831_NA	C01831	infant		combined	male	CS	full-term	UK	Delivery
ShaoY_2019	ERR3405400	C01839_21	C01839	infant	21	breast	female	vaginal	full-term	UK	Delivery
ShaoY_2019	ERR3405401	C01839_4	C01839	infant	4	breast	female	vaginal	full-term	UK	Delivery
ShaoY_2019	ERR3405402	C01839_7	C01839	infant	7	breast	female	vaginal	full-term	UK	Delivery
ShaoY_2019	ERR3405404	C01840_21	C01840	infant	21	combined	female	vaginal	full-term	UK	Delivery
ShaoY_2019	ERR3406226	C01840_284.00000001	C01840	infant	284	combined	female	vaginal	full-term	UK	Delivery
ShaoY_2019	ERR3405405	C01840_4	C01840	infant	4	combined	female	vaginal	full-term	UK	Delivery
ShaoY_2019	ERR3405406	C01840_7	C01840	infant	7	combined	female	vaginal	full-term	UK	Delivery
ShaoY_2019	ERR3405408	C01841_21	C01841	infant	21	combined	female	vaginal	full-term	UK	Delivery
ShaoY_2019	ERR3406227	C01841_297	C01841	infant	297	combined	female	vaginal	full-term	UK	Delivery
ShaoY_2019	ERR3405409	C01841_4	C01841	infant	4	combined	female	vaginal	full-term	UK	Delivery
ShaoY_2019	ERR3405410	C01841_7	C01841	infant	7	combined	female	vaginal	full-term	UK	Delivery
ShaoY_2019	ERR3405412	C01844_21	C01844	infant	21	combined	male	vaginal	full-term	UK	Delivery
ShaoY_2019	ERR3406036	C01844_282.99999999	C01844	infant	283	combined	male	vaginal	full-term	UK	Delivery
ShaoY_2019	ERR3405413	C01844_4	C01844	infant	4	breast	male	vaginal	full-term	UK	Delivery
ShaoY_2019	ERR3405414	C01844_7	C01844	infant	7	combined	male	vaginal	full-term	UK	Delivery
ShaoY_2019	ERR3405530	C01871_21	C01871	infant	21	breast	female	vaginal	full-term	UK	Delivery
ShaoY_2019	ERR3405531	C01871_4	C01871	infant	4	breast	female	vaginal	full-term	UK	Delivery
ShaoY_2019	ERR3405532	C01871_7	C01871	infant	7	breast	female	vaginal	full-term	UK	Delivery
ShaoY_2019	ERR3405817	C01873_21	C01873	infant	21	combined	male	vaginal	full-term	UK	Delivery
ShaoY_2019	ERR3406228	C01873_278.00000001	C01873	infant	278	combined	male	vaginal	full-term	UK	Delivery
ShaoY_2019	ERR3405804	C01873_7	C01873	infant	7	combined	male	vaginal	full-term	UK	Delivery
ShaoY_2019	ERR3405966	C01914_4	C01914	infant	4	breast	male	CS	full-term	UK	Delivery
ShaoY_2019	ERR3405732	C01914_7	C01914	infant	7	breast	male	CS	full-term	UK	Delivery
ShaoY_2019	ERR3405968	C01916_21	C01916	infant	21	NA	male	vaginal	full-term	UK	Delivery
ShaoY_2019	ERR3405656	C01916_7	C01916	infant	7	NA	male	vaginal	full-term	UK	Delivery
ShaoY_2019	ERR3405425	C01917_21	C01917	infant	21	breast	female	vaginal	full-term	UK	Delivery
ShaoY_2019	ERR3406249	C01917_305.999999999997	C01917	infant	306	combined	female	vaginal	full-term	UK	Delivery
ShaoY_2019	ERR3405426	C01917_4	C01917	infant	4	breast	female	vaginal	full-term	UK	Delivery
ShaoY_2019	ERR3405427	C01917_7	C01917	infant	7	breast	female	vaginal	full-term	UK	Delivery
ShaoY_2019	ERR3405429	C01919_21	C01919	infant	21	combined	male	CS	full-term	UK	Delivery
ShaoY_2019	ERR3406230	C01919_273.99999999	C01919	infant	274	combined	male	CS	full-term	UK	Delivery
ShaoY_2019	ERR3405430	C01919_4	C01919	infant	4	combined	male	CS	full-term	UK	Delivery
ShaoY_2019	ERR3405431	C01919_7	C01919	infant	7	combined	male	CS	full-term	UK	Delivery
ShaoY_2019	ERR3405433	C01929_21	C01929	infant	21	combined	female	vaginal	full-term	UK	Delivery
ShaoY_2019	ERR3405434	C01929_4	C01929	infant	4	combined	female	vaginal	full-term	UK	Delivery
ShaoY_2019	ERR3405435	C01929_7	C01929	infant	7	combined	female	vaginal	full-term	UK	Delivery
ShaoY_2019	ERR3405437	C01930_21	C01930	infant	21	combined	male	CS	full-term	UK	Delivery
ShaoY_2019	ERR3405927	C01930_267	C01930	infant	267	combined	male	CS	full-term	UK	Delivery
ShaoY_2019	ERR3405438	C01930_4	C01930	infant	4	combined	male	CS	full-term	UK	Delivery
ShaoY_2019	ERR3405439	C01930_7	C01930	infant	7	combined	male	CS	full-term	UK	Delivery
ShaoY_2019	ERR3405813	C01959_21	C01959	infant	21	breast	male	CS	full-term	UK	Delivery
ShaoY_2019	ERR3406019	C01959_261.99999999	C01959	infant	262	combined	male	CS	full-term	UK	Delivery
ShaoY_2019	ERR3405945	C01960_261.99999999	C01960	infant	262	combined	male	CS	full-term	UK	Delivery
ShaoY_2019	ERR3405819	C01960_7	C01960	infant	7	NA	male	CS	full-term	UK	Delivery
ShaoY_2019	ERR3405534	C01962_21	C01962	infant	21	combined	male	vaginal	full-term	UK	Delivery
ShaoY_2019	ERR3405919	C01962_261.99999999	C01962	infant	262	NA	male	vaginal	full-term	UK	Delivery
ShaoY_2019	ERR3405535	C01962_4	C01962	infant	4	combined	male	vaginal	full-term	UK	Delivery
ShaoY_2019	ERR3405536	C01962_7	C01962	infant	7	combined	male	vaginal	full-term	UK	Delivery
ShaoY_2019	ERR3405441	C01990_21	C01990	infant	21	breast	female	vaginal	full-term	UK	Delivery
ShaoY_2019	ERR3405442	C01990_4	C01990	infant	4	breast	female	vaginal	full-term	UK	Delivery
ShaoY_2019	ERR3405443	C01990_7	C01990	infant	7	breast	female	vaginal	full-term	UK	Delivery
ShaoY_2019	ERR3405538	C01991_21	C01991	infant	21	combined	female	vaginal	full-term	UK	Delivery
ShaoY_2019	ERR3405539	C01991_4	C01991	infant	4	formula	female	vaginal	full-term	UK	Delivery
ShaoY_2019	ERR3405540	C01991_7	C01991	infant	7	combined	female	vaginal	full-term	UK	Delivery
ShaoY_2019	ERR3405542	C01994_21	C01994	infant	21	combined	female	vaginal	full-term	UK	Delivery
ShaoY_2019	ERR3406232	C01994_279.99999999	C01994	infant	280	combined	female	vaginal	full-term	UK	Delivery
ShaoY_2019	ERR3405543	C01994_4	C01994	infant	4	combined	female	vaginal	full-term	UK	Delivery
ShaoY_2019	ERR3405544	C01994_7	C01994	infant	7	combined	female	vaginal	full-term	UK	Delivery
ShaoY_2019	ERR3405549	C02044_21	C02044	infant	21	combined	male	CS	full-term	UK	Delivery
ShaoY_2019	ERR3405550	C02044_4	C02044	infant	4	combined	male	CS	full-term	UK	Delivery
ShaoY_2019	ERR3405551	C02044_7	C02044	infant	7	combined	male	CS	full-term	UK	Delivery
ShaoY_2019	ERR3405553	C02047_21	C02047	infant	21	combined	male	CS	full-term	UK	Delivery
ShaoY_2019	ERR3405554	C02047_4	C02047	infant	4	combined	male	CS	full-term	UK	Delivery
ShaoY_2019	ERR3405555	C02047_7	C02047	infant	7	combined	male	CS	full-term	UK	Delivery
ShaoY_2019	ERR3405820	C02056_21	C02056	infant	21	breast	NA	CS	full-term	UK	Delivery
ShaoY_2019	ERR3406233	C02056_257.00000001	C02056	infant	257	combined	NA	CS	full-term	UK	Delivery
ShaoY_2019	ERR3405971	C02056_7	C02056	infant	7	breast	NA	CS	full-term	UK	Delivery
ShaoY_2019	ERR3405821	C02057_21	C02057	infant	21	combined	NA	CS	full-term	UK	Delivery
ShaoY_2019	ERR3405855	C02057_4	C02057	infant	4	combined	NA	CS	full-term	UK	Delivery
ShaoY_2019	ERR3405812	C02057_7	C02057	infant	7	combined	NA	CS	full-term	UK	Delivery
ShaoY_2019	ERR3406045	C02058_21	C02058	infant	21	combined	female	vaginal	full-term	UK	Delivery
ShaoY_2019	ERR3406043	C02058_7	C02058	infant	7	combined	female	vaginal	full-term	UK	Delivery
ShaoY_2019	ERR3405557	C02059_21	C02059	infant	21	combined	female	CS	full-term	UK	Delivery
ShaoY_2019	ERR3405558	C02059_4	C02059	infant	4	combined	female	CS	full-term	UK	Delivery
ShaoY_2019	ERR3405559	C02059_7	C02059	infant	7	combined	female	CS	full-term	UK	Delivery
ShaoY_2019	ERR3405823	C02061_21	C02061	infant	21	breast	male	vaginal	full-term	UK	Delivery
ShaoY_2019	ERR3406038	C02061_255	C02061	infant	255	combined	male	vaginal	full-term	UK	Delivery
ShaoY_2019	ERR3406042	C02061_4	C02061	infant	4	combined	male	vaginal	full-term	UK	Delivery
ShaoY_2019	ERR3405626	C02097_21	C02097	infant	21	breast	female	vaginal	full-term	UK	Delivery
ShaoY_2019	ERR3405658	C02097_7	C02097	infant	7	breast	female	vaginal	full-term	UK	Delivery
ShaoY_2019	ERR3406243	C02131_257.00000001	C02131	infant	257	combined	male	vaginal	full-term	UK	Delivery
ShaoY_2019	ERR3405659	C02131_7	C02131	infant	7	combined	male	vaginal	full-term	UK	Delivery
ShaoY_2019	ERR3405660	C02142_7	C02142	infant	7	breast	female	CS	full-term	UK	Delivery
ShaoY_2019	ERR3406235	C02143_233.00000001	C02143	infant	233	combined	female	vaginal	full-term	UK	Delivery
ShaoY_2019	ERR3405661	C02143_7	C02143	infant	7	breast	female	vaginal	full-term	UK	Delivery
ShaoY_2019	ERR3405663	C02180_7	C02180	infant	7	combined	male	vaginal	full-term	UK	Delivery
ShaoY_2019	ERR3405662	C02186_7	C02186	infant	7	NA	male	vaginal	full-term	UK	Delivery
ShaoY_2019	ERR3406061	C02223_222	C02223	infant	222	breast	male	CS	full-term	UK	Delivery
ShaoY_2019	ERR3405664	C02223_7	C02223	infant	7	combined	male	CS	full-term	UK	Delivery
ShaoY_2019	ERR3406062	C02223T_222	C02223T	infant	222	combined	male	CS	full-term	UK	Delivery
ShaoY_2019	ERR3405665	C02223T_7	C02223T	infant	7	combined	male	CS	full-term	UK	Delivery
ShaoY_2019	ERR3406236	C02236_230.00000001	C02236	infant	230	combined	male	CS	full-term	UK	Delivery
ShaoY_2019	ERR3405670	C02236_7	C02236	infant	7	breast	male	CS	full-term	UK	Delivery
ShaoY_2019	ERR3405667	C02294_7	C02294	infant	7	breast	female	vaginal	full-term	UK	Delivery
ShaoY_2019	ERR3405668	C02294T_7	C02294T	infant	7	breast	female	vaginal	full-term	UK	Delivery
ShaoY_2019	ERR3406075	C02295_266.00000001	C02295	infant	266	combined	female	CS	full-term	UK	Delivery
ShaoY_2019	ERR3405669	C02295_7	C02295	infant	7	breast	female	CS	full-term	UK	Delivery
ShaoY_2019	ERR3405673	C02331_7	C02331	infant	7	combined	female	vaginal	full-term	UK	Delivery
ShaoY_2019	ERR3405700	C02353_7	C02353	infant	7	NA	female	vaginal	full-term	UK	Delivery
ShaoY_2019	ERR3406239	C02391_213.99999999	C02391	infant	214	combined	female	vaginal	full-term	UK	Delivery
ShaoY_2019	ERR3405701	C02391_7	C02391	infant	7	breast	female	vaginal	full-term	UK	Delivery
ShaoY_2019	ERR3406063	C02514_174	C02514	infant	174	combined	male	vaginal	full-term	UK	Delivery
ShaoY_2019	ERR3405703	C02514_7	C02514	infant	7	breast	male	vaginal	full-term	UK	Delivery
ShaoY_2019	ERR3406064	C02516_189.99999999	C02516	infant	190	combined	female	vaginal	full-term	UK	Delivery
ShaoY_2019	ERR3405704	C02516_7	C02516	infant	7	combined	female	vaginal	full-term	UK	Delivery
ShaoY_2019	ERR3405709	C02548_7	C02548	infant	7	breast	male	vaginal	full-term	UK	Delivery
ShaoY_2019	ERR3405708	C02565_7	C02565	infant	7	combined	male	CS	full-term	UK	Delivery
ShaoY_2019	ERR3405706	C02566_7	C02566	infant	7	combined	male	CS	full-term	UK	Delivery
ShaoY_2019	ERR3405707	C02571_7	C02571	infant	7	breast	male	vaginal	full-term	UK	Delivery
ShaoY_2019	ERR3405710	C02634_7	C02634	infant	7	breast	male	vaginal	full-term	UK	Delivery
ShaoY_2019	ERR3405711	C02649_7	C02649	infant	7	combined	male	vaginal	full-term	UK	Delivery
ShaoY_2019	ERR3405712	C02670_7	C02670	infant	7	breast	female	CS	full-term	UK	Delivery
ShaoY_2019	ERR3405715	C02695_7	C02695	infant	7	combined	female	vaginal	full-term	UK	Delivery
ShaoY_2019	ERR3405718	C02755_7	C02755	infant	7	combined	male	vaginal	full-term	UK	Delivery
ShaoY_2019	ERR3405716	C02756_7	C02756	infant	7	combined	female	CS	full-term	UK	Delivery
ShaoY_2019	ERR3405725	C02868_7	C02868	infant	7	combined	male	CS	full-term	UK	Delivery
ShaoY_2019	ERR3405696	C02892_7	C02892	infant	7	combined	male	vaginal	full-term	UK	Delivery
ShaoY_2019	ERR3404686	S1_4	S1	infant	4	breast	NA	vaginal	full-term	UK	Delivery
ShaoY_2019	ERR3404694	S10_7	S10	infant	7	combined	NA	CS	full-term	UK	Delivery
ShaoY_2019	ERR3404697	S13_7	S13	infant	7	breast	NA	vaginal	full-term	UK	Delivery
ShaoY_2019	ERR3404688	S3_7	S3	infant	7	formula	NA	vaginal	full-term	UK	Delivery
ShaoY_2019	ERR3404722	S33_7	S33	infant	7	breast	NA	vaginal	full-term	UK	Delivery
ShaoY_2019	ERR3404724	S34_7	S34	infant	7	combined	NA	vaginal	full-term	UK	Delivery
ShaoY_2019	ERR3404691	S7_7	S7	infant	7	combined	NA	vaginal	full-term	UK	Delivery
WampachL_2018	SRR5575361	V2_C100	100	infant	3	breast	female	vaginal	full-term	Luxembourg	Delivery
WampachL_2018	SRR5575421	V3_C100	100	infant	5	breast	female	vaginal	full-term	Luxembourg	Delivery
WampachL_2018	SRR5575359	V1_C101	101	infant	1	formula	male	CS	preterm	Luxembourg	Delivery
WampachL_2018	SRR5575418	V2_C101	101	infant	3	combined	male	CS	preterm	Luxembourg	Delivery
WampachL_2018	SRR5575354	V3_C101	101	infant	5	combined	male	CS	preterm	Luxembourg	Delivery
WampachL_2018	SRR7716236	V2_C105	105	infant	3	breast	male	vaginal	full-term	Luxembourg	Delivery
WampachL_2018	SRR7716241	V3_C105	105	infant	5	breast	male	vaginal	full-term	Luxembourg	Delivery
WampachL_2018	SRR5575414	V1_C106	106	infant	1	breast	male	vaginal	full-term	Luxembourg	Delivery
WampachL_2018	SRR5575360	V2_C106	106	infant	3	breast	male	vaginal	full-term	Luxembourg	Delivery
WampachL_2018	SRR5575565	V3_C106	106	infant	5	breast	male	vaginal	full-term	Luxembourg	Delivery
WampachL_2018	SRR7716238	V1_C109	109	infant	1	breast	male	vaginal	full-term	Luxembourg	Delivery
WampachL_2018	SRR7716239	V2_C109	109	infant	3	breast	male	vaginal	full-term	Luxembourg	Delivery
WampachL_2018	SRR7716237	V1_C110	110	infant	1	breast	male	vaginal	full-term	Luxembourg	Delivery
WampachL_2018	SRR7716249	V2_C110	110	infant	3	breast	male	vaginal	full-term	Luxembourg	Delivery
WampachL_2018	SRR7716242	V3_C110	110	infant	5	breast	male	vaginal	full-term	Luxembourg	Delivery
WampachL_2018	SRR5575411	V1_C111	111	infant	1	breast	female	vaginal	full-term	Luxembourg	Delivery
WampachL_2018	SRR5575363	V2_C111	111	infant	3	breast	female	vaginal	full-term	Luxembourg	Delivery
WampachL_2018	SRR5575423	V3_C111	111	infant	5	breast	female	vaginal	full-term	Luxembourg	Delivery
WampachL_2018	SRR5575420	V2_C114	114	infant	3	combined	female	CS	full-term	Luxembourg	Delivery
WampachL_2018	SRR5575656	V3_C114	114	infant	5	combined	female	CS	full-term	Luxembourg	Delivery
WampachL_2018	SRR5575366	V2_C115	115	infant	3	formula	male	CS	preterm	Luxembourg	Delivery
WampachL_2018	SRR5575357	V3_C115	115	infant	5	formula	male	CS	preterm	Luxembourg	Delivery
WampachL_2018	SRR5575417	V2_C116	115T	infant	3	formula	male	CS	preterm	Luxembourg	Delivery
WampachL_2018	SRR5575355	V3_C116	115T	infant	5	formula	male	CS	preterm	Luxembourg	Delivery
WampachL_2018	SRR5575362	V2_C117	117	infant	3	combined	male	vaginal	full-term	Luxembourg	Delivery
WampachL_2018	SRR5575424	V3_C117	117	infant	5	combined	male	vaginal	full-term	Luxembourg	Delivery
WampachL_2018	SRR5575365	V2_C118	118	infant	3	breast	male	CS	full-term	Luxembourg	Delivery
WampachL_2018	SRR5575425	V3_C118	118	infant	5	combined	male	CS	full-term	Luxembourg	Delivery
WampachL_2018	SRR7716240	V2_C119	119	infant	3	combined	female	CS	full-term	Luxembourg	Delivery
WampachL_2018	SRR7716243	V3_C119	119	infant	5	formula	female	CS	full-term	Luxembourg	Delivery
WampachL_2018	SRR5575364	V2_C120	120	infant	3	breast	male	CS	full-term	Luxembourg	Delivery
WampachL_2018	SRR5575429	V3_C120	120	infant	5	breast	male	CS	full-term	Luxembourg	Delivery
YassourM_2018	SRR7281057	M0018C	18	infant	0	NA	female	vaginal	full-term	Finland	Delivery
YassourM_2018	SRR7281043	M0038C	38	infant	0	NA	male	vaginal	full-term	Finland	Delivery
YassourM_2018	SRR7281036	M0053C	53	infant	0	NA	male	vaginal	full-term	Finland	Delivery
YassourM_2018	SRR7280840	M0073C	73	infant	0	NA	female	vaginal	full-term	Finland	Delivery
YassourM_2018	SRR7280806	M0074C	74	infant	0	NA	male	vaginal	full-term	Finland	Delivery
YassourM_2018	SRR7280855	M0084C	84	infant	0	NA	female	vaginal	full-term	Finland	Delivery
YassourM_2018	SRR7280918	M0177C	177	infant	0	NA	male	vaginal	full-term	Finland	Delivery
YassourM_2018	SRR7281067	M0297C	297	infant	0	NA	male	vaginal	full-term	Finland	Delivery
YassourM_2018	SRR7280930	M0346C	346	infant	0	NA	female	vaginal	full-term	Finland	Delivery
YassourM_2018	SRR7280984	M0388C	388	infant	0	NA	male	vaginal	full-term	Finland	Delivery
YassourM_2018	SRR7281027	M0450C	450	infant	0	NA	male	vaginal	full-term	Finland	Delivery
YassourM_2018	SRR7280869	M0764C	764	infant	0	NA	male	vaginal	full-term	Finland	Delivery
YassourM_2018	SRR7281003	M1098C	1098	infant	0	NA	female	vaginal	full-term	Finland	Delivery
YassourM_2018	SRR7281044	M0038C	38	infant	14	combined	male	vaginal	full-term	Finland	Delivery
YassourM_2018	SRR7280795	M0059C	59	infant	14	combined	female	vaginal	full-term	Finland	Delivery
YassourM_2018	SRR7280845	M0072C	72	infant	14	breast	male	CS	full-term	Finland	Delivery
YassourM_2018	SRR7280812	M0073C	73	infant	14	breast	female	vaginal	full-term	Finland	Delivery
YassourM_2018	SRR7280805	M0074C	74	infant	14	combined	male	vaginal	full-term	Finland	Delivery
YassourM_2018	SRR7280856	M0084C	84	infant	14	breast	female	vaginal	full-term	Finland	Delivery
YassourM_2018	SRR7280997	M0201C	201	infant	14	breast	male	vaginal	full-term	Finland	Delivery
YassourM_2018	SRR7280950	M0226C	226	infant	14	combined	male	vaginal	full-term	Finland	Delivery
YassourM_2018	SRR7280833	M0259C	259	infant	14	breast	male	vaginal	full-term	Finland	Delivery
YassourM_2018	SRR7281073	M0261C	261	infant	14	breast	female	vaginal	full-term	Finland	Delivery
YassourM_2018	SRR7280904	M0297C	297	infant	14	breast	male	vaginal	full-term	Finland	Delivery
YassourM_2018	SRR7280912	M0305C	305	infant	14	breast	female	vaginal	full-term	Finland	Delivery
YassourM_2018	SRR7280874	M0327C	327	infant	14	breast	female	vaginal	full-term	Finland	Delivery
YassourM_2018	SRR7280958	M0333C	333	infant	14	combined	female	vaginal	full-term	Finland	Delivery
YassourM_2018	SRR7280931	M0346C	346	infant	14	breast	female	vaginal	full-term	Finland	Delivery
YassourM_2018	SRR7280939	M0353C	353	infant	14	breast	female	vaginal	full-term	Finland	Delivery
YassourM_2018	SRR7281019	M0369C	369	infant	14	combined	female	CS	full-term	Finland	Delivery
YassourM_2018	SRR7280985	M0388C	388	infant	14	breast	male	vaginal	full-term	Finland	Delivery
YassourM_2018	SRR7280813	M0399C	399	infant	14	breast	female	vaginal	full-term	Finland	Delivery
YassourM_2018	SRR7281054	M0402C	402	infant	14	combined	female	vaginal	full-term	Finland	Delivery
YassourM_2018	SRR7281028	M0450C	450	infant	14	breast	male	vaginal	full-term	Finland	Delivery
YassourM_2018	SRR7280862	M0487C	487	infant	14	breast	male	vaginal	full-term	Finland	Delivery
YassourM_2018	SRR7280864	M0744C	744	infant	14	combined	female	CS	full-term	Finland	Delivery
YassourM_2018	SRR7280907	M0792C	792	infant	14	combined	female	vaginal	full-term	Finland	Delivery
YassourM_2018	SRR7280917	M0806C	806	infant	14	breast	female	vaginal	full-term	Finland	Delivery
YassourM_2018	SRR7280968	M0808C	808	infant	14	combined	male	vaginal	full-term	Finland	Delivery
YassourM_2018	SRR7280971	M0901C	901	infant	14	combined	male	CS	full-term	Finland	Delivery
YassourM_2018	SRR7280989	M1098C	1098	infant	14	breast	female	vaginal	full-term	Finland	Delivery
YassourM_2018	SRR7281007	M1172C	1172	infant	14	breast	female	vaginal	preterm	Finland	Delivery
YassourM_2018	SRR7281058	M0018C	18	infant	30	breast	female	vaginal	full-term	Finland	Delivery
YassourM_2018	SRR7281045	M0038C	38	infant	30	breast	male	vaginal	full-term	Finland	Delivery
YassourM_2018	SRR7280798	M0059C	59	infant	30	combined	female	vaginal	full-term	Finland	Delivery
YassourM_2018	SRR7280842	M0072C	72	infant	30	breast	male	CS	full-term	Finland	Delivery
YassourM_2018	SRR7280811	M0073C	73	infant	30	breast	female	vaginal	full-term	Finland	Delivery
YassourM_2018	SRR7280857	M0084C	84	infant	30	breast	female	vaginal	full-term	Finland	Delivery
YassourM_2018	SRR7280996	M0201C	201	infant	30	breast	male	vaginal	full-term	Finland	Delivery
YassourM_2018	SRR7280970	M0226C	226	infant	30	breast	male	vaginal	full-term	Finland	Delivery
YassourM_2018	SRR7281074	M0261C	261	infant	30	breast	female	vaginal	full-term	Finland	Delivery
YassourM_2018	SRR7280903	M0297C	297	infant	30	breast	male	vaginal	full-term	Finland	Delivery
YassourM_2018	SRR7280911	M0305C	305	infant	30	breast	female	vaginal	full-term	Finland	Delivery
YassourM_2018	SRR7280871	M0327C	327	infant	30	breast	female	vaginal	full-term	Finland	Delivery
YassourM_2018	SRR7280957	M0333C	333	infant	30	combined	female	vaginal	full-term	Finland	Delivery
YassourM_2018	SRR7280932	M0346C	346	infant	30	combined	female	vaginal	full-term	Finland	Delivery
YassourM_2018	SRR7281014	M0353C	353	infant	30	breast	female	vaginal	full-term	Finland	Delivery
YassourM_2018	SRR7281011	M0369C	369	infant	30	combined	female	CS	full-term	Finland	Delivery
YassourM_2018	SRR7280982	M0388C	388	infant	30	breast	male	vaginal	full-term	Finland	Delivery
YassourM_2018	SRR7280820	M0399C	399	infant	30	breast	female	vaginal	full-term	Finland	Delivery
YassourM_2018	SRR7281055	M0402C	402	infant	30	combined	female	vaginal	full-term	Finland	Delivery
YassourM_2018	SRR7281021	M0427C	427	infant	30	breast	female	vaginal	full-term	Finland	Delivery
YassourM_2018	SRR7281029	M0450C	450	infant	30	breast	male	vaginal	full-term	Finland	Delivery
YassourM_2018	SRR7280865	M0487C	487	infant	30	breast	male	vaginal	full-term	Finland	Delivery
YassourM_2018	SRR7280825	M0744C	744	infant	30	breast	female	CS	full-term	Finland	Delivery
YassourM_2018	SRR7280868	M0764C	764	infant	30	combined	male	vaginal	full-term	Finland	Delivery
YassourM_2018	SRR7280974	M0792C	792	infant	30	combined	female	vaginal	full-term	Finland	Delivery
YassourM_2018	SRR7280975	M0806C	806	infant	30	breast	female	vaginal	full-term	Finland	Delivery
YassourM_2018	SRR7280943	M0808C	808	infant	30	breast	male	vaginal	full-term	Finland	Delivery
YassourM_2018	SRR7280896	M0901C	901	infant	30	combined	male	CS	full-term	Finland	Delivery
YassourM_2018	SRR7280993	M1098C	1098	infant	30	breast	female	vaginal	full-term	Finland	Delivery
YassourM_2018	SRR7281004	M1172C	1172	infant	30	breast	female	vaginal	preterm	Finland	Delivery
YassourM_2018	SRR7281046	M0018C	18	infant	60	breast	female	vaginal	full-term	Finland	Delivery
YassourM_2018	SRR7281038	M0038C	38	infant	60	combined	male	vaginal	full-term	Finland	Delivery
YassourM_2018	SRR7280797	M0059C	59	infant	60	combined	female	vaginal	full-term	Finland	Delivery
YassourM_2018	SRR7280843	M0072C	72	infant	60	breast	male	CS	full-term	Finland	Delivery
YassourM_2018	SRR7280841	M0073C	73	infant	60	breast	female	vaginal	full-term	Finland	Delivery
YassourM_2018	SRR7280804	M0074C	74	infant	60	combined	male	vaginal	full-term	Finland	Delivery
YassourM_2018	SRR7280801	M0084C	84	infant	60	combined	female	vaginal	full-term	Finland	Delivery
YassourM_2018	SRR7280995	M0201C	201	infant	60	breast	male	vaginal	full-term	Finland	Delivery
YassourM_2018	SRR7280973	M0226C	226	infant	60	breast	male	vaginal	full-term	Finland	Delivery
YassourM_2018	SRR7280839	M0259C	259	infant	60	breast	male	vaginal	full-term	Finland	Delivery
YassourM_2018	SRR7281075	M0261C	261	infant	60	breast	female	vaginal	full-term	Finland	Delivery
YassourM_2018	SRR7280906	M0297C	297	infant	60	breast	male	vaginal	full-term	Finland	Delivery
YassourM_2018	SRR7280877	M0305C	305	infant	60	breast	female	vaginal	full-term	Finland	Delivery
YassourM_2018	SRR7280872	M0327C	327	infant	60	breast	female	vaginal	full-term	Finland	Delivery
YassourM_2018	SRR7280956	M0333C	333	infant	60	combined	female	vaginal	full-term	Finland	Delivery
YassourM_2018	SRR7280933	M0346C	346	infant	60	combined	female	vaginal	full-term	Finland	Delivery
YassourM_2018	SRR7281013	M0353C	353	infant	60	breast	female	vaginal	full-term	Finland	Delivery
YassourM_2018	SRR7281010	M0369C	369	infant	60	combined	female	CS	full-term	Finland	Delivery
YassourM_2018	SRR7280983	M0388C	388	infant	60	breast	male	vaginal	full-term	Finland	Delivery
YassourM_2018	SRR7280819	M0399C	399	infant	60	breast	female	vaginal	full-term	Finland	Delivery
YassourM_2018	SRR7281056	M0402C	402	infant	60	breast	female	vaginal	full-term	Finland	Delivery
YassourM_2018	SRR7281022	M0427C	427	infant	60	breast	female	vaginal	full-term	Finland	Delivery
YassourM_2018	SRR7281030	M0450C	450	infant	60	breast	male	vaginal	full-term	Finland	Delivery
YassourM_2018	SRR7280821	M0487C	487	infant	60	breast	male	vaginal	full-term	Finland	Delivery
YassourM_2018	SRR7280826	M0744C	744	infant	60	breast	female	CS	full-term	Finland	Delivery
YassourM_2018	SRR7280867	M0764C	764	infant	60	combined	male	vaginal	full-term	Finland	Delivery
YassourM_2018	SRR7280916	M0792C	792	infant	60	breast	female	vaginal	full-term	Finland	Delivery
YassourM_2018	SRR7280964	M0806C	806	infant	60	breast	female	vaginal	full-term	Finland	Delivery
YassourM_2018	SRR7280942	M0808C	808	infant	60	breast	male	vaginal	full-term	Finland	Delivery
YassourM_2018	SRR7280965	M0901C	901	infant	60	combined	male	CS	full-term	Finland	Delivery
YassourM_2018	SRR7280992	M1098C	1098	infant	60	breast	female	vaginal	full-term	Finland	Delivery
YassourM_2018	SRR7281005	M1172C	1172	infant	60	breast	female	vaginal	preterm	Finland	Delivery
YassourM_2018	SRR7280802	M0018C	18	infant	90	breast	female	vaginal	full-term	Finland	Delivery
YassourM_2018	SRR7281039	M0038C	38	infant	90	combined	male	vaginal	full-term	Finland	Delivery
YassourM_2018	SRR7280800	M0059C	59	infant	90	combined	female	vaginal	full-term	Finland	Delivery
YassourM_2018	SRR7280848	M0072C	72	infant	90	breast	male	CS	full-term	Finland	Delivery
YassourM_2018	SRR7280810	M0073C	73	infant	90	breast	female	vaginal	full-term	Finland	Delivery
YassourM_2018	SRR7280803	M0074C	74	infant	90	combined	male	vaginal	full-term	Finland	Delivery
YassourM_2018	SRR7280859	M0084C	84	infant	90	breast	female	vaginal	full-term	Finland	Delivery
YassourM_2018	SRR7280994	M0201C	201	infant	90	breast	male	vaginal	full-term	Finland	Delivery
YassourM_2018	SRR7280948	M0226C	226	infant	90	breast	male	vaginal	full-term	Finland	Delivery
YassourM_2018	SRR7280838	M0259C	259	infant	90	breast	male	vaginal	full-term	Finland	Delivery
YassourM_2018	SRR7281076	M0261C	261	infant	90	breast	female	vaginal	full-term	Finland	Delivery
YassourM_2018	SRR7280905	M0297C	297	infant	90	breast	male	vaginal	full-term	Finland	Delivery
YassourM_2018	SRR7280881	M0327C	327	infant	90	breast	female	vaginal	full-term	Finland	Delivery
YassourM_2018	SRR7280955	M0333C	333	infant	90	breast	female	vaginal	full-term	Finland	Delivery
YassourM_2018	SRR7280934	M0346C	346	infant	90	combined	female	vaginal	full-term	Finland	Delivery
YassourM_2018	SRR7281016	M0353C	353	infant	90	breast	female	vaginal	full-term	Finland	Delivery
YassourM_2018	SRR7280980	M0369C	369	infant	90	combined	female	CS	full-term	Finland	Delivery
YassourM_2018	SRR7280976	M0388C	388	infant	90	breast	male	vaginal	full-term	Finland	Delivery
YassourM_2018	SRR7280818	M0399C	399	infant	90	breast	female	vaginal	full-term	Finland	Delivery
YassourM_2018	SRR7281049	M0402C	402	infant	90	breast	female	vaginal	full-term	Finland	Delivery
YassourM_2018	SRR7281023	M0427C	427	infant	90	breast	female	vaginal	full-term	Finland	Delivery
YassourM_2018	SRR7281064	M0450C	450	infant	90	breast	male	vaginal	full-term	Finland	Delivery
YassourM_2018	SRR7280858	M0487C	487	infant	90	breast	male	vaginal	full-term	Finland	Delivery
YassourM_2018	SRR7281034	M0744C	744	infant	90	breast	female	CS	full-term	Finland	Delivery
YassourM_2018	SRR7280870	M0764C	764	infant	90	combined	male	vaginal	full-term	Finland	Delivery
YassourM_2018	SRR7280913	M0792C	792	infant	90	breast	female	vaginal	full-term	Finland	Delivery
YassourM_2018	SRR7280941	M0806C	806	infant	90	breast	female	vaginal	full-term	Finland	Delivery
YassourM_2018	SRR7280898	M0808C	808	infant	90	breast	male	vaginal	full-term	Finland	Delivery
YassourM_2018	SRR7280962	M0901C	901	infant	90	combined	male	CS	full-term	Finland	Delivery
YassourM_2018	SRR7280987	M1098C	1098	infant	90	breast	female	vaginal	full-term	Finland	Delivery
