# Supplementary material for: A metagenomic catalog of the early-life human gut virome
Source: Nat Commun. 2024 Feb 29;15:1864. doi: 10.1038/s41467-024-45793-z (PMC10904392; doi:10.1038/s41467-024-45793-z)
Supplement: Supplementary file 11 — Supplementary Data 8 [file 41467_2024_45793_MOESM11_ESM.xlsx]

## Sheet: Sheet1
cluster	infant	mother	status
vOTU_1002	ERR525933	ERR525935	shared
vOTU_1002	ERR525932	ERR525935	shared
vOTU_1002	ERR3405401	ERR3405403	shared
vOTU_1002	ERR525874	ERR525875	shared
vOTU_1002	SRR8942418	SRR8942419	shared
vOTU_1002	SRR8942418	SRR8942420	shared
vOTU_1002	ERR525968	ERR525971	shared
vOTU_1002	ERR3406249	ERR3405428	shared
vOTU_1002	ERR525873	ERR525875	shared
vOTU_1002	ERR3405427	ERR3405428	shared
vOTU_10027	SRR5575363	SRR5575599	shared
vOTU_10027	SRR5575423	SRR5575599	shared
vOTU_10066	ERR3404740	ERR3404741	shared
vOTU_10066	ERR525877	ERR525879	shared
vOTU_10066	ERR3406003	ERR3405983	shared
vOTU_10066	ERR525876	ERR525879	shared
vOTU_1007	SRR5274004	SRR5274000	shared
vOTU_1007	ERR525834	ERR525835	shared
vOTU_1007	ERR525833	ERR525835	shared
vOTU_1007	ERR525755	ERR525757	shared
vOTU_1007	ERR525756	ERR525757	shared
vOTU_1007	ERR525832	ERR525835	shared
vOTU_1007	ERR3405841	ERR3405983	shared
vOTU_1007	ERR525986	ERR525987	shared
vOTU_1007	ERR525985	ERR525987	shared
vOTU_1007	ERR525984	ERR525987	shared
vOTU_1007	SRR7280805	SRR7280853	shared
vOTU_1007	SRR7280805	SRR7280947	shared
vOTU_1007	SRR7280805	SRR7280854	shared
vOTU_1007	SRR7281076	SRR7281070	shared
vOTU_1007	ERR526071	ERR526073	shared
vOTU_1007	ERR526070	ERR526073	shared
vOTU_1007	ERR3406003	ERR3405983	shared
vOTU_1007	ERR3405985	ERR3405983	shared
vOTU_1007	ERR525747	ERR525751	shared
vOTU_1007	ERR525749	ERR525751	shared
vOTU_1007	ERR525748	ERR525751	shared
vOTU_1007	ERR3404735	ERR3404736	shared
vOTU_1007	ERR525707	ERR525708	shared
vOTU_1007	SRR5273976	SRR5273975	shared
vOTU_1007	ERR525735	ERR525737	shared
vOTU_1007	ERR525734	ERR525737	shared
vOTU_1007	SRR5273997	SRR5274000	shared
vOTU_1007	SRR7281074	SRR7281070	shared
vOTU_10072	SRR4052042	SRR4052026	shared
vOTU_10072	SRR4052042	SRR4052028	shared
vOTU_10078	ERR526004	ERR526007	shared
vOTU_10094	ERR525951	ERR525953	shared
vOTU_10095	SRR7280806	SRR7280853	shared
vOTU_1011	ERR525752	ERR525753	shared
vOTU_1011	ERR525743	ERR525753	shared
vOTU_1011	ERR525828	ERR525831	shared
vOTU_10117	SRR4052042	SRR4052026	shared
vOTU_10153	ERR3404670	ERR3404666	shared
vOTU_10153	ERR525785	ERR525787	shared
vOTU_10153	ERR525786	ERR525787	shared
vOTU_10154	ERR525810	ERR525813	shared
vOTU_10154	ERR525812	ERR525813	shared
vOTU_1016	ERR526080	ERR526083	shared
vOTU_10161	ERR525694	ERR525697	shared
vOTU_10161	ERR525802	ERR525804	shared
vOTU_10161	ERR525803	ERR525804	shared
vOTU_10161	ERR525801	ERR525804	shared
vOTU_10169	ERR3404908	ERR3404907	shared
vOTU_10184	SRR5273886	SRR5273882	shared
vOTU_10184	SRR5273887	SRR5273882	shared
vOTU_10207	ERR3404970	ERR3404961	shared
vOTU_10208	ERR525866	ERR525867	shared
vOTU_1021	ERR525810	ERR525813	shared
vOTU_10227	ERR525936	ERR525939	shared
vOTU_1023	SRR7280841	SRR7280808	shared
vOTU_1023	SRR7280841	SRR7280807	shared
vOTU_1023	SRR7280841	SRR7280809	shared
vOTU_1023	SRR7280810	SRR7280808	shared
vOTU_1023	SRR7280810	SRR7280807	shared
vOTU_1023	SRR7280810	SRR7280809	shared
vOTU_1023	SRR7280811	SRR7280808	shared
vOTU_1023	SRR7280811	SRR7280807	shared
vOTU_1023	SRR7280811	SRR7280809	shared
vOTU_1023	SRR7280812	SRR7280808	shared
vOTU_1023	SRR7280812	SRR7280807	shared
vOTU_1023	SRR7280812	SRR7280809	shared
vOTU_1023	ERR525826	ERR525827	shared
vOTU_1023	ERR3405401	ERR3405403	shared
vOTU_1023	ERR525876	ERR525879	shared
vOTU_1023	ERR525832	ERR525835	shared
vOTU_10236	ERR525811	ERR525813	shared
vOTU_10236	ERR525810	ERR525813	shared
vOTU_10236	ERR525812	ERR525813	shared
vOTU_10251	ERR3404791	ERR3404790	shared
vOTU_10256	ERR525926	ERR525928	shared
vOTU_10304	ERR526037	ERR526039	shared
vOTU_1031	ERR525752	ERR525753	shared
vOTU_1031	ERR525750	ERR525753	shared
vOTU_1031	ERR525743	ERR525753	shared
vOTU_1031	ERR525873	ERR525875	shared
vOTU_10317	ERR3404735	ERR3404736	shared
vOTU_10318	ERR525933	ERR525935	shared
vOTU_10322	ERR525820	ERR525823	shared
vOTU_1034	ERR525730	ERR525733	shared
vOTU_10354	ERR525961	ERR525963	shared
vOTU_10369	ERR525951	ERR525953	shared
vOTU_10369	ERR525950	ERR525953	shared
vOTU_10371	ERR525838	ERR525839	shared
vOTU_1038	ERR525942	ERR525943	shared
vOTU_1038	ERR525941	ERR525943	shared
vOTU_1038	ERR526074	ERR526075	shared
vOTU_1038	ERR526069	ERR526075	shared
vOTU_1038	SRR7280806	SRR7280854	shared
vOTU_1038	SRR7280805	SRR7280854	shared
vOTU_1038	SRR7280804	SRR7280854	shared
vOTU_1038	ERR526068	ERR526075	shared
vOTU_10402	SRR7716237	SRR7716246	shared
vOTU_10402	SRR7716249	SRR7716246	shared
vOTU_10402	SRR7716242	SRR7716246	shared
vOTU_10425	SRR7280871	SRR7280961	shared
vOTU_10425	SRR7280871	SRR7280960	shared
vOTU_10445	ERR3405715	ERR3405690	shared
vOTU_1046	ERR3405144	ERR3405485	shared
vOTU_1046	ERR3405101	ERR3405077	shared
vOTU_1046	ERR3405080	ERR3405077	shared
vOTU_1046	ERR3405079	ERR3405077	shared
vOTU_1046	ERR3405217	ERR3405485	shared
vOTU_1046	ERR3404908	ERR3404907	shared
vOTU_1049	SRR7280804	SRR7280853	shared
vOTU_1049	SRR7280806	SRR7280853	shared
vOTU_1049	ERR525846	ERR525847	shared
vOTU_1049	SRR7280805	SRR7280853	shared
vOTU_1051	ERR525993	ERR525995	shared
vOTU_1051	SRR7280916	SRR7280908	shared
vOTU_1051	SRR7280916	SRR7280910	shared
vOTU_1051	ERR3405401	ERR3405403	shared
vOTU_1051	ERR525874	ERR525875	shared
vOTU_1051	ERR3405070	ERR3405062	shared
vOTU_1051	ERR3405404	ERR3405407	shared
vOTU_1051	ERR525933	ERR525935	shared
vOTU_1051	ERR3406226	ERR3405407	shared
vOTU_1051	ERR525932	ERR525935	shared
vOTU_1051	ERR3406249	ERR3405428	shared
vOTU_1051	ERR525873	ERR525875	shared
vOTU_10515	ERR525984	ERR525987	shared
vOTU_10547	ERR526081	ERR526083	shared
vOTU_10547	ERR3404997	ERR3404983	shared
vOTU_10557	SRR7716238	SRR7716245	shared
vOTU_1056	ERR525912	ERR525915	shared
vOTU_1056	ERR525810	ERR525813	shared
vOTU_1058	SRR7280804	SRR7280853	shared
vOTU_1058	ERR526077	ERR526079	shared
vOTU_1058	ERR525961	ERR525963	shared
vOTU_1058	ERR525960	ERR525963	shared
vOTU_1058	ERR525876	ERR525879	shared
vOTU_1058	ERR525857	ERR525859	shared
vOTU_1058	ERR526076	ERR526079	shared
vOTU_10585	ERR3405406	ERR3405407	shared
vOTU_10585	ERR3405405	ERR3405407	shared
vOTU_10585	ERR3405404	ERR3405407	shared
vOTU_10585	ERR526074	ERR526075	shared
vOTU_10585	ERR526069	ERR526075	shared
vOTU_10588	ERR525703	ERR525706	shared
vOTU_10593	ERR526013	ERR526015	shared
vOTU_10602	ERR3405101	ERR3405077	shared
vOTU_10602	ERR3405080	ERR3405077	shared
vOTU_10602	ERR3405079	ERR3405077	shared
vOTU_1062	ERR525816	ERR525819	shared
vOTU_1062	ERR525818	ERR525819	shared
vOTU_1062	ERR525817	ERR525819	shared
vOTU_1062	ERR3404967	ERR3404954	shared
vOTU_1062	ERR3404946	ERR3404954	shared
vOTU_1062	ERR525989	ERR525991	shared
vOTU_10621	ERR525828	ERR525831	shared
vOTU_10621	ERR525829	ERR525831	shared
vOTU_1063	ERR526000	ERR526003	shared
vOTU_1063	SRR7280911	SRR7280878	shared
vOTU_1063	SRR7280911	SRR7280876	shared
vOTU_1063	SRR7280911	SRR7280875	shared
vOTU_1063	ERR3406226	ERR3405407	shared
vOTU_1063	SRR5273905	SRR5273899	shared
vOTU_1063	ERR525844	ERR525847	shared
vOTU_1063	ERR525713	ERR525716	shared
vOTU_1063	ERR525750	ERR525753	shared
vOTU_1063	ERR3405864	ERR3405263	shared
vOTU_1063	ERR525880	ERR525895	shared
vOTU_1063	SRR7280802	SRR7280946	shared
vOTU_1063	SRR7280802	SRR7280884	shared
vOTU_1063	ERR3405791	ERR3405263	shared
vOTU_1063	ERR526066	ERR526067	shared
vOTU_1063	ERR525845	ERR525847	shared
vOTU_1065	ERR525852	ERR525855	shared
vOTU_10657	ERR525916	ERR525919	shared
vOTU_1066	ERR3406021	ERR3405174	shared
vOTU_10662	ERR3406263	ERR3405694	shared
vOTU_1069	SRR4052042	SRR4052028	shared
vOTU_1069	SRR4052042	SRR4052026	shared
vOTU_1069	ERR525792	ERR525795	shared
vOTU_1069	ERR525912	ERR525915	shared
vOTU_1070	ERR525744	ERR525746	shared
vOTU_10734	ERR3404844	ERR3404842	shared
vOTU_10773	ERR3406008	ERR3405737	shared
vOTU_10807	ERR525927	ERR525928	shared
vOTU_10809	ERR525816	ERR525819	shared
vOTU_10809	ERR525818	ERR525819	shared
vOTU_10809	ERR525817	ERR525819	shared
vOTU_1081	SRR5273887	SRR5273882	shared
vOTU_10832	ERR3404740	ERR3404741	shared
vOTU_10839	SRR7280804	SRR7280854	shared
vOTU_10839	SRR7280805	SRR7280854	shared
vOTU_10839	SRR7280806	SRR7280854	shared
vOTU_10841	ERR525846	ERR525847	shared
vOTU_10841	ERR525844	ERR525847	shared
vOTU_10841	ERR525750	ERR525753	shared
vOTU_10841	ERR525743	ERR525753	shared
vOTU_10841	SRR7280912	SRR7280878	shared
vOTU_10841	SRR7280911	SRR7280878	shared
vOTU_10852	SRR5273887	SRR5273882	shared
vOTU_1087	SRR5575362	SRR5575598	shared
vOTU_1087	SRR5575424	SRR5575598	shared
vOTU_10891	ERR525781	ERR525783	shared
vOTU_10891	ERR525780	ERR525783	shared
vOTU_10914	ERR3404970	ERR3404961	shared
vOTU_10914	ERR3405114	ERR3404961	shared
vOTU_10925	ERR526060	ERR526063	shared
vOTU_1094	ERR525846	ERR525847	shared
vOTU_10945	ERR526052	ERR526055	shared
vOTU_10945	ERR526053	ERR526055	shared
vOTU_1095	ERR525709	ERR525712	shared
vOTU_10964	SRR5273886	SRR5273882	shared
vOTU_10964	SRR5273887	SRR5273882	shared
vOTU_11	ERR3405672	ERR3405680	shared
vOTU_11009	ERR525868	ERR525871	shared
vOTU_11020	ERR525992	ERR525995	shared
vOTU_11020	ERR525993	ERR525995	shared
vOTU_11022	ERR3404676	ERR3404668	shared
vOTU_1103	SRR7280868	SRR7280860	shared
vOTU_11034	ERR3406259	ERR3405719	shared
vOTU_11037	SRR5723796	SRR5723798	shared
vOTU_11037	SRR5723796	SRR5723799	shared
vOTU_1104	ERR525801	ERR525804	shared
vOTU_1108	ERR526050	ERR526051	shared
vOTU_11092	SRR5274049	SRR5274058	shared
vOTU_11103	SRR7280994	SRR7281001	shared
vOTU_11109	SRR4052038	SRR4052025	shared
vOTU_11109	SRR4052038	SRR4052024	shared
vOTU_11109	SRR4052039	SRR4052025	shared
vOTU_11109	SRR4052039	SRR4052024	shared
vOTU_11109	ERR526018	ERR526019	shared
vOTU_11116	ERR3406226	ERR3405407	shared
vOTU_11116	ERR3405406	ERR3405407	shared
vOTU_11116	ERR3405405	ERR3405407	shared
vOTU_11116	ERR3405404	ERR3405407	shared
vOTU_11116	SRR7281049	SRR7281050	shared
vOTU_1112	ERR525880	ERR525895	shared
vOTU_1112	ERR525885	ERR525895	shared
vOTU_11141	ERR3405072	ERR3405060	shared
vOTU_11141	ERR3405054	ERR3405060	shared
vOTU_11141	ERR3405528	ERR3405529	shared
vOTU_11141	ERR3405526	ERR3405529	shared
vOTU_11151	ERR525744	ERR525746	shared
vOTU_11153	ERR526014	ERR526015	shared
vOTU_11160	ERR3404722	ERR3404723	shared
vOTU_11171	ERR525758	ERR525759	shared
vOTU_11175	ERR525961	ERR525963	shared
vOTU_11183	ERR525816	ERR525819	shared
vOTU_11189	ERR3405427	ERR3405428	shared
vOTU_11189	ERR3405426	ERR3405428	shared
vOTU_11189	ERR3405425	ERR3405428	shared
vOTU_11196	ERR3405404	ERR3405407	shared
vOTU_11196	ERR3406226	ERR3405407	shared
vOTU_11196	ERR3405406	ERR3405407	shared
vOTU_11196	ERR3405405	ERR3405407	shared
vOTU_11210	SRR5273964	SRR5273967	shared
vOTU_11215	SRR7280805	SRR7280853	shared
vOTU_11215	SRR7280805	SRR7280947	shared
vOTU_11215	SRR7280804	SRR7280853	shared
vOTU_11215	SRR7280804	SRR7280947	shared
vOTU_11223	ERR525774	ERR525775	shared
vOTU_11235	ERR3404824	ERR3404822	shared
vOTU_11235	ERR525932	ERR525935	shared
vOTU_11265	ERR526076	ERR526079	shared
vOTU_1128	SRR7281013	SRR7281017	shared
vOTU_1128	SRR7281014	SRR7281017	shared
vOTU_1128	SRR7280939	SRR7281017	shared
vOTU_1128	SRR7281016	SRR7281017	shared
vOTU_11299	ERR3405262	ERR3405263	shared
vOTU_11323	SRR5723804	SRR5723801	shared
vOTU_1135	ERR3405024	ERR3405002	shared
vOTU_11358	ERR3405813	ERR3405972	shared
vOTU_1136	ERR526053	ERR526055	shared
vOTU_1136	ERR526054	ERR526055	shared
vOTU_11364	ERR525974	ERR525975	shared
vOTU_11366	SRR7716249	SRR7716246	shared
vOTU_11371	ERR526053	ERR526055	shared
vOTU_11374	ERR3404999	ERR3405042	shared
vOTU_11431	ERR3405032	ERR3405015	shared
vOTU_11431	ERR3405026	ERR3405015	shared
vOTU_11431	ERR3404694	ERR3404719	shared
vOTU_11433	ERR3405412	ERR3405415	shared
vOTU_11433	SRR5723862	SRR5723870	shared
vOTU_11433	ERR3405414	ERR3405415	shared
vOTU_11433	SRR5723863	SRR5723870	shared
vOTU_1144	ERR3406003	ERR3405983	shared
vOTU_1144	ERR3405985	ERR3405983	shared
vOTU_1145	ERR3404670	ERR3404666	shared
vOTU_1147	ERR525709	ERR525712	shared
vOTU_1147	ERR525710	ERR525712	shared
vOTU_11494	ERR525845	ERR525847	shared
vOTU_11508	ERR525752	ERR525753	shared
vOTU_11508	ERR525750	ERR525753	shared
vOTU_1152	ERR525926	ERR525928	shared
vOTU_11553	SRR8942349	SRR8942350	shared
vOTU_11585	ERR525730	ERR525733	shared
vOTU_11613	ERR3406081	ERR3405063	shared
vOTU_1163	ERR526018	ERR526019	shared
vOTU_11635	ERR525932	ERR525935	shared
vOTU_11635	ERR525933	ERR525935	shared
vOTU_11668	ERR525800	ERR525815	shared
vOTU_11680	SRR7716239	SRR7716245	shared
vOTU_11680	SRR7716238	SRR7716245	shared
vOTU_11693	ERR3406008	ERR3405737	shared
vOTU_11693	ERR3405654	ERR3405737	shared
vOTU_11728	ERR526077	ERR526079	shared
vOTU_11733	ERR3405927	ERR3405440	shared
vOTU_1175	ERR526004	ERR526007	shared
vOTU_1175	ERR526005	ERR526007	shared
vOTU_1175	ERR526033	ERR526035	shared
vOTU_1175	ERR526032	ERR526035	shared
vOTU_1175	ERR526006	ERR526007	shared
vOTU_1175	ERR526076	ERR526079	shared
vOTU_1177	ERR526040	ERR526043	shared
vOTU_1183	ERR525707	ERR525708	shared
vOTU_11840	ERR3405070	ERR3405062	shared
vOTU_11853	SRR5575420	SRR5575413	shared
vOTU_11853	SRR5575656	SRR5575413	shared
vOTU_11854	ERR525754	ERR525757	shared
vOTU_1188	ERR525845	ERR525847	shared
vOTU_1188	SRR7281056	SRR7281052	shared
vOTU_1188	SRR7281054	SRR7281052	shared
vOTU_1188	SRR7281049	SRR7281052	shared
vOTU_11881	ERR525872	ERR525875	shared
vOTU_11901	SRR7281056	SRR7281052	shared
vOTU_11901	SRR7281049	SRR7281052	shared
vOTU_1191	ERR3406249	ERR3405428	shared
vOTU_1191	ERR525924	ERR525928	shared
vOTU_1191	ERR525868	ERR525871	shared
vOTU_1191	SRR7280871	SRR7280882	shared
vOTU_1191	SRR7280881	SRR7280882	shared
vOTU_1191	ERR525772	ERR525775	shared
vOTU_1191	ERR525898	ERR525901	shared
vOTU_1191	ERR525885	ERR525895	shared
vOTU_1191	ERR526018	ERR526019	shared
vOTU_1191	ERR525880	ERR525895	shared
vOTU_1191	SRR7280874	SRR7280882	shared
vOTU_1191	SRR7280805	SRR7280854	shared
vOTU_1191	SRR7280805	SRR7280853	shared
vOTU_1191	ERR3405427	ERR3405428	shared
vOTU_11922	ERR526077	ERR526079	shared
vOTU_1193	ERR3404670	ERR3404666	shared
vOTU_1193	ERR3404673	ERR3404666	shared
vOTU_1193	ERR3404672	ERR3404666	shared
vOTU_1193	ERR3404671	ERR3404666	shared
vOTU_1193	ERR3404674	ERR3404666	shared
vOTU_1195	SRR7281003	SRR7280999	shared
vOTU_11966	ERR525845	ERR525847	shared
vOTU_11966	SRR7281056	SRR7281052	shared
vOTU_11966	SRR7281054	SRR7281052	shared
vOTU_11979	ERR525902	ERR525903	shared
vOTU_11979	ERR525897	ERR525903	shared
vOTU_1199	ERR3405427	ERR3405428	shared
vOTU_1199	ERR3406249	ERR3405428	shared
vOTU_12	ERR525703	ERR525706	shared
vOTU_12001	ERR3405673	ERR3405702	shared
vOTU_12041	SRR8942418	SRR8942419	shared
vOTU_12041	SRR8942418	SRR8942420	shared
vOTU_1205	ERR3406008	ERR3405737	shared
vOTU_12066	ERR3406011	ERR3405380	shared
vOTU_12066	ERR526028	ERR526031	shared
vOTU_12076	ERR525801	ERR525804	shared
vOTU_1209	ERR526046	ERR526047	shared
vOTU_1209	ERR526045	ERR526047	shared
vOTU_1209	ERR3405187	ERR3405094	shared
vOTU_1209	ERR526044	ERR526047	shared
vOTU_1209	ERR3405925	ERR3405094	shared
vOTU_12099	ERR525961	ERR525963	shared
vOTU_12106	ERR525826	ERR525827	shared
vOTU_1211	ERR525688	ERR525699	shared
vOTU_12113	ERR526071	ERR526073	shared
vOTU_1212	SRR5575362	SRR5575598	shared
vOTU_1212	SRR5575424	SRR5575598	shared
vOTU_1212	ERR3405985	ERR3405983	shared
vOTU_1212	ERR3405841	ERR3405983	shared
vOTU_1212	ERR3405879	ERR3405478	shared
vOTU_12124	ERR525801	ERR525804	shared
vOTU_12139	ERR525913	ERR525915	shared
vOTU_12156	ERR3406045	ERR3405976	shared
vOTU_12156	ERR3406043	ERR3405976	shared
vOTU_1216	ERR525792	ERR525795	shared
vOTU_1216	ERR525912	ERR525915	shared
vOTU_1216	SRR4052042	SRR4052026	shared
vOTU_1218	ERR3404824	ERR3404822	shared
vOTU_1218	ERR3404823	ERR3404822	shared
vOTU_1218	ERR526006	ERR526007	shared
vOTU_1218	ERR526077	ERR526079	shared
vOTU_1218	ERR526076	ERR526079	shared
vOTU_1219	SRR7280802	SRR7280884	shared
vOTU_1219	SRR7280802	SRR7280946	shared
vOTU_1219	ERR525701	ERR525708	shared
vOTU_1219	ERR3405262	ERR3405263	shared
vOTU_1219	SRR7281058	SRR7280884	shared
vOTU_1219	SRR7281058	SRR7280946	shared
vOTU_1219	ERR3405864	ERR3405263	shared
vOTU_1219	SRR7281057	SRR7280884	shared
vOTU_1219	SRR7281057	SRR7280946	shared
vOTU_1219	ERR525702	ERR525708	shared
vOTU_1219	ERR3405791	ERR3405263	shared
vOTU_1219	ERR525707	ERR525708	shared
vOTU_1220	ERR3404908	ERR3404907	shared
vOTU_1222	ERR526024	ERR526027	shared
vOTU_1222	ERR525786	ERR525787	shared
vOTU_1222	ERR525785	ERR525787	shared
vOTU_1222	ERR3404688	ERR3404721	shared
vOTU_1222	ERR525755	ERR525757	shared
vOTU_1222	ERR525756	ERR525757	shared
vOTU_1222	ERR525784	ERR525787	shared
vOTU_1222	ERR526013	ERR526015	shared
vOTU_1222	SRR5273976	SRR5273975	shared
vOTU_1222	ERR525904	ERR525907	shared
vOTU_1222	ERR526048	ERR526051	shared
vOTU_1222	ERR3406003	ERR3405983	shared
vOTU_1222	ERR3405985	ERR3405983	shared
vOTU_1222	ERR3405841	ERR3405983	shared
vOTU_1222	ERR3404709	ERR3404710	shared
vOTU_1222	ERR526014	ERR526015	shared
vOTU_1222	ERR525774	ERR525775	shared
vOTU_1222	ERR526050	ERR526051	shared
vOTU_1222	ERR3405425	ERR3405428	shared
vOTU_1222	ERR525749	ERR525751	shared
vOTU_1222	ERR525812	ERR525813	shared
vOTU_1222	ERR525811	ERR525813	shared
vOTU_1222	ERR3406249	ERR3405428	shared
vOTU_1222	ERR3405427	ERR3405428	shared
vOTU_1222	ERR3405426	ERR3405428	shared
vOTU_1222	ERR526017	ERR526019	shared
vOTU_1224	ERR525754	ERR525757	shared
vOTU_12252	ERR525961	ERR525963	shared
vOTU_12265	ERR3406081	ERR3405063	shared
vOTU_1227	ERR525924	ERR525928	shared
vOTU_1227	ERR525925	ERR525931	shared
vOTU_1227	ERR525929	ERR525931	shared
vOTU_1227	ERR525940	ERR525943	shared
vOTU_1227	ERR525749	ERR525751	shared
vOTU_1227	SRR7280970	SRR7280928	shared
vOTU_1227	SRR7280970	SRR7280949	shared
vOTU_1227	SRR7280948	SRR7280928	shared
vOTU_1227	SRR7280948	SRR7280949	shared
vOTU_1227	ERR525926	ERR525928	shared
vOTU_1228	ERR3406008	ERR3405737	shared
vOTU_1228	ERR525912	ERR525915	shared
vOTU_1228	ERR525828	ERR525831	shared
vOTU_1228	ERR525904	ERR525907	shared
vOTU_1228	ERR526076	ERR526079	shared
vOTU_1228	ERR526036	ERR526039	shared
vOTU_1228	ERR526080	ERR526083	shared
vOTU_1228	SRR7281054	SRR7281050	shared
vOTU_1228	SRR7281054	SRR7281052	shared
vOTU_1228	ERR525926	ERR525928	shared
vOTU_123	ERR3406021	ERR3405174	shared
vOTU_12318	ERR525956	ERR525959	shared
vOTU_12353	SRR8942349	SRR8942350	shared
vOTU_12400	ERR525829	ERR525831	shared
vOTU_12400	ERR525828	ERR525831	shared
vOTU_1242	ERR525780	ERR525783	shared
vOTU_1242	SRR7281028	SRR7280883	shared
vOTU_1242	SRR7281028	SRR7281063	shared
vOTU_1242	SRR7281028	SRR7280880	shared
vOTU_1242	ERR525781	ERR525783	shared
vOTU_1242	ERR525880	ERR525895	shared
vOTU_1242	ERR3405101	ERR3405077	shared
vOTU_12430	ERR3405058	ERR3405063	shared
vOTU_1244	ERR3406075	ERR3405679	shared
vOTU_1245	ERR525858	ERR525859	shared
vOTU_1245	ERR525857	ERR525859	shared
vOTU_12470	ERR525838	ERR525839	shared
vOTU_1248	ERR525703	ERR525706	shared
vOTU_12491	SRR7716249	SRR7716246	shared
vOTU_12491	SRR7716237	SRR7716246	shared
vOTU_12491	ERR526053	ERR526055	shared
vOTU_12491	ERR526052	ERR526055	shared
vOTU_12491	ERR525702	ERR525708	shared
vOTU_12491	ERR525701	ERR525708	shared
vOTU_12491	ERR525818	ERR525819	shared
vOTU_12491	ERR526048	ERR526051	shared
vOTU_12491	ERR525743	ERR525753	shared
vOTU_12538	ERR3404997	ERR3404983	shared
vOTU_12563	ERR526074	ERR526075	shared
vOTU_12611	ERR525772	ERR525775	shared
vOTU_12616	ERR525992	ERR525995	shared
vOTU_1263	ERR525845	ERR525847	shared
vOTU_1264	ERR3406021	ERR3405174	shared
vOTU_1264	ERR525924	ERR525928	shared
vOTU_1264	ERR526077	ERR526079	shared
vOTU_1264	ERR525810	ERR525813	shared
vOTU_1264	SRR5273964	SRR5273967	shared
vOTU_1264	ERR526024	ERR526027	shared
vOTU_1264	ERR526076	ERR526079	shared
vOTU_12640	ERR525744	ERR525746	shared
vOTU_12644	ERR525838	ERR525839	shared
vOTU_12663	SRR5723874	SRR5723873	shared
vOTU_12663	SRR5723875	SRR5723873	shared
vOTU_1268	ERR525992	ERR525995	shared
vOTU_12777	SRR4052042	SRR4052026	shared
vOTU_12777	SRR4052042	SRR4052028	shared
vOTU_12802	ERR3405315	ERR3405316	shared
vOTU_12814	ERR3405013	ERR3405016	shared
vOTU_12822	SRR5723856	SRR5723859	shared
vOTU_12829	ERR526071	ERR526073	shared
vOTU_12829	SRR7280912	SRR7280876	shared
vOTU_12829	SRR7280912	SRR7280875	shared
vOTU_12829	ERR525837	ERR525839	shared
vOTU_12829	ERR525940	ERR525943	shared
vOTU_12829	SRR7280989	SRR7280998	shared
vOTU_12829	SRR7280989	SRR7280999	shared
vOTU_12829	ERR525756	ERR525757	shared
vOTU_12889	SRR7280804	SRR7280854	shared
vOTU_12889	SRR7280805	SRR7280854	shared
vOTU_12889	SRR7280806	SRR7280854	shared
vOTU_12899	ERR525713	ERR525716	shared
vOTU_1290	ERR526017	ERR526019	shared
vOTU_1290	ERR526016	ERR526019	shared
vOTU_12912	ERR526050	ERR526051	shared
vOTU_12929	ERR525954	ERR525955	shared
vOTU_12929	ERR525949	ERR525955	shared
vOTU_12929	ERR3405217	ERR3405485	shared
vOTU_12929	ERR525944	ERR525955	shared
vOTU_12932	ERR525993	ERR525995	shared
vOTU_12932	ERR525992	ERR525995	shared
vOTU_1294	ERR525992	ERR525995	shared
vOTU_1294	ERR525801	ERR525804	shared
vOTU_12970	ERR526020	ERR526023	shared
vOTU_12970	ERR525688	ERR525699	shared
vOTU_12970	ERR526032	ERR526035	shared
vOTU_12994	ERR3405528	ERR3405529	shared
vOTU_12994	ERR3405526	ERR3405529	shared
vOTU_13018	SRR7280804	SRR7280853	shared
vOTU_13018	ERR525858	ERR525859	shared
vOTU_13018	SRR5274028	SRR5274023	shared
vOTU_13018	ERR525749	ERR525751	shared
vOTU_13018	ERR3405401	ERR3405403	shared
vOTU_13018	ERR525910	ERR525911	shared
vOTU_13018	ERR525909	ERR525911	shared
vOTU_1303	SRR5723885	SRR5723887	shared
vOTU_1303	SRR5723884	SRR5723887	shared
vOTU_1305	SRR7281014	SRR7281015	shared
vOTU_1305	SRR7281013	SRR7281015	shared
vOTU_1305	ERR525873	ERR525875	shared
vOTU_13053	ERR3404706	ERR3404733	shared
vOTU_13061	ERR526068	ERR526075	shared
vOTU_13070	ERR525801	ERR525804	shared
vOTU_13103	ERR526009	ERR526011	shared
vOTU_13103	SRR7281039	SRR7281041	shared
vOTU_13103	SRR7281039	SRR7281040	shared
vOTU_13103	ERR526017	ERR526019	shared
vOTU_13103	ERR526008	ERR526011	shared
vOTU_13103	ERR525817	ERR525819	shared
vOTU_1311	SRR7280948	SRR7280949	shared
vOTU_1311	SRR7280948	SRR7280928	shared
vOTU_1311	SRR7280970	SRR7280949	shared
vOTU_1311	SRR7280970	SRR7280928	shared
vOTU_1311	SRR7280973	SRR7280949	shared
vOTU_1311	SRR7280973	SRR7280928	shared
vOTU_1311	SRR7280950	SRR7280949	shared
vOTU_1311	SRR7280950	SRR7280928	shared
vOTU_1311	SRR5723839	SRR5723837	shared
vOTU_1311	SRR5723839	SRR5723836	shared
vOTU_1311	ERR3404764	ERR3404762	shared
vOTU_1311	ERR3404844	ERR3404842	shared
vOTU_1311	ERR3404843	ERR3404842	shared
vOTU_1311	ERR3405484	ERR3405485	shared
vOTU_1311	ERR3405217	ERR3405485	shared
vOTU_1311	ERR3405144	ERR3405485	shared
vOTU_1311	ERR3404735	ERR3404736	shared
vOTU_1311	ERR525849	ERR525851	shared
vOTU_1311	ERR3405985	ERR3405983	shared
vOTU_1311	ERR3405841	ERR3405983	shared
vOTU_1311	ERR525917	ERR525919	shared
vOTU_1311	ERR525802	ERR525804	shared
vOTU_13123	ERR3405262	ERR3405263	shared
vOTU_13123	ERR3405791	ERR3405263	shared
vOTU_1314	ERR525990	ERR525991	shared
vOTU_13156	SRR5273887	SRR5273882	shared
vOTU_13207	ERR525925	ERR525931	shared
vOTU_13216	SRR5575363	SRR5575599	shared
vOTU_13230	ERR526050	ERR526051	shared
vOTU_13261	ERR3405070	ERR3405062	shared
vOTU_13261	ERR3405050	ERR3405062	shared
vOTU_13281	SRR5723857	SRR5723859	shared
vOTU_13323	ERR525801	ERR525804	shared
vOTU_13323	ERR525803	ERR525804	shared
vOTU_13333	SRR7281028	SRR7280883	shared
vOTU_13338	ERR526008	ERR526011	shared
vOTU_13338	ERR526009	ERR526011	shared
vOTU_1335	ERR525908	ERR525911	shared
vOTU_1335	ERR3406008	ERR3405737	shared
vOTU_1335	ERR526036	ERR526039	shared
vOTU_1335	ERR525703	ERR525706	shared
vOTU_1335	ERR526084	ERR526087	shared
vOTU_1335	ERR3406075	ERR3405679	shared
vOTU_1335	ERR525852	ERR525855	shared
vOTU_1335	ERR525694	ERR525697	shared
vOTU_1335	ERR526060	ERR526063	shared
vOTU_1335	ERR525896	ERR525903	shared
vOTU_1335	ERR525856	ERR525859	shared
vOTU_1335	ERR525747	ERR525751	shared
vOTU_1335	ERR525992	ERR525995	shared
vOTU_1335	ERR526076	ERR526079	shared
vOTU_1335	ERR526020	ERR526023	shared
vOTU_1335	ERR525713	ERR525716	shared
vOTU_1337	ERR3404670	ERR3404666	shared
vOTU_1337	SRR5575424	SRR5575598	shared
vOTU_1337	SRR5575362	SRR5575598	shared
vOTU_1337	ERR3405184	ERR3405092	shared
vOTU_1337	ERR526045	ERR526047	shared
vOTU_1346	ERR3406249	ERR3405428	shared
vOTU_1346	ERR3405425	ERR3405428	shared
vOTU_1346	ERR3405427	ERR3405428	shared
vOTU_1346	ERR3405072	ERR3405060	shared
vOTU_13478	ERR526050	ERR526051	shared
vOTU_1351	ERR3404646	ERR3404661	shared
vOTU_1351	ERR3404645	ERR3404661	shared
vOTU_1351	ERR3404644	ERR3404661	shared
vOTU_1351	ERR525950	ERR525953	shared
vOTU_1352	ERR526009	ERR526011	shared
vOTU_1352	ERR526008	ERR526011	shared
vOTU_13530	ERR526052	ERR526055	shared
vOTU_1354	SRR5274049	SRR5274058	shared
vOTU_1354	ERR3405072	ERR3405060	shared
vOTU_13545	ERR526014	ERR526015	shared
vOTU_13545	ERR525857	ERR525859	shared
vOTU_13545	ERR525856	ERR525859	shared
vOTU_1355	ERR525950	ERR525953	shared
vOTU_1355	ERR525762	ERR525763	shared
vOTU_1355	ERR525760	ERR525763	shared
vOTU_1355	ERR3406011	ERR3405380	shared
vOTU_13550	SRR5723875	SRR5723873	shared
vOTU_1358	ERR3404908	ERR3404907	shared
vOTU_1358	ERR526018	ERR526019	shared
vOTU_1358	ERR525797	ERR525799	shared
vOTU_1358	ERR525796	ERR525799	shared
vOTU_1358	SRR7280805	SRR7280854	shared
vOTU_1358	SRR7280805	SRR7280853	shared
vOTU_13587	ERR525896	ERR525903	shared
vOTU_136	ERR525726	ERR525729	shared
vOTU_13602	ERR526037	ERR526039	shared
vOTU_1361	ERR3405024	ERR3405002	shared
vOTU_13612	ERR526070	ERR526073	shared
vOTU_13622	ERR525816	ERR525819	shared
vOTU_13622	ERR525818	ERR525819	shared
vOTU_13622	ERR525817	ERR525819	shared
vOTU_13639	ERR525837	ERR525839	shared
vOTU_13677	SRR7281064	SRR7281063	shared
vOTU_13677	SRR7281029	SRR7281063	shared
vOTU_13677	SRR7281028	SRR7281063	shared
vOTU_137	ERR525852	ERR525855	shared
vOTU_1370	ERR3406053	ERR3405060	shared
vOTU_1370	ERR525950	ERR525953	shared
vOTU_1374	ERR3405710	ERR3405687	shared
vOTU_1374	SRR7280871	SRR7280960	shared
vOTU_1374	SRR7280871	SRR7280882	shared
vOTU_1374	ERR3405985	ERR3405983	shared
vOTU_1374	ERR3405841	ERR3405983	shared
vOTU_1374	ERR526041	ERR526043	shared
vOTU_1374	ERR3404946	ERR3404954	shared
vOTU_1374	ERR525876	ERR525879	shared
vOTU_13750	ERR526008	ERR526011	shared
vOTU_13757	ERR525845	ERR525847	shared
vOTU_13760	ERR3404844	ERR3404842	shared
vOTU_1380	SRR8942360	SRR8942362	shared
vOTU_1380	ERR3404908	ERR3404907	shared
vOTU_1380	ERR525812	ERR525813	shared
vOTU_13808	SRR7716236	SRR7716244	shared
vOTU_13808	ERR3405034	ERR3405012	shared
vOTU_13808	ERR3405001	ERR3405012	shared
vOTU_13820	ERR525916	ERR525919	shared
vOTU_13833	ERR526036	ERR526039	shared
vOTU_13833	ERR525828	ERR525831	shared
vOTU_13833	ERR525703	ERR525706	shared
vOTU_1386	ERR525703	ERR525706	shared
vOTU_1386	ERR3405878	ERR3405946	shared
vOTU_1388	ERR525830	ERR525831	shared
vOTU_1388	ERR525828	ERR525831	shared
vOTU_1388	ERR525933	ERR525935	shared
vOTU_1388	SRR7281030	SRR7280883	shared
vOTU_1388	SRR7281030	SRR7280880	shared
vOTU_1388	SRR7281030	SRR7281063	shared
vOTU_1390	ERR525810	ERR525813	shared
vOTU_1390	ERR526064	ERR526067	shared
vOTU_1390	SRR7280905	SRR7280899	shared
vOTU_1390	SRR7280905	SRR7280900	shared
vOTU_1390	SRR7280905	SRR7280902	shared
vOTU_1390	ERR525905	ERR525907	shared
vOTU_1390	ERR526066	ERR526067	shared
vOTU_1390	ERR3404908	ERR3404907	shared
vOTU_1390	SRR7280904	SRR7280899	shared
vOTU_1390	SRR7280904	SRR7280900	shared
vOTU_1390	SRR7280904	SRR7280902	shared
vOTU_1390	SRR7280906	SRR7280899	shared
vOTU_1390	SRR7280906	SRR7280900	shared
vOTU_1390	SRR7280906	SRR7280902	shared
vOTU_1390	SRR7280903	SRR7280899	shared
vOTU_1390	SRR7280903	SRR7280900	shared
vOTU_1390	SRR7280903	SRR7280902	shared
vOTU_1393	ERR3406224	ERR3405529	shared
vOTU_1397	ERR525988	ERR525991	shared
vOTU_1397	ERR525972	ERR525975	shared
vOTU_1397	ERR526033	ERR526035	shared
vOTU_13970	ERR525788	ERR525791	shared
vOTU_1398	ERR3405024	ERR3405002	shared
vOTU_1398	SRR7281056	SRR7281050	shared
vOTU_1398	SRR7281055	SRR7281050	shared
vOTU_1398	ERR3405217	ERR3405485	shared
vOTU_13987	ERR525858	ERR525859	shared
vOTU_13991	ERR526050	ERR526051	shared
vOTU_14003	ERR3405362	ERR3405363	shared
vOTU_14100	ERR525713	ERR525716	shared
vOTU_14129	ERR525885	ERR525895	shared
vOTU_14144	ERR525818	ERR525819	shared
vOTU_14144	ERR525817	ERR525819	shared
vOTU_1416	SRR5723804	SRR5723800	shared
vOTU_14174	ERR525796	ERR525799	shared
vOTU_14182	SRR5723796	SRR5723799	shared
vOTU_14182	SRR5723796	SRR5723798	shared
vOTU_14182	ERR525726	ERR525729	shared
vOTU_14182	ERR525845	ERR525847	shared
vOTU_14182	SRR7280948	SRR7280928	shared
vOTU_14182	SRR7281064	SRR7281063	shared
vOTU_14182	SRR7281064	SRR7280883	shared
vOTU_14182	SRR7281030	SRR7281063	shared
vOTU_14182	SRR7281030	SRR7280883	shared
vOTU_14182	SRR7280970	SRR7280928	shared
vOTU_14199	SRR7280913	SRR7280908	shared
vOTU_14199	SRR7280907	SRR7280908	shared
vOTU_14199	SRR7280974	SRR7280908	shared
vOTU_14199	SRR7280916	SRR7280908	shared
vOTU_1420	ERR3404997	ERR3404983	shared
vOTU_1420	ERR525926	ERR525928	shared
vOTU_1420	ERR525933	ERR525935	shared
vOTU_1420	ERR525694	ERR525697	shared
vOTU_1420	ERR525750	ERR525753	shared
vOTU_1420	ERR525743	ERR525753	shared
vOTU_1420	SRR7281016	SRR7281015	shared
vOTU_1420	SRR7281016	SRR7281017	shared
vOTU_1420	SRR7280911	SRR7280875	shared
vOTU_1426	ERR3406021	ERR3405174	shared
vOTU_1426	ERR525688	ERR525699	shared
vOTU_14265	ERR3405054	ERR3405060	shared
vOTU_14265	ERR3405072	ERR3405060	shared
vOTU_14265	ERR3405404	ERR3405407	shared
vOTU_1427	ERR525864	ERR525867	shared
vOTU_1428	ERR3404844	ERR3404842	shared
vOTU_1428	ERR3404843	ERR3404842	shared
vOTU_14359	ERR525732	ERR525733	shared
vOTU_1436	SRR4052042	SRR4052027	shared
vOTU_1436	SRR4052042	SRR4052028	shared
vOTU_14373	ERR525912	ERR525915	shared
vOTU_144	ERR525750	ERR525753	shared
vOTU_144	ERR3404672	ERR3404666	shared
vOTU_144	ERR3404670	ERR3404666	shared
vOTU_144	ERR3406019	ERR3405972	shared
vOTU_144	SRR5723885	SRR5723886	shared
vOTU_144	SRR5723885	SRR5723887	shared
vOTU_144	ERR3405400	ERR3405403	shared
vOTU_144	ERR525817	ERR525819	shared
vOTU_144	ERR3404908	ERR3404907	shared
vOTU_144	ERR525926	ERR525928	shared
vOTU_144	ERR525743	ERR525753	shared
vOTU_144	ERR525870	ERR525871	shared
vOTU_144	ERR525882	ERR525884	shared
vOTU_144	ERR525828	ERR525831	shared
vOTU_144	ERR525989	ERR525991	shared
vOTU_144	ERR525924	ERR525928	shared
vOTU_144	ERR3404671	ERR3404666	shared
vOTU_144	ERR526052	ERR526055	shared
vOTU_144	ERR526017	ERR526019	shared
vOTU_144	SRR5274049	SRR5274058	shared
vOTU_144	ERR3406011	ERR3405380	shared
vOTU_144	ERR525811	ERR525813	shared
vOTU_144	ERR525868	ERR525871	shared
vOTU_144	ERR3404673	ERR3404666	shared
vOTU_144	ERR525940	ERR525943	shared
vOTU_144	ERR3406053	ERR3405060	shared
vOTU_144	ERR525818	ERR525819	shared
vOTU_144	ERR525816	ERR525819	shared
vOTU_144	ERR525810	ERR525813	shared
vOTU_144	ERR526008	ERR526011	shared
vOTU_144	ERR525830	ERR525831	shared
vOTU_144	ERR525927	ERR525928	shared
vOTU_144	ERR3405101	ERR3405077	shared
vOTU_144	ERR3405029	ERR3404982	shared
vOTU_144	ERR3404991	ERR3404982	shared
vOTU_144	ERR3404974	ERR3404982	shared
vOTU_144	ERR526016	ERR526019	shared
vOTU_144	ERR525846	ERR525847	shared
vOTU_144	ERR525890	ERR525893	shared
vOTU_144	SRR7281038	SRR7281041	shared
vOTU_144	SRR7281038	SRR7281040	shared
vOTU_144	ERR525833	ERR525835	shared
vOTU_144	ERR3404706	ERR3404733	shared
vOTU_144	ERR525832	ERR525835	shared
vOTU_1445	SRR7280881	SRR7280961	shared
vOTU_1445	SRR7280871	SRR7280961	shared
vOTU_1445	SRR7280874	SRR7280961	shared
vOTU_1445	ERR525925	ERR525931	shared
vOTU_1445	ERR3405187	ERR3405094	shared
vOTU_14480	ERR526032	ERR526035	shared
vOTU_14481	SRR7281064	SRR7280883	shared
vOTU_14481	SRR7281029	SRR7280883	shared
vOTU_14481	SRR7281028	SRR7280883	shared
vOTU_14498	ERR525694	ERR525697	shared
vOTU_1451	ERR525856	ERR525859	shared
vOTU_1451	ERR525857	ERR525859	shared
vOTU_1451	ERR525846	ERR525847	shared
vOTU_1451	ERR525898	ERR525901	shared
vOTU_1451	ERR525845	ERR525847	shared
vOTU_1451	ERR526008	ERR526011	shared
vOTU_1451	ERR3405070	ERR3405062	shared
vOTU_1451	SRR5273928	SRR5273930	shared
vOTU_1451	ERR3404674	ERR3404666	shared
vOTU_1451	ERR3404673	ERR3404666	shared
vOTU_1451	ERR3404672	ERR3404666	shared
vOTU_1451	ERR3404671	ERR3404666	shared
vOTU_1451	ERR3405050	ERR3405062	shared
vOTU_1451	ERR3404709	ERR3404710	shared
vOTU_1451	ERR525873	ERR525875	shared
vOTU_1451	ERR525838	ERR525839	shared
vOTU_1451	ERR525743	ERR525753	shared
vOTU_1451	ERR525926	ERR525928	shared
vOTU_1451	ERR525876	ERR525879	shared
vOTU_1451	ERR525844	ERR525847	shared
vOTU_1451	ERR3406053	ERR3405060	shared
vOTU_1451	ERR525874	ERR525875	shared
vOTU_1451	ERR525755	ERR525757	shared
vOTU_1451	ERR525927	ERR525928	shared
vOTU_1451	ERR525858	ERR525859	shared
vOTU_1451	ERR3405072	ERR3405060	shared
vOTU_1451	ERR525784	ERR525787	shared
vOTU_1451	ERR3404999	ERR3405042	shared
vOTU_1451	SRR5575424	SRR5575598	shared
vOTU_1451	SRR5575362	SRR5575598	shared
vOTU_1451	ERR3406042	ERR3405975	shared
vOTU_1451	SRR7716241	SRR7716244	shared
vOTU_1451	SRR7716236	SRR7716244	shared
vOTU_1451	ERR3405184	ERR3405092	shared
vOTU_1451	ERR525904	ERR525907	shared
vOTU_1451	ERR525872	ERR525875	shared
vOTU_1451	SRR7280970	SRR7280928	shared
vOTU_1451	SRR7280970	SRR7280951	shared
vOTU_1451	ERR3404670	ERR3404666	shared
vOTU_1451	ERR525786	ERR525787	shared
vOTU_1451	ERR525785	ERR525787	shared
vOTU_1451	SRR5274036	SRR5274032	shared
vOTU_14512	ERR3405925	ERR3405094	shared
vOTU_14515	ERR525711	ERR525712	shared
vOTU_1454	SRR5575423	SRR5575599	shared
vOTU_1454	SRR7280804	SRR7280853	shared
vOTU_1454	SRR5575363	SRR5575599	shared
vOTU_14547	ERR525902	ERR525903	shared
vOTU_14547	ERR525897	ERR525903	shared
vOTU_14547	ERR525896	ERR525903	shared
vOTU_14578	ERR525940	ERR525943	shared
vOTU_14578	ERR525864	ERR525867	shared
vOTU_14578	SRR5273998	SRR5274000	shared
vOTU_14586	SRR8942349	SRR8942350	shared
vOTU_14646	ERR525984	ERR525987	shared
vOTU_14692	ERR525950	ERR525953	shared
vOTU_14721	ERR525908	ERR525911	shared
vOTU_14727	ERR525904	ERR525907	shared
vOTU_14730	SRR7280904	SRR7280900	shared
vOTU_1476	SRR7280995	SRR7281001	shared
vOTU_1476	SRR7280994	SRR7281001	shared
vOTU_1477	ERR525709	ERR525712	shared
vOTU_1478	SRR8942349	SRR8942350	shared
vOTU_14790	ERR526014	ERR526015	shared
vOTU_148	ERR3404824	ERR3404822	shared
vOTU_148	ERR525838	ERR525839	shared
vOTU_148	ERR526070	ERR526073	shared
vOTU_148	ERR525986	ERR525987	shared
vOTU_148	ERR525785	ERR525787	shared
vOTU_148	ERR525743	ERR525753	shared
vOTU_148	ERR3405791	ERR3405263	shared
vOTU_148	ERR526005	ERR526007	shared
vOTU_148	ERR525820	ERR525823	shared
vOTU_148	ERR526004	ERR526007	shared
vOTU_148	ERR525872	ERR525875	shared
vOTU_148	ERR526050	ERR526051	shared
vOTU_148	ERR525747	ERR525751	shared
vOTU_148	ERR526045	ERR526047	shared
vOTU_148	ERR3406053	ERR3405060	shared
vOTU_148	ERR526044	ERR526047	shared
vOTU_148	ERR525762	ERR525763	shared
vOTU_148	ERR526049	ERR526051	shared
vOTU_148	ERR525784	ERR525787	shared
vOTU_148	ERR525786	ERR525787	shared
vOTU_148	ERR525829	ERR525831	shared
vOTU_148	SRR7280819	SRR7280823	shared
vOTU_148	SRR7280819	SRR7280817	shared
vOTU_148	SRR7280819	SRR7280824	shared
vOTU_148	SRR7280911	SRR7280876	shared
vOTU_148	SRR7280911	SRR7280878	shared
vOTU_148	SRR7280911	SRR7280875	shared
vOTU_148	ERR525735	ERR525737	shared
vOTU_148	SRR7280818	SRR7280823	shared
vOTU_148	SRR7280818	SRR7280817	shared
vOTU_148	SRR7280818	SRR7280824	shared
vOTU_148	ERR525707	ERR525708	shared
vOTU_148	ERR525985	ERR525987	shared
vOTU_148	SRR5273976	SRR5273975	shared
vOTU_148	ERR525714	ERR525716	shared
vOTU_148	ERR525956	ERR525959	shared
vOTU_148	ERR525960	ERR525963	shared
vOTU_148	ERR525861	ERR525863	shared
vOTU_1481	SRR8942418	SRR8942420	shared
vOTU_1481	SRR8942418	SRR8942419	shared
vOTU_14814	ERR3405170	ERR3405174	shared
vOTU_14814	ERR3405150	ERR3405174	shared
vOTU_14814	ERR3405172	ERR3405174	shared
vOTU_14814	SRR7280874	SRR7280961	shared
vOTU_14814	ERR525739	ERR525741	shared
vOTU_1482	SRR5575362	SRR5575598	shared
vOTU_1482	SRR5575424	SRR5575598	shared
vOTU_1482	ERR526054	ERR526055	shared
vOTU_1482	ERR3406249	ERR3405428	shared
vOTU_1482	ERR3405426	ERR3405428	shared
vOTU_1482	ERR3405427	ERR3405428	shared
vOTU_1482	ERR525908	ERR525911	shared
vOTU_1482	ERR525832	ERR525835	shared
vOTU_14822	ERR525730	ERR525733	shared
vOTU_1484	ERR525846	ERR525847	shared
vOTU_1484	ERR526008	ERR526011	shared
vOTU_1484	ERR526009	ERR526011	shared
vOTU_1486	SRR5723796	SRR5723798	shared
vOTU_1486	SRR5723796	SRR5723799	shared
vOTU_1487	ERR526041	ERR526043	shared
vOTU_1487	ERR3405841	ERR3405983	shared
vOTU_1487	ERR3405985	ERR3405983	shared
vOTU_1487	ERR526040	ERR526043	shared
vOTU_14889	SRR7280939	SRR7281015	shared
vOTU_14906	ERR525701	ERR525708	shared
vOTU_1492	ERR525750	ERR525753	shared
vOTU_1492	ERR525743	ERR525753	shared
vOTU_1492	ERR525742	ERR525746	shared
vOTU_1492	SRR5273974	SRR5273975	shared
vOTU_1492	SRR7281028	SRR7281063	shared
vOTU_1492	SRR7281028	SRR7280883	shared
vOTU_1492	SRR7281028	SRR7280880	shared
vOTU_1492	ERR3405765	ERR3405950	shared
vOTU_1492	ERR525833	ERR525835	shared
vOTU_1492	ERR525832	ERR525835	shared
vOTU_1494	SRR5273964	SRR5273967	shared
vOTU_1494	ERR526050	ERR526051	shared
vOTU_14940	ERR3405715	ERR3405690	shared
vOTU_14958	ERR525781	ERR525783	shared
vOTU_14958	ERR525780	ERR525783	shared
vOTU_1497	SRR7280806	SRR7280853	shared
vOTU_1497	SRR7280806	SRR7280947	shared
vOTU_1497	ERR526058	ERR526059	shared
vOTU_1497	ERR526078	ERR526079	shared
vOTU_1497	ERR526076	ERR526079	shared
vOTU_1497	ERR526014	ERR526015	shared
vOTU_1497	ERR526077	ERR526079	shared
vOTU_1499	ERR526032	ERR526035	shared
vOTU_1499	ERR525896	ERR525903	shared
vOTU_15	ERR525726	ERR525729	shared
vOTU_1500	SRR5274069	SRR5274073	shared
vOTU_1500	SRR5274068	SRR5274073	shared
vOTU_1500	SRR5274070	SRR5274073	shared
vOTU_1500	SRR7280806	SRR7280853	shared
vOTU_1501	ERR525688	ERR525699	shared
vOTU_15037	ERR3405184	ERR3405092	shared
vOTU_1505	ERR525703	ERR525706	shared
vOTU_1506	ERR525801	ERR525804	shared
vOTU_15073	ERR3405029	ERR3404982	shared
vOTU_1509	ERR525858	ERR525859	shared
vOTU_1509	ERR526018	ERR526019	shared
vOTU_1509	SRR7280975	SRR7280945	shared
vOTU_1509	SRR7280975	SRR7280944	shared
vOTU_1512	ERR3405051	ERR3405009	shared
vOTU_1513	ERR525688	ERR525699	shared
vOTU_15158	ERR525961	ERR525963	shared
vOTU_1517	ERR525913	ERR525915	shared
vOTU_1517	ERR525989	ERR525991	shared
vOTU_1517	ERR525988	ERR525991	shared
vOTU_1517	ERR525990	ERR525991	shared
vOTU_15171	ERR3405072	ERR3405060	shared
vOTU_15171	ERR3405097	ERR3405060	shared
vOTU_1519	ERR525744	ERR525746	shared
vOTU_1519	ERR526080	ERR526083	shared
vOTU_152	ERR526014	ERR526015	shared
vOTU_1521	ERR525980	ERR525983	shared
vOTU_15242	ERR3404825	ERR3404822	shared
vOTU_15248	ERR525758	ERR525759	shared
vOTU_15260	ERR525856	ERR525859	shared
vOTU_15260	ERR525857	ERR525859	shared
vOTU_15276	SRR7280948	SRR7280928	shared
vOTU_15276	SRR7280948	SRR7280949	shared
vOTU_15276	SRR7280973	SRR7280928	shared
vOTU_15276	SRR7280973	SRR7280949	shared
vOTU_15276	ERR526038	ERR526039	shared
vOTU_1529	SRR5723796	SRR5723798	shared
vOTU_1529	SRR5723796	SRR5723799	shared
vOTU_15302	ERR526013	ERR526015	shared
vOTU_1531	ERR3405184	ERR3405092	shared
vOTU_15352	ERR525800	ERR525815	shared
vOTU_15357	ERR525703	ERR525706	shared
vOTU_1546	ERR3405633	ERR3405634	shared
vOTU_15461	ERR525744	ERR525746	shared
vOTU_15470	SRR5723796	SRR5723798	shared
vOTU_15470	SRR5723796	SRR5723799	shared
vOTU_1549	ERR525803	ERR525804	shared
vOTU_1551	ERR525849	ERR525851	shared
vOTU_1555	ERR3406220	ERR3405316	shared
vOTU_15556	ERR3405262	ERR3405263	shared
vOTU_15556	ERR3405791	ERR3405263	shared
vOTU_1556	ERR525703	ERR525706	shared
vOTU_1556	ERR525704	ERR525706	shared
vOTU_1560	SRR5723877	SRR5723891	shared
vOTU_1564	ERR3405925	ERR3405094	shared
vOTU_1564	ERR3406003	ERR3405983	shared
vOTU_1564	ERR3405985	ERR3405983	shared
vOTU_1564	ERR526045	ERR526047	shared
vOTU_1564	ERR3405187	ERR3405094	shared
vOTU_1564	ERR526044	ERR526047	shared
vOTU_1565	ERR525896	ERR525903	shared
vOTU_15655	ERR525719	ERR525720	shared
vOTU_157	ERR525812	ERR525813	shared
vOTU_157	ERR525811	ERR525813	shared
vOTU_1570	SRR7280804	SRR7280854	shared
vOTU_15745	ERR526081	ERR526083	shared
vOTU_15761	ERR525992	ERR525995	shared
vOTU_15835	ERR3405072	ERR3405060	shared
vOTU_15835	ERR3405097	ERR3405060	shared
vOTU_1584	ERR525966	ERR525967	shared
vOTU_1584	ERR525965	ERR525967	shared
vOTU_1584	ERR525929	ERR525931	shared
vOTU_1584	ERR525925	ERR525931	shared
vOTU_1584	SRR5273976	SRR5273975	shared
vOTU_1584	ERR526042	ERR526043	shared
vOTU_1591	ERR3406224	ERR3405529	shared
vOTU_1591	ERR525877	ERR525879	shared
vOTU_1591	ERR525876	ERR525879	shared
vOTU_1591	ERR525694	ERR525697	shared
vOTU_15949	ERR526004	ERR526007	shared
vOTU_15949	ERR526006	ERR526007	shared
vOTU_1596	SRR5723796	SRR5723799	shared
vOTU_1596	SRR5723796	SRR5723798	shared
vOTU_1596	ERR525694	ERR525697	shared
vOTU_15986	SRR5723796	SRR5723798	shared
vOTU_15986	SRR5723796	SRR5723799	shared
vOTU_15991	ERR3405144	ERR3405485	shared
vOTU_16023	ERR3404970	ERR3404961	shared
vOTU_16023	ERR3405114	ERR3404961	shared
vOTU_16037	ERR525801	ERR525804	shared
vOTU_1606	ERR3406249	ERR3405428	shared
vOTU_1606	ERR3405427	ERR3405428	shared
vOTU_1606	ERR3405426	ERR3405428	shared
vOTU_1606	ERR3405425	ERR3405428	shared
vOTU_1606	ERR3405267	ERR3405145	shared
vOTU_1607	SRR7280912	SRR7280878	shared
vOTU_16075	SRR7281054	SRR7281052	shared
vOTU_16075	SRR7281054	SRR7281050	shared
vOTU_16092	ERR3404992	ERR3405117	shared
vOTU_16110	ERR525950	ERR525953	shared
vOTU_16115	ERR525703	ERR525706	shared
vOTU_1615	ERR3406008	ERR3405737	shared
vOTU_1615	SRR7280818	SRR7280823	shared
vOTU_1615	SRR7280818	SRR7280824	shared
vOTU_1615	ERR525713	ERR525716	shared
vOTU_1615	SRR5723876	SRR5723891	shared
vOTU_16181	ERR3405668	ERR3405675	shared
vOTU_16181	ERR3405667	ERR3405675	shared
vOTU_16182	ERR525812	ERR525813	shared
vOTU_162	SRR7280871	SRR7280961	shared
vOTU_162	SRR7280881	SRR7280961	shared
vOTU_162	SRR7280874	SRR7280961	shared
vOTU_162	SRR7280872	SRR7280961	shared
vOTU_16208	ERR525838	ERR525839	shared
vOTU_16217	ERR525982	ERR525983	shared
vOTU_16274	ERR525916	ERR525919	shared
vOTU_1631	ERR525747	ERR525751	shared
vOTU_1631	ERR525748	ERR525751	shared
vOTU_16356	SRR7281054	SRR7281052	shared
vOTU_16356	SRR7281055	SRR7281052	shared
vOTU_16356	SRR7281056	SRR7281052	shared
vOTU_1642	ERR525917	ERR525919	shared
vOTU_1642	ERR3405217	ERR3405485	shared
vOTU_1642	ERR3405144	ERR3405485	shared
vOTU_1642	ERR525838	ERR525839	shared
vOTU_1642	ERR3405406	ERR3405407	shared
vOTU_1642	ERR3405405	ERR3405407	shared
vOTU_1642	ERR3405404	ERR3405407	shared
vOTU_1642	ERR3405773	ERR3405950	shared
vOTU_1642	ERR3405528	ERR3405529	shared
vOTU_1642	ERR3404974	ERR3404982	shared
vOTU_1642	ERR3406045	ERR3405976	shared
vOTU_1642	ERR3406043	ERR3405976	shared
vOTU_1642	ERR3405673	ERR3405702	shared
vOTU_1642	SRR5723823	SRR5723832	shared
vOTU_1642	SRR7280804	SRR7280854	shared
vOTU_1642	SRR7280805	SRR7280854	shared
vOTU_1642	SRR7281028	SRR7280880	shared
vOTU_1642	ERR3406244	ERR3405461	shared
vOTU_1642	ERR3405945	ERR3405974	shared
vOTU_1642	ERR525944	ERR525955	shared
vOTU_1642	ERR3405526	ERR3405529	shared
vOTU_1642	ERR525802	ERR525804	shared
vOTU_1642	ERR525885	ERR525895	shared
vOTU_1642	ERR3405990	ERR3405967	shared
vOTU_1642	SRR5274053	SRR5274058	shared
vOTU_1642	ERR3405484	ERR3405485	shared
vOTU_1642	ERR525744	ERR525746	shared
vOTU_1642	ERR3406224	ERR3405529	shared
vOTU_1642	ERR526037	ERR526039	shared
vOTU_1642	ERR525876	ERR525879	shared
vOTU_1642	ERR526069	ERR526075	shared
vOTU_1642	SRR7281064	SRR7280880	shared
vOTU_1642	SRR8942431	SRR8942432	shared
vOTU_1642	SRR5274051	SRR5274058	shared
vOTU_1642	SRR7280905	SRR7280900	shared
vOTU_1642	SRR7280905	SRR7280899	shared
vOTU_1642	SRR7281067	SRR7280900	shared
vOTU_1642	SRR7281067	SRR7280899	shared
vOTU_1642	SRR5274054	SRR5274058	shared
vOTU_1642	SRR5274050	SRR5274058	shared
vOTU_1642	ERR3406019	ERR3405972	shared
vOTU_1642	ERR525942	ERR525943	shared
vOTU_1642	ERR525941	ERR525943	shared
vOTU_1642	ERR526074	ERR526075	shared
vOTU_1642	ERR526081	ERR526083	shared
vOTU_1642	ERR3404991	ERR3404982	shared
vOTU_1642	SRR7280904	SRR7280900	shared
vOTU_1642	SRR7280904	SRR7280899	shared
vOTU_1642	SRR7280906	SRR7280900	shared
vOTU_1642	SRR7280906	SRR7280899	shared
vOTU_1642	ERR3405993	ERR3405738	shared
vOTU_1642	SRR7281030	SRR7280880	shared
vOTU_1642	ERR525992	ERR525995	shared
vOTU_1642	ERR525954	ERR525955	shared
vOTU_1642	ERR525949	ERR525955	shared
vOTU_1642	SRR8942360	SRR8942363	shared
vOTU_1642	ERR525803	ERR525804	shared
vOTU_1642	ERR3405877	ERR3405982	shared
vOTU_1642	ERR3406232	ERR3405545	shared
vOTU_1642	ERR3406003	ERR3405983	shared
vOTU_1642	ERR525936	ERR525939	shared
vOTU_1642	ERR525989	ERR525991	shared
vOTU_1642	SRR7280903	SRR7280900	shared
vOTU_1642	SRR7280903	SRR7280899	shared
vOTU_1642	ERR3405992	ERR3405471	shared
vOTU_1642	ERR3405879	ERR3405478	shared
vOTU_1642	ERR3406220	ERR3405316	shared
vOTU_1642	ERR3404997	ERR3404983	shared
vOTU_1642	ERR3405878	ERR3405946	shared
vOTU_1642	ERR525916	ERR525919	shared
vOTU_1642	SRR7281029	SRR7280880	shared
vOTU_1642	ERR525877	ERR525879	shared
vOTU_1642	SRR5274049	SRR5274058	shared
vOTU_1642	ERR526068	ERR526075	shared
vOTU_1642	ERR3405985	ERR3405983	shared
vOTU_1642	ERR525812	ERR525813	shared
vOTU_1642	ERR525880	ERR525895	shared
vOTU_1642	ERR525704	ERR525706	shared
vOTU_1642	ERR525742	ERR525746	shared
vOTU_1642	ERR3405032	ERR3405015	shared
vOTU_1642	ERR526038	ERR526039	shared
vOTU_1642	ERR3405435	ERR3405436	shared
vOTU_1642	ERR3405434	ERR3405436	shared
vOTU_1642	ERR3405433	ERR3405436	shared
vOTU_1642	ERR3405841	ERR3405983	shared
vOTU_1642	ERR3405097	ERR3405060	shared
vOTU_1642	ERR525750	ERR525753	shared
vOTU_16430	ERR3406008	ERR3405737	shared
vOTU_16480	ERR525974	ERR525975	shared
vOTU_16528	SRR7280950	SRR7280949	shared
vOTU_16538	ERR3406045	ERR3405976	shared
vOTU_16538	ERR3406043	ERR3405976	shared
vOTU_16580	ERR3405439	ERR3405440	shared
vOTU_1659	ERR525876	ERR525879	shared
vOTU_16631	ERR3405400	ERR3405403	shared
vOTU_16636	ERR525713	ERR525716	shared
vOTU_16668	ERR3405032	ERR3405015	shared
vOTU_16800	SRR7716241	SRR7716244	shared
vOTU_16800	SRR7716236	SRR7716244	shared
vOTU_16835	ERR525880	ERR525895	shared
vOTU_1684	SRR7281038	SRR7281035	shared
vOTU_16852	SRR7280805	SRR7280947	shared
vOTU_16852	SRR7280805	SRR7280853	shared
vOTU_1686	ERR526050	ERR526051	shared
vOTU_1690	ERR3405809	ERR3405967	shared
vOTU_1690	ERR3405792	ERR3405967	shared
vOTU_1690	ERR525902	ERR525903	shared
vOTU_1690	ERR525897	ERR525903	shared
vOTU_1690	ERR525758	ERR525759	shared
vOTU_1690	ERR3405072	ERR3405060	shared
vOTU_1690	ERR3406244	ERR3405461	shared
vOTU_1690	ERR525838	ERR525839	shared
vOTU_1690	SRR5273956	SRR5273954	shared
vOTU_1690	ERR3405034	ERR3405012	shared
vOTU_1690	ERR3405001	ERR3405012	shared
vOTU_1690	ERR525802	ERR525804	shared
vOTU_1690	ERR3406053	ERR3405060	shared
vOTU_1690	ERR525744	ERR525746	shared
vOTU_1690	ERR3405673	ERR3405702	shared
vOTU_1690	ERR525745	ERR525746	shared
vOTU_1690	ERR3405990	ERR3405967	shared
vOTU_1690	ERR525944	ERR525955	shared
vOTU_1690	ERR525811	ERR525813	shared
vOTU_1690	ERR525705	ERR525706	shared
vOTU_1690	SRR7280903	SRR7280899	shared
vOTU_1692	ERR526050	ERR526051	shared
vOTU_16925	ERR526052	ERR526055	shared
vOTU_16925	ERR525776	ERR525779	shared
vOTU_16925	ERR525852	ERR525855	shared
vOTU_16925	ERR525940	ERR525943	shared
vOTU_16927	ERR525792	ERR525795	shared
vOTU_16928	SRR5723828	SRR5723827	shared
vOTU_16928	SRR5723828	SRR5723826	shared
vOTU_16928	ERR3405945	ERR3405974	shared
vOTU_16928	ERR3404970	ERR3404961	shared
vOTU_16928	ERR3406042	ERR3405975	shared
vOTU_16928	ERR3406038	ERR3405975	shared
vOTU_16928	ERR3405823	ERR3405975	shared
vOTU_16928	ERR3405114	ERR3404961	shared
vOTU_16928	SRR5723847	SRR5723849	shared
vOTU_16928	SRR5723847	SRR5723848	shared
vOTU_1696	ERR526070	ERR526073	shared
vOTU_16975	ERR525876	ERR525879	shared
vOTU_16987	ERR526046	ERR526047	shared
vOTU_1705	ERR525868	ERR525871	shared
vOTU_17055	SRR7281056	SRR7281052	shared
vOTU_17055	ERR525786	ERR525787	shared
vOTU_17055	ERR525785	ERR525787	shared
vOTU_17059	SRR4052039	SRR4052025	shared
vOTU_17059	SRR4052038	SRR4052025	shared
vOTU_17059	SRR8942418	SRR8942420	shared
vOTU_17059	ERR526018	ERR526019	shared
vOTU_17059	ERR526017	ERR526019	shared
vOTU_17102	ERR526077	ERR526079	shared
vOTU_1712	ERR3404711	ERR3404713	shared
vOTU_17121	SRR7281028	SRR7280883	shared
vOTU_17140	ERR3405528	ERR3405529	shared
vOTU_17140	ERR3405526	ERR3405529	shared
vOTU_1716	SRR7280975	SRR7280944	shared
vOTU_1716	SRR7280975	SRR7280945	shared
vOTU_1716	SRR7280964	SRR7280944	shared
vOTU_1716	SRR7280964	SRR7280945	shared
vOTU_1716	SRR7280941	SRR7280944	shared
vOTU_1716	SRR7280941	SRR7280945	shared
vOTU_1716	SRR7280917	SRR7280944	shared
vOTU_1716	SRR7280917	SRR7280945	shared
vOTU_1716	ERR525702	ERR525708	shared
vOTU_1716	ERR525701	ERR525708	shared
vOTU_1721	ERR525896	ERR525903	shared
vOTU_17246	ERR3405000	ERR3404962	shared
vOTU_17257	ERR3405072	ERR3405060	shared
vOTU_1726	ERR3405315	ERR3405316	shared
vOTU_17272	ERR525803	ERR525804	shared
vOTU_17272	ERR525802	ERR525804	shared
vOTU_173	ERR525912	ERR525915	shared
vOTU_173	ERR3406036	ERR3405415	shared
vOTU_1734	ERR525824	ERR525827	shared
vOTU_1734	ERR525826	ERR525827	shared
vOTU_17359	ERR525828	ERR525831	shared
vOTU_1737	SRR7281003	SRR7280999	shared
vOTU_1737	ERR525820	ERR525823	shared
vOTU_1738	ERR525724	ERR525725	shared
vOTU_1738	ERR525723	ERR525725	shared
vOTU_1738	ERR525722	ERR525725	shared
vOTU_1738	ERR525929	ERR525931	shared
vOTU_1738	ERR526054	ERR526055	shared
vOTU_1738	SRR5575411	SRR5575599	shared
vOTU_17419	ERR526014	ERR526015	shared
vOTU_1742	ERR525774	ERR525775	shared
vOTU_1742	ERR526069	ERR526075	shared
vOTU_1742	ERR525773	ERR525775	shared
vOTU_1742	ERR526068	ERR526075	shared
vOTU_1743	ERR3405072	ERR3405060	shared
vOTU_17433	ERR525810	ERR525813	shared
vOTU_17433	ERR525811	ERR525813	shared
vOTU_17468	ERR525880	ERR525895	shared
vOTU_17495	ERR525849	ERR525851	shared
vOTU_17538	ERR525743	ERR525753	shared
vOTU_1754	SRR7280916	SRR7280910	shared
vOTU_1757	ERR525801	ERR525804	shared
vOTU_1757	ERR525735	ERR525737	shared
vOTU_1757	ERR3405360	ERR3405363	shared
vOTU_1757	ERR525968	ERR525971	shared
vOTU_1757	ERR525703	ERR525706	shared
vOTU_1757	ERR3405362	ERR3405363	shared
vOTU_1763	ERR525857	ERR525859	shared
vOTU_1763	ERR525858	ERR525859	shared
vOTU_17636	ERR525996	ERR525999	shared
vOTU_17636	ERR525876	ERR525879	shared
vOTU_17636	ERR525896	ERR525903	shared
vOTU_17638	SRR7281028	SRR7280883	shared
vOTU_17679	SRR7280948	SRR7280951	shared
vOTU_17679	SRR7280948	SRR7280949	shared
vOTU_17699	SRR7716236	SRR7716244	shared
vOTU_1770	ERR525925	ERR525931	shared
vOTU_1770	ERR525929	ERR525931	shared
vOTU_1772	ERR525932	ERR525935	shared
vOTU_1772	ERR525933	ERR525935	shared
vOTU_17724	ERR525821	ERR525823	shared
vOTU_17724	ERR525820	ERR525823	shared
vOTU_17731	ERR526045	ERR526047	shared
vOTU_17802	ERR525992	ERR525995	shared
vOTU_17842	ERR525828	ERR525831	shared
vOTU_1786	ERR525933	ERR525935	shared
vOTU_1789	ERR525849	ERR525851	shared
vOTU_1789	ERR525726	ERR525729	shared
vOTU_1789	ERR3405057	ERR3405063	shared
vOTU_17934	ERR525698	ERR525699	shared
vOTU_17934	ERR525693	ERR525699	shared
vOTU_17966	ERR525996	ERR525999	shared
vOTU_17976	ERR525857	ERR525859	shared
vOTU_17976	ERR525858	ERR525859	shared
vOTU_18	ERR525885	ERR525895	shared
vOTU_18	ERR525880	ERR525895	shared
vOTU_1800	ERR526076	ERR526079	shared
vOTU_1800	ERR526077	ERR526079	shared
vOTU_18025	ERR525852	ERR525855	shared
vOTU_18131	ERR526050	ERR526051	shared
vOTU_18139	ERR3405406	ERR3405407	shared
vOTU_18139	ERR3405405	ERR3405407	shared
vOTU_18139	ERR3405404	ERR3405407	shared
vOTU_18154	ERR3405101	ERR3405077	shared
vOTU_18154	ERR3405080	ERR3405077	shared
vOTU_18154	ERR3405079	ERR3405077	shared
vOTU_1817	ERR526004	ERR526007	shared
vOTU_1820	ERR525711	ERR525712	shared
vOTU_1820	ERR3405072	ERR3405060	shared
vOTU_18258	SRR5723874	SRR5723872	shared
vOTU_1826	ERR3405864	ERR3405263	shared
vOTU_1826	ERR525880	ERR525895	shared
vOTU_1826	ERR525885	ERR525895	shared
vOTU_1828	ERR3405361	ERR3405363	shared
vOTU_1828	ERR3405858	ERR3405363	shared
vOTU_1828	ERR3405360	ERR3405363	shared
vOTU_1828	ERR3406042	ERR3405975	shared
vOTU_183	ERR3405027	ERR3405018	shared
vOTU_18317	SRR8942418	SRR8942419	shared
vOTU_18317	SRR8942418	SRR8942420	shared
vOTU_18367	ERR525774	ERR525775	shared
vOTU_18378	ERR525876	ERR525879	shared
vOTU_184	ERR525973	ERR525975	shared
vOTU_184	ERR525972	ERR525975	shared
vOTU_184	ERR525717	ERR525720	shared
vOTU_1840	ERR525703	ERR525706	shared
vOTU_1840	ERR525912	ERR525915	shared
vOTU_18419	ERR525881	ERR525884	shared
vOTU_1842	ERR3404991	ERR3404982	shared
vOTU_1842	ERR3404974	ERR3404982	shared
vOTU_1842	ERR3405029	ERR3404982	shared
vOTU_18479	ERR525905	ERR525907	shared
vOTU_1848	SRR7280916	SRR7280910	shared
vOTU_1848	SRR7280974	SRR7280910	shared
vOTU_1853	ERR525886	ERR525889	shared
vOTU_1853	ERR526050	ERR526051	shared
vOTU_1854	ERR3406235	ERR3405741	shared
vOTU_1854	ERR3405661	ERR3405741	shared
vOTU_1854	ERR3404678	ERR3404668	shared
vOTU_1854	ERR3404677	ERR3404668	shared
vOTU_1854	ERR3404676	ERR3404668	shared
vOTU_1854	ERR525974	ERR525975	shared
vOTU_1861	ERR3404676	ERR3404668	shared
vOTU_1861	ERR525800	ERR525815	shared
vOTU_1861	SRR7280912	SRR7280878	shared
vOTU_1861	SRR7280912	SRR7280875	shared
vOTU_18626	ERR525866	ERR525867	shared
vOTU_18630	ERR525818	ERR525819	shared
vOTU_18630	ERR525816	ERR525819	shared
vOTU_1865	ERR526049	ERR526051	shared
vOTU_1865	ERR526048	ERR526051	shared
vOTU_1865	SRR7280911	SRR7280878	shared
vOTU_1865	SRR7280911	SRR7280875	shared
vOTU_1865	SRR7280911	SRR7280876	shared
vOTU_1865	ERR3405051	ERR3405009	shared
vOTU_1865	ERR3405033	ERR3405009	shared
vOTU_1865	SRR7280912	SRR7280878	shared
vOTU_1865	SRR7280912	SRR7280875	shared
vOTU_1865	SRR7280912	SRR7280876	shared
vOTU_1865	ERR525846	ERR525847	shared
vOTU_1865	ERR525845	ERR525847	shared
vOTU_1865	ERR525750	ERR525753	shared
vOTU_1865	ERR525743	ERR525753	shared
vOTU_1865	SRR7281016	SRR7281015	shared
vOTU_1865	SRR7281016	SRR7281017	shared
vOTU_1865	ERR525844	ERR525847	shared
vOTU_1865	ERR526050	ERR526051	shared
vOTU_18665	ERR526080	ERR526083	shared
vOTU_18665	ERR526061	ERR526063	shared
vOTU_1872	ERR525857	ERR525859	shared
vOTU_1872	ERR525845	ERR525847	shared
vOTU_1872	SRR7280804	SRR7280947	shared
vOTU_1872	SRR7280804	SRR7280853	shared
vOTU_1872	ERR3405024	ERR3405002	shared
vOTU_1872	SRR7280806	SRR7280947	shared
vOTU_1872	SRR7280806	SRR7280853	shared
vOTU_18722	ERR525902	ERR525903	shared
vOTU_18722	ERR525897	ERR525903	shared
vOTU_18729	SRR5575362	SRR5575598	shared
vOTU_18729	SRR5575424	SRR5575598	shared
vOTU_18832	ERR3405841	ERR3405983	shared
vOTU_1884	SRR7281039	SRR7281040	shared
vOTU_1884	SRR7281039	SRR7281035	shared
vOTU_1884	SRR7281038	SRR7281040	shared
vOTU_1884	SRR7281038	SRR7281035	shared
vOTU_1884	ERR525881	ERR525884	shared
vOTU_1884	ERR525707	ERR525708	shared
vOTU_1884	ERR525986	ERR525987	shared
vOTU_1884	ERR526066	ERR526067	shared
vOTU_1884	ERR525758	ERR525759	shared
vOTU_1884	ERR525788	ERR525791	shared
vOTU_1884	ERR525800	ERR525815	shared
vOTU_1884	ERR525790	ERR525791	shared
vOTU_1884	ERR525789	ERR525791	shared
vOTU_1884	SRR7280871	SRR7280961	shared
vOTU_1884	SRR7280871	SRR7280960	shared
vOTU_1884	ERR526044	ERR526047	shared
vOTU_1884	ERR525984	ERR525987	shared
vOTU_1884	ERR525848	ERR525851	shared
vOTU_1884	ERR525849	ERR525851	shared
vOTU_1884	ERR526065	ERR526067	shared
vOTU_1884	ERR525927	ERR525928	shared
vOTU_1884	ERR525926	ERR525928	shared
vOTU_1884	ERR525924	ERR525928	shared
vOTU_1884	ERR525752	ERR525753	shared
vOTU_1884	SRR7280881	SRR7280961	shared
vOTU_1884	SRR7280881	SRR7280960	shared
vOTU_1884	SRR7280874	SRR7280961	shared
vOTU_1884	SRR7280874	SRR7280960	shared
vOTU_1884	ERR525906	ERR525907	shared
vOTU_1884	ERR525905	ERR525907	shared
vOTU_1884	ERR525816	ERR525819	shared
vOTU_1884	ERR525750	ERR525753	shared
vOTU_1884	ERR525985	ERR525987	shared
vOTU_1884	ERR3405072	ERR3405060	shared
vOTU_1884	ERR525780	ERR525783	shared
vOTU_1884	ERR525904	ERR525907	shared
vOTU_1884	ERR525833	ERR525835	shared
vOTU_1884	ERR525747	ERR525751	shared
vOTU_1884	ERR525743	ERR525753	shared
vOTU_1884	ERR525832	ERR525835	shared
vOTU_1884	ERR525748	ERR525751	shared
vOTU_1884	ERR525812	ERR525813	shared
vOTU_1884	ERR3404674	ERR3404666	shared
vOTU_1894	ERR525764	ERR525767	shared
vOTU_1894	SRR4052042	SRR4052027	shared
vOTU_1894	ERR525749	ERR525751	shared
vOTU_1899	ERR3405703	ERR3405683	shared
vOTU_19071	ERR526050	ERR526051	shared
vOTU_1909	ERR526053	ERR526055	shared
vOTU_1909	ERR526054	ERR526055	shared
vOTU_19108	ERR3404670	ERR3404666	shared
vOTU_19122	ERR525755	ERR525757	shared
vOTU_1913	ERR525745	ERR525746	shared
vOTU_1913	ERR525744	ERR525746	shared
vOTU_1913	ERR525742	ERR525746	shared
vOTU_19130	SRR7281030	SRR7280880	shared
vOTU_19130	SRR7281030	SRR7280883	shared
vOTU_1915	ERR525688	ERR525699	shared
vOTU_19197	ERR3404740	ERR3404741	shared
vOTU_1925	SRR7280903	SRR7280899	shared
vOTU_1925	SRR7280906	SRR7280899	shared
vOTU_1925	SRR7280905	SRR7280899	shared
vOTU_1925	SRR7280904	SRR7280899	shared
vOTU_1925	SRR7281067	SRR7280899	shared
vOTU_1925	ERR525838	ERR525839	shared
vOTU_1925	ERR525744	ERR525746	shared
vOTU_1926	SRR5273941	SRR5273938	shared
vOTU_1926	SRR5273933	SRR5273938	shared
vOTU_1926	ERR526052	ERR526055	shared
vOTU_1926	ERR526053	ERR526055	shared
vOTU_1926	ERR3406081	ERR3405063	shared
vOTU_1926	ERR3405057	ERR3405063	shared
vOTU_1926	SRR7281058	SRR7280884	shared
vOTU_1926	ERR525818	ERR525819	shared
vOTU_1926	SRR7281057	SRR7280884	shared
vOTU_1926	SRR7281046	SRR7280884	shared
vOTU_1926	ERR525694	ERR525697	shared
vOTU_1926	ERR525817	ERR525819	shared
vOTU_1926	ERR525816	ERR525819	shared
vOTU_1929	ERR525801	ERR525804	shared
vOTU_1933	ERR525992	ERR525995	shared
vOTU_19335	ERR3406014	ERR3405296	shared
vOTU_19335	ERR3406254	ERR3405692	shared
vOTU_19335	SRR5723839	SRR5723837	shared
vOTU_19335	SRR5723839	SRR5723836	shared
vOTU_19335	ERR3404844	ERR3404842	shared
vOTU_19335	ERR3404843	ERR3404842	shared
vOTU_19335	ERR3404706	ERR3404733	shared
vOTU_19335	ERR3406235	ERR3405741	shared
vOTU_1936	ERR3405642	ERR3405634	shared
vOTU_1936	ERR3406258	ERR3405634	shared
vOTU_1936	ERR525878	ERR525879	shared
vOTU_1936	ERR525877	ERR525879	shared
vOTU_1937	ERR3405024	ERR3405002	shared
vOTU_1937	SRR7281056	SRR7281052	shared
vOTU_1937	SRR7281049	SRR7281052	shared
vOTU_194	SRR5273964	SRR5273967	shared
vOTU_19409	SRR7281014	SRR7281015	shared
vOTU_19436	ERR525710	ERR525712	shared
vOTU_1944	ERR526046	ERR526047	shared
vOTU_1944	ERR526045	ERR526047	shared
vOTU_1944	ERR526044	ERR526047	shared
vOTU_19481	ERR525747	ERR525751	shared
vOTU_19481	SRR7281049	SRR7281052	shared
vOTU_19481	ERR525869	ERR525871	shared
vOTU_1950	SRR7280870	SRR7280860	shared
vOTU_1950	SRR7280868	SRR7280860	shared
vOTU_1952	SRR7280957	SRR7280954	shared
vOTU_1952	ERR3404722	ERR3404723	shared
vOTU_1952	SRR8942377	SRR8942378	shared
vOTU_1952	ERR3404706	ERR3404733	shared
vOTU_1952	SRR5723863	SRR5723871	shared
vOTU_1952	ERR3405858	ERR3405363	shared
vOTU_1952	ERR3405362	ERR3405363	shared
vOTU_1952	ERR3405360	ERR3405363	shared
vOTU_1952	ERR3405361	ERR3405363	shared
vOTU_1952	SRR5723862	SRR5723871	shared
vOTU_1952	ERR3405393	ERR3405318	shared
vOTU_1952	ERR3405317	ERR3405318	shared
vOTU_1952	ERR3404740	ERR3404741	shared
vOTU_1962	ERR525717	ERR525720	shared
vOTU_1962	ERR525719	ERR525720	shared
vOTU_1962	ERR525718	ERR525720	shared
vOTU_19626	ERR525707	ERR525708	shared
vOTU_1970	SRR7280805	SRR7280854	shared
vOTU_1970	SRR7280805	SRR7280853	shared
vOTU_1970	SRR7280805	SRR7280947	shared
vOTU_1970	SRR7280804	SRR7280854	shared
vOTU_1970	SRR7280804	SRR7280853	shared
vOTU_1970	SRR7280804	SRR7280947	shared
vOTU_1970	ERR3406008	ERR3405737	shared
vOTU_1975	ERR3404706	ERR3404733	shared
vOTU_1975	ERR3405985	ERR3405983	shared
vOTU_1975	ERR3405841	ERR3405983	shared
vOTU_1975	ERR526053	ERR526055	shared
vOTU_1975	ERR526036	ERR526039	shared
vOTU_1975	ERR526037	ERR526039	shared
vOTU_1975	ERR525693	ERR525699	shared
vOTU_1975	ERR3404844	ERR3404842	shared
vOTU_1975	ERR3404843	ERR3404842	shared
vOTU_1975	ERR525750	ERR525753	shared
vOTU_1975	ERR3404735	ERR3404736	shared
vOTU_1975	ERR3404825	ERR3404822	shared
vOTU_1975	ERR3404824	ERR3404822	shared
vOTU_1975	ERR3404823	ERR3404822	shared
vOTU_1975	ERR525710	ERR525712	shared
vOTU_1975	ERR526038	ERR526039	shared
vOTU_1977	ERR3406008	ERR3405737	shared
vOTU_1977	ERR3405654	ERR3405737	shared
vOTU_1978	SRR5723875	SRR5723873	shared
vOTU_1978	SRR5723874	SRR5723873	shared
vOTU_1978	ERR525803	ERR525804	shared
vOTU_1978	ERR525802	ERR525804	shared
vOTU_1978	ERR525993	ERR525995	shared
vOTU_198	ERR3405985	ERR3405983	shared
vOTU_198	ERR3405841	ERR3405983	shared
vOTU_198	ERR3406263	ERR3405694	shared
vOTU_198	ERR3405032	ERR3405015	shared
vOTU_198	ERR3406220	ERR3405316	shared
vOTU_19810	SRR7281056	SRR7281052	shared
vOTU_19810	SRR7281049	SRR7281052	shared
vOTU_19813	ERR526024	ERR526027	shared
vOTU_1982	ERR525812	ERR525813	shared
vOTU_1982	ERR525936	ERR525939	shared
vOTU_1982	ERR3405879	ERR3405478	shared
vOTU_1983	ERR525800	ERR525815	shared
vOTU_1985	ERR3404908	ERR3404907	shared
vOTU_19904	ERR525700	ERR525759	shared
vOTU_1994	ERR3406008	ERR3405737	shared
vOTU_1994	ERR526076	ERR526079	shared
vOTU_1994	ERR526077	ERR526079	shared
vOTU_1999	ERR525914	ERR525915	shared
vOTU_1999	ERR3404632	ERR3404664	shared
vOTU_1999	ERR3404629	ERR3404664	shared
vOTU_19995	ERR526080	ERR526083	shared
vOTU_200	ERR525801	ERR525804	shared
vOTU_200	ERR525912	ERR525915	shared
vOTU_200	ERR525913	ERR525915	shared
vOTU_200	SRR5575565	SRR5575605	shared
vOTU_200	SRR5575360	SRR5575605	shared
vOTU_200	SRR7281044	SRR7281035	shared
vOTU_200	SRR7281044	SRR7281040	shared
vOTU_200	SRR7281044	SRR7281041	shared
vOTU_200	ERR3404711	ERR3404713	shared
vOTU_200	ERR525925	ERR525931	shared
vOTU_200	ERR525929	ERR525931	shared
vOTU_200	SRR7281038	SRR7281035	shared
vOTU_200	SRR7281038	SRR7281040	shared
vOTU_200	SRR7281038	SRR7281041	shared
vOTU_200	ERR525724	ERR525725	shared
vOTU_200	ERR525723	ERR525725	shared
vOTU_200	ERR525722	ERR525725	shared
vOTU_200	ERR525790	ERR525791	shared
vOTU_200	ERR525788	ERR525791	shared
vOTU_200	ERR525829	ERR525831	shared
vOTU_200	ERR525789	ERR525791	shared
vOTU_200	ERR525854	ERR525855	shared
vOTU_200	ERR525853	ERR525855	shared
vOTU_200	SRR7280868	SRR7280860	shared
vOTU_200	SRR7280868	SRR7280861	shared
vOTU_200	SRR7280867	SRR7280860	shared
vOTU_200	SRR7280867	SRR7280861	shared
vOTU_200	ERR525865	ERR525867	shared
vOTU_200	ERR525910	ERR525911	shared
vOTU_200	ERR525909	ERR525911	shared
vOTU_200	ERR525908	ERR525911	shared
vOTU_200	SRR5274070	SRR5274073	shared
vOTU_200	ERR525736	ERR525737	shared
vOTU_200	ERR526018	ERR526019	shared
vOTU_200	ERR526000	ERR526003	shared
vOTU_200	ERR3404735	ERR3404736	shared
vOTU_200	SRR7280870	SRR7280860	shared
vOTU_200	SRR7280870	SRR7280861	shared
vOTU_200	ERR3405051	ERR3405009	shared
vOTU_200	ERR3405033	ERR3405009	shared
vOTU_200	ERR525857	ERR525859	shared
vOTU_200	ERR526013	ERR526015	shared
vOTU_200	ERR3406057	ERR3405299	shared
vOTU_200	ERR3405376	ERR3405299	shared
vOTU_200	SRR7281039	SRR7281035	shared
vOTU_200	SRR7281039	SRR7281040	shared
vOTU_200	SRR7281039	SRR7281041	shared
vOTU_200	ERR3405184	ERR3405092	shared
vOTU_200	ERR525713	ERR525716	shared
vOTU_200	ERR525868	ERR525871	shared
vOTU_200	ERR526080	ERR526083	shared
vOTU_200	ERR3404688	ERR3404721	shared
vOTU_200	ERR525844	ERR525847	shared
vOTU_200	SRR7281045	SRR7281035	shared
vOTU_200	SRR7281045	SRR7281040	shared
vOTU_200	SRR7281045	SRR7281041	shared
vOTU_200	ERR526077	ERR526079	shared
vOTU_200	ERR526076	ERR526079	shared
vOTU_200	ERR525866	ERR525867	shared
vOTU_200	ERR3404712	ERR3404713	shared
vOTU_200	ERR525828	ERR525831	shared
vOTU_200	SRR5273886	SRR5273882	shared
vOTU_200	ERR525703	ERR525706	shared
vOTU_200	ERR525846	ERR525847	shared
vOTU_200	ERR525704	ERR525706	shared
vOTU_200	ERR525705	ERR525706	shared
vOTU_200	SRR7280881	SRR7280960	shared
vOTU_200	SRR7280881	SRR7280882	shared
vOTU_200	SRR7280881	SRR7280961	shared
vOTU_200	SRR7280874	SRR7280960	shared
vOTU_200	SRR7280874	SRR7280882	shared
vOTU_200	SRR7280874	SRR7280961	shared
vOTU_200	SRR7280871	SRR7280960	shared
vOTU_200	SRR7280871	SRR7280882	shared
vOTU_200	SRR7280871	SRR7280961	shared
vOTU_200	SRR7281056	SRR7281050	shared
vOTU_200	SRR7281056	SRR7281052	shared
vOTU_200	SRR7281049	SRR7281050	shared
vOTU_200	SRR7281049	SRR7281052	shared
vOTU_200	ERR525764	ERR525767	shared
vOTU_200	SRR7280858	SRR7281065	shared
vOTU_200	SRR7280858	SRR7280852	shared
vOTU_200	SRR7280858	SRR7281068	shared
vOTU_200	ERR3405590	ERR3405744	shared
vOTU_200	ERR525734	ERR525737	shared
vOTU_200	SRR7280904	SRR7280899	shared
vOTU_200	SRR7280904	SRR7280900	shared
vOTU_200	SRR7280904	SRR7280902	shared
vOTU_200	SRR7280987	SRR7280998	shared
vOTU_200	SRR7280987	SRR7280999	shared
vOTU_200	SRR7280987	SRR7280988	shared
vOTU_200	ERR3405401	ERR3405403	shared
vOTU_200	ERR525905	ERR525907	shared
vOTU_200	ERR525984	ERR525987	shared
vOTU_200	SRR7280806	SRR7280853	shared
vOTU_200	SRR7280806	SRR7280947	shared
vOTU_200	SRR7280806	SRR7280854	shared
vOTU_200	ERR525858	ERR525859	shared
vOTU_200	ERR525850	ERR525851	shared
vOTU_200	ERR525694	ERR525697	shared
vOTU_200	ERR525838	ERR525839	shared
vOTU_200	ERR525832	ERR525835	shared
vOTU_200	ERR525881	ERR525884	shared
vOTU_200	ERR525747	ERR525751	shared
vOTU_200	SRR7280804	SRR7280853	shared
vOTU_200	SRR7280804	SRR7280947	shared
vOTU_200	SRR7280804	SRR7280854	shared
vOTU_200	ERR526060	ERR526063	shared
vOTU_200	ERR525974	ERR525975	shared
vOTU_200	ERR525972	ERR525975	shared
vOTU_200	ERR525940	ERR525943	shared
vOTU_200	ERR525776	ERR525779	shared
vOTU_200	ERR525707	ERR525708	shared
vOTU_200	ERR526066	ERR526067	shared
vOTU_200	ERR526065	ERR526067	shared
vOTU_200	ERR526064	ERR526067	shared
vOTU_200	ERR3405791	ERR3405263	shared
vOTU_200	ERR3405262	ERR3405263	shared
vOTU_200	SRR5723820	SRR5723818	shared
vOTU_200	SRR5723820	SRR5723819	shared
vOTU_200	ERR3405402	ERR3405403	shared
vOTU_200	ERR3406224	ERR3405529	shared
vOTU_200	SRR7280905	SRR7280899	shared
vOTU_200	SRR7280905	SRR7280900	shared
vOTU_200	SRR7280905	SRR7280902	shared
vOTU_200	ERR525973	ERR525975	shared
vOTU_200	ERR525891	ERR525893	shared
vOTU_200	ERR525986	ERR525987	shared
vOTU_200	ERR525985	ERR525987	shared
vOTU_200	ERR525749	ERR525751	shared
vOTU_200	ERR525845	ERR525847	shared
vOTU_200	SRR7280939	SRR7281017	shared
vOTU_200	SRR7280939	SRR7281015	shared
vOTU_200	SRR7280939	SRR7281018	shared
vOTU_200	ERR525951	ERR525953	shared
vOTU_200	SRR7281013	SRR7281017	shared
vOTU_200	SRR7281013	SRR7281015	shared
vOTU_200	SRR7281013	SRR7281018	shared
vOTU_200	SRR7281016	SRR7281017	shared
vOTU_200	SRR7281016	SRR7281015	shared
vOTU_200	SRR7281016	SRR7281018	shared
vOTU_200	ERR525874	ERR525875	shared
vOTU_200	ERR525873	ERR525875	shared
vOTU_200	ERR525872	ERR525875	shared
vOTU_200	ERR526024	ERR526027	shared
vOTU_200	ERR525864	ERR525867	shared
vOTU_200	ERR525890	ERR525893	shared
vOTU_200	ERR525950	ERR525953	shared
vOTU_200	SRR7280906	SRR7280899	shared
vOTU_200	SRR7280906	SRR7280900	shared
vOTU_200	SRR7280906	SRR7280902	shared
vOTU_200	ERR525796	ERR525799	shared
vOTU_200	ERR525797	ERR525799	shared
vOTU_200	SRR7281014	SRR7281017	shared
vOTU_200	SRR7281014	SRR7281015	shared
vOTU_200	SRR7281014	SRR7281018	shared
vOTU_200	SRR7280805	SRR7280853	shared
vOTU_200	SRR7280805	SRR7280947	shared
vOTU_200	SRR7280805	SRR7280854	shared
vOTU_200	SRR8942418	SRR8942420	shared
vOTU_200	SRR8942418	SRR8942419	shared
vOTU_200	SRR7281055	SRR7281050	shared
vOTU_200	SRR7281055	SRR7281052	shared
vOTU_200	SRR5273976	SRR5273975	shared
vOTU_200	ERR3405633	ERR3405634	shared
vOTU_200	ERR525774	ERR525775	shared
vOTU_200	ERR525852	ERR525855	shared
vOTU_200	SRR7281054	SRR7281050	shared
vOTU_200	SRR7281054	SRR7281052	shared
vOTU_200	SRR7280989	SRR7280998	shared
vOTU_200	SRR7280989	SRR7280999	shared
vOTU_200	SRR7280989	SRR7280988	shared
vOTU_200	ERR525735	ERR525737	shared
vOTU_200	ERR526036	ERR526039	shared
vOTU_200	SRR7716241	SRR7716244	shared
vOTU_200	SRR7716236	SRR7716244	shared
vOTU_200	SRR4052042	SRR4052027	shared
vOTU_200	SRR4052042	SRR4052028	shared
vOTU_200	SRR5273887	SRR5273882	shared
vOTU_200	ERR3405001	ERR3405012	shared
vOTU_200	ERR525836	ERR525839	shared
vOTU_200	SRR7280992	SRR7280998	shared
vOTU_200	SRR7280992	SRR7280999	shared
vOTU_200	SRR7280992	SRR7280988	shared
vOTU_200	SRR7280903	SRR7280899	shared
vOTU_200	SRR7280903	SRR7280900	shared
vOTU_200	SRR7280903	SRR7280902	shared
vOTU_200	ERR525870	ERR525871	shared
vOTU_20030	ERR3404646	ERR3404661	shared
vOTU_20030	ERR3404645	ERR3404661	shared
vOTU_20030	ERR3404644	ERR3404661	shared
vOTU_2008	ERR3404722	ERR3404723	shared
vOTU_2008	ERR526066	ERR526067	shared
vOTU_2010	ERR525810	ERR525813	shared
vOTU_2013	ERR3405990	ERR3405967	shared
vOTU_2013	ERR3405147	ERR3405519	shared
vOTU_2013	ERR526038	ERR526039	shared
vOTU_2013	ERR525700	ERR525759	shared
vOTU_2013	ERR525838	ERR525839	shared
vOTU_2013	ERR525812	ERR525813	shared
vOTU_2013	ERR525811	ERR525813	shared
vOTU_2013	ERR526037	ERR526039	shared
vOTU_2013	ERR3405878	ERR3405946	shared
vOTU_2013	ERR525758	ERR525759	shared
vOTU_2013	ERR525744	ERR525746	shared
vOTU_2013	SRR7280881	SRR7280961	shared
vOTU_2013	SRR7280874	SRR7280961	shared
vOTU_2013	SRR7280872	SRR7280961	shared
vOTU_2013	SRR7280871	SRR7280961	shared
vOTU_2013	ERR525742	ERR525746	shared
vOTU_20131	ERR525810	ERR525813	shared
vOTU_20131	SRR7280939	SRR7281018	shared
vOTU_202	ERR526080	ERR526083	shared
vOTU_2024	ERR3405027	ERR3405018	shared
vOTU_20259	ERR3405425	ERR3405428	shared
vOTU_20259	ERR3406249	ERR3405428	shared
vOTU_20259	ERR3405426	ERR3405428	shared
vOTU_20259	ERR3405427	ERR3405428	shared
vOTU_20269	ERR526074	ERR526075	shared
vOTU_20269	ERR526069	ERR526075	shared
vOTU_2028	ERR525964	ERR525967	shared
vOTU_20304	ERR526018	ERR526019	shared
vOTU_20319	ERR525974	ERR525975	shared
vOTU_20319	ERR525905	ERR525907	shared
vOTU_20346	ERR525719	ERR525720	shared
vOTU_20401	ERR526076	ERR526079	shared
vOTU_20405	ERR525801	ERR525804	shared
vOTU_20407	SRR5723862	SRR5723870	shared
vOTU_20407	SRR5723862	SRR5723871	shared
vOTU_20407	SRR5723863	SRR5723870	shared
vOTU_20407	SRR5723863	SRR5723871	shared
vOTU_2041	ERR526024	ERR526027	shared
vOTU_20474	ERR525703	ERR525706	shared
vOTU_20474	ERR3406027	ERR3405322	shared
vOTU_205	ERR525694	ERR525697	shared
vOTU_205	ERR525872	ERR525875	shared
vOTU_2055	ERR3405315	ERR3405316	shared
vOTU_206	ERR3405360	ERR3405363	shared
vOTU_206	ERR3405858	ERR3405363	shared
vOTU_20673	ERR525880	ERR525895	shared
vOTU_20782	ERR526037	ERR526039	shared
vOTU_2080	ERR526066	ERR526067	shared
vOTU_2080	ERR525885	ERR525895	shared
vOTU_2097	ERR3405427	ERR3405428	shared
vOTU_2097	ERR3405426	ERR3405428	shared
vOTU_2097	ERR3405528	ERR3405529	shared
vOTU_2097	ERR525719	ERR525720	shared
vOTU_2097	ERR3405172	ERR3405174	shared
vOTU_2097	ERR3405170	ERR3405174	shared
vOTU_2097	ERR3405150	ERR3405174	shared
vOTU_2097	SRR5273956	SRR5273954	shared
vOTU_2097	ERR525736	ERR525737	shared
vOTU_2097	ERR3405484	ERR3405485	shared
vOTU_2097	ERR3405217	ERR3405485	shared
vOTU_2097	ERR3405144	ERR3405485	shared
vOTU_2097	SRR5273963	SRR5273967	shared
vOTU_2097	ERR3406249	ERR3405428	shared
vOTU_2097	ERR3405813	ERR3405972	shared
vOTU_2097	ERR3405526	ERR3405529	shared
vOTU_2097	ERR3405425	ERR3405428	shared
vOTU_2097	ERR525949	ERR525955	shared
vOTU_2097	ERR3405877	ERR3405982	shared
vOTU_2097	ERR525954	ERR525955	shared
vOTU_2097	ERR525744	ERR525746	shared
vOTU_2097	ERR525916	ERR525919	shared
vOTU_2097	ERR3405879	ERR3405478	shared
vOTU_2097	ERR525717	ERR525720	shared
vOTU_2097	ERR3406043	ERR3405976	shared
vOTU_2097	ERR3406045	ERR3405976	shared
vOTU_2097	ERR525944	ERR525955	shared
vOTU_2097	ERR3406220	ERR3405316	shared
vOTU_2097	ERR3405985	ERR3405983	shared
vOTU_2097	ERR3405841	ERR3405983	shared
vOTU_20993	ERR3404674	ERR3404666	shared
vOTU_20993	ERR3404673	ERR3404666	shared
vOTU_20993	ERR3404672	ERR3404666	shared
vOTU_20993	ERR3404671	ERR3404666	shared
vOTU_20993	ERR3404670	ERR3404666	shared
vOTU_21066	ERR3405050	ERR3405062	shared
vOTU_21066	ERR3405070	ERR3405062	shared
vOTU_21099	ERR525845	ERR525847	shared
vOTU_21132	ERR525936	ERR525939	shared
vOTU_21142	ERR525838	ERR525839	shared
vOTU_2119	ERR526066	ERR526067	shared
vOTU_21197	SRR5273976	SRR5273975	shared
vOTU_212	ERR526080	ERR526083	shared
vOTU_2120	SRR7280987	SRR7280998	shared
vOTU_2120	SRR7280987	SRR7280999	shared
vOTU_2120	SRR7280987	SRR7280988	shared
vOTU_2120	SRR7280992	SRR7280998	shared
vOTU_2120	SRR7280992	SRR7280999	shared
vOTU_2120	SRR7280992	SRR7280988	shared
vOTU_2121	ERR525924	ERR525928	shared
vOTU_2121	ERR525989	ERR525991	shared
vOTU_2121	ERR525940	ERR525943	shared
vOTU_2121	ERR525817	ERR525819	shared
vOTU_2121	ERR525818	ERR525819	shared
vOTU_2121	ERR526052	ERR526055	shared
vOTU_21216	ERR3406021	ERR3405174	shared
vOTU_21249	ERR3405114	ERR3404961	shared
vOTU_21249	ERR3404970	ERR3404961	shared
vOTU_2125	ERR525905	ERR525907	shared
vOTU_2125	ERR3405090	ERR3405092	shared
vOTU_213	ERR526050	ERR526051	shared
vOTU_213	ERR526080	ERR526083	shared
vOTU_2132	ERR3405315	ERR3405316	shared
vOTU_21356	ERR525745	ERR525746	shared
vOTU_21356	ERR525744	ERR525746	shared
vOTU_2138	ERR525698	ERR525699	shared
vOTU_2138	ERR3405051	ERR3405009	shared
vOTU_2138	ERR3405033	ERR3405009	shared
vOTU_2138	ERR3405022	ERR3405009	shared
vOTU_2138	ERR3404791	ERR3404790	shared
vOTU_2138	SRR7280973	SRR7280949	shared
vOTU_2138	SRR7280970	SRR7280949	shared
vOTU_2138	SRR7280950	SRR7280949	shared
vOTU_2138	SRR7280948	SRR7280949	shared
vOTU_2138	ERR525693	ERR525699	shared
vOTU_2138	ERR3405172	ERR3405174	shared
vOTU_2138	ERR3405170	ERR3405174	shared
vOTU_2138	ERR3405150	ERR3405174	shared
vOTU_2138	ERR3405097	ERR3405060	shared
vOTU_2145	ERR525878	ERR525879	shared
vOTU_21455	ERR525745	ERR525746	shared
vOTU_21455	ERR525744	ERR525746	shared
vOTU_2149	ERR3406011	ERR3405380	shared
vOTU_2149	ERR3405080	ERR3405077	shared
vOTU_2149	ERR3405101	ERR3405077	shared
vOTU_2149	ERR3405079	ERR3405077	shared
vOTU_2149	ERR3405217	ERR3405485	shared
vOTU_2149	ERR525927	ERR525928	shared
vOTU_2149	ERR525885	ERR525895	shared
vOTU_2149	ERR525880	ERR525895	shared
vOTU_21496	ERR525944	ERR525955	shared
vOTU_21500	ERR525796	ERR525799	shared
vOTU_2152	ERR3404711	ERR3404713	shared
vOTU_2152	ERR525858	ERR525859	shared
vOTU_2152	ERR525838	ERR525839	shared
vOTU_2152	ERR525836	ERR525839	shared
vOTU_2152	ERR526024	ERR526027	shared
vOTU_2152	ERR525837	ERR525839	shared
vOTU_2152	ERR525870	ERR525871	shared
vOTU_2152	ERR525868	ERR525871	shared
vOTU_2155	ERR3406224	ERR3405529	shared
vOTU_2155	SRR5723808	SRR5723810	shared
vOTU_2155	ERR525964	ERR525967	shared
vOTU_2156	ERR526066	ERR526067	shared
vOTU_2160	ERR525800	ERR525815	shared
vOTU_2162	ERR525989	ERR525991	shared
vOTU_2162	ERR3406011	ERR3405380	shared
vOTU_2162	ERR525816	ERR525819	shared
vOTU_2162	ERR525764	ERR525767	shared
vOTU_2162	ERR526044	ERR526047	shared
vOTU_2162	ERR525860	ERR525863	shared
vOTU_2162	ERR525990	ERR525991	shared
vOTU_2162	ERR525964	ERR525967	shared
vOTU_2162	ERR526012	ERR526015	shared
vOTU_2162	ERR525726	ERR525729	shared
vOTU_2162	ERR3404908	ERR3404907	shared
vOTU_2162	ERR525845	ERR525847	shared
vOTU_2162	ERR525925	ERR525931	shared
vOTU_2162	ERR525861	ERR525863	shared
vOTU_2162	ERR525818	ERR525819	shared
vOTU_2162	ERR526017	ERR526019	shared
vOTU_2162	ERR525852	ERR525855	shared
vOTU_2162	ERR525817	ERR525819	shared
vOTU_2163	ERR525801	ERR525804	shared
vOTU_21654	ERR525806	ERR525809	shared
vOTU_21654	ERR525705	ERR525706	shared
vOTU_21654	ERR525704	ERR525706	shared
vOTU_2167	ERR525868	ERR525871	shared
vOTU_2167	ERR525870	ERR525871	shared
vOTU_21687	ERR526081	ERR526083	shared
vOTU_2169	ERR525820	ERR525823	shared
vOTU_2169	ERR525821	ERR525823	shared
vOTU_217	SRR7281054	SRR7281050	shared
vOTU_217	SRR7281054	SRR7281052	shared
vOTU_217	SRR7280804	SRR7280853	shared
vOTU_217	ERR525865	ERR525867	shared
vOTU_217	SRR7280805	SRR7280853	shared
vOTU_217	SRR7281055	SRR7281050	shared
vOTU_217	SRR7281055	SRR7281052	shared
vOTU_2172	SRR7280973	SRR7280949	shared
vOTU_2172	SRR7280970	SRR7280949	shared
vOTU_2172	SRR7280950	SRR7280949	shared
vOTU_2172	SRR7280948	SRR7280949	shared
vOTU_2176	ERR525812	ERR525813	shared
vOTU_2176	ERR525811	ERR525813	shared
vOTU_2181	ERR3406008	ERR3405737	shared
vOTU_2187	SRR7280805	SRR7280854	shared
vOTU_2187	SRR7280805	SRR7280853	shared
vOTU_2187	SRR7280804	SRR7280854	shared
vOTU_2187	SRR7280804	SRR7280853	shared
vOTU_2193	ERR526044	ERR526047	shared
vOTU_2193	ERR526080	ERR526083	shared
vOTU_2193	ERR525824	ERR525827	shared
vOTU_2193	ERR525730	ERR525733	shared
vOTU_2193	ERR525925	ERR525931	shared
vOTU_2193	SRR8942418	SRR8942419	shared
vOTU_2193	SRR8942418	SRR8942420	shared
vOTU_2193	ERR526064	ERR526067	shared
vOTU_2193	ERR526077	ERR526079	shared
vOTU_2193	ERR526076	ERR526079	shared
vOTU_2193	ERR526045	ERR526047	shared
vOTU_2193	ERR525864	ERR525867	shared
vOTU_2193	SRR7280805	SRR7280853	shared
vOTU_21941	ERR525964	ERR525967	shared
vOTU_2196	SRR5274076	SRR5274079	shared
vOTU_2196	ERR3405985	ERR3405983	shared
vOTU_2196	ERR3406003	ERR3405983	shared
vOTU_2196	ERR525927	ERR525928	shared
vOTU_2196	ERR525926	ERR525928	shared
vOTU_2196	ERR526052	ERR526055	shared
vOTU_2196	ERR3405841	ERR3405983	shared
vOTU_2198	ERR525713	ERR525716	shared
[truncated: 3,491 more rows]
