# Supplementary material for: A metagenomic catalog of the early-life human gut virome
Source: Nat Commun. 2024 Feb 29;15:1864. doi: 10.1038/s41467-024-45793-z (PMC10904392; doi:10.1038/s41467-024-45793-z)
Supplement: Supplementary file 12 — Supplementary Data 9 [file 41467_2024_45793_MOESM12_ESM.xlsx]

## Sheet: Study
Study	ELGV	GPD	MGV	CHVD	GVD
BackhedF_2015	294	294	294	294
OlmMR_2017	37	37	37	37
VatanenT_2016	785	785	785	785
AsnicarF_2017	8	8	8
GibsonMK_2016	399	398	187
YindaCK_2019	22			22	22
FerrettiP_2018	98		98
KramnaL_2015	96				96
LiangG_2020	511			511
MaqsoodR_2019	50			50
McCannA_2018	20				20
MilaniC_2015	2	2
OhS_2017	24	24
RahmanSF_2018	298	295
RavehSadkaT_2015	55	55
RavehSadkaT_2016	146	146
RoseG_2017	15		1
ZhaoG_2017	220				220
Baumann-DudenhoefferAM_2018	447
BellerL_2022	304
BrooksB_2017	403
CasaburiG_2019	60
ChuDM_2017	49
CokerMO_2019	67
DianaHT_2018	46
GasparriniAJ_2019	429
GuglielmoMDD_2019	30
KaelinEA_2022	138
MurphyR_2019	646
ParnanenK_2018	32
ShahSA_2023	647
ShaoY_2019	1504
TapiainenT_2019	39
WampachL_2018	39
YassourM_2018	170

## Sheet: vOTUs
contig	CHVD	GVD	GPD	MGV	RefSeq	ELGV
RefSeq_NC_022098.1	0	0	0	0	1	0
RefSeq_NC_037666.1	0	0	0	0	1	0
RefSeq_NC_021858.1	0	0	0	0	1	0
RefSeq_NC_023719.1	0	0	0	0	1	0
RefSeq_NC_042013.1	0	0	0	0	1	0
MGV_MGV-GENOME-0380268	0	0	1	1	0	0
MGV_MGV-GENOME-0380261	1	0	0	1	0	0
MGV_MGV-GENOME-0380257	1	1	1	1	0	1
RefSeq_NC_034383.1	0	0	0	0	1	0
MGV_MGV-GENOME-0380245	0	0	1	1	0	0
MGV_MGV-GENOME-0380238	1	0	1	1	0	1
RefSeq_NC_038511.1	0	0	0	0	1	0
RefSeq_NC_033775.1	0	0	0	0	1	0
RefSeq_NC_025412.1	0	0	0	0	1	0
RefSeq_NC_029692.1	0	0	0	0	1	0
RefSeq_NC_031465.1	0	0	0	0	1	0
RefSeq_NC_019401.1	0	0	0	0	1	0
RefSeq_NC_041917.1	0	0	0	0	1	0
RefSeq_NC_042116.1	0	0	0	0	1	0
MGV_MGV-GENOME-0380192	0	0	1	1	0	0
RefSeq_NC_025447.1	0	0	0	0	1	0
RefSeq_NC_015326.1	0	0	0	0	1	0
RefSeq_NC_027399.1	0	1	1	0	1	1
CHVD_SAMEA2737964_b1_ct5@circular@Myoviridae__sp._ctnzo5	1	0	0	1	0	0
MGV_MGV-GENOME-0380169	0	0	1	1	0	0
MGV_MGV-GENOME-0380162	0	0	1	1	0	0
RefSeq_NC_010821.1	0	0	0	0	1	0
GPD_uvig_546625	1	0	1	1	0	0
MGV_MGV-GENOME-0380147	0	0	0	1	0	0
RefSeq_NC_028999.1	0	0	0	0	1	0
RefSeq_NC_062582.1	0	0	0	0	1	0
RefSeq_NC_061421.1	0	0	0	0	1	0
MGV_MGV-GENOME-0380138	1	0	1	1	0	0
MGV_MGV-GENOME-0380135	0	0	0	1	0	0
RefSeq_NC_062581.1	0	0	0	0	1	0
MGV_MGV-GENOME-0380132	0	0	0	1	0	0
RefSeq_NC_061420.1	1	0	1	0	1	0
MGV_MGV-GENOME-0380124	1	1	1	1	0	0
CHVD_SRS104165_a1_ct16552@circular@Myoviridae__sp._ctgsH552	1	0	0	0	0	0
RefSeq_NC_036582.1	0	0	0	0	1	0
CHVD_SAMN11252268_a1_ct16131@circular@Ackermannviridae__sp._ctvsE131	1	0	0	0	0	0
CHVD_SAMN00792073_a1_ct79420_vs1@linear@Unclassified_virus__sp._ctwnn1	1	1	1	0	0	1
MGV_MGV-GENOME-0380105	0	0	1	1	0	0
MGV_MGV-GENOME-0380102	0	0	1	1	0	1
CHVD_SRS019125_a1_ct5120@circular@Myoviridae__sp._ctypJ120	1	0	0	0	0	0
MGV_MGV-GENOME-0380101	0	0	1	1	0	0
MGV_MGV-GENOME-0380098	1	1	1	1	0	1
MGV_MGV-GENOME-0380089	1	0	1	1	0	1
CHVD_SRS077308_a1_ct1774@circular@Myoviridae__sp._ctSYp774	1	0	0	0	0	0
RefSeq_NC_016571.1	0	0	0	0	1	0
MGV_MGV-GENOME-0380078	0	0	0	1	0	0
MGV_MGV-GENOME-0380073	0	0	1	1	0	0
CHVD_SRS051244_a1_ct10745@circular@Myoviridae__sp._ct4gw745	1	0	0	0	0	0
RefSeq_NC_017972.1	0	0	0	0	1	0
RefSeq_NC_004629.1	0	0	0	0	1	0
RefSeq_NC_019406.1	0	0	0	0	1	0
RefSeq_NC_041911.1	0	0	0	0	1	0
MGV_MGV-GENOME-0380063	0	0	0	1	0	0
CHVD_SRS016039_a1_ct169@circular@Myoviridae__sp._ct09A169	1	0	0	0	0	0
MGV_MGV-GENOME-0380062	0	1	1	1	0	0
RefSeq_NC_041994.1	0	0	0	0	1	0
MGV_MGV-GENOME-0380051	0	0	1	1	0	0
MGV_MGV-GENOME-0380050	0	0	1	1	0	0
RefSeq_NC_048182.1	0	0	0	0	1	0
RefSeq_NC_048668.1	0	0	0	0	1	0
MGV_MGV-GENOME-0380040	1	1	1	1	0	0
MGV_MGV-GENOME-0380079_1	0	0	0	1	0	0
RefSeq_NC_041972.1	0	0	0	0	1	0
MGV_MGV-GENOME-0380046	0	0	0	1	0	0
MGV_MGV-GENOME-0380029	0	0	1	1	0	0
MGV_MGV-GENOME-0380019	1	0	1	1	0	0
MGV_MGV-GENOME-0380013	1	0	0	1	0	0
CHVD_SRS098065_a1_ct19532@circular@Myoviridae__sp._ctrU3532	1	0	0	0	0	0
CHVD_SRS142551_a1_ct9678@circular@Myoviridae__sp._ctYPc678	1	0	0	0	0	0
MGV_MGV-GENOME-0380003	0	0	0	1	0	0
MGV_MGV-GENOME-0380000	0	0	1	1	0	0
RefSeq_NC_061450.1	0	0	0	0	1	0
RefSeq_NC_061448.1	0	0	0	0	1	0
RefSeq_NC_061441.1	0	0	0	0	1	0
RefSeq_NC_047995.1	0	0	0	0	1	0
RefSeq_NC_061445.1	0	0	0	0	1	0
RefSeq_NC_061444.1	0	0	0	0	1	0
RefSeq_NC_061451.1	0	0	0	0	1	0
RefSeq_NC_061443.1	0	0	0	0	1	0
MGV_MGV-GENOME-0379975	0	0	1	1	0	1
ELGV_VIBRANT_ERR3404990_k141_16020_flag=1_multi=14.0000_len=264533	0	0	0	0	1	1
GPD_uvig_88151	1	1	1	1	0	0
RefSeq_NC_049850.1	0	0	0	0	1	0
CHVD_SRS042984_a1_ct9347@Myoviridae__sp._ctprM197@circular	1	0	0	0	0	0
RefSeq_NC_061447.1	0	0	0	0	1	0
MGV_MGV-GENOME-0379964	0	0	1	1	0	1
CHVD_SRS147442_a1_ct4886_vs1@Myoviridae__sp._ctQr31	1	0	0	0	0	0
RefSeq_NC_016163.1	0	0	0	0	1	0
GPD_uvig_235112	0	0	1	1	0	0
RefSeq_NC_061442.1	0	0	0	0	1	0
CHVD_SRS147871_a1_ct16090@circular@Myoviridae__sp._ctiur090_1	1	0	0	0	0	0
MGV_MGV-GENOME-0379956	0	0	1	1	0	0
RefSeq_NC_048054.1	0	0	0	0	1	0
RefSeq_NC_047880.1	0	0	0	0	1	0
CHVD_SRS148205_a1_ct219048@Myoviridae__sp._ctqEa103@circular	1	0	0	0	0	0
MGV_MGV-GENOME-0379950	0	0	1	1	0	1
CHVD_SRS144124_a1_ct7954@circular@Myoviridae__sp._ctPGG954	1	0	0	0	0	0
GPD_uvig_315545	1	0	1	0	0	0
MGV_MGV-GENOME-0379946	0	0	1	1	0	0
GPD_uvig_442286	1	1	1	0	0	0
MGV_MGV-GENOME-0379942	1	1	1	1	0	0
RefSeq_NC_061446.1	0	0	0	0	1	0
MGV_MGV-GENOME-0379940	1	0	0	1	0	0
RefSeq_NC_047815.1	0	0	0	0	1	0
MGV_MGV-GENOME-0379938	1	0	1	1	0	0
MGV_MGV-GENOME-0379937	1	0	1	1	0	0
MGV_MGV-GENOME-0379935	1	0	1	1	0	0
GVD_Minot_Diet_SRR5088943_NODE_2_length_258912_cov_53.563643	0	1	0	0	0	1
RefSeq_NC_022096.1	0	0	0	0	1	0
CHVD_SRS142483_a1_ct37630_vs01@Caudovirales__sp._cta3W109@linear	1	0	0	0	0	0
CHVD_SRS024441_a1_ct11906_vs1@Siphoviridae__sp._ct9OL1	1	0	0	0	0	0
CHVD_SRS057791_a1_ct8125@circular@Myoviridae__sp._ctEIX125	1	0	0	0	0	0
CHVD_SRS012285_a1_ct3480@circular@Myoviridae__sp._ctX8k480	1	0	0	0	0	0
MGV_MGV-GENOME-0379928	1	0	1	1	0	1
MGV_MGV-GENOME-0379927	0	0	0	1	0	0
CHVD_SRS065518_a1_ct498_vs1@Myoviridae__sp._ctDxN1	1	0	0	0	0	1
MGV_MGV-GENOME-0379925	0	0	0	1	0	0
MGV_MGV-GENOME-0379924	1	0	0	1	0	0
MGV_MGV-GENOME-0379923	1	0	0	1	0	0
MGV_MGV-GENOME-0379921	0	0	0	1	0	0
GPD_uvig_150359	1	0	1	1	0	0
RefSeq_NC_048077.1	0	0	0	0	1	0
MGV_MGV-GENOME-0379908	0	0	1	1	0	0
MGV_MGV-GENOME-0379905	1	0	0	1	0	1
MGV_MGV-GENOME-0379903	0	0	1	1	0	0
MGV_MGV-GENOME-0379900	0	0	0	1	0	1
CHVD_SRS016381_a1_ct374_vs1@Myoviridae__sp._ctDdp1	1	0	0	0	0	0
RefSeq_NC_048053.1	0	0	0	0	1	0
MGV_MGV-GENOME-0379892	0	0	1	1	0	0
CHVD_SRS043422_a1_ct68222@Myoviridae__sp._ctjDb121@circular	1	0	0	0	0	0
MGV_MGV-GENOME-0379891	1	0	0	1	0	0
CHVD_SRS103983_a1_ct34452_vs01@Caudovirales__sp._cto228@linear	1	0	0	0	0	0
MGV_MGV-GENOME-0379890	1	1	1	1	0	1
RefSeq_NC_006883.2	0	0	0	0	1	0
CHVD_SRS147887_a1_ct18697@circular@Myoviridae__sp._ctyEP697	1	0	0	0	0	1
CHVD_SAMEA2737961_b1_ct1@circular@Myoviridae__sp._ct0ZC1	1	0	0	1	0	0
MGV_MGV-GENOME-0379885	0	0	0	1	0	0
CHVD_SRS057490_a1_ct3879@circular@Myoviridae__sp._ctNXc879	1	0	0	0	0	0
MGV_MGV-GENOME-0379882	0	0	0	1	0	0
RefSeq_NC_031039.1	0	0	0	0	1	0
MGV_MGV-GENOME-0379879	1	0	0	1	0	0
MGV_MGV-GENOME-0379876	0	0	1	1	0	0
MGV_MGV-GENOME-0379872	0	0	1	1	0	0
CHVD_SRS144302_a1_ct8072@circular@Myoviridae__sp._ctb0K072	1	0	0	0	0	0
MGV_MGV-GENOME-0379865	0	0	1	1	0	0
MGV_MGV-GENOME-0379878	0	0	0	1	0	0
RefSeq_NC_028829.1	0	0	0	0	1	0
RefSeq_NC_021529.2	0	0	0	0	1	0
MGV_MGV-GENOME-0379854	0	0	1	1	0	0
MGV_MGV-GENOME-0379853	1	0	1	1	0	0
RefSeq_NC_031010.1	0	0	0	0	1	0
RefSeq_NC_031107.2	0	0	0	0	1	0
GVD_Shkoporov_2019_SRR9161501_NODE_3_length_246266_cov_26.962362	0	1	0	0	0	0
ELGV_VIBRANT_SRR8653025_k141_739_flag=0_multi=92.5967_len=246257	0	1	0	0	0	1
GVD_Shkoporov_2019_SRR9161514_NODE_2_length_245737_cov_15.677233	1	1	1	1	0	1
MGV_MGV-GENOME-0379849	0	0	1	1	0	0
MGV_MGV-GENOME-0379848	0	0	1	1	0	0
RefSeq_NC_031126.1	0	0	0	0	1	0
RefSeq_NC_005083.2	0	0	0	0	1	0
GPD_uvig_202697	0	1	1	1	0	1
MGV_MGV-GENOME-0379838	0	0	0	1	0	0
RefSeq_NC_019929.1	0	0	0	0	1	0
GPD_uvig_336905	1	1	1	1	1	1
RefSeq_NC_048747.1	0	0	0	0	1	0
MGV_MGV-GENOME-0379827	1	1	1	1	0	1
GVD_Minot_Diet_SRR5088943_NODE_3_length_242295_cov_16.546454	1	1	1	0	0	0
MGV_MGV-GENOME-0379826	1	0	0	1	0	1
CHVD_SRS104921_a1_ct11839@circular@Myoviridae__sp._ctnq2839	1	0	0	0	0	1
RefSeq_NC_042056.1	0	0	0	0	1	0
CHVD_SRS019488_a1_ct9206@circular@Myoviridae__sp._ct0pj206	1	0	0	0	0	0
CHVD_SRS015745_a1_ct2391@circular@Myoviridae__sp._ctG9M391	1	0	0	0	0	1
MGV_MGV-GENOME-0379818	1	0	1	1	0	0
CHVD_SAMEA2738010_b1_ct7@circular@Myoviridae__sp._ct0Mg7	1	0	0	1	0	0
MGV_MGV-GENOME-0379814	1	0	1	1	0	1
CHVD_SRS143604_a1_ct22524@Myoviridae__sp._ctRBn65@circular	1	0	0	0	0	0
RefSeq_NC_031120.1	0	0	0	0	1	0
CHVD_SRS019028_a1_ct23692@circular@Myoviridae__sp._ct9ik692	1	0	0	0	0	0
CHVD_SRS057244_a1_ct9394@circular@Myoviridae__sp._ctqWJ394	1	0	0	0	0	0
MGV_MGV-GENOME-0379813	1	0	1	1	1	1
MGV_MGV-GENOME-0379809	0	0	0	1	0	0
ELGV_VIBRANT_ERR3405824_k141_1851_flag=0_multi=12.0000_len=239568	1	0	0	0	0	1
CHVD_SRS011126_a1_ct2329@circular@Myoviridae__sp._ctXae329	1	0	0	0	0	0
RefSeq_NC_041916.1	0	0	0	0	1	0
CHVD_SAMN09781747_a1_ct73997_vs1@Myoviridae__sp._ct5hL1_1	1	0	1	0	0	0
MGV_MGV-GENOME-0379800	0	0	0	1	0	0
ELGV_VIBRANT_ERR3405992_k141_31238_flag=3_multi=25.0001_len=238451	1	0	0	0	0	1
MGV_MGV-GENOME-0379797	0	0	1	1	0	0
MGV_MGV-GENOME-0379802	0	0	0	1	0	0
RefSeq_NC_048779.1	0	0	0	0	1	0
MGV_MGV-GENOME-0379796	1	0	0	1	0	0
MGV_MGV-GENOME-0379792	1	0	1	1	0	0
RefSeq_NC_042100.1	0	0	0	0	1	0
RefSeq_NC_048821.1	0	0	0	0	1	0
MGV_MGV-GENOME-0379789	0	0	0	1	0	0
MGV_MGV-GENOME-0379788	0	0	1	1	0	0
MGV_MGV-GENOME-0379787	0	0	0	1	0	0
MGV_MGV-GENOME-0379781	0	0	0	1	0	0
MGV_MGV-GENOME-0379778	0	0	0	1	0	0
CHVD_SAMEA2737965_b1_ct4@circular@Myoviridae__sp._ctj444	1	0	0	1	0	0
MGV_MGV-GENOME-0379773	0	0	0	1	0	1
RefSeq_NC_042136.1	0	0	0	0	1	0
RefSeq_NC_015251.1	0	0	0	0	1	0
MGV_MGV-GENOME-0379768	0	0	0	1	0	0
RefSeq_NC_042018.1	0	0	0	0	1	0
RefSeq_NC_041884.1	0	0	0	0	1	1
MGV_MGV-GENOME-0379764	1	0	0	1	0	0
RefSeq_NC_049383.1	0	0	0	0	1	0
CHVD_SRS143762_a1_ct33783_vs1@Myoviridae__sp._ctpLS1	1	0	0	0	0	0
MGV_MGV-GENOME-0379762	1	0	0	1	0	0
CHVD_SRS148367_a1_ct10408_vs01@Caudovirales__sp._ctvOd136@linear	1	0	0	0	0	0
MGV_MGV-GENOME-0379794	0	0	1	1	0	0
RefSeq_NC_005260.1	0	0	0	0	1	0
MGV_MGV-GENOME-0379757	0	0	1	1	0	0
RefSeq_NC_015287.1	0	0	0	0	1	0
MGV_MGV-GENOME-0379752	1	0	1	1	0	1
GPD_uvig_116330	1	1	1	1	0	1
MGV_MGV-GENOME-0379745	1	0	0	1	0	0
RefSeq_NC_019538.1	0	0	0	0	1	0
MGV_MGV-GENOME-0379743	0	0	0	1	0	0
RefSeq_NC_010811.2	0	0	0	0	1	0
CHVD_SRS148150_a1_ct145947@Siphoviridae__sp._ctPKr4@circular	1	0	0	0	0	0
CHVD_SRS147664_a1_ct3243@Siphoviridae__sp._ctfmM22@circular	1	0	0	0	0	0
RefSeq_NC_004065.1	0	0	0	0	1	0
MGV_MGV-GENOME-0379730	0	0	0	1	0	0
RefSeq_NC_048673.1	0	0	0	0	1	0
MGV_MGV-GENOME-0379729	1	0	0	1	0	0
MGV_MGV-GENOME-0379728	0	0	0	1	0	0
MGV_MGV-GENOME-0379727	1	0	0	1	0	1
MGV_MGV-GENOME-0379723	0	0	0	1	0	0
RefSeq_NC_031043.1	0	0	0	0	1	0
CHVD_SRS143423_a1_ct30736@Myoviridae__sp._ct6OC176@circular	1	0	0	0	0	0
CHVD_SRS147140_a1_ct15649@circular@Myoviridae__sp._ct1am649	1	0	0	0	0	0
CHVD_SRS012279_a1_ct24879@circular@Myoviridae__sp._ctBWg879	1	0	0	0	0	0
CHVD_SRS015470_a1_ct15257@circular@Myoviridae__sp._ct1bZ257	1	0	0	0	0	0
ELGV_VirSorter2_ERR3406012_k141_9927||full	0	1	1	1	0	1
RefSeq_NC_026927.1	0	0	0	0	1	0
GPD_uvig_212361	0	0	1	0	0	0
CHVD_SRS013950_a1_ct3161_vs1@Myoviridae__sp._ctuc71	1	0	0	0	0	0
MGV_MGV-GENOME-0379710	0	0	1	1	0	1
CHVD_SRS018826_a1_ct30512@Myoviridae__sp._ctrhg77@circular	1	0	0	0	0	0
MGV_MGV-GENOME-0379708	0	0	1	1	0	1
MGV_MGV-GENOME-0379706	0	0	0	1	0	0
CHVD_SRS017076_a1_ct8902_vs01@Caudovirales__sp._ctelm180@linear_1	1	0	0	0	0	0
CHVD_SRS146767_a1_ct28753_vs01@Caudovirales__sp._ctdrc19@linear	1	0	0	0	0	1
CHVD_SAMEA2737971_b1_ct2@circular@Myoviridae__sp._ctMgg2	1	0	0	1	0	0
GVD_Reyes_2015_F194_T1_NODE_1_length_226296_cov_15.242734	1	1	1	1	0	1
RefSeq_NC_027016.1	0	0	0	0	1	0
GPD_uvig_68267	1	1	1	1	0	1
RefSeq_NC_014636.1	0	0	0	0	1	0
RefSeq_NC_049340.1	0	0	0	0	1	0
MGV_MGV-GENOME-0379688	0	0	1	1	0	0
GPD_uvig_594967	1	1	1	0	0	0
RefSeq_NC_021531.1	0	0	0	0	1	1
RefSeq_NC_048173.1	0	0	0	0	1	0
RefSeq_NC_028950.1	0	0	0	0	1	0
CHVD_SRS105148_a1_ct5985_vs01@Caudovirales__sp._ctP9i126@linear	1	0	0	0	0	0
CHVD_SRS101388_a1_ct42327_vs01@Myoviridae__sp._ctsAy30@linear	1	0	0	0	0	0
RefSeq_NC_028899.1	0	0	0	0	1	0
GPD_uvig_225316	1	1	1	0	0	0
MGV_MGV-GENOME-0379675	1	0	0	1	0	0
CHVD_SRS149328_a1_ct10873@circular@Myoviridae__sp._ctNAH873	1	0	0	0	0	1
MGV_MGV-GENOME-0379672	1	0	1	1	0	1
CHVD_SRS144124_a1_ct18781@Siphoviridae__sp._ctQ8d161@circular	1	0	0	0	0	0
CHVD_SRS079308_a1_ct26018_vs1@Myoviridae__sp._ctt2E1_1	1	0	0	0	0	0
RefSeq_NC_023688.1	0	0	0	0	1	0
MGV_MGV-GENOME-0379667	1	1	1	1	0	1
RefSeq_NC_031245.1	0	0	0	0	1	0
CHVD_SRS144621_a1_ct25967_vs1@Myoviridae__sp._ctjen1	1	0	0	0	0	0
MGV_MGV-GENOME-0379665	0	1	1	1	0	1
RefSeq_NC_006150.1	0	0	0	0	1	0
RefSeq_NC_049849.1	0	0	0	0	1	0
RefSeq_NC_055733.1	0	0	0	0	1	0
MGV_MGV-GENOME-0379656	0	1	1	1	0	1
MGV_MGV-GENOME-0379655	0	0	0	1	0	0
MGV_MGV-GENOME-0379654	0	0	1	1	0	0
GPD_uvig_144169	0	0	1	1	0	0
CHVD_SRS015646_a1_ct30@circular@Myoviridae__sp._ctmSu30	1	0	0	0	0	0
RefSeq_NC_019521.1	0	0	0	0	1	0
MGV_MGV-GENOME-0379636	0	0	0	1	0	0
MGV_MGV-GENOME-0379630	0	0	0	1	0	0
GVD_Rampelli_10018_NODE_1_length_218757_cov_8.380943	1	1	1	1	0	0
MGV_MGV-GENOME-0379626	1	0	0	1	0	0
RefSeq_NC_023610.1	0	0	0	0	1	0
RefSeq_NC_016154.1	0	0	0	0	1	0
ELGV_VIBRANT_ERR3405147_k141_2668_flag=1_multi=10.0000_len=217781	0	0	0	0	0	1
MGV_MGV-GENOME-0379619	1	1	1	1	0	0
MGV_MGV-GENOME-0379614	0	0	1	1	0	0
MGV_MGV-GENOME-0379613	0	0	1	1	0	0
MGV_MGV-GENOME-0379612	1	1	1	1	0	0
MGV_MGV-GENOME-0379609	0	0	1	1	0	0
MGV_MGV-GENOME-0379608	1	0	1	1	0	1
MGV_MGV-GENOME-0379607	0	1	0	1	0	0
GPD_uvig_251657	0	1	1	0	0	0
MGV_MGV-GENOME-0379602	1	0	1	1	0	0
GVD_Rampelli_10011_NODE_2_length_215962_cov_6.578147	1	1	1	1	0	0
GPD_uvig_568079	1	0	1	1	0	0
CHVD_SRS144194_a1_ct12842@circular@Myoviridae__sp._ctJdO842	1	0	0	0	0	0
MGV_MGV-GENOME-0379587	1	0	1	1	0	0
MGV_MGV-GENOME-0379574	0	0	1	1	0	0
MGV_MGV-GENOME-0379570	1	0	0	1	0	0
CHVD_SRS019125_a1_ct33743_vs1@Myoviridae__sp._ctt5G1	1	0	0	0	0	0
RefSeq_NC_055231.1	0	0	0	0	1	0
MGV_MGV-GENOME-0379567	0	0	0	1	0	0
CHVD_SRS054776_a1_ct1342@circular@Siphoviridae__sp._ctRJd342	1	0	0	0	0	0
GPD_uvig_18744	1	0	1	0	0	0
MGV_MGV-GENOME-0379562	0	0	1	1	0	0
MGV_MGV-GENOME-0379560	1	0	1	1	0	1
GPD_uvig_584490	1	1	1	0	0	0
MGV_MGV-GENOME-0379559	1	0	1	1	0	0
MGV_MGV-GENOME-0379551	1	0	1	1	0	1
MGV_MGV-GENOME-0379549	1	0	1	1	0	0
MGV_MGV-GENOME-0379546	1	0	1	1	0	0
MGV_MGV-GENOME-0379542	1	0	1	1	0	0
RefSeq_NC_007623.1	0	0	0	0	1	0
RefSeq_NC_055603.1	0	0	0	0	1	0
CHVD_SRS045262_a1_ct4630@circular@Myoviridae__sp._ct8ro630	1	0	0	0	0	0
MGV_MGV-GENOME-0379532	0	0	0	1	0	0
MGV_MGV-GENOME-0379530	1	0	0	1	0	0
MGV_MGV-GENOME-0379529	0	0	1	1	0	0
CHVD_SRS019348_a1_ct1581_vs1@Myoviridae__sp._ctdvE1	1	0	0	0	0	0
MGV_MGV-GENOME-0379527	1	0	1	1	0	1
MGV_MGV-GENOME-0379545	0	0	1	1	0	0
CHVD_SRS147887_a1_ct90907_vs01@Siphoviridae__sp._ct0ER147@linear	1	0	0	0	0	0
MGV_MGV-GENOME-0379513	0	0	0	1	0	0
MGV_MGV-GENOME-0379512	0	0	1	1	0	1
RefSeq_NC_033423.1	0	0	0	0	1	0
GPD_uvig_460428	1	0	1	0	0	1
MGV_MGV-GENOME-0379508	1	0	1	1	0	1
MGV_MGV-GENOME-0379506	0	0	1	1	0	0
CHVD_SRS144374_a1_ct3532@circular@Myoviridae__sp._ctTnh532	1	0	0	0	0	0
MGV_MGV-GENOME-0379505	0	0	1	1	0	0
CHVD_SRS044662_a1_ct12689_vs01@Siphoviridae__sp._ctV36176@linear	1	0	0	0	0	0
RefSeq_NC_034618.1	0	0	0	0	1	0
ELGV_VIBRANT_ERR3405672_k141_2400_flag=3_multi=316.0018_len=226443_fragment_1	0	0	1	0	0	1
GPD_uvig_257674	0	0	1	1	0	0
GPD_uvig_251603	1	1	1	1	0	1
MGV_MGV-GENOME-0379801	0	1	1	1	0	1
RefSeq_NC_028945.1	0	0	0	0	1	0
GPD_uvig_127216	1	0	1	1	0	1
MGV_MGV-GENOME-0379489	0	0	1	1	0	0
CHVD_SRS104314_a1_ct18549@Siphoviridae__sp._ctb7L98@circular	1	0	0	0	0	0
GPD_uvig_229839_1	1	1	1	1	0	0
RefSeq_NC_028379.1	0	0	0	0	1	0
MGV_MGV-GENOME-0379479	1	0	1	1	0	0
ELGV_VIBRANT_ERR8081555_k141_9631_flag=1_multi=67.8554_len=205082	0	0	0	0	0	1
RefSeq_NC_047838.1	0	0	0	0	1	0
MGV_MGV-GENOME-0379474	0	0	1	1	0	0
MGV_MGV-GENOME-0379473	1	1	1	1	0	0
MGV_MGV-GENOME-0379466	0	0	0	1	0	0
MGV_MGV-GENOME-4435977	0	0	0	1	0	0
GPD_uvig_4950	1	1	1	1	0	1
MGV_MGV-GENOME-0379680	1	1	1	1	0	0
GVD_Rampelli_SM_37_NODE_4_length_203363_cov_12.207478	0	1	1	1	0	0
MGV_MGV-GENOME-0379520	1	0	1	1	0	1
GPD_ivig_3103	0	0	1	0	0	0
MGV_MGV-GENOME-0379432	0	0	0	1	0	0
CHVD_SRS019488_a1_ct9988_vs1@Myoviridae__sp._ctcnJ1	1	0	0	0	0	0
MGV_MGV-GENOME-0379431	0	1	1	1	0	1
MGV_MGV-GENOME-0379427	0	0	1	1	0	0
MGV_MGV-GENOME-0379422	0	0	1	1	0	0
GPD_uvig_555602	1	0	1	1	0	0
CHVD_SRS144621_a1_ct19589_vs1@Myoviridae__sp._ct8lx1	1	0	0	0	0	0
CHVD_SAMN09781782_a1_ct55004_vs1@Myoviridae__sp._ctsIA1	1	0	1	0	0	0
MGV_MGV-GENOME-0379402	0	1	1	1	0	0
CHVD_SRS097907_a1_ct21572@Myoviridae__sp._ctQMz161@circular	1	0	0	0	0	0
MGV_MGV-GENOME-0379399	1	0	0	1	0	0
GPD_uvig_555423	0	0	1	0	0	0
MGV_MGV-GENOME-0379385	0	0	1	1	0	0
MGV_MGV-GENOME-0379433	0	0	1	1	0	1
ELGV_VIBRANT_ERR3406263_k141_14572_flag=3_multi=13.0001_len=200187	0	0	0	0	0	1
MGV_MGV-GENOME-0379507	0	0	1	1	0	0
CHVD_SRS075947_a1_ct27843_vs1@Myoviridae__sp._ct3G81	1	0	0	0	0	0
MGV_MGV-GENOME-0379372	0	0	1	1	0	0
MGV_MGV-GENOME-0379360	0	0	1	1	0	0
CHVD_SRS104830_a1_ct20894_vs1@Myoviridae__sp._ctPgo1	1	0	0	0	0	0
MGV_MGV-GENOME-0379393	0	0	0	1	0	0
MGV_MGV-GENOME-0379355	1	0	1	1	0	0
MGV_MGV-GENOME-0379495	1	0	1	1	0	1
CHVD_SAMEA2738164_b1_ct5@circular@Unclassified_virus__sp._ctLc05	1	0	1	0	0	0
MGV_MGV-GENOME-0379350	0	0	1	1	0	0
MGV_MGV-GENOME-0379404	0	0	1	1	0	0
RefSeq_NC_031906.1	0	0	0	0	1	0
CHVD_SRS058693_a1_ct19943_vs1@Myoviridae__sp._ctT4W1	1	0	0	0	0	0
GVD_Han_2018_ERR1398125_NODE_16_length_198094_cov_49.824797	1	1	1	1	0	1
RefSeq_NC_020837.1	0	0	0	0	1	0
MGV_MGV-GENOME-0379340	0	0	0	1	0	0
MGV_MGV-GENOME-0379339	1	0	1	1	0	0
MGV_MGV-GENOME-0379333	0	0	1	1	0	0
RefSeq_NC_047734.1	0	0	0	0	1	0
RefSeq_NC_028955.1	0	0	0	0	1	0
MGV_MGV-GENOME-0379323	1	0	1	1	0	0
MGV_MGV-GENOME-0379322	0	0	1	1	0	0
CHVD_SAMN09781722_a1_ct22960_vs1@Unclassified_virus__sp._ctImI1	1	0	1	0	0	0
GPD_uvig_46032	1	1	1	1	0	1
GPD_uvig_291640	1	1	1	1	0	1
CHVD_SAMN11893770_a1_ct7896_vs1@linear@Siphoviridae__sp._ctgcT1	1	1	1	1	0	0
RefSeq_NC_006820.1	0	0	0	0	1	0
MGV_MGV-GENOME-0379866	1	0	1	1	0	0
MGV_MGV-GENOME-0379306	0	0	1	1	0	0
MGV_MGV-GENOME-0379305	0	0	1	1	0	0
MGV_MGV-GENOME-0379302	1	0	0	1	0	0
MGV_MGV-GENOME-0379299	1	0	1	1	0	0
MGV_MGV-GENOME-4435964	0	0	1	1	0	0
MGV_MGV-GENOME-0379273	0	0	0	1	0	0
GPD_uvig_79259	0	0	1	1	0	0
MGV_MGV-GENOME-0379270	1	1	1	1	0	0
RefSeq_NC_013085.1	0	0	0	0	1	0
RefSeq_NC_031235.1	0	0	0	0	1	0
MGV_MGV-GENOME-0379264	0	1	1	1	0	0
GPD_uvig_274888	1	0	1	1	0	1
MGV_MGV-GENOME-0379258	0	0	1	1	0	0
GVD_Reyes_2015_F284_T2_NODE_1_length_194170_cov_34.839190	1	1	1	0	0	0
MGV_MGV-GENOME-0379248	0	0	1	1	0	0
RefSeq_NC_055713.1	1	1	1	1	1	1
GPD_uvig_50226	0	0	1	1	0	0
MGV_MGV-GENOME-0379238	0	0	1	1	0	0
CHVD_SRS143885_a1_ct38802_vs02@Caudovirales__sp._ctKdq165@linear	1	0	0	0	0	0
MGV_MGV-GENOME-0379227	0	0	0	1	0	0
RefSeq_NC_020855.1	0	0	0	0	1	0
CHVD_SRS098045_a1_ct44299_vs1@Siphoviridae__sp._ct9BO1	1	0	0	0	0	0
GPD_uvig_80498	0	1	1	1	0	1
CHVD_SAMN09781785_a1_ct24391_vs1@Myoviridae__sp._ct0Kj1	1	0	1	0	0	0
MGV_MGV-GENOME-0379208	1	1	1	1	0	1
RefSeq_NC_062735.1	0	0	0	0	1	0
RefSeq_NC_026926.1	0	0	0	0	1	0
MGV_MGV-GENOME-0379289	0	0	0	1	0	0
GVD_Monaco_MBA4030_NODE_1_length_192068_cov_22.785671	0	1	0	0	0	0
GPD_uvig_335963	1	0	1	1	0	0
RefSeq_NC_015288.1	0	0	0	0	1	0
MGV_MGV-GENOME-0379169	0	0	1	1	0	0
GPD_uvig_284320	1	0	1	1	0	1
RefSeq_NC_015279.1	0	0	0	0	1	0
RefSeq_NC_027132.1	0	0	0	0	1	0
MGV_MGV-GENOME-0379154	0	0	1	1	0	1
GPD_uvig_552885	0	0	1	0	0	0
MGV_MGV-GENOME-0379138	0	0	1	1	0	0
MGV_MGV-GENOME-0379137	0	0	1	1	0	0
CHVD_SRS143850_a1_ct7928@circular@Myoviridae__sp._ctiyh928	1	0	0	0	0	0
MGV_MGV-GENOME-0379134	1	0	1	1	0	0
MGV_MGV-GENOME-0379120	1	1	1	1	0	0
MGV_MGV-GENOME-0379119	1	1	1	1	0	1
MGV_MGV-GENOME-0379114	1	0	1	1	0	0
MGV_MGV-GENOME-0379113	0	1	1	1	0	1
MGV_MGV-GENOME-0379112	1	0	1	1	0	0
MGV_MGV-GENOME-0379109	0	0	1	1	0	0
RefSeq_NC_026928.1	0	0	0	0	1	0
RefSeq_NC_023587.1	0	0	0	0	1	0
MGV_MGV-GENOME-0379101	1	0	0	1	0	0
MGV_MGV-GENOME-0379096	1	1	1	1	0	1
GPD_uvig_335229	1	1	1	1	0	0
CHVD_SAMN00792080_a1_ct121767_vs1@linear@Siphoviridae__sp._ctgRW1_1	1	0	1	0	0	1
MGV_MGV-GENOME-0379090	1	1	1	1	0	0
MGV_MGV-GENOME-0379082	1	0	1	1	0	0
MGV_MGV-GENOME-0379426	0	1	0	1	0	0
RefSeq_NC_028663.1	0	0	0	0	1	0
GPD_uvig_18669	0	0	1	1	0	0
MGV_MGV-GENOME-0379058	1	0	0	1	0	0
MGV_MGV-GENOME-0379057	0	0	0	1	0	0
GPD_uvig_457279_1	0	1	1	0	0	0
MGV_MGV-GENOME-0379054	1	1	1	1	0	0
GPD_uvig_43526	1	0	1	1	0	1
MGV_MGV-GENOME-0379034	0	0	1	1	0	0
MGV_MGV-GENOME-0379026	0	0	0	1	0	0
MGV_MGV-GENOME-0379024	1	1	1	1	0	0
GPD_uvig_31969	0	0	1	1	0	0
CHVD_SRS055017_a1_ct27046_vs1@Myoviridae__sp._ctIhj1	1	0	1	1	0	0
MGV_MGV-GENOME-0379004	0	0	1	1	0	0
GVD_Ma_2019_SRR341609_NODE_2_length_187804_cov_4.855051	1	1	1	1	0	1
GPD_uvig_40664	0	0	1	1	0	0
CHVD_SRS015596_a1_ct13165@circular@Siphoviridae__sp._ctOqJ165	1	0	0	0	0	0
MGV_MGV-GENOME-4435912	1	0	0	1	0	0
MGV_MGV-GENOME-0378988	1	0	1	1	0	0
GPD_uvig_29129	0	0	1	1	0	0
ELGV_VIBRANT_SRR4408293_k119_61773_flag=1_multi=34.0000_len=187166	0	1	1	1	0	1
GVD_Moreno-Gallego_2019_ERR2867953_NODE_1_length_187123_cov_161.710367	0	1	0	0	0	0
MGV_MGV-GENOME-0378950	0	0	1	1	0	0
MGV_MGV-GENOME-0378935	0	0	0	1	0	0
CHVD_SRS053863_a1_ct3754@circular@Podoviridae__sp._ct8Ok754	1	0	1	1	0	0
MGV_MGV-GENOME-0378930	1	0	0	1	0	0
MGV_MGV-GENOME-0378929	1	0	1	1	0	0
CHVD_SRS019587_a1_ct4329@Siphoviridae__sp._ctHDh26@circular	1	0	0	0	0	0
MGV_MGV-GENOME-0379644	0	0	1	1	0	0
RefSeq_NC_020852.1	0	0	0	0	1	0
RefSeq_NC_031935.1	0	0	0	0	1	0
MGV_MGV-GENOME-0378905	0	0	1	1	0	0
GVD_Giloteaux_145307_NODE_30_length_186304_cov_13.525484	1	1	1	1	0	1
MGV_MGV-GENOME-0378899	0	0	0	1	0	0
MGV_MGV-GENOME-0378897	0	0	0	1	0	0
GPD_uvig_149085	0	0	1	1	0	0
MGV_MGV-GENOME-0378890	0	0	1	1	0	1
GPD_uvig_244618	1	0	1	0	0	1
GPD_uvig_141144	1	1	1	1	0	1
MGV_MGV-GENOME-0378854	1	0	0	1	0	0
MGV_MGV-GENOME-0378851	0	0	1	1	0	0
MGV_MGV-GENOME-0378850	0	1	1	1	0	1
GPD_uvig_390448	0	0	1	1	0	1
MGV_MGV-GENOME-0378847	0	0	1	1	0	0
CHVD_SRS013938_a1_ct3426@circular@Unclassified_virus__sp._ctz2W426	1	0	0	0	0	0
RefSeq_NC_001611.1	0	0	0	0	1	0
GPD_uvig_289601	0	0	1	1	0	1
MGV_MGV-GENOME-0378815	0	0	0	1	0	0
MGV_MGV-GENOME-0378840	0	0	1	1	0	1
MGV_MGV-GENOME-0378804	0	0	1	1	0	0
MGV_MGV-GENOME-0378801	0	0	1	1	0	0
MGV_MGV-GENOME-0378793	0	0	1	1	0	0
RefSeq_NC_031944.1	0	0	0	0	1	0
CHVD_SRS147140_a1_ct19592_vs1@Myoviridae__sp._cttSf1	1	0	0	0	0	1
MGV_MGV-GENOME-0378772	1	0	1	1	0	1
CHVD_SRS105100_a1_ct43138_vs01@Caudovirales__sp._ctMiv6@linear	1	0	0	0	0	0
MGV_MGV-GENOME-0378755	0	0	0	1	0	0
GPD_uvig_87246	0	0	1	1	0	0
RefSeq_NC_044946.1	0	0	0	0	1	0
MGV_MGV-GENOME-0379417	0	0	1	1	0	1
CHVD_SRS014404_a1_ct3288@circular@Siphoviridae__sp._ctb2v288	1	0	0	0	0	1
MGV_MGV-GENOME-0378715	0	0	1	1	0	0
CHVD_SRS013476_a1_ct26125_vs1@Myoviridae__sp._ct9qw1_1	1	0	0	1	0	0
MGV_MGV-GENOME-0378709	1	0	0	1	0	0
CHVD_SRS049318_a1_ct48674_vs1@Myoviridae__sp._ctKQc1	1	0	0	0	0	0
GPD_uvig_293297	0	0	1	1	0	0
CHVD_SAMN09781729_a1_ct56916_vs1@Myoviridae__sp._cttQJ1	1	0	1	0	0	0
CHVD_SAMN09781790_a1_ct37827@circular@Podoviridae__sp._ctdau827	1	0	1	0	0	0
RefSeq_NC_015284.1	0	0	0	0	1	0
MGV_MGV-GENOME-0378683	0	0	0	1	0	0
CHVD_SRS143885_a1_ct38802_vs01@Caudovirales__sp._ctCLm165@linear	1	0	0	0	0	0
MGV_MGV-GENOME-0378658	0	0	1	1	0	1
MGV_MGV-GENOME-0378630	0	0	0	1	1	0
MGV_MGV-GENOME-0378624	0	0	1	1	0	0
GPD_uvig_304703	0	0	1	0	0	0
CHVD_SAMN11031285_a1_ct5661@circular@Siphoviridae__sp._ctjrY661	1	0	1	0	0	1
MGV_MGV-GENOME-0378614	0	0	0	1	0	0
CHVD_SAMN10290180_a1_ct14639_vs1@linear@Siphoviridae__sp._ctuAZ1	1	0	0	0	0	0
GVD_Rampelli_HCO_67_NODE_5_length_182913_cov_5.824990	0	1	1	0	0	0
MGV_MGV-GENOME-0378610	1	1	1	1	0	1
MGV_MGV-GENOME-0378604	0	1	1	1	0	0
RefSeq_NC_020875.1	0	0	0	0	1	0
MGV_MGV-GENOME-0378726	1	0	0	1	0	0
MGV_MGV-GENOME-0379265	0	0	1	1	0	1
MGV_MGV-GENOME-0379690	0	0	1	1	0	0
MGV_MGV-GENOME-0378593	0	0	0	1	0	0
MGV_MGV-GENOME-0379378	0	0	1	1	0	0
MGV_MGV-GENOME-0378569	0	0	1	1	0	0
GPD_ivig_1491	0	1	1	0	0	0
CHVD_SRS046686_a1_ct1573_vs1@Myoviridae__sp._ctd5a1	1	0	0	0	0	0
MGV_MGV-GENOME-0378553	0	0	1	1	0	0
RefSeq_NC_015290.1	0	0	0	0	1	0
GPD_uvig_253209	0	0	1	0	0	0
CHVD_SAMN00791921_a1_ct4097@circular@Unclassified_virus__sp._ctqah097	1	1	1	1	0	0
MGV_MGV-GENOME-0378524	0	0	0	1	0	0
RefSeq_NC_048646.1	1	0	0	1	1	1
ELGV_VIBRANT_SRR9865795_k141_48212_flag=3_multi=92.0005_len=181552	0	0	1	1	0	1
CHVD_SRS052227_a1_ct4885_vs1@Myoviridae__sp._ctZgp1	1	0	0	0	0	1
MGV_MGV-GENOME-0378493	0	0	0	1	0	0
MGV_MGV-GENOME-0378491	0	0	1	1	0	0
MGV_MGV-GENOME-0378490	1	0	0	1	0	0
RefSeq_NC_015280.1	0	0	0	0	1	0
RefSeq_NC_020845.1	0	0	0	0	1	0
GPD_uvig_565267	0	0	1	0	0	0
CHVD_SRS043454_a1_ct24469_vs1@Myoviridae__sp._ct00g1	1	0	0	0	0	1
ELGV_VIBRANT_SRR8692179_k141_10238_flag=0_multi=19.3078_len=195888_fragment_1_1_4128-184692/184692	0	0	1	0	0	1
MGV_MGV-GENOME-0378458	1	1	1	1	0	1
RefSeq_NC_007023.1	0	0	0	0	1	0
GPD_uvig_6058	0	0	1	0	0	0
GPD_uvig_542700	0	0	1	1	0	0
MGV_MGV-GENOME-0378444	0	0	1	1	0	0
MGV_MGV-GENOME-0378439	0	0	0	1	0	0
MGV_MGV-GENOME-0378425	0	0	1	1	0	0
ELGV_VIBRANT_SRR7351996_k141_34526_flag=0_multi=79.3406_len=184389_1_1-179852/184389	1	1	1	1	0	1
CHVD_SRS022602_a1_ct13645_vs1@Myoviridae__sp._ctVKF1	1	0	0	0	0	0
MGV_MGV-GENOME-0378404	0	0	0	1	0	0
RefSeq_NC_015281.1	0	0	0	0	1	0
MGV_MGV-GENOME-0378403	1	1	1	1	0	1
MGV_MGV-GENOME-0378398	1	1	1	1	0	1
GPD_uvig_570051	0	0	1	0	0	0
MGV_MGV-GENOME-0378388	0	1	1	1	0	0
MGV_MGV-GENOME-0378384	0	0	0	1	0	0
RefSeq_NC_062734.1	0	0	0	0	1	0
CHVD_SRS147149_a1_ct3518@circular@Myoviridae__sp._ct6jw518	1	0	0	0	0	0
RefSeq_NC_021559.1	0	0	0	0	1	0
CHVD_SRS019027_a1_ct2452_vs1@Siphoviridae__sp._ctf2P1	1	0	0	0	0	0
GPD_uvig_308240	0	0	1	0	0	0
RefSeq_NC_021072.1	0	0	0	0	1	0
RefSeq_NC_002331.1	0	0	0	0	1	0
MGV_MGV-GENOME-0378354	0	0	1	1	0	0
MGV_MGV-GENOME-0378353	0	0	0	1	0	0
MGV_MGV-GENOME-0378347	0	0	1	1	0	0
RefSeq_NC_015569.1	0	0	0	0	1	0
GPD_uvig_75462	1	0	1	1	0	1
RefSeq_NC_006884.2	0	0	0	0	1	0
RefSeq_NC_025414.1	0	0	0	0	1	0
MGV_MGV-GENOME-0378311	0	0	1	1	0	0
GPD_uvig_98904	0	0	1	1	0	0
GPD_uvig_148596	1	0	1	1	0	0
CHVD_SRS076951_a1_ct15639@circular@Siphoviridae__sp._ctwdm639	1	0	0	0	0	0
CHVD_SAMEA2580220_a1_ct42587_vs1@Podoviridae__sp._ctUi51	1	0	1	1	0	0
MGV_MGV-GENOME-0378468	1	0	1	1	0	0
RefSeq_NC_028683.1	0	0	0	0	1	0
MGV_MGV-GENOME-0378284	0	0	1	1	0	0
CHVD_SRS019128_a1_ct223463_vs1@Myoviridae__sp._ctl1i1	1	0	0	0	0	0
CHVD_SRS019219_a1_ct116288_vs1@Myoviridae__sp._ctbjp1	1	0	0	0	0	0
CHVD_SAMN09781789_a1_ct40604_vs1@Siphoviridae__sp._cto9I1	1	1	1	0	0	0
CHVD_SAMN00699733_b1_ct5@circular@Siphoviridae__sp._cto895	1	1	1	1	0	1
RefSeq_NC_008296.2	0	0	0	0	1	0
MGV_MGV-GENOME-0378266	1	0	0	1	0	1
ELGV_VIBRANT_ERR3405606_k141_2302_flag=1_multi=11.0000_len=177240	0	0	0	0	0	1
RefSeq_NC_021071.1	0	0	0	0	1	0
MGV_MGV-GENOME-0379521	1	0	0	1	0	1
CHVD_SAMN01915223_a1_ct14912@circular@Podoviridae__sp._ct9nQ912	1	1	1	0	0	1
GPD_uvig_303992	1	1	1	1	0	0
MGV_MGV-GENOME-0378253	1	1	1	1	0	1
GPD_uvig_233671	0	0	1	1	0	0
CHVD_SRS045197_a1_ct7014@circular@Siphoviridae__sp._ctAQV014	1	0	0	0	0	0
ELGV_VIBRANT_SRR9865583_k141_27819_flag=1_multi=21.0000_len=176949	0	0	0	0	0	1
RefSeq_NC_014467.1	0	0	0	0	1	0
CHVD_SRS147937_a1_ct87555@Siphoviridae__sp._ct8Ed38@circular_1	1	0	0	0	0	0
MGV_MGV-GENOME-0379272	0	0	1	1	0	1
CHVD_SRS045262_a1_ct1412_vs01@Herelleviridae__sp._ctZVt124@linear_1	1	1	0	0	0	0
GPD_uvig_148800	0	0	1	1	0	0
GPD_uvig_381661_1	1	1	1	1	0	1
MGV_MGV-GENOME-0378216	1	1	1	1	0	0
RefSeq_NC_048015.1	0	0	0	0	1	0
MGV_MGV-GENOME-0378672	0	0	1	1	0	0
CHVD_SRS104087_a1_ct18714_vs1@Myoviridae__sp._ctgQm1	1	0	0	0	0	0
RefSeq_NC_021344.2	0	0	0	0	1	0
MGV_MGV-GENOME-0378189	0	1	1	1	0	1
RefSeq_NC_015289.1	0	0	0	0	1	0
CHVD_SRS052227_a1_ct6328_vs1@Myoviridae__sp._ctcYY1	1	0	0	0	0	0
RefSeq_NC_028750.1	1	1	1	1	1	1
MGV_MGV-GENOME-0378181	1	0	1	1	0	0
MGV_MGV-GENOME-0378177	0	0	0	1	0	0
RefSeq_NC_019444.1	0	0	0	0	1	0
GPD_uvig_327815	1	0	1	0	0	0
MGV_MGV-GENOME-0378169	0	0	1	1	0	0
MGV_MGV-GENOME-0378168	0	0	1	1	0	0
MGV_MGV-GENOME-0378166	1	0	1	1	0	0
GPD_uvig_512783	1	0	1	1	0	0
GPD_uvig_251950_1	1	1	1	1	0	1
RefSeq_NC_055743.1	0	0	0	0	1	0
MGV_MGV-GENOME-0378153	0	0	0	1	0	0
MGV_MGV-GENOME-0378151	0	0	0	1	0	0
MGV_MGV-GENOME-0378150	0	0	0	1	0	0
CHVD_SRS143523_a1_ct22704_vs01@Siphoviridae__sp._cty3v128@linear	1	0	0	0	0	0
GVD_Shkoporov_2019_SRR9161520_NODE_2_length_175654_cov_104.213042	1	1	1	1	0	0
GPD_uvig_383643_1	0	0	1	0	0	0
MGV_MGV-GENOME-0378244	0	0	0	1	0	0
RefSeq_NC_047717.1	0	0	0	0	1	0
RefSeq_NC_055721.1	0	0	0	0	1	0
RefSeq_NC_020859.1	0	0	0	0	1	0
MGV_MGV-GENOME-0378124	0	0	0	1	0	0
MGV_MGV-GENOME-0378123	1	1	0	1	0	0
RefSeq_NC_038375.1	0	0	0	0	1	0
CHVD_SRS147144_a1_ct4609@Siphoviridae__sp._ctE1E186@circular	1	0	0	0	0	0
RefSeq_NC_015286.1	0	0	0	0	1	0
MGV_MGV-GENOME-0378104	0	0	1	1	0	0
MGV_MGV-GENOME-0378154	0	0	1	1	0	1
MGV_MGV-GENOME-0378086	0	0	0	1	0	0
MGV_MGV-GENOME-0378084	0	0	1	1	0	0
ELGV_VIBRANT_SRR7217773_k141_17740_flag=0_multi=31.0012_len=175037	0	1	0	0	0	1
MGV_MGV-GENOME-0378225	0	1	1	1	0	1
MGV_MGV-GENOME-0379589	0	1	1	1	0	0
GVD_Minot_Diet_SRR5088935_NODE_1_length_174928_cov_113.053873	1	1	1	1	0	1
RefSeq_NC_048849.1	0	0	0	0	1	0
MGV_MGV-GENOME-0378070	0	0	0	1	0	0
RefSeq_NC_026924.1	0	0	0	0	1	0
MGV_MGV-GENOME-0378068	0	0	1	1	0	1
ELGV_VIBRANT_SRR8652897_k141_1104_flag=1_multi=191.0000_len=174841	0	1	0	0	0	1
RefSeq_NC_031922.1	0	0	0	0	1	0
MGV_MGV-GENOME-0378052	0	0	1	1	0	0
CHVD_SRS042284_a1_ct5346_vs01@Caudovirales__sp._ctHt3121@linear_1	1	0	0	1	0	0
MGV_MGV-GENOME-0378192	0	0	0	1	0	0
MGV_MGV-GENOME-0378032	0	0	1	1	0	0
GPD_uvig_279851	1	0	1	1	0	0
MGV_MGV-GENOME-0378000	0	0	1	1	0	0
RefSeq_NC_031242.1	0	0	0	0	1	0
RefSeq_NC_055719.1	0	0	0	0	1	0
MGV_MGV-GENOME-0377995	0	0	1	1	0	0
GPD_uvig_574835	0	0	1	0	0	1
RefSeq_NC_015282.1	0	0	0	0	1	0
MGV_MGV-GENOME-0377979	1	1	1	1	0	1
MGV_MGV-GENOME-0377973	1	1	1	1	0	1
MGV_MGV-GENOME-0377968	0	0	1	1	0	0
MGV_MGV-GENOME-0377962	1	0	1	1	0	1
CHVD_SRS104539_a1_ct7629@circular@Myoviridae__sp._ct2Qs629	1	0	0	0	0	0
CHVD_SRS019906_a1_ct9911@circular@Unclassified_virus__sp._ctIWP911	1	0	0	0	0	0
RefSeq_NC_005135.1	0	0	0	0	1	0
MGV_MGV-GENOME-0377938	0	1	1	1	0	0
MGV_MGV-GENOME-0377924	0	0	1	1	0	0
MGV_MGV-GENOME-0377915	0	0	1	1	0	1
MGV_MGV-GENOME-0377912	0	0	0	1	0	0
CHVD_SRS018923_a1_ct4181_vs1@Myoviridae__sp._ctjda1_1	1	0	0	0	0	1
RefSeq_NC_023561.1	0	0	0	0	1	0
MGV_MGV-GENOME-0377910	0	1	1	1	0	0
MGV_MGV-GENOME-0377905	0	0	1	1	0	0
MGV_MGV-GENOME-0377892	1	1	1	1	0	1
GPD_uvig_25953	0	0	1	1	0	0
RefSeq_NC_019443.1	0	0	0	0	1	0
RefSeq_NC_047719.1	0	0	0	0	1	0
MGV_MGV-GENOME-0377874	1	0	1	1	0	1
MGV_MGV-GENOME-0377867	1	0	1	1	0	0
CHVD_SRS023358_a1_ct23849_vs1@Myoviridae__sp._ctnXk1	1	0	0	0	0	0
RefSeq_NC_028857.1	0	0	0	0	1	0
GVD_Ma_2019_SRR341604_NODE_27_length_172729_cov_5.823587	0	1	1	1	0	0
CHVD_SRS098620_a1_ct76265_vs1@Unclassified_virus__sp._ctJCQ1	1	1	0	0	0	1
MGV_MGV-GENOME-0377853	1	0	1	1	0	0
GPD_uvig_25954	0	0	1	0	0	0
RefSeq_NC_055739.1	0	0	0	1	1	0
MGV_MGV-GENOME-0377844	1	0	0	1	0	0
MGV_MGV-GENOME-0377841	0	0	1	1	0	1
MGV_MGV-GENOME-0377839	1	1	1	1	0	1
RefSeq_NC_019516.2	0	0	0	0	1	0
CHVD_SAMEA2580120_a1_ct32397_vs1@Unclassified_virus__sp._ctuxt1	1	0	1	1	0	0
RefSeq_NC_055728.1	0	0	0	0	1	0
GPD_uvig_183855	1	1	1	0	0	1
RefSeq_NC_055742.1	0	0	0	0	1	0
MGV_MGV-GENOME-0377833	0	0	0	1	0	0
RefSeq_NC_031903.1	0	0	0	0	1	0
CHVD_SAMN09781739_a1_ct74613_vs1@Siphoviridae__sp._ctpzi1	1	0	1	0	0	0
RefSeq_NC_055726.1	0	0	0	1	1	0
CHVD_SRS018820_a1_ct21618_vs1@Siphoviridae__sp._ctP3H1	1	0	0	0	0	0
RefSeq_NC_042067.1	0	0	0	0	1	0
MGV_MGV-GENOME-0377800	1	0	1	1	0	0
GPD_uvig_70972	0	0	1	1	0	0
RefSeq_NC_021536.1	0	0	0	0	1	0
GPD_uvig_343825	1	1	1	1	1	1
MGV_MGV-GENOME-0377786	0	0	0	1	0	0
CHVD_SRS101388_a1_ct42036@Myoviridae__sp._ctRlY128@circular	1	0	0	0	0	0
GPD_ivig_815	0	0	1	1	0	1
RefSeq_NC_028957.1	0	0	0	0	1	0
MGV_MGV-GENOME-0377763	0	0	1	1	0	0
RefSeq_NC_012741.1	0	0	0	0	1	0
RefSeq_NC_021530.1	0	0	0	0	1	0
MGV_MGV-GENOME-0377755	0	0	0	1	0	0
MGV_MGV-GENOME-0377880	0	0	0	1	0	1
RefSeq_NC_047733.1	0	0	0	0	1	0
GPD_uvig_337736	0	0	1	0	0	0
MGV_MGV-GENOME-0377740	0	0	0	1	0	0
RefSeq_NC_028110.1	0	0	0	0	1	0
CHVD_SAMN09781743_a1_ct152435_vs1@Myoviridae__sp._ct5bw1	1	0	1	0	0	0
CHVD_SRS024318_a1_ct17865_vs01@Caudovirales__sp._ctEan198@linear	1	0	0	0	0	0
MGV_MGV-GENOME-0377734	0	0	1	1	0	0
ELGV_VIBRANT_ERR3405894_k141_7759_flag=0_multi=17.9977_len=324994_fragment_4	0	0	0	0	0	1
MGV_MGV-GENOME-0379397	1	0	0	1	0	0
RefSeq_NC_028925.1	0	1	0	0	1	1
RefSeq_NC_048694.1	1	1	0	1	1	0
GVD_Kang_0041_ST002_N_NODE_1_length_170751_cov_59.203397	0	1	0	0	0	0
RefSeq_NC_054940.1	0	1	1	1	1	1
CHVD_SRS014578_a1_ct11273@circular@Unclassified_virus__sp._ctOcd273	1	0	0	0	0	0
MGV_MGV-GENOME-0377720	0	0	0	1	0	0
RefSeq_NC_030953.1	1	1	1	0	1	1
RefSeq_NC_014595.1	1	1	0	0	1	1
GPD_uvig_53566	0	0	1	1	0	0
MGV_MGV-GENOME-0377715	0	0	0	1	0	0
RefSeq_NC_055740.1	0	0	0	0	1	0
RefSeq_NC_028847.1	0	0	0	0	1	0
RefSeq_NC_028881.1	0	0	0	0	1	0
CHVD_SAMN11252288_a1_ct6785@circular@Unclassified_virus__sp._ctpci785	1	0	0	0	0	0
RefSeq_NC_023584.1	0	0	0	0	1	0
MGV_MGV-GENOME-0377708	0	0	1	1	0	0
RefSeq_NC_027331.1	0	0	0	0	1	0
MGV_MGV-GENOME-0377702	1	0	0	1	0	0
GVD_Shkoporov_2019_SRR9161562_NODE_1_length_170321_cov_80.982580	1	1	0	0	0	0
MGV_MGV-GENOME-0377701	0	0	0	1	0	0
RefSeq_NC_028940.1	0	0	0	0	1	0
RefSeq_NC_055235.1	0	0	0	0	1	0
CHVD_SAMN10080894_a1_ct11084_vs1@linear@Siphoviridae__sp._ctLlD1	1	1	0	0	0	0
RefSeq_NC_014663.1	0	0	0	0	1	0
MGV_MGV-GENOME-0377677	0	0	0	1	0	0
CHVD_SRS104912_a1_ct14266@circular@Podoviridae__sp._ctIU0266	1	0	0	0	0	1
MGV_MGV-GENOME-0377665	1	0	1	1	0	0
CHVD_SAMN09781712_a1_ct82489_vs1@Podoviridae__sp._ctYpQ1	1	0	1	0	0	0
MGV_MGV-GENOME-0377651	0	0	1	1	0	0
MGV_MGV-GENOME-0377649	0	0	0	1	0	0
ELGV_VIBRANT_SRR4305424_k119_33944_flag=3_multi=29.0002_len=169438	1	1	1	1	1	1
MGV_MGV-GENOME-0377635	0	0	1	1	0	1
MGV_MGV-GENOME-0378355	0	0	1	1	0	1
MGV_MGV-GENOME-0379342	0	0	0	1	0	0
RefSeq_NC_029002.1	0	0	0	0	1	0
GVD_Kang_0065_ST002_N_NODE_1_length_169155_cov_52.948664	0	1	0	0	0	1
MGV_MGV-GENOME-0377623	1	0	1	1	0	1
MGV_MGV-GENOME-0377618	1	1	1	1	0	0
MGV_MGV-GENOME-0377614	0	0	1	1	0	0
MGV_MGV-GENOME-0377610	1	1	1	1	0	0
RefSeq_NC_023007.1	0	0	0	0	1	0
RefSeq_NC_019909.1	0	0	0	0	1	0
GPD_uvig_73830	0	0	1	1	0	0
GPD_uvig_581325	1	0	1	0	0	0
RefSeq_NC_048798.1	0	0	0	0	1	0
MGV_MGV-GENOME-0377593	0	1	1	1	0	0
MGV_MGV-GENOME-0377590	1	0	1	1	0	1
ELGV_VIBRANT_SRR7217830_k141_19386_flag=1_multi=34.5300_len=235890_fragment_2	1	0	1	1	0	1
MGV_MGV-GENOME-0377646	1	1	1	1	0	1
MGV_MGV-GENOME-0377578	0	0	0	1	0	0
RefSeq_NC_031087.1	0	0	1	0	1	0
MGV_MGV-GENOME-0377571	0	0	0	1	0	0
RefSeq_NC_049445.1	0	0	0	0	1	0
MGV_MGV-GENOME-0377566	1	0	0	1	0	0
MGV_MGV-GENOME-0377563	0	0	0	1	0	1
GPD_uvig_224299	1	1	1	1	0	1
RefSeq_NC_008348.1	0	0	0	0	1	0
MGV_MGV-GENOME-0377553	0	0	1	1	0	1
RefSeq_NC_049492.1	0	0	0	0	1	0
RefSeq_NC_055737.1	0	0	0	0	1	0
RefSeq_NC_055716.1	0	0	0	0	1	0
RefSeq_NC_014660.1	0	0	0	0	1	0
MGV_MGV-GENOME-0377533	0	1	1	1	0	0
MGV_MGV-GENOME-0377528	0	1	1	1	0	1
RefSeq_NC_030948.1	0	0	0	0	1	0
GPD_uvig_170031_1	1	0	1	1	0	0
RefSeq_NC_049464.1	0	0	0	0	1	0
MGV_MGV-GENOME-0377524	0	0	1	1	0	0
MGV_MGV-GENOME-0377508	1	0	0	1	1	0
RefSeq_NC_054905.1	0	0	1	0	1	1
RefSeq_NC_017975.1	0	0	0	0	1	0
MGV_MGV-GENOME-0377505	0	0	0	1	0	0
RefSeq_NC_024121.1	0	0	0	0	1	0
CHVD_SAMN03283294_a1_ct199406_vs1@Unclassified_virus__sp._ctDNL1	1	1	1	1	0	0
ELGV_VirSorter2_ERR3405893_k141_9497||full_1_6776-174006/189709	1	1	0	0	0	1
GPD_uvig_357621	0	0	1	0	0	0
MGV_MGV-GENOME-0377497	0	0	1	1	0	0
MGV_MGV-GENOME-0377494	0	0	1	1	0	0
ELGV_VIBRANT_SRR4305032_k119_6172_flag=1_multi=24.0000_len=167130	1	0	0	0	0	1
MGV_MGV-GENOME-0377811	0	0	1	1	0	1
CHVD_SRS143216_a1_ct27339@Myoviridae__sp._ct9q225@circular	1	0	0	0	0	0
MGV_MGV-GENOME-0377607	0	0	0	1	0	0
CHVD_SRS147184_a1_ct18792_vs1@Myoviridae__sp._ctSZg1	1	0	0	0	0	0
CHVD_SAMEA2738022_b1_ct2@circular@Unclassified_virus__sp._ctXNh2	1	0	0	1	0	0
MGV_MGV-GENOME-0377474	1	0	1	1	0	0
MGV_MGV-GENOME-0377472	0	0	1	1	0	1
MGV_MGV-GENOME-0377471	1	1	0	1	0	0
ELGV_VIBRANT_ERR3405167_k141_5156_flag=0_multi=140.9630_len=166767	0	0	0	0	0	1
RefSeq_NC_040615.1	0	0	0	0	1	0
GPD_uvig_245979	1	1	1	1	0	1
MGV_MGV-GENOME-0377456	0	0	1	1	0	0
RefSeq_NC_055720.1	0	0	0	0	1	0
RefSeq_NC_012740.1	0	0	1	1	1	0
MGV_MGV-GENOME-0379671	0	0	1	1	0	1
MGV_MGV-GENOME-4435802	1	1	1	1	0	1
GPD_uvig_9612	0	0	1	1	0	0
MGV_MGV-GENOME-0377441	0	1	1	1	0	0
MGV_MGV-GENOME-0377440	1	0	1	1	0	0
MGV_MGV-GENOME-0377738	0	1	1	1	0	1
GPD_uvig_548006	0	0	1	0	0	0
GPD_uvig_211744	0	0	1	0	0	1
GPD_uvig_156156	0	1	1	1	0	0
MGV_MGV-GENOME-0377421	0	0	1	1	0	0
ELGV_VIBRANT_ERR8081584_k141_36727_flag=3_multi=56.0003_len=165961	1	1	0	0	0	1
MGV_MGV-GENOME-0377416	0	0	1	1	0	0
RefSeq_NC_055747.1	0	0	0	0	1	0
MGV_MGV-GENOME-0377409	0	0	0	1	0	0
GVD_Shkoporov_2019_SRR9161571_NODE_6_length_165774_cov_22.255372	1	1	1	1	0	1
ELGV_VIBRANT_SRR13508246_k141_7831_flag=3_multi=63.0004_len=165722	1	0	0	0	0	1
MGV_MGV-GENOME-0377404	0	1	1	1	0	0
GVD_Rampelli_SM_40_NODE_22_length_165717_cov_10.457721	0	1	0	1	0	0
MGV_MGV-GENOME-0377402	0	0	1	1	0	0
MGV_MGV-GENOME-0377401	0	0	1	1	0	0
MGV_MGV-GENOME-0378264	1	1	1	1	0	1
CHVD_SRS045645_a1_ct30142_vs1@Myoviridae__sp._ctavU1	1	1	1	0	0	0
MGV_MGV-GENOME-0377399	0	0	1	1	0	0
MGV_MGV-GENOME-0377395	0	0	0	1	0	0
GPD_uvig_330730	1	0	1	1	0	1
RefSeq_NC_014662.1	0	0	0	0	1	0
CHVD_SRS011115_a1_ct23434@circular@Myoviridae__sp._ctpfy434	1	0	0	0	0	0
MGV_MGV-GENOME-0378304	0	0	0	1	0	1
MGV_MGV-GENOME-0377379	1	1	1	1	0	0
CHVD_SRS146878_a1_ct22471@circular@Unclassified_virus__sp._ctd5V471	1	0	0	0	0	0
MGV_MGV-GENOME-0377377	0	0	0	1	0	0
ELGV_VIBRANT_ERR8081598_k141_4262_flag=1_multi=89.0407_len=165391	0	0	1	0	0	1
GPD_uvig_590423	1	1	1	0	0	0
ELGV_VIBRANT_ERR3405907_k141_4390_flag=3_multi=208.0000_len=165247	0	0	1	0	0	1
MGV_MGV-GENOME-0377361	1	0	1	1	0	0
GPD_uvig_264726	0	0	1	1	0	0
ELGV_VIBRANT_ERR3404784_k141_15843_flag=0_multi=11.0000_len=165047	0	0	0	0	0	1
MGV_MGV-GENOME-0379423	0	0	1	1	0	1
GPD_uvig_365399	1	1	1	1	0	0
MGV_MGV-GENOME-0377350	0	0	1	1	0	1
CHVD_SAMEA2737654_a1_ct70389_vs1@Siphoviridae__sp._ct5Mj1	1	0	1	1	0	0
MGV_MGV-GENOME-0377345	0	1	0	1	0	0
MGV_MGV-GENOME-0377344	0	0	1	1	0	0
GPD_uvig_257564	1	0	1	0	0	0
CHVD_SRS016665_a1_ct7403@circular@Myoviridae__sp._cthEx403	1	0	0	0	0	0
MGV_MGV-GENOME-0377326	0	0	1	1	0	0
GPD_uvig_154873	0	0	1	1	0	0
MGV_MGV-GENOME-0377317	1	1	1	1	0	0
RefSeq_NC_011273.1	0	0	0	0	1	0
MGV_MGV-GENOME-0377312	0	0	1	1	0	0
MGV_MGV-GENOME-0377485_1	1	1	1	1	0	1
MGV_MGV-GENOME-0377296	1	0	1	1	0	0
RefSeq_NC_054714.1	0	0	0	0	1	0
MGV_MGV-GENOME-0377290	0	0	1	1	0	0
MGV_MGV-GENOME-0378418	0	0	1	1	0	0
MGV_MGV-GENOME-0377283	1	0	1	1	0	1
MGV_MGV-GENOME-0377282	0	0	0	1	0	0
RefSeq_NC_014661.1	0	0	0	0	1	0
CHVD_SRS075959_a1_ct26675_vs1@Myoviridae__sp._ctPsm1	1	0	0	0	0	0
RefSeq_NC_048702.1	0	0	0	0	1	0
CHVD_SRS018836_a1_ct2414@circular@Siphoviridae__sp._ctlH4414	1	0	1	0	0	0
MGV_MGV-GENOME-0377253	0	0	0	1	0	0
ELGV_VIBRANT_SRR7351775_k141_31436_flag=0_multi=114.9902_len=510257_fragment_3	0	0	1	1	0	1
MGV_MGV-GENOME-0377248	0	0	1	1	0	0
ELGV_VirSorter2_SRR7351930_k141_4396||full_1_1-163707/196572	0	0	1	0	0	1
MGV_MGV-GENOME-0377240	0	0	1	1	0	0
MGV_MGV-GENOME-0377232	0	0	0	1	0	0
MGV_MGV-GENOME-0377222	0	0	0	1	0	0
MGV_MGV-GENOME-0377220	1	1	1	1	0	1
GPD_uvig_575720	0	0	1	0	0	0
RefSeq_NC_055727.1	0	0	0	0	1	0
MGV_MGV-GENOME-0377208	1	0	1	1	0	1
MGV_MGV-GENOME-0377207	0	0	0	1	0	0
RefSeq_NC_031020.1	0	0	0	0	1	0
MGV_MGV-GENOME-0377193	0	0	0	1	0	1
RefSeq_NC_022088.2	0	0	0	0	1	0
CHVD_SRS058268_a1_ct62_vs1@Siphoviridae__sp._ctD8R1	1	0	0	1	0	0
MGV_MGV-GENOME-0377186	0	0	1	1	0	0
CHVD_SAMN11893763_a1_ct37799_vs2@linear@Unclassified_virus__sp._ctUDu2_1	1	1	1	0	0	0
CHVD_SAMN10407347_a1_ct24687@circular@Unclassified_virus__sp._ct65D687	1	0	1	0	0	0
MGV_MGV-GENOME-0377175	0	0	1	1	0	0
MGV_MGV-GENOME-0378908	0	0	1	1	0	1
RefSeq_NC_047736.1	0	0	0	0	1	0
MGV_MGV-GENOME-0377164	0	0	1	1	0	0
MGV_MGV-GENOME-0377156	0	0	1	1	0	0
MGV_MGV-GENOME-0377149	1	0	0	1	0	0
CHVD_SAMN09781785_a1_ct68985_vs1@Siphoviridae__sp._ct4mV1	1	0	1	0	0	0
MGV_MGV-GENOME-0378344	0	0	1	1	0	0
CHVD_SAMN00792059_b1_ct56_vs7@Siphoviridae__sp._ct87b56@linear_1	1	0	1	0	0	1
CHVD_SAMEA2737785_b1_ct81_vs2@Siphoviridae__sp._ct8tK81@linear	1	0	1	1	0	0
GPD_uvig_389450	0	0	1	1	0	0
GPD_uvig_201351	1	0	1	1	0	1
GPD_uvig_594158	1	1	1	0	0	0
CHVD_SRS077016_a1_ct766_vs1@Myoviridae__sp._ct8Kq1	1	1	0	0	0	0
ELGV_VIBRANT_ERR3406192_k141_16164_flag=0_multi=18.0013_len=641035_fragment_3	1	1	1	0	0	1
MGV_MGV-GENOME-0377816	0	0	1	1	0	1
GPD_uvig_222896	1	0	1	1	0	1
CHVD_SAMN09781756_a1_ct56407_vs1@Siphoviridae__sp._ctDWr1	1	0	1	0	0	0
MGV_MGV-GENOME-0377089	0	0	1	1	0	0
CHVD_SRS056622_a1_ct14925_vs1@Myoviridae__sp._ctBEY1	1	0	0	0	0	0
MGV_MGV-GENOME-0377177	0	1	0	1	0	0
CHVD_SAMN00792085_a1_ct101927_vs1@linear@Siphoviridae__sp._ctoHu1_1	1	0	1	0	0	0
MGV_MGV-GENOME-0377078	0	1	1	1	0	0
GPD_uvig_198308	0	0	1	1	0	0
CHVD_SRS147557_a1_ct19953@circular@Podoviridae__sp._ctYTp953	1	0	0	0	0	0
MGV_MGV-GENOME-4435634	0	0	0	1	0	0
ELGV_VIBRANT_ERR3406038_k141_14005_flag=0_multi=21.9945_len=166896_1_5355-166896/166896	0	0	0	0	0	1
RefSeq_NC_049428.1	0	0	0	0	1	0
MGV_MGV-GENOME-0378886	0	0	1	1	0	1
GPD_uvig_84946	0	0	1	0	0	0
MGV_MGV-GENOME-0379992	0	0	1	1	0	0
MGV_MGV-GENOME-0379850	0	0	0	1	0	0
CHVD_SAMN10290212_a1_ct586@circular@Siphoviridae__sp._ctNkR586	1	0	0	0	0	1
MGV_MGV-GENOME-0377030	0	0	1	1	0	0
MGV_MGV-GENOME-0377056	1	0	1	1	0	1
GPD_uvig_365612	1	0	1	1	0	0
MGV_MGV-GENOME-0377024	0	0	0	1	0	0
CHVD_SRS148180_a1_ct12511_vs01@Myoviridae__sp._ctb6D167@linear	1	0	0	0	0	0
GPD_uvig_62498	0	0	1	1	0	0
MGV_MGV-GENOME-0377235	0	0	1	1	0	1
ELGV_VirSorter2_SRR9865802_k141_25260||full_1_7600-168753/207856	0	0	0	0	0	1
MGV_MGV-GENOME-0379476	0	0	1	1	0	1
GPD_uvig_582536	1	0	1	0	0	0
MGV_MGV-GENOME-0377013	0	1	1	1	0	0
MGV_MGV-GENOME-0377211	1	0	1	1	0	1
MGV_MGV-GENOME-0377007	0	0	0	1	0	0
RefSeq_NC_031080.1	0	0	0	0	1	0
GPD_uvig_299038	1	0	1	0	0	0
GPD_uvig_238781	0	1	1	0	0	0
MGV_MGV-GENOME-0379871	0	0	1	1	0	1
MGV_MGV-GENOME-0376997	0	1	1	1	0	0
GPD_uvig_285910	0	0	1	1	0	1
RefSeq_NC_049472.1	0	1	0	0	1	0
RefSeq_NC_049384.1	0	0	0	0	1	0
MGV_MGV-GENOME-0376983	1	0	1	1	0	1
MGV_MGV-GENOME-0377448	0	0	0	1	0	1
MGV_MGV-GENOME-0376980	0	0	1	1	0	0
MGV_MGV-GENOME-0376978	0	0	1	1	0	0
RefSeq_NC_024216.1	0	0	0	0	1	0
MGV_MGV-GENOME-0378261	1	1	1	1	0	0
MGV_MGV-GENOME-0378974	0	1	1	1	0	0
GPD_uvig_329325	1	0	1	0	0	1
CHVD_SAMN09781789_a1_ct131149_vs1@Unclassified_virus__sp._ctBjb1	1	0	1	0	0	0
GPD_uvig_149751	0	0	1	1	0	0
RefSeq_NC_055915.1	0	0	0	0	1	0
RefSeq_NC_049497.1	0	0	0	0	1	0
MGV_MGV-GENOME-0379106	1	1	1	1	0	1
GPD_uvig_150278	0	0	1	1	0	0
ELGV_VIBRANT_SRR9670911_k141_38080_flag=3_multi=37.0002_len=160365	0	0	1	0	0	1
RefSeq_NC_054716.1	0	0	0	0	1	0
GPD_uvig_233505	1	0	1	1	0	1
MGV_MGV-GENOME-0376955	0	0	1	1	0	0
MGV_MGV-GENOME-0376948	0	0	1	1	0	0
MGV_MGV-GENOME-0380248	0	0	1	1	0	1
MGV_MGV-GENOME-0377384_1	0	0	0	1	0	0
RefSeq_NC_020416.1	0	0	0	0	1	0
GPD_uvig_243993	1	0	1	1	0	0
MGV_MGV-GENOME-0380016	1	0	1	1	0	1
MGV_MGV-GENOME-0376939	0	0	0	1	0	0
MGV_MGV-GENOME-4435620	0	0	1	1	0	0
ELGV_VIBRANT_ERR3405935_k141_7193_flag=0_multi=7.9972_len=160094	0	0	0	0	0	1
MGV_MGV-GENOME-0377362	0	1	1	1	0	0
MGV_MGV-GENOME-0377675	1	1	1	1	0	1
MGV_MGV-GENOME-0376930	1	0	1	1	0	1
MGV_MGV-GENOME-0376928	0	1	0	1	0	0
GVD_Rampelli_Norman_18_NODE_31_length_160011_cov_11.348496	1	1	1	1	0	1
MGV_MGV-GENOME-0376927	0	0	0	1	0	0
MGV_MGV-GENOME-0376924	0	0	1	1	0	0
MGV_MGV-GENOME-0376922	0	0	1	1	0	1
RefSeq_NC_048804.1	0	0	0	0	1	0
CHVD_SRS018739_a1_ct28468_vs1@Myoviridae__sp._ctecW1	1	0	0	0	0	0
ELGV_VirSorter2_SRR5405941_k119_13882||0_partial_1_1893-161795/161795	1	1	1	1	0	1
MGV_MGV-GENOME-4435615	0	0	1	1	0	0
RefSeq_NC_031065.1	0	0	0	0	1	0
MGV_MGV-GENOME-0376911	0	0	0	1	0	0
MGV_MGV-GENOME-0379856	0	0	1	1	0	1
RefSeq_NC_015250.1	0	0	0	0	1	0
MGV_MGV-GENOME-0376907	0	0	1	1	0	0
CHVD_SRS052227_a1_ct2935@circular@Podoviridae__sp._ctWOw935	1	0	0	0	0	0
GPD_uvig_488623	0	0	1	0	0	0
CHVD_SAMN09781730_a1_ct79187_vs1@Siphoviridae__sp._ctwNw1	1	0	1	0	0	0
MGV_MGV-GENOME-4435611	0	0	1	1	0	0
GPD_uvig_42206	1	1	1	1	0	0
GPD_uvig_558502	1	0	1	0	0	0
RefSeq_NC_047900.1	0	0	0	0	1	0
RefSeq_NC_019910.1	0	0	0	0	1	0
ELGV_VirSorter2_SRR7351660_k141_39894||full_1_9993-169585/178734	0	0	1	0	0	1
RefSeq_NC_023501.1	0	0	0	0	1	0
GPD_uvig_101576	0	0	1	0	0	0
ELGV_VIBRANT_ERR8081510_k141_1895_flag=1_multi=59.0000_len=159551	0	0	0	0	0	1
MGV_MGV-GENOME-0378429	1	1	1	1	0	0
RefSeq_NC_027352.1	0	0	0	0	1	0
CHVD_SAMN09781759_a1_ct29561@circular@Siphoviridae__sp._ctj61561	1	0	1	0	0	0
MGV_MGV-GENOME-0376886	1	1	1	1	0	1
MGV_MGV-GENOME-4435635	0	0	1	1	0	1
RefSeq_NC_048736.1	0	0	0	0	1	0
MGV_MGV-GENOME-0376875	1	0	1	1	0	0
RefSeq_NC_048802.1	0	0	0	0	1	0
CHVD_SAMN09781723_a1_ct35712_vs1@Myoviridae__sp._ctK7n1	1	0	1	0	0	0
MGV_MGV-GENOME-0376866	1	1	1	1	0	1
MGV_MGV-GENOME-0376859	1	0	0	1	0	0
MGV_MGV-GENOME-0376856	0	0	1	1	0	0
MGV_MGV-GENOME-0376851	1	1	1	1	0	1
RefSeq_NC_049508.1	0	0	0	0	1	0
MGV_MGV-GENOME-0377982	0	1	1	1	0	1
MGV_MGV-GENOME-0377225	1	1	1	1	0	0
RefSeq_NC_027355.1	0	0	0	0	1	0
ELGV_VIBRANT_SRR5963318_k141_3249_flag=0_multi=28.0036_len=273432_fragment_4_1_14447-173466/173466	0	0	0	0	0	1
MGV_MGV-GENOME-0376832	0	0	0	1	0	0
GPD_uvig_378266	0	0	1	1	0	1
RefSeq_NC_049496.1	0	0	0	0	1	0
ELGV_VIBRANT_SRR5273966_k119_9027_flag=0_multi=644.8516_len=173740_fragment_1	0	0	0	0	0	1
MGV_MGV-GENOME-0377643	0	1	1	1	0	1
CHVD_SRS024289_a1_ct25947_vs01@Caudovirales__sp._cteZk184@linear	1	0	0	0	0	0
RefSeq_NC_024211.1	0	0	0	0	1	0
GPD_uvig_596854	1	1	1	0	0	0
MGV_MGV-GENOME-0376806	0	0	0	1	0	0
MGV_MGV-GENOME-0376805	0	0	0	1	0	0
CHVD_SRS016437_a1_ct2719_vs1@Podoviridae__sp._ct5l91	1	0	0	1	0	1
GPD_uvig_260472	0	0	1	1	0	0
MGV_MGV-GENOME-0377725	0	0	1	1	0	0
RefSeq_NC_020873.1	0	0	0	0	1	0
ELGV_VIBRANT_SRR8692198_k141_3325_flag=0_multi=35.0064_len=158620	0	0	0	0	0	1
GPD_uvig_68139	0	0	1	1	0	0
MGV_MGV-GENOME-0376787	0	0	1	1	0	0
ELGV_VIBRANT_SRR7351812_k141_53581_flag=1_multi=141.0000_len=158514	0	0	1	0	0	1
MGV_MGV-GENOME-0376785	0	1	1	1	0	0
MGV_MGV-GENOME-0376784	1	1	1	1	0	0
MGV_MGV-GENOME-0376779	0	0	1	1	0	1
MGV_MGV-GENOME-0376778	1	1	1	1	0	0
ELGV_VIBRANT_ERR3406211_k141_36568_flag=0_multi=12.9986_len=366651_fragment_2_1_7060-165441/165441	0	0	0	0	0	1
ELGV_VIBRANT_SRR7351807_k141_3706_flag=0_multi=134.4583_len=255177_fragment_1_1_4576-162869/162869	1	0	1	0	0	1
MGV_MGV-GENOME-0378495	0	0	1	1	0	0
MGV_MGV-GENOME-0376755	0	0	1	1	0	1
GVD_Ma_2019_SRR413678_NODE_58_length_180884_cov_17.016446_1	1	1	1	1	0	0
MGV_MGV-GENOME-0376750	1	0	1	1	0	0
MGV_MGV-GENOME-0376749	1	0	1	1	0	0
MGV_MGV-GENOME-0376883	0	0	1	1	0	1
RefSeq_NC_049433.1	0	0	0	0	1	0
RefSeq_NC_041881.1	0	0	0	0	1	0
GPD_uvig_551866	0	0	1	0	0	1
RefSeq_NC_024213.1	0	0	0	0	1	0
MGV_MGV-GENOME-0376722	1	0	1	1	0	1
MGV_MGV-GENOME-0376721	0	0	1	1	0	0
MGV_MGV-GENOME-0376719	1	1	1	1	0	0
MGV_MGV-GENOME-0377072	0	0	1	1	0	0
RefSeq_NC_026922.1	0	0	0	0	1	0
RefSeq_NC_049505.1	0	0	0	0	1	0
MGV_MGV-GENOME-0376713	0	0	0	1	0	0
MGV_MGV-GENOME-0376708	0	0	1	1	0	1
CHVD_SAMN09781785_a1_ct120746_vs1@Myoviridae__sp._ct2SX1	1	0	0	0	0	0
MGV_MGV-GENOME-0376706	0	0	1	1	0	0
MGV_MGV-GENOME-0377503	0	0	1	1	0	0
RefSeq_NC_020083.1	0	0	0	0	1	0
MGV_MGV-GENOME-0379276	0	0	1	1	0	0
MGV_MGV-GENOME-0376704	1	0	1	1	0	1
MGV_MGV-GENOME-0379452	0	0	1	1	0	1
MGV_MGV-GENOME-0378973	0	0	1	1	0	1
MGV_MGV-GENOME-0376697	0	0	1	1	0	0
MGV_MGV-GENOME-0378464	1	1	1	1	0	0
MGV_MGV-GENOME-0376695	0	0	1	1	0	0
GPD_uvig_35585	1	0	1	1	0	1
MGV_MGV-GENOME-0376692	0	0	0	1	0	0
MGV_MGV-GENOME-0376690	1	0	1	1	0	0
MGV_MGV-GENOME-0376686	0	0	0	1	0	0
CHVD_SRS044662_a1_ct11328_vs01@Caudovirales__sp._ct81m174@linear	1	0	0	0	0	0
ELGV_VIBRANT_SRR7351748_k141_24997_flag=1_multi=123.4414_len=157511	0	0	0	0	0	1
RefSeq_NC_031056.1	0	0	0	0	1	0
CHVD_SRS143062_a1_ct1568_vs01@Caudovirales__sp._cti6J90@linear	1	0	0	0	0	0
RefSeq_NC_013697.1	0	0	0	0	1	0
MGV_MGV-GENOME-0377666	0	0	1	1	0	1
MGV_MGV-GENOME-0376862	0	1	1	1	0	1
MGV_MGV-GENOME-0376673	0	0	1	1	0	1
GPD_uvig_549571	0	0	1	0	0	0
MGV_MGV-GENOME-0376668	0	0	1	1	0	0
RefSeq_NC_025446.1	0	0	0	0	1	0
GPD_uvig_320301_1	0	0	1	1	0	1
MGV_MGV-GENOME-0376665	0	0	1	1	0	1
MGV_MGV-GENOME-0376663	0	0	1	1	0	1
GPD_uvig_584616	0	0	1	0	0	0
MGV_MGV-GENOME-0376661	0	0	1	1	0	0
ELGV_VIBRANT_ERR3405899_k141_31533_flag=0_multi=37.0162_len=222627_fragment_1_1_3424-160632/160632	0	0	1	0	0	1
MGV_MGV-GENOME-0376651	0	1	1	1	0	0
CHVD_SRS104384_a1_ct22059_vs01@Caudovirales__sp._ctAqm163@linear	1	0	0	0	0	0
MGV_MGV-GENOME-0376648	1	1	1	1	0	0
MGV_MGV-GENOME-0376647	0	0	1	1	0	1
CHVD_SRS148205_a1_ct18733@circular@Podoviridae__sp._ctNIA733	1	0	0	0	0	0
MGV_MGV-GENOME-0377459	0	0	0	1	0	1
GPD_uvig_179575	0	0	1	0	0	0
MGV_MGV-GENOME-0376640	0	0	0	1	0	1
MGV_MGV-GENOME-0376638	0	1	1	1	0	0
MGV_MGV-GENOME-0376636	1	0	0	1	0	0
CHVD_SRS142503_a1_ct33928_vs1@Siphoviridae__sp._ctIIW1	1	0	0	0	0	0
CHVD_SAMEA2737794_a1_ct121366_vs1@Siphoviridae__sp._ctZdX1	1	0	0	0	0	0
RefSeq_NC_016563.1	0	0	0	0	1	0
MGV_MGV-GENOME-0376628	0	0	1	1	0	1
MGV_MGV-GENOME-0376624	1	0	1	1	0	1
MGV_MGV-GENOME-0376623	0	0	1	1	0	1
RefSeq_NC_047932.1	0	0	0	0	1	0
MGV_MGV-GENOME-0378582	0	0	0	1	0	1
MGV_MGV-GENOME-0376611	1	0	1	1	0	1
GPD_uvig_269368	0	0	1	1	0	0
GPD_uvig_35586	0	0	1	0	0	0
GPD_uvig_27321	0	0	1	0	0	0
CHVD_SAMN00791919_a1_ct17043@circular@Podoviridae__sp._ctW6t043	1	0	1	0	0	1
MGV_MGV-GENOME-0378079	0	0	0	1	0	1
ELGV_VIBRANT_SRR9865467_k141_47614_flag=0_multi=31.7041_len=511380_fragment_5	0	0	0	0	0	1
MGV_MGV-GENOME-0376581	0	0	1	1	0	0
MGV_MGV-GENOME-0376579	0	0	0	1	0	1
GPD_uvig_94250	0	0	1	1	0	0
MGV_MGV-GENOME-0379746	0	0	1	1	0	0
RefSeq_NC_025429.1	0	0	0	0	1	0
MGV_MGV-GENOME-0376567	0	0	0	1	0	0
GVD_Zuo_2017_SRR5677773_NODE_2_length_156362_cov_34.839169	0	1	0	0	0	0
RefSeq_NC_022772.1	0	0	0	0	1	0
MGV_MGV-GENOME-0376563	0	0	0	1	0	0
CHVD_SAMN09781759_a1_ct180139_vs1@Siphoviridae__sp._ctbKQ1	1	0	1	0	0	0
RefSeq_NC_049458.1	0	0	0	0	1	0
MGV_MGV-GENOME-0378046	0	0	0	1	0	1
RefSeq_NC_041997.1	0	0	0	0	1	0
MGV_MGV-GENOME-0378281	0	0	1	1	0	0
MGV_MGV-GENOME-0376556	0	0	1	1	0	0
MGV_MGV-GENOME-0376554	1	0	1	1	0	0
RefSeq_NC_018860.1	0	0	0	0	1	0
MGV_MGV-GENOME-0376547	0	0	0	1	0	0
MGV_MGV-GENOME-0376546	0	0	1	1	0	0
RefSeq_NC_049502.1	0	0	0	0	1	0
MGV_MGV-GENOME-0376538	0	0	1	1	0	1
MGV_MGV-GENOME-0380142	0	0	1	1	0	1
GPD_uvig_398175	0	0	1	1	0	0
MGV_MGV-GENOME-0376910	1	1	0	1	0	0
MGV_MGV-GENOME-0377551	0	0	1	1	0	1
GPD_uvig_295002	0	1	1	1	0	0
GPD_uvig_583707	1	0	1	0	0	0
ELGV_VIBRANT_SRR7351641_k141_3279_flag=1_multi=202.2755_len=155883	0	0	0	0	0	1
MGV_MGV-GENOME-0378393	1	0	1	1	0	0
MGV_MGV-GENOME-0376510	0	0	1	1	0	0
MGV_MGV-GENOME-0376504	0	0	1	1	0	1
MGV_MGV-GENOME-0376502	1	1	1	1	0	0
MGV_MGV-GENOME-0376503	0	0	1	1	0	0
MGV_MGV-GENOME-0376491	1	0	1	1	0	0
MGV_MGV-GENOME-0376490	1	0	1	1	0	1
GPD_uvig_451867	0	0	1	0	0	0
MGV_MGV-GENOME-0376486	0	0	1	1	0	0
MGV_MGV-GENOME-0376485	0	0	1	1	0	1
MGV_MGV-GENOME-0376482	0	0	1	1	0	0
MGV_MGV-GENOME-0376480	0	0	1	1	0	0
MGV_MGV-GENOME-0376477	0	0	0	1	0	0
GPD_uvig_217516	1	0	1	0	0	1
MGV_MGV-GENOME-0377090	1	1	1	1	0	1
MGV_MGV-GENOME-0378157	0	0	0	1	0	0
MGV_MGV-GENOME-0376471	0	0	1	1	0	0
MGV_MGV-GENOME-0376470	1	1	1	1	0	0
MGV_MGV-GENOME-0376933	0	0	0	1	0	0
MGV_MGV-GENOME-0377656	0	1	1	1	0	0
GPD_uvig_560595	0	0	1	0	0	0
MGV_MGV-GENOME-0376460	0	0	0	1	0	0
MGV_MGV-GENOME-0380113	0	0	0	1	0	0
MGV_MGV-GENOME-0377516	0	0	1	1	0	0
MGV_MGV-GENOME-0379832	0	0	1	1	0	0
RefSeq_NC_025452.1	0	0	0	0	1	0
MGV_MGV-GENOME-0376456	1	1	1	1	0	1
MGV_MGV-GENOME-0376810	0	0	0	1	0	0
MGV_MGV-GENOME-0376453	0	0	1	1	0	0
MGV_MGV-GENOME-0380042	0	0	0	1	0	0
MGV_MGV-GENOME-0376444	1	1	0	1	0	0
MGV_MGV-GENOME-0376443	0	0	1	1	0	0
MGV_MGV-GENOME-0376441	0	0	1	1	0	0
MGV_MGV-GENOME-0378541	0	0	1	1	0	0
RefSeq_NC_047796.1	1	1	1	0	1	1
ELGV_VIBRANT_ERR3406199_k141_9648_flag=0_multi=13.0067_len=848142_fragment_3	0	0	1	0	0	1
GPD_uvig_593836	0	0	1	0	0	0
MGV_MGV-GENOME-0376639	0	0	0	1	0	0
RefSeq_NC_042047.1	0	0	0	0	1	0
MGV_MGV-GENOME-0376419	0	0	1	1	0	1
MGV_MGV-GENOME-0376417	0	0	1	1	0	0
MGV_MGV-GENOME-0376829_1	0	0	0	1	0	0
MGV_MGV-GENOME-0376409	0	0	1	1	0	0
MGV_MGV-GENOME-0376408	1	0	1	1	0	1
GPD_uvig_102826	0	0	1	0	0	1
MGV_MGV-GENOME-0376403	0	0	1	1	0	1
GPD_uvig_288774_1	1	0	1	1	0	0
MGV_MGV-GENOME-0376399	0	0	1	1	0	0
MGV_MGV-GENOME-0376396	1	0	1	1	0	0
GPD_uvig_235468	1	0	1	0	0	0
GPD_ivig_1754	0	0	1	0	0	1
MGV_MGV-GENOME-0376389	0	0	0	1	0	0
MGV_MGV-GENOME-0376388	0	1	1	1	0	0
CHVD_SRS104968_a1_ct4976_vs1@Myoviridae__sp._ctYRq1	1	0	0	0	0	0
MGV_MGV-GENOME-0376380	0	0	1	1	0	0
MGV_MGV-GENOME-0376376	0	0	1	1	0	1
MGV_MGV-GENOME-0376375	0	1	1	1	0	0
MGV_MGV-GENOME-0376374	1	0	1	1	0	1
MGV_MGV-GENOME-0376373	0	0	0	1	0	0
MGV_MGV-GENOME-0376369	0	0	1	1	0	1
MGV_MGV-GENOME-0379756	0	1	1	1	0	0
MGV_MGV-GENOME-0376364	1	1	1	1	0	0
MGV_MGV-GENOME-0376362	0	0	1	1	0	0
MGV_MGV-GENOME-0376359	0	1	1	1	0	0
GPD_uvig_202183	0	0	1	1	0	1
MGV_MGV-GENOME-0376357	0	0	1	1	0	0
GPD_uvig_187322	0	0	1	1	0	1
ELGV_VIBRANT_SRR9865741_k141_7155_flag=1_multi=30.0000_len=179257_fragment_2	1	0	0	0	0	1
MGV_MGV-GENOME-0376350	0	0	1	1	0	0
MGV_MGV-GENOME-0376349	0	1	1	1	0	0
GPD_uvig_303478_1	1	1	1	1	0	0
MGV_MGV-GENOME-0376347	0	0	1	1	0	1
GPD_uvig_561203	0	0	1	0	0	0
MGV_MGV-GENOME-0376338	0	0	1	1	0	0
MGV_MGV-GENOME-0376337	0	0	0	1	0	0
ELGV_VIBRANT_SRR5963422_k141_1512_flag=0_multi=29.0590_len=154232	0	0	0	0	0	1
MGV_MGV-GENOME-0376326	0	1	0	1	0	0
MGV_MGV-GENOME-0376324	0	0	1	1	0	0
MGV_MGV-GENOME-0376323	0	0	1	1	0	1
MGV_MGV-GENOME-0376322	0	0	0	1	0	0
MGV_MGV-GENOME-0376321	0	0	1	1	0	1
MGV_MGV-GENOME-0376320	1	0	1	1	0	0
MGV_MGV-GENOME-0376318	0	0	1	1	0	0
GPD_uvig_137488_1	1	1	1	1	0	0
MGV_MGV-GENOME-0376300	0	0	1	1	0	0
MGV_MGV-GENOME-0376299	0	0	0	1	0	1
MGV_MGV-GENOME-0376297	0	0	1	1	0	1
MGV_MGV-GENOME-0376293	0	0	1	1	0	0
MGV_MGV-GENOME-0376279	0	0	1	1	0	0
MGV_MGV-GENOME-0376278	0	0	1	1	0	1
MGV_MGV-GENOME-0376276	1	0	1	1	0	0
GVD_Manrique_Person2_NODE_6_length_153883_cov_16.062856	0	1	0	0	0	0
CHVD_SAMEA2580181_a1_ct11239_vs1@Unclassified_virus__sp._ctHmy1	1	0	1	1	0	1
MGV_MGV-GENOME-0379954	0	0	1	1	0	0
MGV_MGV-GENOME-0379052	0	0	0	1	0	0
MGV_MGV-GENOME-0376271	0	0	1	1	0	0
CHVD_SAMEA2738149_b1_ct4@circular@Caudovirales__sp._ctSRU4	1	0	0	1	0	0
CHVD_SRS049712_a1_ct6943@circular@Unclassified_virus__sp._ctIxz943	1	0	0	1	0	0
CHVD_SRS148724_a1_ct5585@circular@Myoviridae__sp._ctSXR585	1	0	0	0	0	0
MGV_MGV-GENOME-0379597	0	0	1	1	0	0
MGV_MGV-GENOME-0376266	0	0	0	1	0	0
MGV_MGV-GENOME-0376307	0	0	1	1	0	1
GPD_uvig_335643	0	1	1	1	0	0
MGV_MGV-GENOME-0376260	0	0	0	1	0	0
MGV_MGV-GENOME-0376259	1	0	0	1	0	0
CHVD_SAMN11252267_a1_ct23406@circular@CrAss-like_virus__sp._ctAfW406	1	0	0	0	0	0
MGV_MGV-GENOME-0378466	1	0	0	1	0	0
ELGV_VIBRANT_ERR3405502_k141_7961_flag=3_multi=25.0002_len=153618	0	0	0	0	0	1
GPD_uvig_302846	0	0	1	0	0	0
MGV_MGV-GENOME-0379798	0	0	0	1	0	0
MGV_MGV-GENOME-0376732	0	0	0	1	0	1
ELGV_VIBRANT_ERR8081242_k141_2611_flag=1_multi=67.2929_len=153557	0	1	0	0	0	1
CHVD_SRS104036_a1_ct7041_vs01@Caudovirales__sp._ct5yN91@linear	1	0	0	0	0	0
MGV_MGV-GENOME-0376245	1	0	0	1	0	0
GPD_uvig_189647	0	0	1	0	0	0
MGV_MGV-GENOME-0377432	0	1	1	1	0	1
MGV_MGV-GENOME-0376238	0	0	0	1	0	0
ELGV_VIBRANT_SRR9670859_k141_24122_flag=1_multi=25.6536_len=153387	0	0	1	1	0	1
MGV_MGV-GENOME-0376232	0	0	1	1	0	0
MGV_MGV-GENOME-0376231	0	0	0	1	0	0
MGV_MGV-GENOME-0376230	1	0	1	1	0	0
MGV_MGV-GENOME-0376227	0	0	1	1	0	1
MGV_MGV-GENOME-0376225	0	0	1	1	0	0
MGV_MGV-GENOME-0376221	1	0	0	1	0	0
GPD_uvig_154080_1	0	0	1	1	0	1
RefSeq_NC_048726.1	0	0	0	0	1	0
CHVD_SRS144096_a1_ct3564_vs1@Siphoviridae__sp._ct3kN1	1	0	0	0	0	0
GPD_uvig_154991	0	0	1	1	0	0
MGV_MGV-GENOME-0376211	1	0	1	1	0	0
GPD_uvig_584617	1	0	1	0	0	0
GPD_uvig_18860	0	0	1	1	0	0
MGV_MGV-GENOME-0376973	0	0	1	1	0	0
MGV_MGV-GENOME-0376201	0	0	0	1	0	1
MGV_MGV-GENOME-0376197	0	0	1	1	0	1
MGV_MGV-GENOME-0376196	0	0	0	1	0	1
CHVD_SRS075445_a1_ct6972@circular@Myoviridae__sp._ctaGG972	1	0	0	0	0	0
MGV_MGV-GENOME-0376194	0	0	0	1	0	0
MGV_MGV-GENOME-0376193	1	1	0	1	0	1
GVD_SRR5495002_NODE_1_length_152990_cov_54.104365	0	1	1	0	0	1
MGV_MGV-GENOME-0377793	0	0	0	1	0	0
MGV_MGV-GENOME-0376188	0	1	1	1	1	0
ELGV_VIBRANT_SRR8653112_k141_760_flag=3_multi=108.0007_len=152978	0	0	0	0	0	1
MGV_MGV-GENOME-0376187	0	0	1	1	0	0
CHVD_SRS016092_a1_ct2461@circular@Podoviridae__sp._ctXHv461	1	0	0	0	0	0
MGV_MGV-GENOME-0376181	0	0	0	1	0	0
ELGV_VIBRANT_ERR3406181_k141_9382_flag=0_multi=459.7560_len=167777_fragment_1	0	1	0	0	0	1
MGV_MGV-GENOME-0376173	1	0	1	1	0	1
RefSeq_NC_024137.1	0	0	0	0	1	0
ELGV_VIBRANT_ERR8081462_k141_3972_flag=3_multi=78.9511_len=152754	0	0	1	0	0	1
GPD_uvig_3935	0	0	1	1	0	0
MGV_MGV-GENOME-0376164	0	0	1	1	0	1
GPD_uvig_48745	0	0	1	1	0	0
GPD_uvig_154988	0	0	1	1	0	0
MGV_MGV-GENOME-0376155	0	0	1	1	0	0
MGV_MGV-GENOME-0376154	0	0	1	1	0	0
MGV_MGV-GENOME-0376146	0	0	1	1	0	1
MGV_MGV-GENOME-0376792	1	0	0	1	0	0
MGV_MGV-GENOME-0376138	0	0	1	1	0	0
RefSeq_NC_054725.1	0	0	0	0	1	0
GPD_uvig_149576	0	1	1	1	0	0
RefSeq_NC_033829.1	0	0	0	0	1	0
RefSeq_NC_008584.1	0	0	0	0	1	0
MGV_MGV-GENOME-0376126	0	0	1	1	0	1
MGV_MGV-GENOME-0376124	1	0	0	1	0	0
MGV_MGV-GENOME-0376123	0	0	1	1	0	0
MGV_MGV-GENOME-0376122	0	0	1	1	0	0
MGV_MGV-GENOME-0376121	0	0	0	1	0	0
MGV_MGV-GENOME-0378191	0	0	1	1	0	0
MGV_MGV-GENOME-0376118	1	0	1	1	0	0
GPD_uvig_23065	0	0	1	1	0	0
MGV_MGV-GENOME-0376110	0	0	1	1	0	0
GVD_SRR7892461_NODE_1_length_152228_cov_88.383695	1	1	0	1	0	1
ELGV_VIBRANT_ERR3405891_k141_4784_flag=0_multi=21.9941_len=157567_1_5355-157567/157567	0	0	0	0	0	1
MGV_MGV-GENOME-0376103	1	0	1	1	0	0
MGV_MGV-GENOME-0376102	1	0	0	1	0	0
MGV_MGV-GENOME-0376101	0	0	1	1	0	1
GPD_uvig_126231	1	1	1	1	0	0
MGV_MGV-GENOME-0376091	0	0	1	1	0	0
GPD_uvig_252455	0	0	1	0	0	0
MGV_MGV-GENOME-0376088	0	0	1	1	0	0
RefSeq_NC_030903.1	0	0	0	0	1	0
MGV_MGV-GENOME-0376085	0	0	1	1	0	0
GPD_uvig_136737	0	0	1	0	0	0
GPD_uvig_399712	0	0	1	1	0	0
GPD_uvig_441269	0	0	1	0	0	0
MGV_MGV-GENOME-0376074	1	0	0	1	0	0
GPD_uvig_257954	0	1	1	0	0	0
RefSeq_NC_023717.1	0	0	0	0	1	1
MGV_MGV-GENOME-0376071	0	0	0	1	0	0
GPD_uvig_268608	0	0	1	1	0	1
GPD_uvig_377394	0	0	1	1	0	0
MGV_MGV-GENOME-0376063	0	0	1	1	0	0
MGV_MGV-GENOME-0376059	0	0	0	1	0	0
GPD_uvig_279080	0	0	1	1	0	0
MGV_MGV-GENOME-0376053	0	0	0	1	0	0
MGV_MGV-GENOME-4435623	0	0	1	1	0	0
RefSeq_NC_052654.1	1	1	1	1	1	1
MGV_MGV-GENOME-0376049	0	0	1	1	0	0
GPD_uvig_391149	1	0	1	1	0	0
ELGV_VirSorter2_ERR3405049_k141_9170||full_1_34948-186559/192456	1	1	1	1	0	1
MGV_MGV-GENOME-0376041	0	0	0	1	0	0
MGV_MGV-GENOME-0376037	0	0	1	1	0	0
MGV_MGV-GENOME-0376036	0	0	1	1	0	1
MGV_MGV-GENOME-0376035	0	1	0	1	0	0
CHVD_SRS016503_a1_ct2@circular@Myoviridae__sp._ctpWE2	1	0	0	0	0	0
MGV_MGV-GENOME-0376030	0	0	0	1	0	0
MGV_MGV-GENOME-0376024	1	1	1	1	0	1
MGV_MGV-GENOME-0377051	0	0	1	1	0	1
MGV_MGV-GENOME-0376020	0	0	0	1	0	0
MGV_MGV-GENOME-0376019	0	0	1	1	0	0
RefSeq_NC_025422.1_1	0	0	0	0	1	0
MGV_MGV-GENOME-0376016	0	0	1	1	0	0
CHVD_SRS056461_a1_ct11867_vs1@Myoviridae__sp._ct3TB1	1	0	0	0	0	0
RefSeq_NC_047744.1	0	0	0	0	1	0
MGV_MGV-GENOME-0376013	0	0	1	1	0	0
CHVD_SAMEA2580118_a1_ct87544_vs1@Podoviridae__sp._ctyEw1	1	0	1	1	0	0
MGV_MGV-GENOME-0376007	0	0	1	1	0	1
CHVD_SRS148511_a1_ct20628_vs01@Caudovirales__sp._ctpVX9@linear	1	0	1	1	0	0
ELGV_VIBRANT_SRR8692223_k141_3145_flag=0_multi=857.0053_len=151341	0	1	0	0	0	1
ELGV_VIBRANT_SRR7411410_k141_482_flag=0_multi=101.9240_len=151297	1	1	1	1	0	1
MGV_MGV-GENOME-0376004	0	0	1	1	0	0
ELGV_VIBRANT_SRR9670902_k141_21236_flag=1_multi=114.5824_len=151235	0	0	0	0	0	1
MGV_MGV-GENOME-0375988	0	0	1	1	0	0
MGV_MGV-GENOME-0375976	0	0	1	1	0	0
MGV_MGV-GENOME-0377444	0	0	0	1	0	1
MGV_MGV-GENOME-0375972	0	0	1	1	0	0
RefSeq_NC_055841.1	0	0	0	0	1	0
MGV_MGV-GENOME-0375971	0	0	1	1	0	0
ELGV_VIBRANT_SRR4305148_k119_11277_flag=1_multi=160.0000_len=151047	1	0	1	1	0	1
ELGV_VIBRANT_ERR3406281_k141_4238_flag=0_multi=41.6132_len=407654_fragment_3	0	0	1	0	0	1
MGV_MGV-GENOME-0375965	0	0	1	1	0	0
MGV_MGV-GENOME-0375959	0	0	1	1	0	0
MGV_MGV-GENOME-0376747	0	0	0	1	0	0
CHVD_SAMEA1906542_a1_ct15701@circular@Siphoviridae__sp._cteUJ701	1	0	1	1	0	1
CHVD_SAMN06164500_a1_ct1726@circular@Unclassified_virus__sp._ct43j726	1	1	1	0	0	1
MGV_MGV-GENOME-0375950	0	0	1	1	0	0
ELGV_VIBRANT_SRR9670895_k141_25590_flag=1_multi=36.0000_len=150904	1	0	0	0	0	1
RefSeq_NC_054723.1	0	0	0	0	1	0
ELGV_VIBRANT_ERR8081536_k141_6650_flag=1_multi=52.5675_len=150824	0	1	1	0	0	1
MGV_MGV-GENOME-0379510	0	0	0	1	0	0
MGV_MGV-GENOME-0377806	0	1	1	1	0	1
CHVD_SAMN00791980_a1_ct7292_vs1@linear@Siphoviridae__sp._ctDwO1_1	1	1	1	1	0	0
MGV_MGV-GENOME-0375921	0	0	1	1	0	0
CHVD_SAMN09781758_a1_ct6156@circular@Siphoviridae__sp._ctrlj156	1	0	1	0	0	0
MGV_MGV-GENOME-0376643	0	0	0	1	0	0
MGV_MGV-GENOME-0375905	0	0	0	1	0	0
GPD_uvig_99585	0	0	1	1	0	0
MGV_MGV-GENOME-0375897	0	0	1	1	0	1
MGV_MGV-GENOME-0375896	0	0	0	1	0	0
CHVD_SRS147652_a1_ct19532_vs01@Siphoviridae__sp._cts00123@linear_1	1	0	1	0	0	0
MGV_MGV-GENOME-0377481	0	0	0	1	0	1
MGV_MGV-GENOME-0377491	1	0	1	1	0	0
ELGV_VIBRANT_SRR7351725_k141_13444_flag=1_multi=198.0000_len=150454	0	0	1	0	0	1
MGV_MGV-GENOME-0376015	0	0	0	1	0	0
MGV_MGV-GENOME-0375879	1	0	1	1	0	0
MGV_MGV-GENOME-0375875	0	0	1	1	0	0
MGV_MGV-GENOME-0375870	0	0	1	1	0	0
MGV_MGV-GENOME-0377847	0	0	1	1	0	1
ELGV_VIBRANT_SRR8692211_k141_13087_flag=0_multi=212.2434_len=150235	1	0	1	0	0	1
MGV_MGV-GENOME-0375865	0	0	1	1	0	0
GPD_uvig_324733	1	0	1	1	0	1
MGV_MGV-GENOME-0375859	0	0	0	1	0	0
MGV_MGV-GENOME-0376351	0	0	1	1	0	0
GVD_Shkoporov_2018_SRR6128101_NODE_3_length_150104_cov_72.384534	1	1	1	1	0	1
MGV_MGV-GENOME-0375858	0	0	1	1	0	1
CHVD_SAMEA2738055_b1_ct1@circular@Ackermannviridae__sp._ctmxn1	1	0	0	1	0	0
MGV_MGV-GENOME-0375850	0	0	1	1	0	1
MGV_MGV-GENOME-0376009	0	0	1	1	0	0
GPD_uvig_24774	0	0	1	0	0	0
GPD_uvig_289993	1	1	1	1	0	0
GPD_uvig_128683	1	1	1	1	0	1
MGV_MGV-GENOME-4435465	0	0	1	1	0	0
GPD_uvig_571142	0	0	1	0	0	1
MGV_MGV-GENOME-0375843	0	0	1	1	0	1
MGV_MGV-GENOME-0375839	0	0	1	1	0	1
MGV_MGV-GENOME-0377904	0	0	1	1	0	0
MGV_MGV-GENOME-0375837	0	0	1	1	0	0
GPD_uvig_591988	0	1	1	0	0	0
MGV_MGV-GENOME-0375829	0	0	1	1	0	0
MGV_MGV-GENOME-0375830	0	0	1	1	0	0
MGV_MGV-GENOME-0375827	0	0	1	1	0	0
MGV_MGV-GENOME-0375824	0	0	1	1	0	0
GPD_uvig_286485	1	1	1	1	0	1
RefSeq_NC_028672.1	0	0	0	0	1	0
MGV_MGV-GENOME-0377134	0	0	1	1	0	1
MGV_MGV-GENOME-0375812	0	0	1	1	0	0
MGV_MGV-GENOME-0375809	0	0	0	1	0	0
CHVD_SRS075947_a1_ct31054@circular@Myoviridae__sp._ctRgd054	1	0	0	0	0	0
RefSeq_NC_007151.1	0	0	0	0	1	0
MGV_MGV-GENOME-0375801	1	0	1	1	0	1
MGV_MGV-GENOME-0379129	0	0	1	1	0	0
GPD_uvig_184394	0	0	1	0	0	0
MGV_MGV-GENOME-0377376	0	0	0	1	0	0
MGV_MGV-GENOME-0377501	0	0	1	1	0	1
MGV_MGV-GENOME-0377203	0	1	1	1	0	0
RefSeq_NC_052653.1	1	1	1	1	1	0
MGV_MGV-GENOME-0375792	0	0	0	1	0	0
GPD_uvig_93548	0	0	1	0	0	1
MGV_MGV-GENOME-0375788	0	0	1	1	0	0
MGV_MGV-GENOME-0375785	0	0	0	1	0	0
ELGV_VirSorter2_SRR7351843_k141_5786||full_1_36665-186048/186048	0	0	0	0	0	1
MGV_MGV-GENOME-0376011	1	0	1	1	0	0
MGV_MGV-GENOME-0375775	0	0	0	1	0	1
MGV_MGV-GENOME-0377986_1	1	0	1	1	0	1
GPD_uvig_131546	1	1	1	1	0	0
MGV_MGV-GENOME-0375761	1	0	0	1	0	0
RefSeq_NC_028676.1	0	0	0	0	1	0
MGV_MGV-GENOME-0375759	0	0	0	1	0	0
CHVD_SAMN00792035_a1_ct146480_vs1@linear@Siphoviridae__sp._ctG671	1	0	0	0	0	0
GPD_uvig_177064	1	1	1	1	0	1
ELGV_VIBRANT_ERR3406177_k141_4213_flag=3_multi=20.0001_len=149132	0	0	0	0	0	1
MGV_MGV-GENOME-0375743	0	0	0	1	0	0
GPD_uvig_580732	1	0	1	0	0	0
MGV_MGV-GENOME-0375740	1	1	1	1	0	0
MGV_MGV-GENOME-0376684	0	0	1	1	0	0
MGV_MGV-GENOME-0379770	1	0	1	1	0	1
GPD_uvig_249240	1	0	1	1	0	1
MGV_MGV-GENOME-0376286	0	0	0	1	0	0
CHVD_SAMN00791904_a1_ct15080_vs1@linear@Unclassified_virus__sp._ct4UN1	1	0	1	0	0	0
MGV_MGV-GENOME-0375728	0	0	1	1	0	1
MGV_MGV-GENOME-0375725	0	0	1	1	0	0
GPD_uvig_213426_1	1	1	1	1	0	0
ELGV_VIBRANT_SRR7351815_k141_22913_flag=0_multi=61.0000_len=148886	0	0	0	0	0	1
RefSeq_NC_048828.1	0	0	0	0	1	0
MGV_MGV-GENOME-0375715	1	0	1	1	0	1
RefSeq_NC_022563.1	0	0	0	0	1	0
CHVD_SRS024435_a1_ct45063_vs01@Caudovirales__sp._ctdH7174@linear	1	0	0	1	0	1
GPD_uvig_157526	1	0	1	1	0	0
GVD_Minot_healthy_male_NODE_5_length_148708_cov_49.451302	1	1	1	1	0	0
GVD_Shkoporov_2019_SRR9161510_NODE_7_length_148705_cov_128.503613	0	1	1	0	0	0
MGV_MGV-GENOME-0375696	1	0	0	1	0	0
GPD_uvig_151799	1	0	1	1	0	0
MGV_MGV-GENOME-0375690	0	0	1	1	0	0
MGV_MGV-GENOME-0375689	0	0	1	1	0	0
GPD_ivig_3981	0	0	1	0	0	0
GPD_uvig_482710	0	1	1	0	0	1
MGV_MGV-GENOME-0375679	0	0	0	1	0	0
RefSeq_NC_022968.1	0	0	0	0	1	0
GPD_uvig_245601	1	1	1	1	0	0
GPD_uvig_548350	1	0	1	0	0	0
RefSeq_NC_043530.1	0	0	0	0	1	0
GPD_uvig_245193	1	0	1	1	0	0
MGV_MGV-GENOME-0375664	0	0	0	1	0	0
MGV_MGV-GENOME-0375663	0	1	1	1	0	1
MGV_MGV-GENOME-0375781	0	0	0	1	0	0
CHVD_SAMN09781714_a1_ct2911@circular@Siphoviridae__sp._ctF1w911	1	0	1	0	0	0
GPD_uvig_117647_1	1	1	1	1	0	1
MGV_MGV-GENOME-0375647	0	0	0	1	0	0
MGV_MGV-GENOME-0375643	1	1	1	1	0	0
MGV_MGV-GENOME-0375642	0	0	1	1	0	0
MGV_MGV-GENOME-0375636	0	0	1	1	0	0
GVD_Monaco_MBA1133_NODE_1_length_157060_cov_32.732072_1	0	1	1	0	0	0
GVD_SRR7892435_NODE_1_length_148201_cov_376.153835	1	1	1	1	1	1
RefSeq_NC_048827.1	0	0	0	0	1	0
GPD_uvig_260049	0	0	1	1	0	0
MGV_MGV-GENOME-0376720	0	0	0	1	0	0
GPD_uvig_206719	0	0	1	0	0	1
MGV_MGV-GENOME-0375627	1	0	1	1	0	0
ELGV_VIBRANT_SRR4305031_k119_25970_flag=3_multi=40.8852_len=148122	1	0	1	1	0	1
MGV_MGV-GENOME-0375621	0	0	0	1	0	0
MGV_MGV-GENOME-0375620	0	0	0	1	0	0
MGV_MGV-GENOME-0377359	0	0	1	1	0	1
MGV_MGV-GENOME-0375619	0	0	1	1	0	0
MGV_MGV-GENOME-0378871	1	0	1	1	0	1
GPD_uvig_301778_1	0	0	1	1	0	0
ELGV_VIBRANT_ERR3404782_k141_4927_flag=1_multi=7.0000_len=148003	0	0	0	0	0	1
CHVD_SAMN11893693_a1_ct13639@Siphoviridae__sp._ctfJP53@circular	1	1	0	0	0	0
GPD_uvig_203595	0	0	1	0	0	1
MGV_MGV-GENOME-0375603	0	0	0	1	0	0
MGV_MGV-GENOME-0375599	0	0	1	1	0	1
RefSeq_NC_019400.1	0	0	0	0	1	0
MGV_MGV-GENOME-0375597	1	0	1	1	0	0
MGV_MGV-GENOME-0376683	0	0	0	1	0	0
RefSeq_NC_048709.1	0	0	0	0	1	0
CHVD_SAMN09781791_a1_ct29462@circular@Siphoviridae__sp._ctLD3462	1	0	1	0	0	0
GPD_uvig_63505	1	1	1	1	1	1
CHVD_SAMN06164656_a1_ct16437_vs1@linear@Siphoviridae__sp._cth8w1	1	1	1	1	0	0
CHVD_SAMN11893721_a1_ct507748@Caudovirales__sp._ctcFn183@circular	1	0	1	1	0	0
MGV_MGV-GENOME-0375591	0	0	0	1	0	0
GPD_uvig_172761_1	0	0	1	1	0	0
MGV_MGV-GENOME-0377002	0	0	0	1	0	0
CHVD_SAMEA2737689_a1_ct53033_vs1@Caudovirales__sp._ctlik1_1	1	0	1	1	0	0
GPD_uvig_189182	0	0	1	0	0	0
ELGV_VIBRANT_SRR7217721_k141_11044_flag=3_multi=670.2948_len=147745	0	0	0	0	0	1
RefSeq_NC_027351.1	0	0	0	0	1	0
GPD_uvig_149380	0	0	1	1	0	1
MGV_MGV-GENOME-0375574	0	0	0	1	0	0
MGV_MGV-GENOME-0375572	0	0	1	1	0	0
MGV_MGV-GENOME-0375571	0	0	0	1	0	1
GPD_uvig_298785	1	1	1	1	1	1
MGV_MGV-GENOME-0375559	0	0	1	1	0	0
GVD_Minot_Diet_SRR5088936_NODE_1_length_147496_cov_48.849587	0	1	0	0	0	1
MGV_MGV-GENOME-0375557	0	0	1	1	0	0
MGV_MGV-GENOME-0376797	0	0	0	1	0	0
ELGV_VIBRANT_SRR5405811_k141_17072_flag=1_multi=53.9945_len=147411	0	0	0	0	0	1
GPD_uvig_552790	0	0	1	0	0	0
MGV_MGV-GENOME-0375544	0	0	1	1	0	1
GPD_uvig_149427	0	1	1	1	0	0
GPD_uvig_597658	1	1	1	0	0	1
MGV_MGV-GENOME-0375535	0	0	1	1	0	0
MGV_MGV-GENOME-0375534	0	0	1	1	0	1
RefSeq_NC_048807.1	0	0	0	0	1	0
MGV_MGV-GENOME-0375532	0	0	0	1	0	0
RefSeq_NC_020484.1	0	0	0	0	1	0
ELGV_VIBRANT_ERR3406075_k141_22481_flag=0_multi=17.1941_len=361646_fragment_3_1_1-147271/151053	1	0	0	0	0	1
MGV_MGV-GENOME-0378436	0	0	1	1	0	0
GPD_uvig_136604_1	1	1	1	1	0	0
MGV_MGV-GENOME-0375498	0	1	0	1	0	0
MGV_MGV-GENOME-0375491	0	0	1	1	0	0
GPD_uvig_104556	0	0	1	1	0	0
GPD_uvig_125996	1	0	1	1	0	0
MGV_MGV-GENOME-0375484	1	0	1	1	0	1
CHVD_SAMEA1906557_a1_ct25082_vs1@Unclassified_virus__sp._ctGTu1	1	0	0	0	0	0
CHVD_SAMN09781704_a1_ct149525_vs1@Siphoviridae__sp._ctudU1	1	0	1	0	0	1
ELGV_VIBRANT_ERR526013_k119_20379_flag=0_multi=894.7511_len=146966	1	0	1	1	0	1
MGV_MGV-GENOME-0376559	1	0	0	1	0	0
GPD_uvig_280554	0	0	1	0	0	0
MGV_MGV-GENOME-0375468	1	0	1	1	0	1
ELGV_VIBRANT_ERR3406054_k141_5180_flag=0_multi=9.9995_len=790902_fragment_5	0	0	1	0	0	1
MGV_MGV-GENOME-0375455	1	1	1	1	0	0
ELGV_VIBRANT_SRR8692198_k141_4314_flag=0_multi=315.5544_len=161519_fragment_1	0	0	0	0	0	1
CHVD_SRS016569_a1_ct18502_vs1@Myoviridae__sp._ct8Rr1	1	0	0	0	0	0
ELGV_VIBRANT_ERR3405857_k141_19278_flag=1_multi=21.1660_len=195040_fragment_1	0	0	0	0	0	1
RefSeq_NC_042133.1	0	0	0	0	1	0
MGV_MGV-GENOME-0375442	1	0	1	1	0	1
MGV_MGV-GENOME-0375440	0	0	0	1	0	0
GPD_uvig_150363	0	0	1	1	0	0
MGV_MGV-GENOME-0375435	0	0	0	1	0	0
MGV_MGV-GENOME-0375436	0	0	0	1	0	0
MGV_MGV-GENOME-0375431	1	0	1	1	0	0
RefSeq_NC_048756.1	0	0	0	0	1	0
MGV_MGV-GENOME-0375430	0	0	1	1	0	0
MGV_MGV-GENOME-0375427	0	0	0	1	0	0
MGV_MGV-GENOME-0375422	0	0	0	1	0	0
ELGV_VIBRANT_SRR4408183_k119_17073_flag=1_multi=364.7812_len=146507	1	0	1	1	0	1
GPD_uvig_31023	0	0	1	1	0	0
CHVD_SAMN09781725_a1_ct100582_vs1@Myoviridae__sp._ct63S1	1	0	0	0	0	0
MGV_MGV-GENOME-0380059	0	0	1	1	0	0
MGV_MGV-GENOME-0375403	0	0	1	1	0	0
MGV_MGV-GENOME-0376128	0	0	1	1	0	0
MGV_MGV-GENOME-0377355_1	0	0	1	1	0	0
CHVD_SRS051060_a1_ct30568@Myoviridae__sp._ct8wU75@circular	1	0	0	0	0	0
MGV_MGV-GENOME-0376451	0	0	0	1	0	1
RefSeq_NC_048647.1	0	0	0	0	1	0
CHVD_SAMN04571729_a1_ct70623_vs1@linear@Siphoviridae__sp._ctU7m1_1	1	1	1	0	0	0
MGV_MGV-GENOME-0379387	0	0	1	1	0	1
MGV_MGV-GENOME-0375374	0	0	0	1	0	0
MGV_MGV-GENOME-0375371	0	0	1	1	0	0
MGV_MGV-GENOME-0375370	1	0	1	1	0	0
MGV_MGV-GENOME-0375366	0	0	1	1	0	0
MGV_MGV-GENOME-0375364	0	0	0	1	0	0
GPD_uvig_139174	1	1	1	1	0	0
MGV_MGV-GENOME-0375614	1	0	0	1	0	1
MGV_MGV-GENOME-0375350	0	0	1	1	0	1
MGV_MGV-GENOME-0375346	0	0	1	1	0	0
RefSeq_NC_021788.1	0	0	0	0	1	0
GPD_uvig_585506	1	0	1	0	0	0
MGV_MGV-GENOME-0375334	0	0	1	1	0	0
GVD_Minot_Diet_SRR5088935_NODE_2_length_145786_cov_392.167384	0	1	0	0	0	0
RefSeq_NC_048682.1	0	0	0	0	1	0
MGV_MGV-GENOME-0375329	1	0	0	1	0	0
CHVD_SRS063678_a1_ct3009_vs1@Myoviridae__sp._ctFFw1	1	0	0	0	0	0
GPD_uvig_33094	0	0	1	1	0	0
GPD_uvig_584602	0	0	1	0	0	0
GVD_Monaco_MBA4030_NODE_3_length_145685_cov_39.989968	1	1	1	0	0	0
ELGV_VIBRANT_SRR7351698_k141_29239_flag=0_multi=196.9704_len=145652	0	0	1	0	0	1
ELGV_VIBRANT_SRR8692182_k141_36234_flag=0_multi=16.5519_len=145644	0	0	0	0	0	1
CHVD_SAMN09781772_a1_ct19699@circular@Siphoviridae__sp._ctu66699	1	1	1	0	0	0
MGV_MGV-GENOME-0375707	0	0	1	1	0	0
GPD_uvig_154081	0	1	1	1	0	0
ELGV_VIBRANT_SRR5963185_k141_18188_flag=1_multi=42.9415_len=145568	1	0	1	0	1	1
MGV_MGV-GENOME-0375302	0	0	0	1	0	1
GPD_uvig_72966	0	0	1	0	0	0
RefSeq_NC_027335.1	1	1	1	0	1	0
GPD_uvig_70852	0	0	1	1	0	1
GPD_uvig_380550	0	0	1	0	0	0
MGV_MGV-GENOME-0376483	0	0	0	1	0	0
MGV_MGV-GENOME-0378139	1	0	1	1	0	0
CHVD_SRS013836_a1_ct32607_vs1@Podoviridae__sp._ctV6m1	1	0	0	0	0	0
MGV_MGV-GENOME-0375275	0	0	1	1	0	0
GPD_uvig_156157	0	0	1	1	0	0
MGV_MGV-GENOME-0375266	0	0	1	1	0	0
MGV_MGV-GENOME-0375264	1	0	0	1	0	0
GVD_Norman_145_NODE_2_length_145303_cov_286.136298	1	1	1	0	0	1
MGV_MGV-GENOME-0375261	0	0	1	1	0	0
GPD_uvig_507050	1	0	1	1	0	0
CHVD_SRS144306_a1_ct24585_vs01@Caudovirales__sp._ctlyg135@linear	1	0	0	0	0	0
MGV_MGV-GENOME-0375246	0	0	0	1	0	0
RefSeq_NC_048677.1	0	0	0	0	1	0
MGV_MGV-GENOME-0378034	0	0	1	1	0	0
MGV_MGV-GENOME-0375233	0	0	1	1	0	0
MGV_MGV-GENOME-0375232	0	0	1	1	0	1
CHVD_SRS058808_a1_ct21567_vs1@Myoviridae__sp._ctund1	1	0	0	0	0	0
CHVD_SAMN06164622_a1_ct135785_vs1@linear@Podoviridae__sp._ctDl01	1	0	1	0	0	0
MGV_MGV-GENOME-0378560	1	0	1	1	0	0
RefSeq_NC_048660.1	0	0	0	0	1	0
CHVD_SAMN09781706_a1_ct65629_vs1@Siphoviridae__sp._ctZx11	1	0	1	0	0	0
CHVD_SRS147126_a1_ct16456_vs2@Myoviridae__sp._ctw9e2	1	0	0	0	0	0
MGV_MGV-GENOME-0375206	0	0	0	1	0	0
CHVD_SAMEA2738065_b1_ct2_vs2@Unclassified_virus__sp._ctvBt2@linear	1	0	0	1	0	0
MGV_MGV-GENOME-0375193	0	0	1	1	0	1
GPD_uvig_227014_1	1	1	1	1	0	0
RefSeq_NC_048765.1	0	0	0	0	1	0
MGV_MGV-GENOME-0375166	0	1	1	1	0	1
MGV_MGV-GENOME-0375164	0	0	0	1	0	0
MGV_MGV-GENOME-0375152	0	0	1	1	0	0
GPD_uvig_233848	0	0	1	1	0	0
CHVD_SRS104519_a1_ct24933_vs02@Siphoviridae__sp._ctDka71@linear	1	0	0	0	0	0
GPD_uvig_449475_1	1	0	1	0	0	1
RefSeq_NC_055761.1	0	0	0	0	1	0
MGV_MGV-GENOME-0375140	0	0	0	1	0	1
GPD_uvig_69812	0	0	1	0	0	0
MGV_MGV-GENOME-0375137	0	0	0	1	0	0
MGV_MGV-GENOME-0376371	0	0	1	1	0	0
GPD_uvig_221586	0	0	1	1	0	0
MGV_MGV-GENOME-0375129	0	0	0	1	0	0
MGV_MGV-GENOME-0375126	0	0	0	1	0	0
MGV_MGV-GENOME-0376407	0	1	0	1	0	0
MGV_MGV-GENOME-0375116	0	0	0	1	0	0
CHVD_SAMEA2737750_a1_ct494@circular@Siphoviridae__sp._ctV3M494	1	0	1	1	0	0
RefSeq_NC_019487.1	0	0	0	0	1	0
MGV_MGV-GENOME-0375101	0	0	1	1	0	0
RefSeq_NC_021328.1	0	0	0	0	1	0
MGV_MGV-GENOME-0379705	1	0	1	1	0	0
MGV_MGV-GENOME-0375089	1	0	0	1	0	0
MGV_MGV-GENOME-0375635	0	0	1	1	0	1
MGV_MGV-GENOME-0375085	0	0	1	1	0	0
MGV_MGV-GENOME-0375071	0	0	0	1	0	0
MGV_MGV-GENOME-0380117	0	0	0	1	0	0
CHVD_SRS144300_a1_ct16022_vs1@Myoviridae__sp._ctFoO1	1	0	0	0	0	0
MGV_MGV-GENOME-0375062	0	0	1	1	0	0
MGV_MGV-GENOME-0376104	1	0	1	1	0	0
GPD_uvig_77661	1	1	1	1	0	0
MGV_MGV-GENOME-0375694	0	0	0	1	0	0
MGV_MGV-GENOME-0375037	0	0	1	1	0	0
MGV_MGV-GENOME-0375036	0	0	0	1	0	0
ELGV_VIBRANT_ERR3406010_k141_9558_flag=1_multi=10.9873_len=143384	0	0	0	0	0	1
MGV_MGV-GENOME-0375030	0	0	1	1	0	0
MGV_MGV-GENOME-0375019	0	0	1	1	0	0
MGV_MGV-GENOME-0375016	0	0	0	1	0	0
MGV_MGV-GENOME-0375013	0	0	1	1	0	0
MGV_MGV-GENOME-0375012	0	0	0	1	0	0
GPD_uvig_282252	0	0	1	0	0	0
GPD_uvig_256903	0	0	1	0	0	1
MGV_MGV-GENOME-0375000	0	0	1	1	0	1
MGV_MGV-GENOME-0374988	0	0	1	1	0	1
RefSeq_NC_035797.1	0	0	0	0	1	0
GPD_uvig_248461	0	1	1	1	0	0
MGV_MGV-GENOME-0376365	1	0	0	1	0	0
MGV_MGV-GENOME-0375285	0	0	1	1	0	0
MGV_MGV-GENOME-0375081	0	0	1	1	0	0
CHVD_SRS049318_a1_ct63910_vs1@Myoviridae__sp._ctCYU1	1	0	0	0	0	0
MGV_MGV-GENOME-0374949	0	0	1	1	0	0
CHVD_SRS104368_a1_ct10003_vs1@Myoviridae__sp._ctscn1	1	0	0	0	0	0
MGV_MGV-GENOME-0374945	0	0	0	1	0	0
ELGV_VIBRANT_SRR7411386_k141_8377_flag=0_multi=38.1652_len=142623	1	1	0	0	0	1
GPD_uvig_196994	0	0	1	1	0	0
RefSeq_NC_021347.1	0	0	0	0	1	0
MGV_MGV-GENOME-0374940	1	1	0	1	0	0
MGV_MGV-GENOME-0379525	0	0	1	1	0	0
GPD_uvig_593696	0	0	1	0	0	0
GVD_Rampelli_10013_NODE_4_length_142422_cov_10.448566	1	1	1	1	0	0
MGV_MGV-GENOME-0374927	0	0	0	1	0	1
MGV_MGV-GENOME-0375878	0	0	1	1	0	0
RefSeq_NC_020201.1	0	0	0	0	1	0
RefSeq_NC_028765.1	0	0	0	0	1	0
ELGV_VIBRANT_SRR7217862_k141_26530_flag=1_multi=118.0026_len=194125_fragment_1	0	0	0	0	0	1
MGV_MGV-GENOME-0374917	1	0	0	1	0	0
MGV_MGV-GENOME-0374916	0	0	0	1	0	0
MGV_MGV-GENOME-0374905	0	0	1	1	0	0
CHVD_SRS015692_a1_ct6775_vs1@Podoviridae__sp._ct7II1	1	0	0	0	0	0
RefSeq_NC_029080.1	0	0	0	0	1	0
MGV_MGV-GENOME-0378224	1	0	1	1	0	1
MGV_MGV-GENOME-0374893	0	0	1	1	0	0
GPD_uvig_329571	1	0	1	1	0	0
MGV_MGV-GENOME-0374889	0	0	1	1	0	1
MGV_MGV-GENOME-0374888	0	0	1	1	0	1
MGV_MGV-GENOME-0374887	0	0	0	1	0	0
MGV_MGV-GENOME-0377036	0	0	0	1	0	1
CHVD_SRS023595_a1_ct82079_vs01@Myoviridae__sp._ctLbe66@linear	1	0	0	0	0	0
GPD_uvig_186060	0	0	1	1	0	0
GPD_uvig_557626_1	0	0	1	0	0	0
MGV_MGV-GENOME-0375658	0	0	1	1	0	0
GPD_uvig_225508_1	0	0	1	1	0	0
ELGV_VIBRANT_SRR7351774_k141_53248_flag=0_multi=235.8795_len=300557_fragment_1	0	0	0	0	0	1
GPD_uvig_590578	1	0	1	0	0	0
MGV_MGV-GENOME-0374793	1	0	1	1	0	1
MGV_MGV-GENOME-0374789	0	0	0	1	0	0
MGV_MGV-GENOME-0374787	1	1	1	1	0	1
MGV_MGV-GENOME-0374782	1	1	1	1	0	1
RefSeq_NC_029073.1	0	0	0	0	1	0
ELGV_VIBRANT_SRR7217596_k141_9175_flag=1_multi=51.0238_len=141272	1	0	1	0	0	1
MGV_MGV-GENOME-0374776	0	0	0	1	0	1
MGV_MGV-GENOME-0374890	1	0	1	1	0	1
GVD_Kang_0045_ST002_N_NODE_4_length_141244_cov_261.936638	0	1	1	1	0	1
RefSeq_NC_047924.1	0	0	0	0	1	0
CHVD_SAMN11252258_a1_ct284646_vs1@Myoviridae__sp._cte541	1	1	1	0	0	0
CHVD_SRS147887_a1_ct61499_vs1@Myoviridae__sp._ctmbp1	1	0	0	0	0	0
MGV_MGV-GENOME-0374755	0	0	0	1	0	0
CHVD_SRS016059_a1_ct9434_vs1@Myoviridae__sp._ctGZ91	1	0	0	0	0	0
GPD_uvig_31370	0	0	1	1	0	0
MGV_MGV-GENOME-0376501	1	1	0	1	0	1
ELGV_VIBRANT_ERR8081432_k141_3657_flag=0_multi=48.0000_len=140937	1	0	1	0	0	1
GPD_uvig_97809_1	1	0	1	1	0	0
RefSeq_NC_026511.1	0	0	0	0	1	0
GPD_uvig_74311	1	1	1	1	0	1
RefSeq_NC_043314.1	0	0	0	0	1	0
GPD_uvig_282108	0	0	1	0	0	0
RefSeq_NC_048753.1	0	0	0	0	1	0
GPD_uvig_479890_1	0	0	1	1	0	0
RefSeq_NC_025426.1	0	0	0	0	1	0
CHVD_SAMN09781734_a1_ct15497_vs1@Siphoviridae__sp._ctLEB1	1	0	1	0	0	0
CHVD_SAMN04999075_a1_ct891@circular@Herelleviridae__sp._ctkX4891	1	0	0	0	0	0
CHVD_SRS015065_a1_ct22165_vs1@Siphoviridae__sp._ctkvP1_1	1	0	0	1	0	1
MGV_MGV-GENOME-0374723	0	0	1	1	0	1
CHVD_SRS011115_a1_ct2672@circular@Myoviridae__sp._ct3U5672	1	0	0	0	0	0
MGV_MGV-GENOME-0374716	0	0	0	1	0	0
MGV_MGV-GENOME-0379565	0	0	0	1	0	0
RefSeq_NC_021923.1	0	0	0	0	1	0
MGV_MGV-GENOME-0374704	1	1	1	1	0	0
MGV_MGV-GENOME-0374702	0	0	0	1	0	0
CHVD_SAMEA2737713_b1_ct9_vs2@Unclassified_virus__sp._ct7QJ9@linear	1	0	1	0	0	1
MGV_MGV-GENOME-0374696	1	1	1	1	0	1
MGV_MGV-GENOME-0374692	1	0	1	1	0	0
RefSeq_NC_048085.1	0	0	0	0	1	0
ELGV_VIBRANT_SRR13508242_k141_3219_flag=0_multi=2474.6784_len=140516	1	0	0	0	0	1
GPD_uvig_587791	1	0	1	0	0	0
MGV_MGV-GENOME-0374687	0	0	1	1	0	0
MGV_MGV-GENOME-0374783	0	1	1	1	0	0
GPD_uvig_508681	0	0	1	0	0	0
GPD_uvig_21810	0	0	1	1	0	0
MGV_MGV-GENOME-0374648	0	1	0	1	0	0
GPD_uvig_377601	0	0	1	1	0	0
MGV_MGV-GENOME-0374636	0	0	1	1	0	0
CHVD_SAMN09781756_a1_ct40561_vs2@Siphoviridae__sp._ctJm92	1	0	1	0	0	0
MGV_MGV-GENOME-0374633	0	0	0	1	0	1
MGV_MGV-GENOME-0374631	0	0	1	1	0	0
GPD_uvig_253348	1	0	1	1	0	0
GPD_uvig_558358	0	0	1	1	0	0
GPD_uvig_24555	0	0	1	1	0	0
RefSeq_NC_025963.1	0	0	0	0	1	0
MGV_MGV-GENOME-0374614	1	1	0	1	0	1
MGV_MGV-GENOME-0374611	0	1	1	1	0	0
GVD_Draper_2018_SRR6914058_NODE_1_length_139957_cov_120.578927	1	1	1	1	0	0
MGV_MGV-GENOME-0374606	0	0	0	1	0	0
GPD_uvig_139737	1	1	1	0	0	1
CHVD_SAMN10080939_a1_ct18244_vs1@linear@Siphoviridae__sp._cte661	1	1	1	1	0	0
MGV_MGV-GENOME-0374592	1	1	1	1	0	0
MGV_MGV-GENOME-0374591	0	0	1	1	0	0
GPD_uvig_200368	0	0	1	1	0	1
RefSeq_NC_047767.1	0	0	0	0	1	0
CHVD_SRS146738_a1_ct12781_vs1@Unclassified_virus__sp._ctwDu1	1	0	0	0	0	0
ELGV_VIBRANT_ERR3406288_k141_2185_flag=1_multi=15.0000_len=139582	1	0	1	1	0	1
CHVD_SAMN09781686_a1_ct4302_vs1@Myoviridae__sp._ctNro1	1	0	1	0	0	0
GPD_uvig_50345	1	1	1	1	0	1
RefSeq_NC_047926.1	0	0	0	0	1	0
MGV_MGV-GENOME-0374562	0	0	0	1	0	1
MGV_MGV-GENOME-0374560	1	0	0	1	0	0
MGV_MGV-GENOME-0374557	0	1	1	1	0	0
MGV_MGV-GENOME-0374556	0	0	0	1	0	0
GPD_uvig_178769	0	0	1	1	0	0
GVD_Rampelli_20005_NODE_18_length_139329_cov_13.880760	0	1	1	1	0	0
ELGV_VIBRANT_SRR8942391_k119_4274_flag=0_multi=48.6795_len=218907_fragment_1	1	1	1	1	0	1
CHVD_SRS043807_a1_ct4869@circular@Myoviridae__sp._ctHQs869	1	0	0	0	0	0
CHVD_SRS017439_a1_ct15036_vs03@Caudovirales__sp._ctp0T104@linear	1	0	0	0	0	0
GPD_uvig_307985	0	0	1	0	0	0
MGV_MGV-GENOME-0374540	0	0	1	1	0	0
MGV_MGV-GENOME-0374754	0	0	1	1	0	0
MGV_MGV-GENOME-0374530	1	0	1	1	0	1
CHVD_SAMN09781790_a1_ct37363@circular@Siphoviridae__sp._ct5bV363	1	0	0	1	0	0
GVD_Kang_0057_ST001_N_NODE_4_length_139125_cov_226.881534	0	1	0	0	0	1
GPD_uvig_568562	0	0	1	0	0	0
RefSeq_NC_048106.1	0	0	0	0	1	0
RefSeq_NC_024134.1	1	0	1	1	1	1
RefSeq_NC_025470.1	0	0	0	0	1	0
GPD_uvig_71105	0	0	1	1	0	0
MGV_MGV-GENOME-0374498	1	0	0	1	0	0
RefSeq_NC_054724.1	0	0	0	0	1	0
MGV_MGV-GENOME-0374495	0	0	0	1	0	0
RefSeq_NC_028983.1	0	0	0	0	1	0
MGV_MGV-GENOME-0374736	0	0	1	1	0	0
CHVD_SAMN09781788_a1_ct11360@circular@Siphoviridae__sp._cto4o360	1	0	1	0	0	0
MGV_MGV-GENOME-0374487	0	0	0	1	0	0
ELGV_VIBRANT_ERR525709_k119_22054_flag=0_multi=54.9972_len=386348_fragment_4_1_6063-144830/144830	1	0	0	0	0	1
GVD_Kang_0037_ST003_A_NODE_7_length_138737_cov_88.389906	0	1	0	0	0	0
GPD_uvig_29258	0	0	1	1	0	1
CHVD_SRS143876_a1_ct17006_vs01@Caudovirales__sp._ctFzT75@linear	1	0	1	1	1	1
GPD_uvig_429657	0	0	1	0	0	0
RefSeq_NC_025423.1	0	0	0	0	1	0
GPD_uvig_381300	0	0	1	0	0	0
GPD_uvig_244727	1	1	1	1	0	1
MGV_MGV-GENOME-0379251	0	0	1	1	0	0
MGV_MGV-GENOME-0375819	0	1	0	1	0	0
MGV_MGV-GENOME-0374453	0	0	0	1	0	0
GVD_Ma_2019_SRR1778456_NODE_44_length_164225_cov_3.806103_1	1	1	1	1	0	0
CHVD_SAMN09781724_a1_ct54519_vs1@Siphoviridae__sp._ct9je1	1	0	1	0	0	0
GVD_Monaco_MBA1267_NODE_1_length_138453_cov_16.742901	0	1	0	0	0	0
MGV_MGV-GENOME-0374446	0	0	0	1	0	0
MGV_MGV-GENOME-0374445	1	0	1	1	0	1
GPD_uvig_586496	1	0	1	0	0	0
MGV_MGV-GENOME-0374441	0	0	1	1	0	0
CHVD_SRS053630_a1_ct3810_vs1@Podoviridae__sp._ctblt1	1	0	0	0	0	0
MGV_MGV-GENOME-0374429	1	0	0	1	0	1
MGV_MGV-GENOME-0374426	0	0	0	1	0	1
MGV_MGV-GENOME-0374425	0	0	1	1	0	1
RefSeq_NC_029067.1	0	0	0	0	1	0
GPD_uvig_229580	0	0	1	0	0	0
MGV_MGV-GENOME-0374414	1	1	0	1	0	0
ELGV_VirSorter2_ERR3406290_k141_4009||0_partial_1_1-138128/146234	0	0	0	0	0	1
MGV_MGV-GENOME-0374408	0	0	1	1	0	0
CHVD_SAMEA2737717_a1_ct4028@circular@Unclassified_virus__sp._ctlj0028	1	0	1	1	0	0
MGV_MGV-GENOME-0374399	0	0	0	1	0	0
MGV_MGV-GENOME-0375705	0	0	0	1	0	0
GPD_uvig_593511_1	1	0	1	0	0	0
MGV_MGV-GENOME-0375182	0	0	1	1	0	1
MGV_MGV-GENOME-0374381	0	0	0	1	0	0
MGV_MGV-GENOME-0374378	0	0	0	1	0	0
MGV_MGV-GENOME-0374377	0	0	1	1	0	1
MGV_MGV-GENOME-0375041	0	0	1	1	0	0
MGV_MGV-GENOME-0374371	1	0	1	1	0	0
GPD_uvig_112665	0	0	1	1	0	1
MGV_MGV-GENOME-0374369	0	0	1	1	0	0
GPD_uvig_44497	0	0	1	1	0	0
MGV_MGV-GENOME-0374364	0	0	1	1	0	0
MGV_MGV-GENOME-0374360	0	0	0	1	0	0
MGV_MGV-GENOME-0374355	1	0	1	1	0	0
MGV_MGV-GENOME-0374353	0	0	0	1	0	0
GPD_uvig_586160	0	0	1	0	0	0
MGV_MGV-GENOME-0374342	1	0	1	1	0	0
CHVD_SAMN11893735_a1_ct9549_vs1@linear@Unclassified_virus__sp._ctyRH1	1	1	0	0	0	0
GPD_uvig_264017_1	1	0	1	1	0	0
MGV_MGV-GENOME-0374339	0	0	0	1	0	0
MGV_MGV-GENOME-0374330	0	0	0	1	0	0
GPD_uvig_248163_1	0	0	1	0	0	0
GPD_uvig_214593	0	0	1	0	0	0
GPD_uvig_444710_1	1	0	1	0	0	0
MGV_MGV-GENOME-0374315	0	0	0	1	0	0
GVD_Ma_2019_SRR413689_NODE_36_length_142059_cov_6.870722_1	1	1	0	1	0	0
MGV_MGV-GENOME-0374314	0	0	0	1	0	0
GPD_uvig_253426_1	0	0	1	0	0	1
MGV_MGV-GENOME-0374313	1	0	1	1	0	0
GPD_uvig_388064_1	1	0	1	1	0	0
GPD_uvig_155704	0	0	1	1	0	0
GPD_uvig_248512_1	0	0	1	0	0	1
MGV_MGV-GENOME-0375083	0	0	0	1	0	0
CHVD_SRS047265_a1_ct2702@circular@Podoviridae__sp._ctOdk702	1	0	0	0	0	0
ELGV_VIBRANT_SRR9865671_k141_9380_flag=1_multi=44.3937_len=148605_1_1-137090/148605	0	0	0	0	0	1
MGV_MGV-GENOME-0375276	1	0	1	1	0	0
GPD_uvig_215355	0	0	1	1	0	0
MGV_MGV-GENOME-0375452	0	0	1	1	0	0
GPD_uvig_333012	1	1	1	1	0	0
RefSeq_NC_019517.1	0	0	0	0	1	0
MGV_MGV-GENOME-0374279	0	0	0	1	0	0
MGV_MGV-GENOME-0374278	0	0	0	1	0	0
MGV_MGV-GENOME-0374277	1	0	1	1	0	0
CHVD_SRS064757_a1_ct22812_vs1@Siphoviridae__sp._ctwvD1	1	0	1	0	0	0
GPD_uvig_168480	1	0	1	1	0	0
CHVD_SAMN09781682_a1_ct7670_vs1@Siphoviridae__sp._ctFmf1	1	0	1	0	0	0
MGV_MGV-GENOME-0374265	0	0	0	1	0	0
GPD_uvig_548939	0	0	1	0	0	0
MGV_MGV-GENOME-0374263	0	0	1	1	0	0
CHVD_SRS102814_a1_ct37621@Myoviridae__sp._ctSxS82@circular	1	0	0	0	0	0
MGV_MGV-GENOME-0374256	0	0	1	1	0	1
CHVD_SAMN10407346_a1_ct206851_vs1@Unclassified_virus__sp._ct9Tq1_1	1	0	1	0	0	0
ELGV_VIBRANT_ERR8081855_k141_3072_flag=1_multi=34.0965_len=136762	0	0	0	1	0	1
CHVD_SAMEA2737918_b1_ct1@circular@Myoviridae__sp._cts541	1	0	0	0	0	0
MGV_MGV-GENOME-0374247	0	0	0	1	0	0
MGV_MGV-GENOME-0374248	0	0	0	1	0	0
RefSeq_NC_048754.1	0	0	0	0	1	0
RefSeq_NC_047871.1	0	0	0	0	1	0
GPD_uvig_201679	0	1	1	0	0	0
CHVD_SRS022602_a1_ct32531_vs01@Caudovirales__sp._ctegw8@linear	1	0	0	0	0	0
GPD_uvig_549158	0	0	1	0	0	0
MGV_MGV-GENOME-0374387	0	0	1	1	0	1
MGV_MGV-GENOME-0374885_1	1	0	1	1	0	0
MGV_MGV-GENOME-0374223	0	0	1	1	0	0
RefSeq_NC_048752.1	0	0	0	0	1	0
MGV_MGV-GENOME-0374217	0	0	0	1	0	0
CHVD_SAMN09781787_a1_ct18982_vs1@Siphoviridae__sp._ctise1	1	0	1	0	0	0
RefSeq_NC_054727.1	0	0	0	0	1	0
MGV_MGV-GENOME-0374205	0	0	0	1	0	1
RefSeq_NC_019511.1	0	0	0	0	1	0
RefSeq_NC_054726.1	0	0	0	0	1	0
ELGV_VIBRANT_SRR8653078_k141_2483_flag=3_multi=157.4435_len=136308	0	0	1	0	0	1
MGV_MGV-GENOME-0375004	0	0	0	1	0	0
MGV_MGV-GENOME-0375020	1	0	1	1	0	0
MGV_MGV-GENOME-0374190	1	0	1	1	0	0
MGV_MGV-GENOME-0374605	0	0	1	1	0	0
CHVD_SAMEA2737948_b1_ct3@circular@Podoviridae__sp._ctpeY3	1	0	0	1	0	0
MGV_MGV-GENOME-0375208	1	0	1	1	0	0
MGV_MGV-GENOME-0374173	0	0	1	1	0	0
RefSeq_NC_021067.1	0	0	0	0	1	0
GPD_uvig_384572	0	0	1	1	0	1
MGV_MGV-GENOME-0374156	0	0	1	1	0	0
MGV_MGV-GENOME-0374151	0	0	1	1	0	0
CHVD_SRS019068_a1_ct99199_vs1@Siphoviridae__sp._ctovk1	1	1	1	1	0	0
MGV_MGV-GENOME-0375198	0	0	0	1	0	0
GPD_uvig_581738	1	0	1	0	0	0
CHVD_SRS019696_a1_ct13621_vs1@Myoviridae__sp._ct4ms1	1	0	0	0	0	0
ELGV_VirSorter2_ERR3405584_k141_1525||full	0	0	0	0	0	1
MGV_MGV-GENOME-0375471	0	0	0	1	0	0
MGV_MGV-GENOME-0374143	0	0	0	1	0	0
MGV_MGV-GENOME-0374137	0	0	1	1	0	0
MGV_MGV-GENOME-0374133	0	0	1	1	0	0
CHVD_SRS143062_a1_ct963_vs1@Unclassified_virus__sp._ct26n1_1	1	0	0	0	0	0
MGV_MGV-GENOME-0374129	0	0	0	1	0	0
ELGV_VIBRANT_SRR7351909_k141_4215_flag=0_multi=64.5274_len=243207_fragment_2	0	0	0	0	0	1
MGV_MGV-GENOME-0374127	0	0	0	1	0	0
CHVD_SRS019128_a1_ct122884_vs01@Caudovirales__sp._ctZSM186@linear	1	0	0	0	0	0
MGV_MGV-GENOME-0374576	1	0	1	1	0	0
MGV_MGV-GENOME-0374118	1	0	1	1	0	0
MGV_MGV-GENOME-0374803	0	0	1	1	0	0
MGV_MGV-GENOME-0374634	0	1	1	1	0	0
GPD_uvig_583549	1	0	1	0	0	0
CHVD_SRS056447_a1_ct5460@circular@Myoviridae__sp._ctIO5460	1	0	0	0	0	0
GPD_uvig_434151	0	1	1	1	0	1
MGV_MGV-GENOME-0374103	0	0	1	1	0	0
CHVD_SRS104962_a1_ct13605_vs1@Unclassified_virus__sp._ctfGA1	1	0	0	0	0	0
MGV_MGV-GENOME-0374100	0	0	0	1	0	0
MGV_MGV-GENOME-0374325	0	1	1	1	0	1
CHVD_SAMN09781755_a1_ct11683@circular@Siphoviridae__sp._ctAZA683	1	0	0	0	0	0
GVD_Ma_2019_SRR413666_NODE_66_length_135371_cov_5.024217	1	1	1	1	0	0
GVD_Shkoporov_2019_SRR9161584_NODE_2_length_135367_cov_21.040713	1	1	0	1	0	0
GPD_uvig_75638	1	1	1	1	1	0
CHVD_SAMN09781776_a1_ct17395@circular@Siphoviridae__sp._ctcPj395	1	0	1	0	0	0
[truncated: 182,508 more rows]
