# Supplementary material for: A metagenomic catalog of the early-life human gut virome
Source: Nat Commun. 2024 Feb 29;15:1864. doi: 10.1038/s41467-024-45793-z (PMC10904392; doi:10.1038/s41467-024-45793-z)
Supplement: Supplementary file 15 — Supplementary Data 12 [file 41467_2024_45793_MOESM15_ESM.xlsx]

## Sheet: VLPs
vOTUs	query	evalue	score	COG_category	KEGG_Pathway	KEGG_Module	PFAMs
vOTU_82	VIBRANT_ERR8081229_k141_114_flag=1_multi=30.0000_len=5956_3	0.000109	52	L	NA	NA	NA
vOTU_82	VIBRANT_ERR8081229_k141_114_flag=1_multi=30.0000_len=5956_6	4e-07	62	S	NA	NA	NA
vOTU_230	VIBRANT_ERR8081234_k141_1979_flag=0_multi=4459.9982_len=5147_1	9.17e-68	224	S	NA	NA	NA
vOTU_230	VIBRANT_ERR8081234_k141_1979_flag=0_multi=4459.9982_len=5147_4	2.2e-31	126	L	NA	NA	NA
vOTU_230	VIBRANT_ERR8081234_k141_1979_flag=0_multi=4459.9982_len=5147_10	1.01e-25	107	S	NA	NA	NA
vOTU_434	VirFinder_ERR8081242_k141_6618_flag=1_multi=13.0000_len=3012_1	6.07e-16	90.5	S	NA	NA	NA
vOTU_540	VirSorter2_ERR8081246_k141_3777||full_1	1.38e-107	350	S	NA	NA	NA
vOTU_540	VirSorter2_ERR8081246_k141_3777||full_2	1.57e-08	57.8	S	NA	NA	NA
vOTU_573	VIBRANT_ERR8081250_k141_188_flag=0_multi=3139.7241_len=4523_1	2.34e-17	82.4	S	NA	NA	NA
vOTU_573	VIBRANT_ERR8081250_k141_188_flag=0_multi=3139.7241_len=4523_7	7.08e-30	123	L	NA	NA	NA
vOTU_573	VIBRANT_ERR8081250_k141_188_flag=0_multi=3139.7241_len=4523_9	3.7e-28	114	S	NA	NA	NA
vOTU_574	VIBRANT_ERR8081250_k141_298_flag=1_multi=19.0000_len=3263_6	1.29e-135	412	S	NA	NA	NA
vOTU_589	VIBRANT_ERR8081251_k141_504_flag=0_multi=1791.6641_len=4487_2	4.2e-09	57.4	S	NA	NA	Peptidase_M15_3
vOTU_589	VIBRANT_ERR8081251_k141_504_flag=0_multi=1791.6641_len=4487_8	1.4e-09	59.3	S	NA	NA	Phage_F
vOTU_632	VIBRANT_ERR8081255_k141_517_flag=3_multi=68.0012_len=56175_1	1.12e-176	520	G	NA	NA	NA
vOTU_632	VIBRANT_ERR8081255_k141_517_flag=3_multi=68.0012_len=56175_5	1.46e-21	85.1	S	NA	NA	Phage_XkdX
vOTU_632	VIBRANT_ERR8081255_k141_517_flag=3_multi=68.0012_len=56175_6	1.79e-83	261	M	NA	NA	CHAP,CW_7,Glyco_hydro_25,LysM,Peptidase_M15_3
vOTU_632	VIBRANT_ERR8081255_k141_517_flag=3_multi=68.0012_len=56175_19	1.47e-60	201	O	NA	NA	AAA
vOTU_632	VIBRANT_ERR8081255_k141_517_flag=3_multi=68.0012_len=56175_21	4.5e-59	195	D	NA	NA	AAA_31
vOTU_632	VIBRANT_ERR8081255_k141_517_flag=3_multi=68.0012_len=56175_23	1.86e-28	120	L	NA	NA	Rep_3
vOTU_632	VIBRANT_ERR8081255_k141_517_flag=3_multi=68.0012_len=56175_29	2.15e-07	53.5	K	NA	NA	HTH_3,Peptidase_M78
vOTU_632	VIBRANT_ERR8081255_k141_517_flag=3_multi=68.0012_len=56175_36	2.29e-05	46.6	K	NA	NA	NA
vOTU_632	VIBRANT_ERR8081255_k141_517_flag=3_multi=68.0012_len=56175_38	3.02e-66	211	NA	NA	NA	AAA_24
vOTU_632	VIBRANT_ERR8081255_k141_517_flag=3_multi=68.0012_len=56175_40	1.71e-129	387	L	ko00270,ko01100,ko05206,map00270,map01100,map05206	M00035	DNA_methylase
vOTU_632	VIBRANT_ERR8081255_k141_517_flag=3_multi=68.0012_len=56175_43	2.53e-27	108	L	NA	NA	RecU
vOTU_632	VIBRANT_ERR8081255_k141_517_flag=3_multi=68.0012_len=56175_59	2.17e-40	156	L	ko03030,ko04112,map03030,map04112	NA	DnaB,DnaB_C
vOTU_632	VIBRANT_ERR8081255_k141_517_flag=3_multi=68.0012_len=56175_67	1.94e-75	232	L	NA	NA	HTH_7,Resolvase
vOTU_632	VIBRANT_ERR8081255_k141_517_flag=3_multi=68.0012_len=56175_71	1.09e-125	392	S	NA	NA	Terminase_6,Terminase_6C
vOTU_632	VIBRANT_ERR8081255_k141_517_flag=3_multi=68.0012_len=56175_74	3.81e-85	279	S	NA	NA	Phage_prot_Gp6
vOTU_632	VIBRANT_ERR8081255_k141_517_flag=3_multi=68.0012_len=56175_77	2.48e-82	261	S	NA	NA	Phage_cap_E
vOTU_632	VIBRANT_ERR8081255_k141_517_flag=3_multi=68.0012_len=56175_82	1.02e-08	58.5	S	NA	NA	Phage_tail_3
vOTU_632	VIBRANT_ERR8081255_k141_517_flag=3_multi=68.0012_len=56175_83	2.45e-11	63.2	S	NA	NA	DUF5055
vOTU_632	VIBRANT_ERR8081255_k141_517_flag=3_multi=68.0012_len=56175_85	2.59e-54	215	E	NA	NA	NA
vOTU_632	VIBRANT_ERR8081255_k141_517_flag=3_multi=68.0012_len=56175_88	2.88e-85	268	N	NA	NA	Big_2,Fn3_assoc,LRR_5
vOTU_651	VIBRANT_ERR8081257_k141_3065_flag=1_multi=15.0022_len=3828_2	8.14e-09	56.6	S	NA	NA	Peptidase_M15_3
vOTU_651	VIBRANT_ERR8081257_k141_3065_flag=1_multi=15.0022_len=3828_6	2.15e-46	173	S	NA	NA	Phage_F
vOTU_726	VIBRANT_ERR8081260_k141_482_flag=1_multi=14.3126_len=5001_1	1.72e-14	73.6	S	NA	NA	NA
vOTU_726	VIBRANT_ERR8081260_k141_482_flag=1_multi=14.3126_len=5001_2	1.63e-15	72.4	S	NA	NA	NA
vOTU_726	VIBRANT_ERR8081260_k141_482_flag=1_multi=14.3126_len=5001_3	1.84e-67	221	L	NA	NA	NA
vOTU_726	VIBRANT_ERR8081260_k141_482_flag=1_multi=14.3126_len=5001_7	3.22e-202	581	S	NA	NA	NA
vOTU_831	VIBRANT_ERR8081265_k141_14706_flag=1_multi=12.0000_len=6385_8	1.25e-122	381	S	NA	NA	Phage_F
vOTU_1006	VIBRANT_ERR8081273_k141_8350_flag=1_multi=40.0000_len=3163_1	6.07e-43	153	S	NA	NA	Glyco_hydro_19
vOTU_1006	VIBRANT_ERR8081273_k141_8350_flag=1_multi=40.0000_len=3163_4	2.11e-05	50.1	L	NA	NA	NUDIX
vOTU_1006	VIBRANT_ERR8081273_k141_8350_flag=1_multi=40.0000_len=3163_6	1.58e-08	64.7	UW	NA	NA	NA
vOTU_1011	VIBRANT_ERR8081273_k141_3237_flag=1_multi=15.0000_len=3118_1	4.35e-72	244	S	NA	NA	NA
vOTU_1011	VIBRANT_ERR8081273_k141_3237_flag=1_multi=15.0000_len=3118_2	7.49e-57	207	S	NA	NA	NA
vOTU_1011	VIBRANT_ERR8081273_k141_3237_flag=1_multi=15.0000_len=3118_4	2.01e-09	61.2	S	NA	NA	DUF1833
vOTU_1016	VIBRANT_ERR8081273_k141_7735_flag=1_multi=21.0000_len=3401_4	4.41e-55	198	L	NA	NA	Helicase_C,Mrr_cat,SNF2_N,SWIM
vOTU_1021	VIBRANT_ERR8081273_k141_12645_flag=1_multi=20.0000_len=5723_3	0.000256	42.4	S	NA	NA	NA
vOTU_1021	VIBRANT_ERR8081273_k141_12645_flag=1_multi=20.0000_len=5723_5	5.7e-153	446	S	NA	NA	Terminase_3
vOTU_1021	VIBRANT_ERR8081273_k141_12645_flag=1_multi=20.0000_len=5723_7	2.02e-114	360	S	NA	NA	NA
vOTU_1027	VIBRANT_ERR8081273_k141_1435_flag=1_multi=15.0000_len=4234_5	6.7e-09	60.5	N	NA	NA	Big_2
vOTU_1028	VIBRANT_ERR8081273_k141_4571_flag=1_multi=8.0000_len=4936_2	1.27e-13	82.8	S	NA	NA	Phage_F
vOTU_1029	VIBRANT_ERR8081273_k141_9875_flag=1_multi=29.1591_len=5658_5	4.11e-12	73.6	OU	ko04112,ko04212,map04112,map04212	NA	CLP_protease
vOTU_1029	VIBRANT_ERR8081273_k141_9875_flag=1_multi=29.1591_len=5658_9	3.54e-132	400	NA	NA	NA	DUF2586
vOTU_1033	VIBRANT_ERR8081273_k141_8308_flag=1_multi=16.0000_len=5760_4	2.3e-46	175	NA	NA	NA	Terminase_6C
vOTU_1033	VIBRANT_ERR8081273_k141_8308_flag=1_multi=16.0000_len=5760_5	1.67e-118	384	O	NA	NA	NA
vOTU_1033	VIBRANT_ERR8081273_k141_8308_flag=1_multi=16.0000_len=5760_7	1.97e-05	47.4	O	NA	NA	Cpn10
vOTU_1034	VirFinder_ERR8081273_k141_2695_flag=1_multi=29.0000_len=3047_2	5.42e-38	137	S	NA	NA	ERF
vOTU_1034	VirFinder_ERR8081273_k141_2695_flag=1_multi=29.0000_len=3047_4	4.88e-34	123	L	ko03030,ko03430,ko03440,map03030,map03430,map03440	NA	SSB
vOTU_1036	VirFinder_ERR8081273_k141_11270_flag=1_multi=12.0000_len=3982_1	5.13e-19	102	S	NA	NA	NA
vOTU_1036	VirFinder_ERR8081273_k141_11270_flag=1_multi=12.0000_len=3982_2	1.26e-28	126	S	NA	NA	NA
vOTU_1037	VirSorter2_ERR8081273_k141_3552||full_1	1.8e-49	173	S	NA	NA	NA
vOTU_1081	VIBRANT_ERR8081276_k141_24382_flag=1_multi=28.0000_len=3583_4	7.56e-20	82.8	S	NA	NA	NA
vOTU_1081	VIBRANT_ERR8081276_k141_24382_flag=1_multi=28.0000_len=3583_5	2.56e-137	403	S	NA	NA	NA
vOTU_1081	VIBRANT_ERR8081276_k141_24382_flag=1_multi=28.0000_len=3583_6	2.29e-28	111	M	NA	NA	NA
vOTU_1093	VIBRANT_ERR8081276_k141_14577_flag=3_multi=35.0010_len=35611_3	3.15e-06	56.6	IU	NA	NA	He_PIG,RHS_repeat,SBP_bac_11,VWA,VWA_2
vOTU_1093	VIBRANT_ERR8081276_k141_14577_flag=3_multi=35.0010_len=35611_8	2.13e-42	149	S	NA	NA	NA
vOTU_1093	VIBRANT_ERR8081276_k141_14577_flag=3_multi=35.0010_len=35611_9	3.14e-28	112	M	NA	NA	SLT
vOTU_1093	VIBRANT_ERR8081276_k141_14577_flag=3_multi=35.0010_len=35611_10	1.62e-32	125	L	NA	NA	HNH_3
vOTU_1093	VIBRANT_ERR8081276_k141_14577_flag=3_multi=35.0010_len=35611_16	3.79e-13	72.8	S	NA	NA	ERF
vOTU_1093	VIBRANT_ERR8081276_k141_14577_flag=3_multi=35.0010_len=35611_25	5.48e-18	80.9	S	NA	NA	YopX
vOTU_1093	VIBRANT_ERR8081276_k141_14577_flag=3_multi=35.0010_len=35611_42	3.7e-07	52.8	G	ko00627,ko01120,map00627,map01120	NA	Hydrolase_6,Hydrolase_like
vOTU_1093	VIBRANT_ERR8081276_k141_14577_flag=3_multi=35.0010_len=35611_44	4e-92	289	S	NA	NA	Terminase_3,Terminase_3C
vOTU_1093	VIBRANT_ERR8081276_k141_14577_flag=3_multi=35.0010_len=35611_50	8.17e-70	224	NA	NA	NA	CHB_HEX_C_1
vOTU_1093	VIBRANT_ERR8081276_k141_14577_flag=3_multi=35.0010_len=35611_60	3.63e-13	69.3	S	NA	NA	NA
vOTU_1106	VIBRANT_ERR8081276_k141_7027_flag=1_multi=23.0000_len=15775_1	9.31e-89	279	S	NA	NA	AAA
vOTU_1106	VIBRANT_ERR8081276_k141_7027_flag=1_multi=23.0000_len=15775_2	6.61e-71	234	S	NA	NA	DUF2201,DUF2201_N
vOTU_1106	VIBRANT_ERR8081276_k141_7027_flag=1_multi=23.0000_len=15775_4	1.2e-44	160	NA	NA	NA	DUF3150
vOTU_1106	VIBRANT_ERR8081276_k141_7027_flag=1_multi=23.0000_len=15775_5	3.17e-06	51.2	S	NA	NA	DUF2591
vOTU_1106	VIBRANT_ERR8081276_k141_7027_flag=1_multi=23.0000_len=15775_6	4.02e-93	287	S	NA	NA	AAA_3,AAA_5
vOTU_1106	VIBRANT_ERR8081276_k141_7027_flag=1_multi=23.0000_len=15775_12	1.02e-126	403	KL	NA	NA	NA
vOTU_1107	VIBRANT_ERR8081276_k141_1090_flag=1_multi=36.0000_len=3020_1	1.24e-06	59.3	D	NA	NA	PhageMin_Tail
vOTU_1166	VirFinder_ERR8081276_k141_10577_flag=1_multi=20.0000_len=3279_1	1.54e-07	63.2	S	NA	NA	DUF935
vOTU_1243	VIBRANT_ERR8081279_k141_8966_flag=1_multi=29.0000_len=6112_1	4.15e-05	47.4	S	NA	NA	Peptidase_M15_3
vOTU_1243	VIBRANT_ERR8081279_k141_8966_flag=1_multi=29.0000_len=6112_3	1.71e-80	271	S	NA	NA	Phage_F
vOTU_1245	VIBRANT_ERR8081279_k141_1157_flag=1_multi=19.5097_len=5891_5	6.47e-17	93.2	S	NA	NA	Phage_F
vOTU_1279	VIBRANT_ERR8081282_k141_86_flag=1_multi=25.0000_len=4026_3	2.62e-30	124	L	NA	NA	NA
vOTU_1280	VIBRANT_ERR8081283_k141_8659_flag=1_multi=31.0000_len=5907_4	2.99e-80	270	S	NA	NA	Phage_F
vOTU_1280	VIBRANT_ERR8081283_k141_8659_flag=1_multi=31.0000_len=5907_6	2.38e-10	61.2	S	NA	NA	Peptidase_M15_3
vOTU_1321	VIBRANT_ERR8081283_k141_7834_flag=1_multi=11.0000_len=3396_4	2.5e-73	246	S	NA	NA	Phage_F
vOTU_1392	VIBRANT_ERR8081288_k141_942_flag=0_multi=2537.4230_len=5618_1	1.67e-27	117	S	NA	NA	Phage_F
vOTU_1392	VIBRANT_ERR8081288_k141_942_flag=0_multi=2537.4230_len=5618_3	1.73e-08	55.8	S	NA	NA	Peptidase_M15_3
vOTU_1392	VIBRANT_ERR8081288_k141_942_flag=0_multi=2537.4230_len=5618_7	1.9e-18	89.4	S	NA	NA	Phage_F
vOTU_1488	VirSorter2_ERR8081293_k141_3226||full_3	2.11e-81	254	S	NA	NA	NA
vOTU_1513	VIBRANT_ERR8081295_k141_9366_flag=1_multi=33.3316_len=5671_6	2.32e-139	421	S	NA	NA	NA
vOTU_1513	VIBRANT_ERR8081295_k141_9366_flag=1_multi=33.3316_len=5671_8	6.96e-31	126	L	NA	NA	NA
vOTU_1595	VirSorter2_ERR8081300_k141_1161||full_1	0	1182	F	ko00230,ko00240,ko01100,map00230,map00240,map01100	M00053	NA
vOTU_1595	VirSorter2_ERR8081300_k141_1161||full_2	1.99e-90	268	C	NA	NA	Fer4_12,Radical_SAM
vOTU_1733	VirSorter2_ERR8081305_k141_5084||full_1	0	895	S	NA	NA	VirE
vOTU_1733	VirSorter2_ERR8081305_k141_5084||full_2	4.96e-136	387	L	ko03030,map03030	NA	NA
vOTU_1733	VirSorter2_ERR8081305_k141_5084||full_3	3.74e-197	558	D	NA	NA	MobA_MobL
vOTU_1983	VIBRANT_ERR8081313_k141_1232_flag=1_multi=20.0000_len=5938_5	1.56e-06	60.1	S	NA	NA	NA
vOTU_1985	VIBRANT_ERR8081313_k141_2967_flag=1_multi=33.0000_len=5692_1	7.34e-16	90.1	S	NA	NA	NA
vOTU_1985	VIBRANT_ERR8081313_k141_2967_flag=1_multi=33.0000_len=5692_4	8.19e-18	92.4	L	NA	NA	NA
vOTU_2188	VIBRANT_ERR8081324_k141_3517_flag=1_multi=9.0000_len=3915_2	9.16e-08	53.9	S	NA	NA	Peptidase_M15_3
vOTU_2188	VIBRANT_ERR8081324_k141_3517_flag=1_multi=9.0000_len=3915_7	2.25e-80	265	S	NA	NA	Phage_F
vOTU_2233	VIBRANT_ERR8081326_k141_3759_flag=1_multi=49.0000_len=6040_1	7.1e-43	155	S	NA	NA	NA
vOTU_2233	VIBRANT_ERR8081326_k141_3759_flag=1_multi=49.0000_len=6040_3	9.48e-32	128	L	NA	NA	NA
vOTU_2233	VIBRANT_ERR8081326_k141_3759_flag=1_multi=49.0000_len=6040_9	2.91e-127	390	S	NA	NA	NA
vOTU_2363	VIBRANT_ERR8081333_k141_2204_flag=1_multi=10.0000_len=5290_1	2.55e-34	135	L	NA	NA	NA
vOTU_2363	VIBRANT_ERR8081333_k141_2204_flag=1_multi=10.0000_len=5290_3	1.39e-160	476	S	NA	NA	NA
vOTU_2364	VIBRANT_ERR8081334_k141_121_flag=1_multi=10.0000_len=5131_6	6.59e-138	418	S	NA	NA	NA
vOTU_2364	VIBRANT_ERR8081334_k141_121_flag=1_multi=10.0000_len=5131_8	2.62e-30	124	L	NA	NA	NA
vOTU_2365	VIBRANT_ERR8081334_k141_230_flag=1_multi=19.0000_len=5543_3	0.00012	51.6	L	NA	NA	NA
vOTU_2365	VIBRANT_ERR8081334_k141_230_flag=1_multi=19.0000_len=5543_6	1.31e-15	89	S	NA	NA	Phage_F
vOTU_2366	VirFinder_ERR8081334_k141_51_flag=1_multi=12.0000_len=3372_2	8.03e-16	90.1	S	NA	NA	NA
vOTU_2367	VirSorter2_ERR8081334_k141_160||full_3	4e-41	166	S	NA	NA	Phage_F
vOTU_2458	VIBRANT_ERR8081341_k141_405_flag=1_multi=19.9748_len=5626_1	1.84e-31	127	L	NA	NA	NA
vOTU_2458	VIBRANT_ERR8081341_k141_405_flag=1_multi=19.9748_len=5626_3	6.84e-140	423	S	NA	NA	NA
vOTU_2530	VIBRANT_ERR8081344_k141_40_flag=1_multi=52.3899_len=5648_1	1.88e-30	125	L	NA	NA	NA
vOTU_2530	VIBRANT_ERR8081344_k141_40_flag=1_multi=52.3899_len=5648_3	7.85e-136	412	S	NA	NA	NA
vOTU_2700	VIBRANT_ERR8081350_k141_8663_flag=1_multi=15.0000_len=6718_3	1.11e-17	92	L	NA	NA	NA
vOTU_2700	VIBRANT_ERR8081350_k141_8663_flag=1_multi=15.0000_len=6718_8	2.69e-13	82	S	NA	NA	NA
vOTU_2790	VIBRANT_ERR8081355_k141_314_flag=1_multi=17.1516_len=5630_8	5.69e-67	229	S	NA	NA	Phage_F
vOTU_2823	VIBRANT_ERR8081357_k141_2871_flag=1_multi=34.1872_len=6381_2	6.04e-18	92.8	L	NA	NA	NA
vOTU_2823	VIBRANT_ERR8081357_k141_2871_flag=1_multi=34.1872_len=6381_5	3.95e-15	87.8	S	NA	NA	NA
vOTU_2827	VirFinder_ERR8081357_k141_7303_flag=1_multi=11.0000_len=3385_3	2.08e-37	154	S	NA	NA	Phage_F
vOTU_2889	VIBRANT_ERR8081361_k141_34190_flag=1_multi=18.0000_len=4829_1	2.04e-98	317	S	NA	NA	NA
vOTU_2889	VIBRANT_ERR8081361_k141_34190_flag=1_multi=18.0000_len=4829_2	7.2e-24	106	L	NA	NA	NA
vOTU_2979	VIBRANT_ERR8081363_k141_9232_flag=1_multi=11.0000_len=3028_5	1.7e-15	89	S	NA	NA	NA
vOTU_3002	VIBRANT_ERR8081363_k141_1559_flag=1_multi=20.0000_len=3538_5	0.000485	45.8	S	NA	NA	NA
vOTU_3047	VIBRANT_ERR8081364_k141_3354_flag=1_multi=8.0000_len=3990_4	1.64e-15	88.6	S	NA	NA	NA
vOTU_3135	VIBRANT_ERR8081369_k141_6236_flag=1_multi=9.0000_len=5198_1	3.04e-124	376	S	NA	NA	NA
vOTU_3135	VIBRANT_ERR8081369_k141_6236_flag=1_multi=9.0000_len=5198_2	1.04e-13	71.2	S	NA	NA	NA
vOTU_3135	VIBRANT_ERR8081369_k141_6236_flag=1_multi=9.0000_len=5198_3	1.63e-15	72.4	S	NA	NA	NA
vOTU_3135	VIBRANT_ERR8081369_k141_6236_flag=1_multi=9.0000_len=5198_4	1.04e-66	219	L	NA	NA	NA
vOTU_3135	VIBRANT_ERR8081369_k141_6236_flag=1_multi=9.0000_len=5198_9	7.75e-118	355	S	NA	NA	NA
vOTU_3138	VirSorter2_ERR8081369_k141_1911||full_1	1.36e-104	333	S	NA	NA	NA
vOTU_3138	VirSorter2_ERR8081369_k141_1911||full_2	3.11e-18	83.6	S	NA	NA	NA
vOTU_3153	VIBRANT_ERR8081370_k141_8399_flag=1_multi=11.0000_len=3355_1	9.28e-06	45.8	S	NA	NA	Arc
vOTU_3153	VIBRANT_ERR8081370_k141_8399_flag=1_multi=11.0000_len=3355_4	1.84e-164	459	NA	NA	NA	Zot
vOTU_3169	VIBRANT_ERR8081372_k141_1698_flag=1_multi=9.0000_len=6333_4	6.5e-131	403	S	NA	NA	Phage_F
vOTU_3177	VIBRANT_ERR8081373_k141_332_flag=0_multi=498.3867_len=6143_1	6.18e-40	152	S	NA	NA	Phage_F
vOTU_3177	VIBRANT_ERR8081373_k141_332_flag=0_multi=498.3867_len=6143_5	1.11e-09	59.3	S	NA	NA	Peptidase_M15_3
vOTU_3177	VIBRANT_ERR8081373_k141_332_flag=0_multi=498.3867_len=6143_7	2.37e-35	142	S	NA	NA	Phage_F
vOTU_3242	VIBRANT_ERR8081377_k141_2947_flag=1_multi=7.0000_len=5075_2	3.06e-87	288	S	NA	NA	Phage_F
vOTU_3243	VIBRANT_ERR8081377_k141_5608_flag=1_multi=29.0000_len=40563_6	8.33e-36	127	L	ko03030,ko03430,ko03440,map03030,map03430,map03440	NA	SSB
vOTU_3243	VIBRANT_ERR8081377_k141_5608_flag=1_multi=29.0000_len=40563_7	2.32e-34	128	S	NA	NA	DUF1071
vOTU_3243	VIBRANT_ERR8081377_k141_5608_flag=1_multi=29.0000_len=40563_16	2.18e-07	57.4	T	NA	NA	Pentapeptide
vOTU_3243	VIBRANT_ERR8081377_k141_5608_flag=1_multi=29.0000_len=40563_24	9.51e-24	96.7	S	NA	NA	NA
vOTU_3243	VIBRANT_ERR8081377_k141_5608_flag=1_multi=29.0000_len=40563_34	2.55e-19	82.4	S	NA	NA	DUF1364
vOTU_3243	VIBRANT_ERR8081377_k141_5608_flag=1_multi=29.0000_len=40563_36	2.45e-19	84	L	NA	NA	NA
vOTU_3243	VIBRANT_ERR8081377_k141_5608_flag=1_multi=29.0000_len=40563_40	4.51e-169	496	NA	NA	NA	Terminase_6C
vOTU_3243	VIBRANT_ERR8081377_k141_5608_flag=1_multi=29.0000_len=40563_44	4.3e-09	68.9	M	NA	NA	NA
vOTU_3243	VIBRANT_ERR8081377_k141_5608_flag=1_multi=29.0000_len=40563_46	1.77e-05	52.8	N	NA	NA	NA
vOTU_3243	VIBRANT_ERR8081377_k141_5608_flag=1_multi=29.0000_len=40563_47	8.99e-10	70.1	P	NA	NA	NA
vOTU_3243	VIBRANT_ERR8081377_k141_5608_flag=1_multi=29.0000_len=40563_51	2.22e-22	94.7	KT	NA	NA	HNH_3
vOTU_3243	VIBRANT_ERR8081377_k141_5608_flag=1_multi=29.0000_len=40563_54	3.87e-14	80.1	Q	NA	NA	MetW,Methyltransf_11,Methyltransf_23
vOTU_3243	VIBRANT_ERR8081377_k141_5608_flag=1_multi=29.0000_len=40563_56	4.35e-78	258	S	NA	NA	NA
vOTU_3243	VIBRANT_ERR8081377_k141_5608_flag=1_multi=29.0000_len=40563_61	1.54e-28	122	M	NA	NA	NA
vOTU_3243	VIBRANT_ERR8081377_k141_5608_flag=1_multi=29.0000_len=40563_62	3.24e-12	72	G	NA	NA	NA
vOTU_3243	VIBRANT_ERR8081377_k141_5608_flag=1_multi=29.0000_len=40563_64	2.07e-48	157	S	NA	NA	Peptidase_M15_4
vOTU_3246	VIBRANT_ERR8081377_k141_3404_flag=1_multi=13.0000_len=3914_2	9.01e-11	64.3	S	NA	NA	NA
vOTU_3246	VIBRANT_ERR8081377_k141_3404_flag=1_multi=13.0000_len=3914_4	4.61e-225	639	S	NA	NA	NA
vOTU_3246	VIBRANT_ERR8081377_k141_3404_flag=1_multi=13.0000_len=3914_5	2.39e-07	51.2	S	NA	NA	NA
vOTU_3248	VirFinder_ERR8081377_k141_3094_flag=1_multi=11.0000_len=3133_3	2.51e-118	360	S	NA	NA	NA
vOTU_3249	VirSorter2_ERR8081377_k141_714||full_5	1.48e-215	610	S	NA	NA	Terminase_3
vOTU_3319	VIBRANT_ERR8081382_k141_1149_flag=0_multi=2389.9711_len=5787_1	2e-27	112	S	NA	NA	Phage_F
vOTU_3319	VIBRANT_ERR8081382_k141_1149_flag=0_multi=2389.9711_len=5787_3	1.65e-08	55.8	S	NA	NA	Peptidase_M15_3
vOTU_3319	VIBRANT_ERR8081382_k141_1149_flag=0_multi=2389.9711_len=5787_8	6.31e-71	239	S	NA	NA	Phage_F
vOTU_3320	VirFinder_ERR8081382_k141_5155_flag=1_multi=8.0000_len=3581_3	3.47e-84	280	S	NA	NA	Phage_F
vOTU_3326	VIBRANT_ERR8081383_k141_488_flag=0_multi=1871.0000_len=5582_6	4.01e-138	418	S	NA	NA	NA
vOTU_3326	VIBRANT_ERR8081383_k141_488_flag=0_multi=1871.0000_len=5582_8	1.32e-31	128	L	NA	NA	NA
vOTU_3334	VIBRANT_ERR8081384_k141_2803_flag=1_multi=30.8823_len=6131_2	0.000216	46.2	M	NA	NA	PG_binding_1,Peptidase_M15_3
vOTU_3334	VIBRANT_ERR8081384_k141_2803_flag=1_multi=30.8823_len=6131_4	7.45e-81	272	S	NA	NA	Phage_F
vOTU_3365	VIBRANT_ERR8081385_k141_10775_flag=1_multi=21.0000_len=6155_2	1.94e-06	50.8	S	NA	NA	Peptidase_M15_3
vOTU_3365	VIBRANT_ERR8081385_k141_10775_flag=1_multi=21.0000_len=6155_7	1.61e-81	273	S	NA	NA	Phage_F
vOTU_3375	VIBRANT_ERR8081385_k141_4991_flag=0_multi=109.5526_len=3201_1	1.56e-94	288	S	NA	NA	NA
vOTU_3375	VIBRANT_ERR8081385_k141_4991_flag=0_multi=109.5526_len=3201_2	5.49e-246	678	S	NA	NA	NA
vOTU_3375	VIBRANT_ERR8081385_k141_4991_flag=0_multi=109.5526_len=3201_4	1.14e-163	461	S	NA	NA	NA
vOTU_3375	VIBRANT_ERR8081385_k141_4991_flag=0_multi=109.5526_len=3201_6	5.05e-32	117	S	NA	NA	NA
vOTU_3393	VIBRANT_ERR8081386_k141_10792_flag=1_multi=48.7216_len=5658_1	1.53e-20	94.4	L	NA	NA	NA
vOTU_3393	VIBRANT_ERR8081386_k141_10792_flag=1_multi=48.7216_len=5658_7	1.93e-139	422	S	NA	NA	NA
vOTU_3393	VIBRANT_ERR8081386_k141_10792_flag=1_multi=48.7216_len=5658_9	3.47e-12	70.5	L	NA	NA	NA
vOTU_3545	VIBRANT_ERR8081394_k141_2153_flag=1_multi=22.0000_len=6558_4	5.51e-116	365	S	NA	NA	Phage_F
vOTU_3873	VIBRANT_ERR8081415_k141_1275_flag=1_multi=22.5725_len=4864_1	3.11e-15	75.1	S	NA	NA	NA
vOTU_3873	VIBRANT_ERR8081415_k141_1275_flag=1_multi=22.5725_len=4864_2	3.4e-14	72.8	S	NA	NA	NA
vOTU_3873	VIBRANT_ERR8081415_k141_1275_flag=1_multi=22.5725_len=4864_3	4.66e-15	71.2	S	NA	NA	NA
vOTU_3873	VIBRANT_ERR8081415_k141_1275_flag=1_multi=22.5725_len=4864_4	5.2e-67	219	L	NA	NA	NA
vOTU_3873	VIBRANT_ERR8081415_k141_1275_flag=1_multi=22.5725_len=4864_8	2.13e-171	500	S	NA	NA	NA
vOTU_3903	VIBRANT_ERR8081416_k141_9164_flag=1_multi=19.0000_len=5054_3	3.39e-167	494	S	NA	NA	NA
vOTU_3903	VIBRANT_ERR8081416_k141_9164_flag=1_multi=19.0000_len=5054_4	1.96e-11	65.9	S	NA	NA	NA
vOTU_3903	VIBRANT_ERR8081416_k141_9164_flag=1_multi=19.0000_len=5054_5	0.000142	44.7	S	NA	NA	NA
vOTU_3903	VIBRANT_ERR8081416_k141_9164_flag=1_multi=19.0000_len=5054_7	3.21e-56	191	L	NA	NA	NA
vOTU_3919	VIBRANT_ERR8081417_k141_729_flag=1_multi=72.5169_len=8415_2	7.74e-294	842	S	NA	NA	NA
vOTU_3919	VIBRANT_ERR8081417_k141_729_flag=1_multi=72.5169_len=8415_3	7.57e-211	583	S	NA	NA	NA
vOTU_3919	VIBRANT_ERR8081417_k141_729_flag=1_multi=72.5169_len=8415_4	4.91e-264	724	S	NA	NA	NA
vOTU_3919	VIBRANT_ERR8081417_k141_729_flag=1_multi=72.5169_len=8415_6	4.76e-87	266	S	NA	NA	NA
vOTU_3919	VIBRANT_ERR8081417_k141_729_flag=1_multi=72.5169_len=8415_8	5.96e-142	405	S	NA	NA	NA
vOTU_3921	VIBRANT_ERR8081417_k141_1379_flag=0_multi=53.7958_len=6586_1	1.68e-76	228	S	NA	NA	NA
vOTU_3921	VIBRANT_ERR8081417_k141_1379_flag=0_multi=53.7958_len=6586_4	2.84e-98	285	S	NA	NA	NA
vOTU_3921	VIBRANT_ERR8081417_k141_1379_flag=0_multi=53.7958_len=6586_8	8.5e-182	509	S	NA	NA	NA
vOTU_3921	VIBRANT_ERR8081417_k141_1379_flag=0_multi=53.7958_len=6586_10	3.67e-65	198	S	NA	NA	NA
vOTU_3921	VIBRANT_ERR8081417_k141_1379_flag=0_multi=53.7958_len=6586_11	0	1115	S	NA	NA	NA
vOTU_4080	VIBRANT_ERR8081422_k141_6809_flag=1_multi=16.0000_len=6120_4	8.05e-81	272	S	NA	NA	Phage_F
vOTU_4080	VIBRANT_ERR8081422_k141_6809_flag=1_multi=16.0000_len=6120_6	1.73e-09	58.9	S	NA	NA	Peptidase_M15_3
vOTU_4085	VIBRANT_ERR8081422_k141_4735_flag=1_multi=15.0000_len=5540_5	3.14e-135	410	S	NA	NA	NA
vOTU_4085	VIBRANT_ERR8081422_k141_4735_flag=1_multi=15.0000_len=5540_7	2.13e-15	80.5	L	NA	NA	NA
vOTU_4214	VIBRANT_ERR8081426_k141_75_flag=1_multi=14.0000_len=5974_3	1.88e-26	103	M	NA	NA	PG_binding_1,Peptidase_M15_3
vOTU_4214	VIBRANT_ERR8081426_k141_75_flag=1_multi=14.0000_len=5974_7	1.02e-118	368	S	NA	NA	NA
vOTU_4214	VIBRANT_ERR8081426_k141_75_flag=1_multi=14.0000_len=5974_9	5.89e-23	105	L	NA	NA	NA
vOTU_4226	VIBRANT_ERR8081426_k141_476_flag=0_multi=106.4419_len=3431_1	4.23e-78	242	N	NA	NA	Phage_portal
vOTU_4226	VIBRANT_ERR8081426_k141_476_flag=0_multi=106.4419_len=3431_2	2.91e-119	341	S	NA	NA	NA
vOTU_4226	VIBRANT_ERR8081426_k141_476_flag=0_multi=106.4419_len=3431_3	1.37e-254	701	S	NA	NA	NA
vOTU_4274	VIBRANT_ERR8081429_k141_274_flag=1_multi=17.0000_len=4979_1	4.34e-14	83.6	S	NA	NA	NA
vOTU_4274	VIBRANT_ERR8081429_k141_274_flag=1_multi=17.0000_len=4979_4	1.07e-17	92	L	NA	NA	NA
vOTU_4279	VirFinder_ERR8081429_k141_317_flag=1_multi=13.0000_len=3047_3	4.95e-27	119	S	NA	NA	Phage_F
vOTU_4493	VIBRANT_ERR8081442_k141_66349_flag=1_multi=14.9997_len=7359_1	2.08e-143	408	S	NA	NA	Baseplate_J
vOTU_4493	VIBRANT_ERR8081442_k141_66349_flag=1_multi=14.9997_len=7359_2	6.74e-270	751	S	NA	NA	Tail_P2_I
vOTU_4493	VIBRANT_ERR8081442_k141_66349_flag=1_multi=14.9997_len=7359_4	0	1927	S	NA	NA	DUF4815
vOTU_4493	VIBRANT_ERR8081442_k141_66349_flag=1_multi=14.9997_len=7359_5	6.04e-07	48.9	S	NA	NA	NA
vOTU_4521	VIBRANT_ERR8081444_k141_970_flag=0_multi=142.7477_len=4306_2	1.1e-283	796	S	NA	NA	NA
vOTU_4521	VIBRANT_ERR8081444_k141_970_flag=0_multi=142.7477_len=4306_3	5.24e-151	429	S	NA	NA	NA
vOTU_4620	VIBRANT_ERR8081447_k141_10013_flag=1_multi=34.0000_len=33666_3	2e-173	509	S	NA	NA	Terminase_1
vOTU_4620	VIBRANT_ERR8081447_k141_10013_flag=1_multi=34.0000_len=33666_4	3.74e-104	320	S	NA	NA	Phage_portal
vOTU_4620	VIBRANT_ERR8081447_k141_10013_flag=1_multi=34.0000_len=33666_5	8.84e-57	185	S	NA	NA	Peptidase_S78
vOTU_4620	VIBRANT_ERR8081447_k141_10013_flag=1_multi=34.0000_len=33666_6	3.61e-55	195	G	NA	NA	Phage_capsid
vOTU_4620	VIBRANT_ERR8081447_k141_10013_flag=1_multi=34.0000_len=33666_8	0.000265	44.7	S	NA	NA	NA
vOTU_4620	VIBRANT_ERR8081447_k141_10013_flag=1_multi=34.0000_len=33666_9	3.65e-13	68.6	S	NA	NA	NA
vOTU_4620	VIBRANT_ERR8081447_k141_10013_flag=1_multi=34.0000_len=33666_11	1.82e-35	130	S	NA	NA	NA
vOTU_4620	VIBRANT_ERR8081447_k141_10013_flag=1_multi=34.0000_len=33666_13	1.89e-73	271	M	NA	NA	LysM,PhageMin_Tail
vOTU_4620	VIBRANT_ERR8081447_k141_10013_flag=1_multi=34.0000_len=33666_14	5.32e-18	87.8	S	NA	NA	Sipho_tail
vOTU_4620	VIBRANT_ERR8081447_k141_10013_flag=1_multi=34.0000_len=33666_15	1.18e-110	367	S	NA	NA	Prophage_tail
vOTU_4620	VIBRANT_ERR8081447_k141_10013_flag=1_multi=34.0000_len=33666_20	3.06e-166	478	L	NA	NA	RVT_1
vOTU_4620	VIBRANT_ERR8081447_k141_10013_flag=1_multi=34.0000_len=33666_23	2.04e-06	49.3	S	NA	NA	Holin_SPP1
vOTU_4620	VIBRANT_ERR8081447_k141_10013_flag=1_multi=34.0000_len=33666_24	0.000107	51.2	S	NA	NA	NA
vOTU_4620	VIBRANT_ERR8081447_k141_10013_flag=1_multi=34.0000_len=33666_25	4.01e-81	255	M	NA	NA	Glyco_hydro_25
vOTU_4620	VIBRANT_ERR8081447_k141_10013_flag=1_multi=34.0000_len=33666_27	2.64e-138	418	L	NA	NA	Recombinase,Resolvase,Zn_ribbon_recom
vOTU_4620	VIBRANT_ERR8081447_k141_10013_flag=1_multi=34.0000_len=33666_29	5.02e-09	57.8	K	NA	NA	HTH_19,HTH_3
vOTU_4620	VIBRANT_ERR8081447_k141_10013_flag=1_multi=34.0000_len=33666_30	3.37e-13	67	K	NA	NA	HTH_3
vOTU_4620	VIBRANT_ERR8081447_k141_10013_flag=1_multi=34.0000_len=33666_37	9.73e-121	363	L	NA	NA	Phage_int_SAM_5,Phage_integrase
vOTU_4620	VIBRANT_ERR8081447_k141_10013_flag=1_multi=34.0000_len=33666_38	8.39e-39	147	L	NA	NA	DUF4373
vOTU_4620	VIBRANT_ERR8081447_k141_10013_flag=1_multi=34.0000_len=33666_40	5.87e-44	155	S	NA	NA	DUF2786
vOTU_4620	VIBRANT_ERR8081447_k141_10013_flag=1_multi=34.0000_len=33666_41	2.56e-15	75.1	S	ko03010,map03010	M00178,M00179	ASCH
vOTU_4620	VIBRANT_ERR8081447_k141_10013_flag=1_multi=34.0000_len=33666_48	5.92e-22	87.4	S	NA	NA	NA
vOTU_4620	VIBRANT_ERR8081447_k141_10013_flag=1_multi=34.0000_len=33666_50	2.77e-33	118	L	NA	NA	HNH
vOTU_4687	VirSorter2_ERR8081448_k141_1297||full_3	2.91e-153	457	S	NA	NA	NA
vOTU_4929	VIBRANT_ERR8081462_k141_2462_flag=1_multi=21.0000_len=6395_3	5.68e-16	90.5	S	NA	NA	NA
vOTU_4929	VIBRANT_ERR8081462_k141_2462_flag=1_multi=21.0000_len=6395_6	2.29e-16	88.2	L	NA	NA	NA
vOTU_4953	VirSorter2_ERR8081462_k141_2157||full_1	0	1251	S	NA	NA	NA
vOTU_4953	VirSorter2_ERR8081462_k141_2157||full_2	0	1490	S	NA	NA	NA
vOTU_4966	VIBRANT_ERR8081464_k141_260_flag=1_multi=18.0000_len=3551_2	3.01e-105	337	S	NA	NA	Phage_F
vOTU_4969	VIBRANT_ERR8081465_k141_799_flag=1_multi=7.0000_len=4421_2	2.19e-84	281	S	NA	NA	Phage_F
vOTU_4970	VIBRANT_ERR8081465_k141_790_flag=1_multi=13.0000_len=4783_2	3.09e-194	563	S	NA	NA	NA
vOTU_4970	VIBRANT_ERR8081465_k141_790_flag=1_multi=13.0000_len=4783_3	1.04e-07	56.2	S	NA	NA	NA
vOTU_4999	VIBRANT_ERR8081465_k141_4267_flag=0_multi=33.3073_len=3896_2	3.86e-206	590	S	NA	NA	NA
vOTU_4999	VIBRANT_ERR8081465_k141_4267_flag=0_multi=33.3073_len=3896_3	1.72e-14	73.6	S	NA	NA	NA
vOTU_4999	VIBRANT_ERR8081465_k141_4267_flag=0_multi=33.3073_len=3896_4	1.63e-15	72.4	S	NA	NA	NA
vOTU_4999	VIBRANT_ERR8081465_k141_4267_flag=0_multi=33.3073_len=3896_5	2.52e-49	171	L	NA	NA	NA
vOTU_5000	VIBRANT_ERR8081465_k141_5765_flag=1_multi=14.4888_len=4654_7	4.47e-42	164	S	NA	NA	Phage_F
vOTU_5129	VirSorter2_ERR8081474_k141_865||full_1	1.25e-123	390	L	NA	NA	NA
vOTU_5129	VirSorter2_ERR8081474_k141_865||full_2	3e-06	52.8	L	NA	NA	NA
vOTU_5129	VirSorter2_ERR8081474_k141_865||full_4	1.96e-167	502	S	NA	NA	NA
vOTU_5153	VIBRANT_ERR8081476_k141_7525_flag=1_multi=14.0000_len=5761_3	1.16e-243	682	S	NA	NA	Phage_sheath_1,Phage_sheath_1C
vOTU_5153	VIBRANT_ERR8081476_k141_7525_flag=1_multi=14.0000_len=5761_4	1.2e-89	266	S	NA	NA	Phage_tube
vOTU_5153	VIBRANT_ERR8081476_k141_7525_flag=1_multi=14.0000_len=5761_5	8.49e-42	138	S	NA	NA	Phage_TAC_7
vOTU_5153	VIBRANT_ERR8081476_k141_7525_flag=1_multi=14.0000_len=5761_6	0	1090	D	NA	NA	PhageMin_Tail
vOTU_5160	VirSorter2_ERR8081476_k141_2101||full_1	1.16e-53	172	S	NA	NA	GPW_gp25
vOTU_5160	VirSorter2_ERR8081476_k141_2101||full_2	4.74e-61	188	K	NA	NA	PrlF_antitoxin
vOTU_5160	VirSorter2_ERR8081476_k141_2101||full_3	8.31e-68	208	S	NA	NA	Toxin_YhaV
vOTU_5160	VirSorter2_ERR8081476_k141_2101||full_4	8.32e-152	437	L	NA	NA	HTH_23,rve,rve_3
vOTU_5160	VirSorter2_ERR8081476_k141_2101||full_5	1.2e-38	131	S	NA	NA	NA
vOTU_5160	VirSorter2_ERR8081476_k141_2101||full_7	2.55e-92	271	S	NA	NA	Phage_base_V
vOTU_5160	VirSorter2_ERR8081476_k141_2101||full_10	1.03e-157	449	S	NA	NA	Phage_cap_E
vOTU_5200	VIBRANT_ERR8081478_k141_14925_flag=1_multi=34.0000_len=34345_8	1.07e-72	251	S	NA	NA	PcfJ
vOTU_5200	VIBRANT_ERR8081478_k141_14925_flag=1_multi=34.0000_len=34345_9	5.72e-39	148	L	NA	NA	DUF3102
vOTU_5200	VIBRANT_ERR8081478_k141_14925_flag=1_multi=34.0000_len=34345_16	1.09e-32	121	L	NA	NA	Terminase_2
vOTU_5200	VIBRANT_ERR8081478_k141_14925_flag=1_multi=34.0000_len=34345_17	1.63e-177	508	S	NA	NA	Terminase_2,Terminase_3,Terminase_3C
vOTU_5200	VIBRANT_ERR8081478_k141_14925_flag=1_multi=34.0000_len=34345_18	5e-55	197	S	NA	NA	Phage_prot_Gp6
vOTU_5200	VIBRANT_ERR8081478_k141_14925_flag=1_multi=34.0000_len=34345_20	6.78e-140	417	M	NA	NA	ADPrib_exo_Tox,Phage_min_cap2
vOTU_5200	VIBRANT_ERR8081478_k141_14925_flag=1_multi=34.0000_len=34345_21	2.34e-22	96.3	S	NA	NA	Phage_GP20
vOTU_5200	VIBRANT_ERR8081478_k141_14925_flag=1_multi=34.0000_len=34345_25	5.17e-34	123	NA	NA	NA	Minor_capsid_2
vOTU_5200	VIBRANT_ERR8081478_k141_14925_flag=1_multi=34.0000_len=34345_29	3.39e-47	159	S	NA	NA	Phage_Gp15
vOTU_5200	VIBRANT_ERR8081478_k141_14925_flag=1_multi=34.0000_len=34345_30	3.14e-35	147	S	NA	NA	NA
vOTU_5200	VIBRANT_ERR8081478_k141_14925_flag=1_multi=34.0000_len=34345_36	3.31e-43	154	L	NA	NA	NA
vOTU_5200	VIBRANT_ERR8081478_k141_14925_flag=1_multi=34.0000_len=34345_41	8.47e-139	394	M	NA	NA	Peptidase_M15_4,VanY
vOTU_5200	VIBRANT_ERR8081478_k141_14925_flag=1_multi=34.0000_len=34345_42	1.38e-101	295	S	NA	NA	Phage_holin_4_1
vOTU_5200	VIBRANT_ERR8081478_k141_14925_flag=1_multi=34.0000_len=34345_45	2.27e-05	45.1	NA	NA	NA	HicB
vOTU_5200	VIBRANT_ERR8081478_k141_14925_flag=1_multi=34.0000_len=34345_46	1.42e-174	509	L	NA	NA	DUF4368,Recombinase,Resolvase,Zn_ribbon_recom
vOTU_5200	VIBRANT_ERR8081478_k141_14925_flag=1_multi=34.0000_len=34345_47	6.72e-92	273	S	NA	NA	Uma2
vOTU_5200	VIBRANT_ERR8081478_k141_14925_flag=1_multi=34.0000_len=34345_48	4.22e-40	137	S	NA	NA	NTP_transf_2,NTase_sub_bind
vOTU_5200	VIBRANT_ERR8081478_k141_14925_flag=1_multi=34.0000_len=34345_49	5.36e-74	226	K	NA	NA	DUF4065
vOTU_5200	VIBRANT_ERR8081478_k141_14925_flag=1_multi=34.0000_len=34345_50	5.02e-22	91.3	NA	NA	NA	PemK_toxin
vOTU_5200	VIBRANT_ERR8081478_k141_14925_flag=1_multi=34.0000_len=34345_51	5.25e-31	122	S	NA	NA	SHOCT
vOTU_5200	VIBRANT_ERR8081478_k141_14925_flag=1_multi=34.0000_len=34345_52	1.44e-32	127	K	NA	NA	HTH_19,HTH_3,Peptidase_S24
vOTU_5200	VIBRANT_ERR8081478_k141_14925_flag=1_multi=34.0000_len=34345_53	2.68e-08	52.8	K	NA	NA	HTH_26
vOTU_5200	VIBRANT_ERR8081478_k141_14925_flag=1_multi=34.0000_len=34345_56	3.83e-29	113	OU	NA	NA	CLP_protease
vOTU_5201	VIBRANT_ERR8081478_k141_8320_flag=1_multi=31.0069_len=5914_3	3.01e-105	337	S	NA	NA	Phage_F
vOTU_5201	VIBRANT_ERR8081478_k141_8320_flag=1_multi=31.0069_len=5914_5	4.02e-25	99.8	S	NA	NA	Peptidase_M15_3
vOTU_5356	VIBRANT_ERR8081483_k141_9043_flag=1_multi=15.0000_len=6326_3	1.51e-128	397	S	NA	NA	Phage_F
vOTU_5362	VirSorter2_ERR8081483_k141_11082||full_7	0.000542	52	S	NA	NA	NA
vOTU_5484	VIBRANT_ERR8081491_k141_334_flag=0_multi=3512.4523_len=5830_1	1.74e-33	134	S	NA	NA	Phage_F
vOTU_5484	VIBRANT_ERR8081491_k141_334_flag=0_multi=3512.4523_len=5830_5	1.05e-10	62	S	NA	NA	Peptidase_M15_3
vOTU_5484	VIBRANT_ERR8081491_k141_334_flag=0_multi=3512.4523_len=5830_7	2.51e-34	137	S	NA	NA	Phage_F
vOTU_5567	VirSorter2_ERR8081494_k141_628||full_1	2.71e-118	378	S	NA	NA	NA
vOTU_5567	VirSorter2_ERR8081494_k141_628||full_2	1.92e-17	84.3	S	NA	NA	NA
vOTU_5591	VIBRANT_ERR8081496_k141_45_flag=1_multi=17.0000_len=5016_1	1.71e-09	58.2	S	NA	NA	NA
vOTU_5591	VIBRANT_ERR8081496_k141_45_flag=1_multi=17.0000_len=5016_4	3.56e-55	189	L	NA	NA	NA
vOTU_5591	VIBRANT_ERR8081496_k141_45_flag=1_multi=17.0000_len=5016_6	1.5e-05	47	S	NA	NA	NA
vOTU_5591	VIBRANT_ERR8081496_k141_45_flag=1_multi=17.0000_len=5016_7	1.56e-09	60.8	S	NA	NA	NA
vOTU_5591	VIBRANT_ERR8081496_k141_45_flag=1_multi=17.0000_len=5016_8	3.22e-143	431	S	NA	NA	NA
vOTU_5592	VIBRANT_ERR8081496_k141_234_flag=1_multi=23.0000_len=6281_4	1.79e-125	389	S	NA	NA	Phage_F
vOTU_5593	VIBRANT_ERR8081497_k141_296_flag=1_multi=11.0000_len=3688_2	3.61e-146	439	S	NA	NA	NA
vOTU_5595	VIBRANT_ERR8081497_k141_24_flag=1_multi=27.4288_len=3686_4	4.02e-25	99.8	S	NA	NA	Peptidase_M15_3
vOTU_5773	VIBRANT_ERR8081504_k141_637_flag=0_multi=2787.6432_len=5881_2	5.35e-26	102	M	NA	NA	PG_binding_1,Peptidase_M15_3
vOTU_5773	VIBRANT_ERR8081504_k141_637_flag=0_multi=2787.6432_len=5881_6	1.84e-112	352	S	NA	NA	NA
vOTU_5773	VIBRANT_ERR8081504_k141_637_flag=0_multi=2787.6432_len=5881_8	1.12e-22	104	L	NA	NA	NA
vOTU_5791	VirSorter2_ERR8081505_k141_20096||full_3	7.81e-58	206	S	NA	NA	Phage_F
vOTU_5797	VIBRANT_ERR8081506_k141_5336_flag=1_multi=23.0000_len=4636_4	3.76e-125	381	S	NA	NA	NA
vOTU_5797	VIBRANT_ERR8081506_k141_5336_flag=1_multi=23.0000_len=4636_5	4.79e-32	127	L	NA	NA	NA
vOTU_5810	VIBRANT_ERR8081506_k141_7363_flag=1_multi=7.0000_len=4026_1	3.59e-13	74.3	S	NA	NA	Sipho_tail
vOTU_5810	VIBRANT_ERR8081506_k141_7363_flag=1_multi=7.0000_len=4026_3	4.45e-06	55.5	S	ko05134,map05134	NA	Laminin_G_3,Pectinesterase,Peptidase_S46,Prophage_tail
vOTU_5835	VIBRANT_ERR8081507_k141_404_flag=1_multi=21.0000_len=6026_3	1.67e-18	98.6	S	NA	NA	NA
vOTU_5835	VIBRANT_ERR8081507_k141_404_flag=1_multi=21.0000_len=6026_6	2.76e-17	90.9	L	NA	NA	NA
vOTU_5837	VIBRANT_ERR8081507_k141_506_flag=1_multi=26.8939_len=5393_6	6.17e-138	418	S	NA	NA	NA
vOTU_5837	VIBRANT_ERR8081507_k141_506_flag=1_multi=26.8939_len=5393_8	4.99e-31	126	L	NA	NA	NA
vOTU_5838	VirSorter2_ERR8081507_k141_174||full_2	2.42e-10	72.4	S	NA	NA	Phage_F
vOTU_5910	VirFinder_ERR8081511_k141_5804_flag=1_multi=12.0000_len=3574_3	8.24e-81	271	S	NA	NA	Phage_F
vOTU_5924	VIBRANT_ERR8081512_k141_422_flag=1_multi=31.1561_len=5554_1	1.84e-31	127	L	NA	NA	NA
vOTU_5924	VIBRANT_ERR8081512_k141_422_flag=1_multi=31.1561_len=5554_3	1.22e-135	412	S	NA	NA	NA
vOTU_5930	VirSorter2_ERR8081512_k141_1432||full_3	3.37e-110	350	S	NA	NA	Phage_F
vOTU_5975	VirSorter2_ERR8081515_k141_5522||full_1	9.99e-09	55.5	S	NA	NA	NA
vOTU_5975	VirSorter2_ERR8081515_k141_5522||full_2	3.43e-39	161	S	NA	NA	NA
vOTU_6021	VIBRANT_ERR8081517_k141_855_flag=0_multi=178.1323_len=4646_1	2.72e-33	127	L	NA	NA	NA
vOTU_6021	VIBRANT_ERR8081517_k141_855_flag=0_multi=178.1323_len=4646_2	1.63e-15	72.4	S	NA	NA	NA
vOTU_6021	VIBRANT_ERR8081517_k141_855_flag=0_multi=178.1323_len=4646_3	1.75e-13	70.9	S	NA	NA	NA
vOTU_6021	VIBRANT_ERR8081517_k141_855_flag=0_multi=178.1323_len=4646_4	6.14e-206	591	S	NA	NA	NA
vOTU_6341	VIBRANT_ERR8081528_k141_2248_flag=1_multi=21.5649_len=3800_1	1.17e-46	160	S	NA	NA	NA
vOTU_6341	VIBRANT_ERR8081528_k141_2248_flag=1_multi=21.5649_len=3800_2	8.7e-121	345	S	NA	NA	NA
vOTU_6341	VIBRANT_ERR8081528_k141_2248_flag=1_multi=21.5649_len=3800_3	2.36e-268	735	N	NA	NA	Phage_portal
vOTU_6341	VIBRANT_ERR8081528_k141_2248_flag=1_multi=21.5649_len=3800_4	5.63e-70	210	V	NA	NA	HNH,HNH_5
vOTU_6341	VIBRANT_ERR8081528_k141_2248_flag=1_multi=21.5649_len=3800_5	0	1062	S	NA	NA	NA
vOTU_6346	VirSorter2_ERR8081528_k141_4298||full_3	1.71e-57	194	S	NA	NA	NA
vOTU_6350	VIBRANT_ERR8081529_k141_9284_flag=1_multi=20.0619_len=6446_4	1.23e-09	58.9	S	NA	NA	Peptidase_M15_3
vOTU_6350	VIBRANT_ERR8081529_k141_9284_flag=1_multi=20.0619_len=6446_6	8.32e-83	277	S	NA	NA	Phage_F
vOTU_6426	VIBRANT_ERR8081534_k141_1761_flag=1_multi=13.0000_len=4936_1	4.16e-71	231	OU	NA	NA	Peptidase_S49
vOTU_6426	VIBRANT_ERR8081534_k141_1761_flag=1_multi=13.0000_len=4936_2	1.86e-53	171	S	NA	NA	HDPD
vOTU_6426	VIBRANT_ERR8081534_k141_1761_flag=1_multi=13.0000_len=4936_3	1.51e-205	573	S	NA	NA	Phage_cap_E
vOTU_6426	VIBRANT_ERR8081534_k141_1761_flag=1_multi=13.0000_len=4936_6	4.59e-95	278	S	NA	NA	Phage_base_V
vOTU_6426	VIBRANT_ERR8081534_k141_1761_flag=1_multi=13.0000_len=4936_7	7.88e-44	144	S	NA	NA	NA
vOTU_6426	VIBRANT_ERR8081534_k141_1761_flag=1_multi=13.0000_len=4936_8	2.18e-55	176	S	NA	NA	GPW_gp25
vOTU_6426	VIBRANT_ERR8081534_k141_1761_flag=1_multi=13.0000_len=4936_9	1.64e-114	334	S	NA	NA	Baseplate_J
vOTU_6429	VirSorter2_ERR8081534_k141_784||full_1	1.42e-05	45.8	S	NA	NA	Phage_P2_GpU
vOTU_6429	VirSorter2_ERR8081534_k141_784||full_2	0	1429	D	NA	NA	PhageMin_Tail
vOTU_6431	VIBRANT_ERR8081535_k141_343_flag=1_multi=10.0000_len=5788_2	1.62e-32	118	M	NA	NA	PG_binding_1,Peptidase_M15_3
vOTU_6431	VIBRANT_ERR8081535_k141_343_flag=1_multi=10.0000_len=5788_6	5.13e-117	364	S	NA	NA	NA
vOTU_6432	VIBRANT_ERR8081535_k141_522_flag=1_multi=25.0000_len=6419_2	5.68e-14	84.3	S	NA	NA	NA
vOTU_6432	VIBRANT_ERR8081535_k141_522_flag=1_multi=25.0000_len=6419_5	1.36e-08	64.7	L	NA	NA	NA
vOTU_6542	VIBRANT_ERR8081543_k141_1350_flag=1_multi=16.0000_len=5717_6	0.000401	52.4	S	NA	NA	NA
vOTU_6556	VIBRANT_ERR8081543_k141_8874_flag=1_multi=27.9291_len=6670_2	1.87e-10	72.8	S	NA	NA	Phage_F
vOTU_6668	VirSorter2_ERR8081548_k141_24444||full_1	4.97e-117	334	S	NA	NA	Dam
vOTU_6668	VirSorter2_ERR8081548_k141_24444||full_3	1.03e-143	405	U	NA	NA	NA
vOTU_6668	VirSorter2_ERR8081548_k141_24444||full_4	4.62e-91	266	S	NA	NA	NA
vOTU_6668	VirSorter2_ERR8081548_k141_24444||full_5	5e-274	749	S	NA	NA	NA
vOTU_6668	VirSorter2_ERR8081548_k141_24444||full_6	2.17e-173	484	S	NA	NA	DUF5045
vOTU_6668	VirSorter2_ERR8081548_k141_24444||full_7	6.1e-168	469	S	NA	NA	NA
vOTU_6913	VIBRANT_ERR8081559_k141_3682_flag=1_multi=13.0000_len=5989_3	1.62e-86	286	S	NA	NA	Phage_F
vOTU_6913	VIBRANT_ERR8081559_k141_3682_flag=1_multi=13.0000_len=5989_5	1.63e-08	55.8	S	NA	NA	Peptidase_M15_3
vOTU_7012	VIBRANT_ERR8081564_k141_3702_flag=1_multi=20.0000_len=6502_8	3.76e-19	100	S	NA	NA	NA
vOTU_7028	VIBRANT_ERR8081564_k141_726_flag=1_multi=24.0000_len=6508_2	1.09e-11	74.3	L	NA	NA	NA
vOTU_7028	VIBRANT_ERR8081564_k141_726_flag=1_multi=24.0000_len=6508_3	4.78e-21	106	S	NA	NA	NA
vOTU_7035	VIBRANT_ERR8081565_k141_10292_flag=1_multi=8.0000_len=4779_2	6.33e-210	600	S	NA	NA	NA
vOTU_7035	VIBRANT_ERR8081565_k141_10292_flag=1_multi=8.0000_len=4779_7	2.32e-65	215	L	NA	NA	NA
vOTU_7035	VIBRANT_ERR8081565_k141_10292_flag=1_multi=8.0000_len=4779_8	1.19e-15	72.8	S	NA	NA	NA
vOTU_7035	VIBRANT_ERR8081565_k141_10292_flag=1_multi=8.0000_len=4779_9	5.14e-15	74.7	S	NA	NA	NA
vOTU_7148	VIBRANT_ERR8081571_k141_7847_flag=1_multi=22.0000_len=3469_6	6.1e-136	414	L	NA	NA	AAA_25,DnaB_C,Toprim_2,Toprim_4
vOTU_7166	VIBRANT_ERR8081572_k141_753_flag=1_multi=13.0000_len=3474_1	1.45e-15	85.5	L	NA	NA	NA
vOTU_7194	VIBRANT_ERR8081575_k141_167_flag=1_multi=7.0000_len=5025_1	2.55e-21	101	L	NA	NA	NA
vOTU_7194	VIBRANT_ERR8081575_k141_167_flag=1_multi=7.0000_len=5025_4	1.39e-138	419	S	NA	NA	NA
vOTU_7227	VIBRANT_ERR8081577_k141_5186_flag=3_multi=462.0111_len=41714_7	1.03e-11	63.9	S	NA	NA	NA
vOTU_7227	VIBRANT_ERR8081577_k141_5186_flag=3_multi=462.0111_len=41714_8	1.14e-23	92.4	S	NA	NA	Phage_r1t_holin
vOTU_7227	VIBRANT_ERR8081577_k141_5186_flag=3_multi=462.0111_len=41714_10	5.02e-102	306	M	NA	NA	CHAP
vOTU_7227	VIBRANT_ERR8081577_k141_5186_flag=3_multi=462.0111_len=41714_11	2.76e-80	261	L	NA	NA	Phage_int_SAM_3,Phage_integrase
vOTU_7227	VIBRANT_ERR8081577_k141_5186_flag=3_multi=462.0111_len=41714_12	4.9e-40	144	V	NA	NA	NA
vOTU_7227	VIBRANT_ERR8081577_k141_5186_flag=3_multi=462.0111_len=41714_13	3.98e-47	156	E	NA	NA	Peptidase_M78
vOTU_7227	VIBRANT_ERR8081577_k141_5186_flag=3_multi=462.0111_len=41714_14	6.18e-54	173	K	NA	NA	NA
vOTU_7227	VIBRANT_ERR8081577_k141_5186_flag=3_multi=462.0111_len=41714_15	2.14e-14	70.9	K	NA	NA	HTH_3
vOTU_7227	VIBRANT_ERR8081577_k141_5186_flag=3_multi=462.0111_len=41714_17	9.72e-82	252	K	NA	NA	ORF6C
vOTU_7227	VIBRANT_ERR8081577_k141_5186_flag=3_multi=462.0111_len=41714_20	1.3e-63	200	L	NA	NA	ANT,ORF6C,Phage_pRha
vOTU_7227	VIBRANT_ERR8081577_k141_5186_flag=3_multi=462.0111_len=41714_21	7.22e-05	45.4	S	NA	NA	NA
vOTU_7227	VIBRANT_ERR8081577_k141_5186_flag=3_multi=462.0111_len=41714_27	1.47e-84	258	S	NA	NA	ERF
vOTU_7227	VIBRANT_ERR8081577_k141_5186_flag=3_multi=462.0111_len=41714_28	1.73e-61	192	L	ko03030,ko03430,ko03440,map03030,map03430,map03440	NA	SSB
vOTU_7227	VIBRANT_ERR8081577_k141_5186_flag=3_multi=462.0111_len=41714_29	5.22e-89	264	NA	NA	NA	ERCC4
vOTU_7227	VIBRANT_ERR8081577_k141_5186_flag=3_multi=462.0111_len=41714_30	1.64e-42	146	L	NA	NA	NA
vOTU_7227	VIBRANT_ERR8081577_k141_5186_flag=3_multi=462.0111_len=41714_31	1.82e-145	441	L	NA	NA	DUF927
vOTU_7227	VIBRANT_ERR8081577_k141_5186_flag=3_multi=462.0111_len=41714_34	8.19e-26	105	S	NA	NA	DUF551
vOTU_7227	VIBRANT_ERR8081577_k141_5186_flag=3_multi=462.0111_len=41714_46	3.41e-116	343	L	NA	NA	Phage_terminase,Sigma70_r4_2,Terminase_2
vOTU_7227	VIBRANT_ERR8081577_k141_5186_flag=3_multi=462.0111_len=41714_47	1.4e-211	595	S	NA	NA	Terminase_3,Terminase_6,Terminase_6C
vOTU_7227	VIBRANT_ERR8081577_k141_5186_flag=3_multi=462.0111_len=41714_48	1.44e-264	732	S	NA	NA	Phage_prot_Gp6
vOTU_7227	VIBRANT_ERR8081577_k141_5186_flag=3_multi=462.0111_len=41714_49	3.44e-217	623	M	NA	NA	Ntox50,Phage_min_cap2
vOTU_7227	VIBRANT_ERR8081577_k141_5186_flag=3_multi=462.0111_len=41714_53	2.68e-94	278	S	NA	NA	Phage_GP20
vOTU_7227	VIBRANT_ERR8081577_k141_5186_flag=3_multi=462.0111_len=41714_54	5.08e-238	660	S	NA	NA	CarboxypepD_reg,Phage_capsid
vOTU_7227	VIBRANT_ERR8081577_k141_5186_flag=3_multi=462.0111_len=41714_57	2.86e-76	229	S	NA	NA	Minor_capsid_2
vOTU_7227	VIBRANT_ERR8081577_k141_5186_flag=3_multi=462.0111_len=41714_61	1.4e-112	325	S	NA	NA	Phage_Gp15
vOTU_7227	VIBRANT_ERR8081577_k141_5186_flag=3_multi=462.0111_len=41714_62	0	1145	NA	NA	NA	Peptidase_M23,PhageMin_Tail,SLT
vOTU_7233	VIBRANT_ERR8081577_k141_3229_flag=1_multi=43.1132_len=5743_1	1.84e-18	85.5	S	NA	NA	NA
vOTU_7233	VIBRANT_ERR8081577_k141_3229_flag=1_multi=43.1132_len=5743_3	3.65e-30	124	L	NA	NA	NA
vOTU_7233	VIBRANT_ERR8081577_k141_3229_flag=1_multi=43.1132_len=5743_9	2.4e-119	367	S	NA	NA	NA
vOTU_7476	VIBRANT_ERR8081585_k141_3112_flag=1_multi=14.0000_len=3798_4	1.72e-18	94.4	L	NA	NA	NA
vOTU_7545	VIBRANT_ERR8081587_k141_240_flag=1_multi=16.0000_len=5477_2	0.000265	50.4	L	NA	NA	NA
vOTU_7546	VIBRANT_ERR8081587_k141_301_flag=1_multi=12.0000_len=5541_3	1.66e-14	85.5	S	NA	NA	Phage_F
vOTU_7547	VIBRANT_ERR8081587_k141_74_flag=1_multi=21.3511_len=5348_5	1.83e-10	72.8	S	NA	NA	Phage_F
vOTU_7552	VirFinder_ERR8081588_k141_1348_flag=1_multi=11.0000_len=3185_3	2.43e-137	418	L	NA	NA	AAA_25,DnaB_C,Toprim_2,Toprim_4
vOTU_7777	VIBRANT_ERR8081598_k141_1438_flag=0_multi=2624.0000_len=6702_1	1.92e-28	127	S	NA	NA	Phage_F
vOTU_7777	VIBRANT_ERR8081598_k141_1438_flag=0_multi=2624.0000_len=6702_8	9.4e-05	48.5	S	NA	NA	Phage_F
vOTU_7800	VIBRANT_ERR8081598_k141_6088_flag=1_multi=21.0000_len=3947_1	0.000288	50.8	S	NA	NA	NA
vOTU_7803	VIBRANT_ERR8081598_k141_7645_flag=1_multi=10.0000_len=4888_2	1.52e-103	331	S	NA	NA	NA
vOTU_7803	VIBRANT_ERR8081598_k141_7645_flag=1_multi=10.0000_len=4888_3	3.12e-23	104	L	NA	NA	NA
vOTU_7832	VIBRANT_ERR8081599_k141_468_flag=0_multi=2274.0000_len=6034_1	1.68e-26	114	S	NA	NA	Phage_F
vOTU_7832	VIBRANT_ERR8081599_k141_468_flag=0_multi=2274.0000_len=6034_7	1.11e-45	171	S	NA	NA	Phage_F
vOTU_7930	VIBRANT_ERR8081603_k141_1588_flag=1_multi=9.0000_len=5187_2	3.7e-81	273	S	NA	NA	Phage_F
vOTU_8089	VIBRANT_ERR8081613_k141_7434_flag=1_multi=24.0000_len=46551_6	4.81e-27	121	S	NA	NA	DUF2612
vOTU_8089	VIBRANT_ERR8081613_k141_7434_flag=1_multi=24.0000_len=46551_12	8.51e-14	79.7	K	NA	NA	Sigma70_r2,Sigma70_r4_2
vOTU_8089	VIBRANT_ERR8081613_k141_7434_flag=1_multi=24.0000_len=46551_26	1.5e-13	83.6	S	NA	NA	NA
vOTU_8089	VIBRANT_ERR8081613_k141_7434_flag=1_multi=24.0000_len=46551_27	4.6e-09	64.7	L	NA	NA	N6_N4_Mtase
vOTU_8089	VIBRANT_ERR8081613_k141_7434_flag=1_multi=24.0000_len=46551_28	2.14e-22	94.7	S	NA	NA	NA
vOTU_8089	VIBRANT_ERR8081613_k141_7434_flag=1_multi=24.0000_len=46551_34	7.29e-23	95.9	L	NA	NA	NA
vOTU_8089	VIBRANT_ERR8081613_k141_7434_flag=1_multi=24.0000_len=46551_40	9.6e-31	115	S	NA	NA	NA
vOTU_8089	VIBRANT_ERR8081613_k141_7434_flag=1_multi=24.0000_len=46551_51	1.08e-06	52	S	NA	NA	NA
vOTU_8089	VIBRANT_ERR8081613_k141_7434_flag=1_multi=24.0000_len=46551_59	9.16e-29	110	KT	NA	NA	HNH_3
vOTU_8089	VIBRANT_ERR8081613_k141_7434_flag=1_multi=24.0000_len=46551_60	8.06e-23	110	S	NA	NA	NA
vOTU_8089	VIBRANT_ERR8081613_k141_7434_flag=1_multi=24.0000_len=46551_61	1.97e-74	255	O	NA	NA	NA
vOTU_8089	VIBRANT_ERR8081613_k141_7434_flag=1_multi=24.0000_len=46551_62	1.57e-22	106	O	NA	NA	NA
vOTU_8089	VIBRANT_ERR8081613_k141_7434_flag=1_multi=24.0000_len=46551_64	2.81e-05	47	O	NA	NA	Cpn10
vOTU_8101	VIBRANT_ERR8081614_k141_500_flag=1_multi=15.0000_len=5266_2	2.58e-36	127	S	NA	NA	NA
vOTU_8101	VIBRANT_ERR8081614_k141_500_flag=1_multi=15.0000_len=5266_5	1.25e-122	378	S	NA	NA	NA
vOTU_8101	VIBRANT_ERR8081614_k141_500_flag=1_multi=15.0000_len=5266_7	1.39e-28	119	L	NA	NA	NA
vOTU_8156	VIBRANT_ERR8081617_k141_15799_flag=1_multi=16.0000_len=6242_1	6.98e-12	77.4	S	NA	NA	Phage_F
vOTU_8156	VIBRANT_ERR8081617_k141_15799_flag=1_multi=16.0000_len=6242_4	1.91e-18	94.4	L	NA	NA	NA
vOTU_8260	VIBRANT_ERR8081622_k141_522_flag=1_multi=43.4825_len=6365_1	3.65e-22	91.7	S	NA	NA	Peptidase_M15_3
vOTU_8260	VIBRANT_ERR8081622_k141_522_flag=1_multi=43.4825_len=6365_3	2.79e-112	355	S	NA	NA	Phage_F
vOTU_8543	VIBRANT_ERR8081632_k141_3669_flag=1_multi=25.0000_len=5679_2	6.04e-18	92.8	L	NA	NA	NA
vOTU_8543	VIBRANT_ERR8081632_k141_3669_flag=1_multi=25.0000_len=5679_5	1.71e-16	92	S	NA	NA	NA
vOTU_8769	VIBRANT_ERR8081641_k141_11283_flag=1_multi=112.0863_len=3338_1	5.68e-115	330	S	NA	NA	NA
vOTU_8769	VIBRANT_ERR8081641_k141_11283_flag=1_multi=112.0863_len=3338_2	7.44e-95	285	L	NA	NA	N6_N4_Mtase
vOTU_8769	VIBRANT_ERR8081641_k141_11283_flag=1_multi=112.0863_len=3338_3	0	1082	S	NA	NA	NA
vOTU_8769	VIBRANT_ERR8081641_k141_11283_flag=1_multi=112.0863_len=3338_4	2.29e-69	208	S	NA	NA	NA
vOTU_8773	VIBRANT_ERR8081641_k141_1260_flag=1_multi=16.0000_len=5525_1	4.99e-31	126	L	NA	NA	NA
vOTU_8773	VIBRANT_ERR8081641_k141_1260_flag=1_multi=16.0000_len=5525_3	1.37e-139	422	S	NA	NA	NA
vOTU_9081	VIBRANT_ERR8081656_k141_1212_flag=1_multi=39.0000_len=7331_5	3.79e-224	619	S	NA	NA	Phage_capsid
vOTU_9081	VIBRANT_ERR8081656_k141_1212_flag=1_multi=39.0000_len=7331_6	2.94e-198	549	S	NA	NA	NA
vOTU_9081	VIBRANT_ERR8081656_k141_1212_flag=1_multi=39.0000_len=7331_7	2.6e-277	758	S	NA	NA	Phage_portal
vOTU_9081	VIBRANT_ERR8081656_k141_1212_flag=1_multi=39.0000_len=7331_8	0	866	S	NA	NA	Terminase_6,Terminase_6C
vOTU_9081	VIBRANT_ERR8081656_k141_1212_flag=1_multi=39.0000_len=7331_9	2.71e-101	294	S	NA	NA	Terminase_2
vOTU_9113	VIBRANT_ERR8081658_k141_114_flag=1_multi=26.0000_len=6406_3	9.34e-13	80.5	S	NA	NA	Phage_F
vOTU_9113	VIBRANT_ERR8081658_k141_114_flag=1_multi=26.0000_len=6406_7	1.11e-09	68.2	L	NA	NA	NA
vOTU_9124	VIBRANT_ERR8081658_k141_686_flag=1_multi=20.0000_len=8325_1	7.53e-234	646	L	NA	NA	Phage_integrase,zinc_ribbon_2
vOTU_9124	VIBRANT_ERR8081658_k141_686_flag=1_multi=20.0000_len=8325_2	6.26e-61	188	L	NA	NA	NA
vOTU_9124	VIBRANT_ERR8081658_k141_686_flag=1_multi=20.0000_len=8325_5	1.29e-103	298	S	NA	NA	NA
vOTU_9124	VIBRANT_ERR8081658_k141_686_flag=1_multi=20.0000_len=8325_15	7.76e-279	762	L	NA	NA	DEDD_Tnp_IS110,Transposase_20
vOTU_9124	VIBRANT_ERR8081658_k141_686_flag=1_multi=20.0000_len=8325_16	3.82e-180	502	S	NA	NA	NA
vOTU_9131	VIBRANT_ERR8081658_k141_181_flag=0_multi=1309.2229_len=4071_3	5.27e-37	143	L	NA	NA	NA
vOTU_9131	VIBRANT_ERR8081658_k141_181_flag=0_multi=1309.2229_len=4071_5	0.000647	42.4	S	NA	NA	NA
vOTU_9131	VIBRANT_ERR8081658_k141_181_flag=0_multi=1309.2229_len=4071_7	9.74e-05	48.1	S	NA	NA	NA
vOTU_9131	VIBRANT_ERR8081658_k141_181_flag=0_multi=1309.2229_len=4071_8	6.74e-43	157	S	NA	NA	NA
vOTU_9208	VIBRANT_ERR8081660_k141_5695_flag=1_multi=18.6127_len=4657_1	1.61e-06	48.5	S	NA	NA	NA
vOTU_9208	VIBRANT_ERR8081660_k141_5695_flag=1_multi=18.6127_len=4657_2	1.22e-14	73.9	S	NA	NA	NA
vOTU_9208	VIBRANT_ERR8081660_k141_5695_flag=1_multi=18.6127_len=4657_3	3.39e-205	589	S	NA	NA	NA
vOTU_9208	VIBRANT_ERR8081660_k141_5695_flag=1_multi=18.6127_len=4657_8	2.23e-65	213	L	NA	NA	NA
vOTU_9270	VIBRANT_ERR8081664_k141_2031_flag=0_multi=3021.5162_len=5980_1	4.38e-32	132	S	NA	NA	Phage_F
vOTU_9270	VIBRANT_ERR8081664_k141_2031_flag=0_multi=3021.5162_len=5980_3	2.09e-10	61.2	S	NA	NA	Peptidase_M15_3
vOTU_9270	VIBRANT_ERR8081664_k141_2031_flag=0_multi=3021.5162_len=5980_8	1.22e-41	158	S	NA	NA	Phage_F
vOTU_9361	VIBRANT_ERR8081668_k141_4211_flag=0_multi=1842.4609_len=6466_5	8.98e-122	380	S	NA	NA	Phage_F
vOTU_9472	VirFinder_ERR8081673_k141_11052_flag=1_multi=24.0000_len=3373_1	9.77e-06	54.7	S	NA	NA	Phage_Mu_F
vOTU_9472	VirFinder_ERR8081673_k141_11052_flag=1_multi=24.0000_len=3373_2	2.19e-28	124	N	NA	NA	Phage_portal
vOTU_9472	VirFinder_ERR8081673_k141_11052_flag=1_multi=24.0000_len=3373_3	1.18e-145	423	K	NA	NA	Terminase_6,Terminase_6C
vOTU_9650	VIBRANT_ERR8081678_k141_324_flag=1_multi=15.0000_len=7171_3	4.48e-119	373	S	NA	NA	Phage_F
vOTU_9669	VIBRANT_ERR8081680_k141_3165_flag=1_multi=38.0000_len=5734_2	1.11e-05	57.4	S	NA	NA	NA
vOTU_9670	VIBRANT_ERR8081680_k141_2307_flag=1_multi=13.5002_len=3010_5	2.37e-193	556	S	NA	NA	NA
vOTU_9671	VIBRANT_ERR8081680_k141_2175_flag=0_multi=2541.1276_len=4489_5	5.43e-25	99.8	S	NA	NA	Peptidase_M15_3
vOTU_9671	VIBRANT_ERR8081680_k141_2175_flag=0_multi=2541.1276_len=4489_7	9.07e-18	83.2	S	NA	NA	Phage_F
vOTU_9723	VIBRANT_ERR8081685_k141_994_flag=1_multi=11.0000_len=6246_1	5.01e-137	415	S	NA	NA	NA
vOTU_9723	VIBRANT_ERR8081685_k141_994_flag=1_multi=11.0000_len=6246_7	1.79e-32	130	L	NA	NA	NA
vOTU_9723	VIBRANT_ERR8081685_k141_994_flag=1_multi=11.0000_len=6246_9	9.33e-58	196	S	NA	NA	NA
vOTU_9775	VIBRANT_ERR8081688_k141_7352_flag=1_multi=9.0000_len=9670_1	0	1112	L	NA	NA	D5_N,Pox_D5,PriCT_1,PriCT_2,Toprim_2
vOTU_9775	VIBRANT_ERR8081688_k141_7352_flag=1_multi=9.0000_len=9670_3	4.92e-123	356	L	NA	NA	NA
vOTU_9775	VIBRANT_ERR8081688_k141_7352_flag=1_multi=9.0000_len=9670_5	1.37e-289	804	L	NA	NA	DUF3427,Helicase_C,PLDc_2,ResIII,UPF0547
vOTU_9775	VIBRANT_ERR8081688_k141_7352_flag=1_multi=9.0000_len=9670_7	1.17e-147	422	S	NA	NA	AAA_24
vOTU_9775	VIBRANT_ERR8081688_k141_7352_flag=1_multi=9.0000_len=9670_10	8.35e-37	144	KT	NA	NA	NA
vOTU_9853	VIBRANT_ERR8081693_k141_124_flag=0_multi=32.5734_len=4635_4	1.47e-121	380	S	NA	NA	Phage_F
vOTU_9857	VirSorter2_ERR8081693_k141_543||full_3	2.95e-13	81.6	S	NA	NA	Phage_F
vOTU_9867	VIBRANT_ERR8081694_k141_12296_flag=1_multi=17.0000_len=3074_1	6.79e-07	54.3	S	NA	NA	NA
vOTU_10105	VIBRANT_ERR8081702_k141_6277_flag=1_multi=10.0000_len=5752_1	1.28e-08	59.7	L	NA	NA	NA
vOTU_10105	VIBRANT_ERR8081702_k141_6277_flag=1_multi=10.0000_len=5752_3	5.33e-28	107	M	NA	NA	PG_binding_1,Peptidase_M15_3
vOTU_10105	VIBRANT_ERR8081702_k141_6277_flag=1_multi=10.0000_len=5752_8	7.58e-123	380	S	NA	NA	NA
vOTU_10105	VIBRANT_ERR8081702_k141_6277_flag=1_multi=10.0000_len=5752_10	1.33e-14	79	L	NA	NA	NA
vOTU_10253	VIBRANT_ERR8081708_k141_1135_flag=1_multi=16.0000_len=4604_1	2.43e-71	241	S	NA	NA	NA
vOTU_10253	VIBRANT_ERR8081708_k141_1135_flag=1_multi=16.0000_len=4604_2	4.3e-24	107	L	NA	NA	NA
vOTU_10253	VIBRANT_ERR8081708_k141_1135_flag=1_multi=16.0000_len=4604_6	2.54e-20	93.2	S	NA	NA	NA
vOTU_10308	VIBRANT_ERR8081710_k141_2113_flag=1_multi=13.0000_len=3586_6	8.12e-141	425	S	NA	NA	NA
vOTU_10314	VIBRANT_ERR8081710_k141_1332_flag=1_multi=16.0000_len=3798_6	1.09e-138	420	S	NA	NA	NA
vOTU_10445	VIBRANT_ERR8081716_k141_1541_flag=1_multi=10.0000_len=3085_1	3.62e-18	92.4	S	NA	NA	Phage_F
vOTU_10462	VIBRANT_ERR8081716_k141_12096_flag=1_multi=17.0000_len=3045_2	1.23e-137	416	S	NA	NA	NA
vOTU_10474	VIBRANT_ERR8081716_k141_8773_flag=1_multi=16.0000_len=4657_4	0.000129	53.9	S	NA	NA	NA
vOTU_10482	VirSorter2_ERR8081716_k141_5219||full_3	2.46e-115	363	S	NA	NA	Phage_F
vOTU_10485	VIBRANT_ERR8081717_k141_4588_flag=1_multi=22.0000_len=6330_4	2.66e-10	72.4	S	NA	NA	NA
vOTU_10529	VIBRANT_ERR8081718_k141_7945_flag=1_multi=80.6996_len=5307_2	6.96e-31	126	L	NA	NA	NA
vOTU_10529	VIBRANT_ERR8081718_k141_7945_flag=1_multi=80.6996_len=5307_7	7.68e-137	414	S	NA	NA	NA
vOTU_10639	VIBRANT_ERR8081723_k141_1550_flag=1_multi=100.1044_len=27854_1	0.000886	43.5	V	NA	NA	HNH
vOTU_10639	VIBRANT_ERR8081723_k141_1550_flag=1_multi=100.1044_len=27854_2	1.78e-86	256	S	NA	NA	NA
vOTU_10639	VIBRANT_ERR8081723_k141_1550_flag=1_multi=100.1044_len=27854_5	6.13e-163	473	S	NA	NA	NA
vOTU_10639	VIBRANT_ERR8081723_k141_1550_flag=1_multi=100.1044_len=27854_7	0	1141	S	NA	NA	NA
vOTU_10639	VIBRANT_ERR8081723_k141_1550_flag=1_multi=100.1044_len=27854_10	8.43e-146	411	S	NA	NA	NA
vOTU_10639	VIBRANT_ERR8081723_k141_1550_flag=1_multi=100.1044_len=27854_13	0	1080	S	NA	NA	NA
vOTU_10639	VIBRANT_ERR8081723_k141_1550_flag=1_multi=100.1044_len=27854_14	2.04e-08	63.2	N	NA	NA	Phage_portal
vOTU_10639	VIBRANT_ERR8081723_k141_1550_flag=1_multi=100.1044_len=27854_15	5.6e-06	53.9	M	NA	NA	Peptidase_S78
vOTU_10639	VIBRANT_ERR8081723_k141_1550_flag=1_multi=100.1044_len=27854_27	2.08e-06	51.6	S	NA	NA	Phage_holin_4_1
vOTU_10639	VIBRANT_ERR8081723_k141_1550_flag=1_multi=100.1044_len=27854_35	5.37e-64	210	M	NA	NA	Amidase_5,CW_binding_1
vOTU_10639	VIBRANT_ERR8081723_k141_1550_flag=1_multi=100.1044_len=27854_36	5.45e-05	46.6	S	NA	NA	Phage_holin_6_1
vOTU_10639	VIBRANT_ERR8081723_k141_1550_flag=1_multi=100.1044_len=27854_37	8.69e-06	57	S	NA	NA	DUF2479
vOTU_10718	VIBRANT_ERR8081725_k141_4589_flag=1_multi=21.0000_len=5244_1	6.8e-32	129	L	NA	NA	NA
vOTU_10718	VIBRANT_ERR8081725_k141_4589_flag=1_multi=21.0000_len=5244_3	5.47e-139	421	S	NA	NA	NA
vOTU_10719	VIBRANT_ERR8081725_k141_13953_flag=1_multi=13.0000_len=4119_1	7.96e-05	53.9	S	NA	NA	NA
vOTU_10774	VIBRANT_ERR8081726_k141_18367_flag=1_multi=11.0000_len=4620_1	2.19e-18	89	S	NA	NA	NA
vOTU_10774	VIBRANT_ERR8081726_k141_18367_flag=1_multi=11.0000_len=4620_7	1.81e-72	243	S	NA	NA	NA
vOTU_10793	VIBRANT_ERR8081726_k141_199_flag=1_multi=74.4891_len=8829_4	1.6e-151	429	S	NA	NA	NA
vOTU_10793	VIBRANT_ERR8081726_k141_199_flag=1_multi=74.4891_len=8829_8	3.91e-262	734	S	NA	NA	NA
vOTU_10793	VIBRANT_ERR8081726_k141_199_flag=1_multi=74.4891_len=8829_9	1.68e-255	702	S	NA	NA	NA
vOTU_10819	VIBRANT_ERR8081727_k141_176_flag=0_multi=108.9364_len=3111_1	0	963	S	NA	NA	NA
vOTU_10819	VIBRANT_ERR8081727_k141_176_flag=0_multi=108.9364_len=3111_2	2.95e-72	219	S	NA	NA	NA
vOTU_10819	VIBRANT_ERR8081727_k141_176_flag=0_multi=108.9364_len=3111_3	1.65e-209	578	S	NA	NA	NA
vOTU_10819	VIBRANT_ERR8081727_k141_176_flag=0_multi=108.9364_len=3111_4	2.64e-65	202	S	NA	NA	NA
vOTU_10916	VIBRANT_ERR8081733_k141_2213_flag=1_multi=16.0000_len=5604_6	4.51e-135	410	S	NA	NA	NA
vOTU_10916	VIBRANT_ERR8081733_k141_2213_flag=1_multi=16.0000_len=5604_8	1.79e-32	130	L	NA	NA	NA
vOTU_10982	VIBRANT_ERR8081735_k141_1804_flag=1_multi=10.0000_len=3650_7	1.79e-135	411	S	NA	NA	NA
vOTU_11000	VIBRANT_ERR8081737_k141_575_flag=1_multi=8.0000_len=3053_1	1.96e-67	221	S	NA	NA	NA
vOTU_11000	VIBRANT_ERR8081737_k141_575_flag=1_multi=8.0000_len=3053_2	1.33e-13	71.2	S	NA	NA	NA
vOTU_11000	VIBRANT_ERR8081737_k141_575_flag=1_multi=8.0000_len=3053_3	1.19e-15	72.8	S	NA	NA	NA
vOTU_11000	VIBRANT_ERR8081737_k141_575_flag=1_multi=8.0000_len=3053_4	2.32e-65	215	L	NA	NA	NA
vOTU_11061	VIBRANT_ERR8081741_k141_71_flag=1_multi=17.0000_len=5437_2	1.59e-06	60.1	S	NA	NA	NA
vOTU_11069	VIBRANT_ERR8081742_k141_2147_flag=1_multi=10.0000_len=4922_5	4.63e-68	222	L	NA	NA	NA
vOTU_11069	VIBRANT_ERR8081742_k141_2147_flag=1_multi=10.0000_len=4922_6	1.63e-15	72.4	S	NA	NA	NA
vOTU_11069	VIBRANT_ERR8081742_k141_2147_flag=1_multi=10.0000_len=4922_7	6.29e-14	72	S	NA	NA	NA
vOTU_11069	VIBRANT_ERR8081742_k141_2147_flag=1_multi=10.0000_len=4922_8	3.43e-204	587	S	NA	NA	NA
vOTU_11313	VIBRANT_ERR8081749_k141_9567_flag=1_multi=12.0000_len=4409_3	9.1e-49	171	L	NA	NA	NA
vOTU_11313	VIBRANT_ERR8081749_k141_9567_flag=1_multi=12.0000_len=4409_4	8.2e-142	423	S	NA	NA	NA
vOTU_11391	VIBRANT_ERR8081753_k141_212_flag=1_multi=28.0000_len=6648_4	9.79e-117	367	S	NA	NA	Phage_F
vOTU_11392	VIBRANT_ERR8081753_k141_573_flag=1_multi=27.5271_len=5324_3	1.83e-10	72.8	S	NA	NA	Phage_F
vOTU_11393	VIBRANT_ERR8081753_k141_152_flag=1_multi=10.0000_len=4899_1	7.04e-81	258	S	NA	NA	NA
vOTU_11393	VIBRANT_ERR8081753_k141_152_flag=1_multi=10.0000_len=4899_2	8.84e-13	68.9	S	NA	NA	NA
vOTU_11393	VIBRANT_ERR8081753_k141_152_flag=1_multi=10.0000_len=4899_3	1.63e-15	72.4	S	NA	NA	NA
vOTU_11393	VIBRANT_ERR8081753_k141_152_flag=1_multi=10.0000_len=4899_4	4.63e-68	222	L	NA	NA	NA
vOTU_11393	VIBRANT_ERR8081753_k141_152_flag=1_multi=10.0000_len=4899_8	1.07e-122	370	S	NA	NA	NA
vOTU_11394	VIBRANT_ERR8081753_k141_209_flag=0_multi=17.8724_len=3857_1	9.38e-17	88.2	L	NA	NA	NA
vOTU_11394	VIBRANT_ERR8081753_k141_209_flag=0_multi=17.8724_len=3857_4	2.24e-13	77.8	S	NA	NA	NA
vOTU_11395	VIBRANT_ERR8081753_k141_179_flag=1_multi=47.6572_len=6367_5	1.07e-15	89.7	S	NA	NA	NA
vOTU_11395	VIBRANT_ERR8081753_k141_179_flag=1_multi=47.6572_len=6367_8	3.63e-12	75.5	L	NA	NA	NA
vOTU_11396	VIBRANT_ERR8081753_k141_132_flag=1_multi=25.0000_len=5756_2	1.05e-84	282	S	NA	NA	Phage_F
vOTU_11412	VirFinder_ERR8081755_k141_12652_flag=1_multi=22.0000_len=3585_4	0.000186	47	S	NA	NA	NA
vOTU_11412	VirFinder_ERR8081755_k141_12652_flag=1_multi=22.0000_len=3585_7	4.33e-05	47	S	NA	NA	Phage_H_T_join
vOTU_11412	VirFinder_ERR8081755_k141_12652_flag=1_multi=22.0000_len=3585_8	6.92e-06	52	S	NA	NA	Phage_connect_1
vOTU_11422	VirSorter2_ERR8081755_k141_10989||full_1	9.11e-23	103	L	NA	NA	NA
vOTU_11422	VirSorter2_ERR8081755_k141_10989||full_4	2.55e-28	107	M	NA	NA	PG_binding_1,Peptidase_M15_3
vOTU_11422	VirSorter2_ERR8081755_k141_10989||full_8	7.53e-122	376	S	NA	NA	NA
vOTU_11439	VIBRANT_ERR8081757_k141_164_flag=0_multi=4459.9390_len=5828_1	1.55e-28	120	S	NA	NA	Phage_F
vOTU_11439	VIBRANT_ERR8081757_k141_164_flag=0_multi=4459.9390_len=5828_3	4.02e-06	49.7	S	NA	NA	Peptidase_M15_3
vOTU_11439	VIBRANT_ERR8081757_k141_164_flag=0_multi=4459.9390_len=5828_7	8.58e-32	129	S	NA	NA	Phage_F
vOTU_11766	VIBRANT_ERR8081767_k141_16659_flag=1_multi=16.0000_len=3119_4	2.91e-117	344	S	NA	NA	NA
vOTU_11773	VIBRANT_ERR8081767_k141_6784_flag=1_multi=13.0000_len=15982_1	2.5e-61	208	S	NA	NA	DUF2201,DUF2201_N
vOTU_11773	VIBRANT_ERR8081767_k141_6784_flag=1_multi=13.0000_len=15982_2	9.31e-89	279	S	NA	NA	AAA
vOTU_11773	VIBRANT_ERR8081767_k141_6784_flag=1_multi=13.0000_len=15982_5	2.36e-29	115	S	NA	NA	NA
vOTU_11773	VIBRANT_ERR8081767_k141_6784_flag=1_multi=13.0000_len=15982_6	9.18e-82	251	S	NA	NA	PDDEXK_1
vOTU_11773	VIBRANT_ERR8081767_k141_6784_flag=1_multi=13.0000_len=15982_9	1.57e-136	407	L	NA	NA	SNF2_N
vOTU_11773	VIBRANT_ERR8081767_k141_6784_flag=1_multi=13.0000_len=15982_10	4.2e-81	272	L	NA	NA	DNA_pol_A
vOTU_11773	VIBRANT_ERR8081767_k141_6784_flag=1_multi=13.0000_len=15982_16	9.71e-26	104	S	NA	NA	NA
vOTU_11773	VIBRANT_ERR8081767_k141_6784_flag=1_multi=13.0000_len=15982_17	8.78e-30	107	S	NA	NA	NA
vOTU_11773	VIBRANT_ERR8081767_k141_6784_flag=1_multi=13.0000_len=15982_22	1.53e-79	249	L	ko03030,ko03410,ko03420,ko03430,map03030,map03410,map03420,map03430	NA	DNA_ligase_A_M,DNA_ligase_OB_2
vOTU_11823	VIBRANT_ERR8081770_k141_2199_flag=0_multi=3821.0000_len=6530_1	4.14e-81	270	S	NA	NA	Phage_F
vOTU_11823	VIBRANT_ERR8081770_k141_2199_flag=0_multi=3821.0000_len=6530_9	7.06e-27	112	S	NA	NA	Phage_F
vOTU_12162	VirSorter2_ERR8081778_k141_3544||full_1	3.71e-13	73.2	J	NA	NA	NA
vOTU_12162	VirSorter2_ERR8081778_k141_3544||full_2	2.77e-08	57.4	L	NA	NA	NA
vOTU_12169	VIBRANT_ERR8081779_k141_8578_flag=1_multi=20.2226_len=4992_1	2.47e-13	72.8	L	NA	NA	NA
vOTU_12169	VIBRANT_ERR8081779_k141_8578_flag=1_multi=20.2226_len=4992_5	6.89e-173	509	S	NA	NA	NA
vOTU_12169	VIBRANT_ERR8081779_k141_8578_flag=1_multi=20.2226_len=4992_6	1.17e-08	58.5	S	NA	NA	NA
vOTU_12169	VIBRANT_ERR8081779_k141_8578_flag=1_multi=20.2226_len=4992_9	4.17e-29	116	L	NA	NA	NA
vOTU_12186	VIBRANT_ERR8081779_k141_4788_flag=1_multi=27.0000_len=4288_5	9.47e-33	124	S	NA	NA	NA
vOTU_12186	VIBRANT_ERR8081779_k141_4788_flag=1_multi=27.0000_len=4288_6	3.06e-07	55.8	S	NA	NA	Phage_tail_2
vOTU_12190	VirSorter2_ERR8081779_k141_8198||full_1	9.67e-107	340	S	NA	NA	Phage_F
vOTU_12281	VIBRANT_ERR8081783_k141_11207_flag=1_multi=13.7076_len=3120_1	1.6e-14	85.9	S	NA	NA	NA
vOTU_12368	VIBRANT_ERR8081785_k141_11483_flag=1_multi=17.0000_len=6378_2	2.65e-07	53.1	S	NA	NA	Peptidase_M15_3
vOTU_12368	VIBRANT_ERR8081785_k141_11483_flag=1_multi=17.0000_len=6378_4	1.91e-86	286	S	NA	NA	Phage_F
vOTU_12438	VIBRANT_ERR8081789_k141_243_flag=0_multi=6174.7416_len=5563_1	2.76e-45	165	S	NA	NA	NA
vOTU_12438	VIBRANT_ERR8081789_k141_243_flag=0_multi=6174.7416_len=5563_7	1.84e-31	127	L	NA	NA	NA
vOTU_12438	VIBRANT_ERR8081789_k141_243_flag=0_multi=6174.7416_len=5563_9	5.7e-78	252	S	NA	NA	NA
vOTU_12441	VirSorter2_ERR8081790_k141_66||full_1	8.19e-06	47.8	S	NA	NA	NA
vOTU_12441	VirSorter2_ERR8081790_k141_66||full_3	2.78e-68	242	S	NA	NA	NA
vOTU_12539	VirSorter2_ERR8081792_k141_5072||full_10	2.53e-142	403	J	NA	NA	Methyltransf_25,Methyltransf_31
vOTU_12539	VirSorter2_ERR8081792_k141_5072||full_11	1.43e-18	81.3	S	NA	NA	DUF4326
vOTU_12672	VIBRANT_ERR8081801_k141_403_flag=1_multi=22.0000_len=6193_2	7.89e-80	269	S	NA	NA	Phage_F
vOTU_12672	VIBRANT_ERR8081801_k141_403_flag=1_multi=22.0000_len=6193_6	2.56e-05	48.9	S	NA	NA	Peptidase_M15_3
vOTU_12673	VIBRANT_ERR8081801_k141_2546_flag=1_multi=22.0036_len=4855_2	5.2e-67	219	L	NA	NA	NA
vOTU_12673	VIBRANT_ERR8081801_k141_2546_flag=1_multi=22.0036_len=4855_3	4.66e-15	71.2	S	NA	NA	NA
vOTU_12673	VIBRANT_ERR8081801_k141_2546_flag=1_multi=22.0036_len=4855_4	6.73e-14	72	S	NA	NA	NA
vOTU_12673	VIBRANT_ERR8081801_k141_2546_flag=1_multi=22.0036_len=4855_5	1.44e-208	597	S	NA	NA	NA
vOTU_12714	VIBRANT_ERR8081804_k141_3662_flag=1_multi=19.0000_len=3470_5	6.01e-09	59.7	S	NA	NA	Phage_tail_S
vOTU_12841	VIBRANT_ERR8081807_k141_722_flag=1_multi=12.0000_len=3947_2	1.21e-12	79.7	S	NA	NA	Phage_F
vOTU_12872	VIBRANT_ERR8081809_k141_11257_flag=1_multi=15.0000_len=6563_4	2.36e-114	360	S	NA	NA	Phage_F
vOTU_12933	VIBRANT_ERR8081810_k141_6227_flag=1_multi=21.0000_len=6023_2	1.95e-10	60.8	S	NA	NA	Peptidase_M15_3
vOTU_12933	VIBRANT_ERR8081810_k141_6227_flag=1_multi=21.0000_len=6023_6	3.02e-83	278	S	NA	NA	Phage_F
vOTU_12945	VIBRANT_ERR8081810_k141_8064_flag=1_multi=40.4520_len=5407_3	1.89e-05	54.3	L	NA	NA	NA
vOTU_13004	VIBRANT_ERR8081812_k141_12932_flag=1_multi=25.0000_len=6515_7	5.42e-67	238	S	NA	NA	Phage_F
vOTU_13028	VirFinder_ERR8081812_k141_10184_flag=1_multi=9.0000_len=3180_3	2.4e-16	91.3	S	NA	NA	NA
vOTU_13039	VIBRANT_ERR8081813_k141_1976_flag=1_multi=22.0000_len=3122_1	5.23e-16	72.8	S	NA	NA	NA
vOTU_13039	VIBRANT_ERR8081813_k141_1976_flag=1_multi=22.0000_len=3122_2	1.46e-66	218	L	NA	NA	NA
vOTU_13039	VIBRANT_ERR8081813_k141_1976_flag=1_multi=22.0000_len=3122_7	7.63e-123	368	S	NA	NA	NA
vOTU_13049	VIBRANT_ERR8081814_k141_42_flag=1_multi=26.2938_len=3528_1	3.63e-116	359	S	NA	NA	NA
vOTU_13050	VirSorter2_ERR8081814_k141_218||full_1	7.21e-134	410	S	NA	NA	Phage_F
vOTU_13107	VIBRANT_ERR8081817_k141_2336_flag=1_multi=29.0574_len=3715_1	1.98e-77	233	S	NA	NA	NA
vOTU_13107	VIBRANT_ERR8081817_k141_2336_flag=1_multi=29.0574_len=3715_2	7.1e-87	265	L	NA	NA	N6_N4_Mtase
vOTU_13107	VIBRANT_ERR8081817_k141_2336_flag=1_multi=29.0574_len=3715_3	0	1080	S	NA	NA	NA
vOTU_13107	VIBRANT_ERR8081817_k141_2336_flag=1_multi=29.0574_len=3715_4	1.33e-68	206	S	NA	NA	NA
vOTU_13107	VIBRANT_ERR8081817_k141_2336_flag=1_multi=29.0574_len=3715_5	4.76e-149	426	S	NA	NA	NA
vOTU_13123	VIBRANT_ERR8081818_k141_133_flag=1_multi=9.0000_len=3337_1	2.27e-15	86.7	S	NA	NA	NA
vOTU_13238	VIBRANT_ERR8081824_k141_4376_flag=1_multi=12.0000_len=7991_1	2.42e-28	108	S	NA	NA	NA
vOTU_13238	VIBRANT_ERR8081824_k141_4376_flag=1_multi=12.0000_len=7991_2	0	920	S	NA	NA	NA
vOTU_13238	VIBRANT_ERR8081824_k141_4376_flag=1_multi=12.0000_len=7991_6	7.72e-201	558	S	NA	NA	NA
vOTU_13238	VIBRANT_ERR8081824_k141_4376_flag=1_multi=12.0000_len=7991_11	6.1e-258	710	S	NA	NA	NA
vOTU_13238	VIBRANT_ERR8081824_k141_4376_flag=1_multi=12.0000_len=7991_12	8.26e-54	172	S	NA	NA	NA
vOTU_13281	VIBRANT_ERR8081826_k141_3995_flag=1_multi=21.0000_len=6959_4	9.7e-42	168	S	NA	NA	Phage_F
vOTU_13291	VIBRANT_ERR8081826_k141_2235_flag=1_multi=20.0000_len=6387_3	8.19e-18	92.4	L	NA	NA	NA
vOTU_13291	VIBRANT_ERR8081826_k141_2235_flag=1_multi=20.0000_len=6387_6	2.03e-13	82.4	S	NA	NA	NA
vOTU_13301	VIBRANT_ERR8081826_k141_7704_flag=1_multi=20.0000_len=4534_5	3.52e-138	419	S	NA	NA	NA
vOTU_13301	VIBRANT_ERR8081826_k141_7704_flag=1_multi=20.0000_len=4534_7	2.63e-17	85.9	L	NA	NA	NA
vOTU_13307	VIBRANT_ERR8081826_k141_1686_flag=1_multi=17.0000_len=3075_2	1.23e-137	416	S	NA	NA	NA
vOTU_13307	VIBRANT_ERR8081826_k141_1686_flag=1_multi=17.0000_len=3075_4	1.27e-06	53.5	L	NA	NA	NA
vOTU_13313	VirSorter2_ERR8081826_k141_3208||full_3	5.84e-34	141	S	NA	NA	Phage_F
vOTU_13324	VIBRANT_ERR8081827_k141_376_flag=1_multi=8.0000_len=3852_5	5.62e-61	216	S	NA	NA	Phage_F
vOTU_13424	VirSorter2_ERR8081830_k141_557||full_3	2.22e-13	82	S	NA	NA	Phage_F
vOTU_13442	VIBRANT_ERR8081832_k141_122_flag=1_multi=30.3230_len=5473_2	9.99e-24	105	L	NA	NA	NA
vOTU_13442	VIBRANT_ERR8081832_k141_122_flag=1_multi=30.3230_len=5473_4	4.79e-163	482	S	NA	NA	NA
vOTU_13469	VIBRANT_ERR8081834_k141_384_flag=1_multi=13.0000_len=5591_3	2.93e-39	135	S	NA	NA	Peptidase_M15_3
vOTU_13469	VIBRANT_ERR8081834_k141_384_flag=1_multi=13.0000_len=5591_6	1.43e-112	352	S	NA	NA	NA
vOTU_13469	VIBRANT_ERR8081834_k141_384_flag=1_multi=13.0000_len=5591_8	1.6e-29	122	L	NA	NA	NA
vOTU_13473	VIBRANT_ERR8081834_k141_677_flag=1_multi=25.5598_len=6054_2	1.76e-86	286	S	NA	NA	Phage_F
vOTU_13473	VIBRANT_ERR8081834_k141_677_flag=1_multi=25.5598_len=6054_6	5.81e-10	60.1	S	NA	NA	Peptidase_M15_3
vOTU_13525	VirSorter2_ERR8081837_k141_503||full_3	2.65e-08	62	S	NA	NA	NA
vOTU_13526	VirSorter2_ERR8081837_k141_2853||full_5	9.62e-59	197	S	NA	NA	NA
vOTU_13543	VIBRANT_ERR8081839_k141_669_flag=1_multi=32.6384_len=6286_2	0.000117	45.8	S	NA	NA	Peptidase_M15_3
vOTU_13543	VIBRANT_ERR8081839_k141_669_flag=1_multi=32.6384_len=6286_6	7.02e-137	418	S	NA	NA	Phage_F
vOTU_13545	VIBRANT_ERR8081839_k141_397_flag=1_multi=32.2749_len=5819_2	5.75e-15	87	S	NA	NA	Phage_F
vOTU_13546	VIBRANT_ERR8081839_k141_529_flag=1_multi=25.0000_len=5745_3	1.75e-81	273	S	NA	NA	Phage_F
vOTU_13751	VIBRANT_ERR8081849_k141_5397_flag=1_multi=21.0000_len=3064_2	2.29e-139	399	S	NA	NA	NA
vOTU_13758	VirSorter2_ERR8081849_k141_2828||full_1	1.85e-57	179	S	NA	NA	NA
vOTU_13758	VirSorter2_ERR8081849_k141_2828||full_2	3.08e-81	240	S	NA	NA	NA
vOTU_13758	VirSorter2_ERR8081849_k141_2828||full_3	3.02e-180	503	S	NA	NA	NA
vOTU_13758	VirSorter2_ERR8081849_k141_2828||full_4	0	855	S	NA	NA	NA
vOTU_13758	VirSorter2_ERR8081849_k141_2828||full_5	2.41e-87	256	S	NA	NA	NA
vOTU_13758	VirSorter2_ERR8081849_k141_2828||full_6	5.47e-77	230	S	NA	NA	NA
vOTU_13771	VIBRANT_ERR8081850_k141_860_flag=1_multi=12.0000_len=4943_1	4.81e-42	156	L	NA	NA	NA
vOTU_13771	VIBRANT_ERR8081850_k141_860_flag=1_multi=12.0000_len=4943_3	1.18e-153	458	S	NA	NA	NA
vOTU_13771	VIBRANT_ERR8081850_k141_860_flag=1_multi=12.0000_len=4943_5	0.000168	43.9	S	NA	NA	NA
vOTU_13776	VirSorter2_ERR8081850_k141_397||full_1	1.42e-138	419	S	NA	NA	NA
vOTU_13776	VirSorter2_ERR8081850_k141_397||full_3	3.65e-30	124	L	NA	NA	NA
vOTU_13780	VIBRANT_ERR8081852_k141_17866_flag=1_multi=13.0000_len=5290_2	4.11e-134	412	S	NA	NA	Phage_F
vOTU_13809	VIBRANT_ERR8081852_k141_14360_flag=1_multi=30.9981_len=20112_2	4.2e-208	576	L	NA	NA	NA
vOTU_13809	VIBRANT_ERR8081852_k141_14360_flag=1_multi=30.9981_len=20112_7	1.61e-92	273	S	NA	NA	NA
vOTU_13809	VIBRANT_ERR8081852_k141_14360_flag=1_multi=30.9981_len=20112_8	3.17e-146	412	S	NA	NA	NA
vOTU_13809	VIBRANT_ERR8081852_k141_14360_flag=1_multi=30.9981_len=20112_9	2.58e-71	215	S	NA	NA	NA
vOTU_13809	VIBRANT_ERR8081852_k141_14360_flag=1_multi=30.9981_len=20112_13	1.49e-80	240	S	NA	NA	NA
vOTU_13809	VIBRANT_ERR8081852_k141_14360_flag=1_multi=30.9981_len=20112_17	0.000103	44.3	S	NA	NA	NA
vOTU_13809	VIBRANT_ERR8081852_k141_14360_flag=1_multi=30.9981_len=20112_18	8.55e-08	53.1	S	NA	NA	MethyltransfD12
vOTU_13809	VIBRANT_ERR8081852_k141_14360_flag=1_multi=30.9981_len=20112_20	2.59e-63	194	S	NA	NA	NA
vOTU_13809	VIBRANT_ERR8081852_k141_14360_flag=1_multi=30.9981_len=20112_26	9.78e-166	463	S	NA	NA	NA
vOTU_13809	VIBRANT_ERR8081852_k141_14360_flag=1_multi=30.9981_len=20112_28	4.8e-149	424	S	NA	NA	NA
vOTU_13809	VIBRANT_ERR8081852_k141_14360_flag=1_multi=30.9981_len=20112_30	1.11e-260	715	S	NA	NA	NA
vOTU_13809	VIBRANT_ERR8081852_k141_14360_flag=1_multi=30.9981_len=20112_31	3.45e-207	573	S	NA	NA	NA
vOTU_13809	VIBRANT_ERR8081852_k141_14360_flag=1_multi=30.9981_len=20112_32	5.82e-261	797	S	NA	NA	NA
vOTU_13842	VirSorter2_ERR8081852_k141_22366||full_2	1.5e-150	455	S	NA	NA	NA
vOTU_13842	VirSorter2_ERR8081852_k141_22366||full_3	2.54e-15	72	S	NA	NA	NA
vOTU_14104	VIBRANT_ERR8081858_k141_461_flag=1_multi=10.0000_len=5580_6	1.92e-141	426	S	NA	NA	NA
vOTU_14104	VIBRANT_ERR8081858_k141_461_flag=1_multi=10.0000_len=5580_9	8.91e-22	101	L	NA	NA	NA
vOTU_14113	VIBRANT_ERR8081859_k141_36_flag=1_multi=18.0000_len=6528_4	6.9e-129	398	S	NA	NA	Phage_F
vOTU_14172	VirSorter2_ERR8081861_k141_3395||full_2	1.18e-126	366	S	NA	NA	NA
vOTU_14172	VirSorter2_ERR8081861_k141_3395||full_3	1.64e-44	151	S	NA	NA	NA
vOTU_14172	VirSorter2_ERR8081861_k141_3395||full_4	0	957	S	NA	NA	NA
vOTU_14172	VirSorter2_ERR8081861_k141_3395||full_5	1.65e-79	238	S	NA	NA	NA
vOTU_14172	VirSorter2_ERR8081861_k141_3395||full_6	1.77e-261	719	S	NA	NA	NA
vOTU_14172	VirSorter2_ERR8081861_k141_3395||full_7	0	2112	S	NA	NA	NA
vOTU_14172	VirSorter2_ERR8081861_k141_3395||full_8	0	1056	S	NA	NA	NA
vOTU_14172	VirSorter2_ERR8081861_k141_3395||full_9	3.39e-253	696	S	NA	NA	NA
vOTU_14172	VirSorter2_ERR8081861_k141_3395||full_10	0	1125	S	NA	NA	NA
vOTU_14172	VirSorter2_ERR8081861_k141_3395||full_11	0	1008	S	NA	NA	NA
vOTU_14172	VirSorter2_ERR8081861_k141_3395||full_12	2.95e-89	266	S	NA	NA	NA
vOTU_14172	VirSorter2_ERR8081861_k141_3395||full_13	6.1e-234	645	S	NA	NA	NA
vOTU_14172	VirSorter2_ERR8081861_k141_3395||full_14	1.28e-12	62	S	NA	NA	NA
vOTU_14172	VirSorter2_ERR8081861_k141_3395||full_15	5.62e-178	496	S	NA	NA	NA
vOTU_14172	VirSorter2_ERR8081861_k141_3395||full_16	0	1869	S	NA	NA	NA
vOTU_14172	VirSorter2_ERR8081861_k141_3395||full_17	3.91e-152	426	S	NA	NA	NA
vOTU_14172	VirSorter2_ERR8081861_k141_3395||full_18	0	989	S	NA	NA	NA
vOTU_14172	VirSorter2_ERR8081861_k141_3395||full_19	0	1493	S	NA	NA	NA
vOTU_14172	VirSorter2_ERR8081861_k141_3395||full_20	4.16e-59	187	S	NA	NA	NA
vOTU_14172	VirSorter2_ERR8081861_k141_3395||full_21	6.38e-166	464	S	NA	NA	NA
vOTU_14172	VirSorter2_ERR8081861_k141_3395||full_22	2.96e-77	229	S	NA	NA	NA
vOTU_14172	VirSorter2_ERR8081861_k141_3395||full_24	8.08e-182	505	S	NA	NA	NA
vOTU_14172	VirSorter2_ERR8081861_k141_3395||full_25	5.8e-55	172	S	NA	NA	NA
vOTU_14172	VirSorter2_ERR8081861_k141_3395||full_26	9.76e-78	231	S	NA	NA	NA
vOTU_14172	VirSorter2_ERR8081861_k141_3395||full_27	1.15e-85	252	S	NA	NA	NA
vOTU_14172	VirSorter2_ERR8081861_k141_3395||full_28	1.05e-249	702	S	NA	NA	NA
vOTU_14172	VirSorter2_ERR8081861_k141_3395||full_29	6.04e-169	473	S	NA	NA	NA
vOTU_14172	VirSorter2_ERR8081861_k141_3395||full_30	1.27e-85	251	S	NA	NA	NA
vOTU_14172	VirSorter2_ERR8081861_k141_3395||full_31	5.86e-74	221	S	NA	NA	NA
vOTU_14172	VirSorter2_ERR8081861_k141_3395||full_33	1.06e-85	252	S	NA	NA	NA
vOTU_14230	VIBRANT_ERR8081863_k141_2124_flag=1_multi=16.0000_len=6394_7	2.24e-13	82	S	NA	NA	Phage_F
vOTU_14431	VIBRANT_ERR8081874_k141_8355_flag=1_multi=17.0000_len=4973_1	4.14e-13	72	L	NA	NA	NA
vOTU_14431	VIBRANT_ERR8081874_k141_8355_flag=1_multi=17.0000_len=4973_4	1.25e-170	502	S	NA	NA	NA
vOTU_14431	VIBRANT_ERR8081874_k141_8355_flag=1_multi=17.0000_len=4973_5	2.08e-10	63.2	S	NA	NA	NA
vOTU_14431	VIBRANT_ERR8081874_k141_8355_flag=1_multi=17.0000_len=4973_6	3.58e-05	46.2	S	NA	NA	NA
vOTU_14431	VIBRANT_ERR8081874_k141_8355_flag=1_multi=17.0000_len=4973_8	3.6e-31	122	L	NA	NA	NA
vOTU_14559	VIBRANT_SRR2298544_k141_128_flag=1_multi=56.2020_len=4497_1	1.87e-228	634	S	NA	NA	NA
vOTU_14559	VIBRANT_SRR2298544_k141_128_flag=1_multi=56.2020_len=4497_2	1.5e-121	347	S	NA	NA	NA
vOTU_14559	VIBRANT_SRR2298544_k141_128_flag=1_multi=56.2020_len=4497_3	4.79e-252	694	N	NA	NA	Phage_portal
vOTU_14559	VIBRANT_SRR2298544_k141_128_flag=1_multi=56.2020_len=4497_4	6.59e-69	207	S	NA	NA	NA
vOTU_14559	VIBRANT_SRR2298544_k141_128_flag=1_multi=56.2020_len=4497_5	0	994	S	NA	NA	NA
vOTU_17689	VirSorter2_SRR9670877_k141_21443||0_partial_3	1.17e-188	525	S	NA	NA	DUF4138
vOTU_17689	VirSorter2_SRR9670877_k141_21443||0_partial_4	2.89e-254	699	S	NA	NA	Transposon_TraM
vOTU_17689	VirSorter2_SRR9670877_k141_21443||0_partial_6	4.2e-143	404	U	NA	NA	NA
vOTU_17689	VirSorter2_SRR9670877_k141_21443||0_partial_8	7.35e-271	741	S	NA	NA	NA
vOTU_17689	VirSorter2_SRR9670877_k141_21443||0_partial_9	9.64e-94	273	S	NA	NA	NA
vOTU_17689	VirSorter2_SRR9670877_k141_21443||0_partial_10	2.94e-197	546	K	NA	NA	NA
vOTU_17689	VirSorter2_SRR9670877_k141_21443||0_partial_11	7.93e-174	485	S	NA	NA	DUF5045
vOTU_17689	VirSorter2_SRR9670877_k141_21443||0_partial_12	1.28e-169	474	S	NA	NA	NA
vOTU_18119	VIBRANT_SRR9670907_k141_5386_flag=1_multi=18.0000_len=6038_5	3.31e-43	154	L	NA	NA	NA
vOTU_18119	VIBRANT_SRR9670907_k141_5386_flag=1_multi=18.0000_len=6038_9	8.47e-139	394	M	NA	NA	Peptidase_M15_4,VanY
vOTU_18119	VIBRANT_SRR9670907_k141_5386_flag=1_multi=18.0000_len=6038_10	1.38e-101	295	S	NA	NA	Phage_holin_4_1
vOTU_18119	VIBRANT_SRR9670907_k141_5386_flag=1_multi=18.0000_len=6038_15	2.73e-18	77.4	S	NA	NA	Arc
vOTU_18175	VIBRANT_SRR9670912_k141_18962_flag=1_multi=18.0000_len=3145_1	7.07e-275	761	S	NA	NA	Glug,Mfa_like_1
vOTU_18175	VIBRANT_SRR9670912_k141_18962_flag=1_multi=18.0000_len=3145_2	8.18e-122	347	K	NA	NA	ParBc
vOTU_18175	VIBRANT_SRR9670912_k141_18962_flag=1_multi=18.0000_len=3145_3	0	912	S	NA	NA	DUF3440,PAPS_reduct
vOTU_18175	VIBRANT_SRR9670912_k141_18962_flag=1_multi=18.0000_len=3145_4	5.7e-28	103	S	NA	NA	NA
vOTU_21580	VirSorter2_ERR3404975_k141_427||full_1	1.36e-06	54.7	T	NA	NA	NA
vOTU_21580	VirSorter2_ERR3404975_k141_427||full_2	5.17e-75	255	S	NA	NA	HisKA_7TM
vOTU_21580	VirSorter2_ERR3404975_k141_427||full_3	1.02e-39	134	S	NA	NA	YjcQ
vOTU_24702	VirFinder_ERR3405402_k141_12859_flag=0_multi=20.0930_len=3702_1	1.68e-101	296	S	NA	NA	Methyltransf_30
vOTU_24702	VirFinder_ERR3405402_k141_12859_flag=0_multi=20.0930_len=3702_2	0	1896	D	NA	NA	NA
vOTU_26342	VIBRANT_ERR3405642_k141_3769_flag=1_multi=73.0000_len=48830_1	4.35e-68	240	N	NA	NA	NA
vOTU_26342	VIBRANT_ERR3405642_k141_3769_flag=1_multi=73.0000_len=48830_3	3.35e-197	551	L	NA	NA	Phage_int_SAM_5,Phage_integrase
vOTU_26342	VIBRANT_ERR3405642_k141_3769_flag=1_multi=73.0000_len=48830_4	3.8e-37	127	S	NA	NA	DUF4248
vOTU_26342	VIBRANT_ERR3405642_k141_3769_flag=1_multi=73.0000_len=48830_5	2.58e-55	180	S	NA	NA	NA
vOTU_26342	VIBRANT_ERR3405642_k141_3769_flag=1_multi=73.0000_len=48830_6	1.62e-32	117	S	NA	NA	NA
vOTU_26342	VIBRANT_ERR3405642_k141_3769_flag=1_multi=73.0000_len=48830_7	0	884	L	ko03030,ko04112,map03030,map04112	NA	DnaB,DnaB_C
vOTU_26342	VIBRANT_ERR3405642_k141_3769_flag=1_multi=73.0000_len=48830_8	7.47e-99	289	L	NA	NA	Bac_DNA_binding
vOTU_26342	VIBRANT_ERR3405642_k141_3769_flag=1_multi=73.0000_len=48830_10	2.45e-110	316	V	NA	NA	Amidase_2
vOTU_26342	VIBRANT_ERR3405642_k141_3769_flag=1_multi=73.0000_len=48830_11	5.7e-199	551	L	NA	NA	MethyltransfD12
vOTU_26342	VIBRANT_ERR3405642_k141_3769_flag=1_multi=73.0000_len=48830_12	1.15e-149	421	F	ko00240,ko00670,ko01100,ko01523,map00240,map00670,map01100,map01523	M00053	Thymidylat_synt
vOTU_26342	VIBRANT_ERR3405642_k141_3769_flag=1_multi=73.0000_len=48830_15	1.98e-249	692	L	NA	NA	RVT_1
vOTU_26342	VIBRANT_ERR3405642_k141_3769_flag=1_multi=73.0000_len=48830_18	0	2498	S	NA	NA	NA
vOTU_26342	VIBRANT_ERR3405642_k141_3769_flag=1_multi=73.0000_len=48830_20	0	2417	D	NA	NA	NA
vOTU_26342	VIBRANT_ERR3405642_k141_3769_flag=1_multi=73.0000_len=48830_26	1.19e-87	257	S	NA	NA	NA
vOTU_26342	VIBRANT_ERR3405642_k141_3769_flag=1_multi=73.0000_len=48830_27	1.15e-113	325	V	NA	NA	Amidase_2
vOTU_26342	VIBRANT_ERR3405642_k141_3769_flag=1_multi=73.0000_len=48830_29	8.64e-244	670	OU	NA	NA	NA
vOTU_26342	VIBRANT_ERR3405642_k141_3769_flag=1_multi=73.0000_len=48830_30	3.91e-98	285	NA	NA	NA	DUF1323,HTH_23,Terminase_5
vOTU_26342	VIBRANT_ERR3405642_k141_3769_flag=1_multi=73.0000_len=48830_31	0	1041	S	NA	NA	NA
vOTU_26342	VIBRANT_ERR3405642_k141_3769_flag=1_multi=73.0000_len=48830_32	1.34e-97	283	S	NA	NA	DUF1320
vOTU_26342	VIBRANT_ERR3405642_k141_3769_flag=1_multi=73.0000_len=48830_33	0	870	S	NA	NA	DUF935
vOTU_26342	VIBRANT_ERR3405642_k141_3769_flag=1_multi=73.0000_len=48830_34	0	988	S	NA	NA	Gln_amidase,Phage_Mu_F
vOTU_26342	VIBRANT_ERR3405642_k141_3769_flag=1_multi=73.0000_len=48830_36	9.06e-141	398	S	NA	NA	Phage_tail_S
vOTU_26342	VIBRANT_ERR3405642_k141_3769_flag=1_multi=73.0000_len=48830_38	1.08e-55	174	S	NA	NA	NA
vOTU_26342	VIBRANT_ERR3405642_k141_3769_flag=1_multi=73.0000_len=48830_40	2.37e-139	395	S	NA	NA	DUF3164
vOTU_26342	VIBRANT_ERR3405642_k141_3769_flag=1_multi=73.0000_len=48830_41	7.89e-93	272	S	NA	NA	NA
vOTU_26342	VIBRANT_ERR3405642_k141_3769_flag=1_multi=73.0000_len=48830_46	1.17e-57	177	L	NA	NA	NA
vOTU_26342	VIBRANT_ERR3405642_k141_3769_flag=1_multi=73.0000_len=48830_47	4.18e-167	466	O	NA	NA	AAA
vOTU_26342	VIBRANT_ERR3405642_k141_3769_flag=1_multi=73.0000_len=48830_49	1.72e-207	573	S	NA	NA	AAA_22
vOTU_26342	VIBRANT_ERR3405642_k141_3769_flag=1_multi=73.0000_len=48830_50	0	1294	L	NA	NA	rve
vOTU_28698	VIBRANT_ERR3405884_k141_4680_flag=0_multi=190.8345_len=5880_1	4.78e-17	79.3	L	NA	NA	DDE_5,DDE_Tnp_1
vOTU_28698	VIBRANT_ERR3405884_k141_4680_flag=0_multi=190.8345_len=5880_4	0	1593	H	NA	NA	VirE_N
vOTU_28698	VIBRANT_ERR3405884_k141_4680_flag=0_multi=190.8345_len=5880_6	1.82e-167	476	K	NA	NA	NA
vOTU_28725	VIBRANT_ERR3405885_k141_14708_flag=0_multi=24.0191_len=59185_1	2.89e-42	140	K	NA	NA	Acetyltransf_10
vOTU_28725	VIBRANT_ERR3405885_k141_14708_flag=0_multi=24.0191_len=59185_3	2.81e-158	447	K	NA	NA	GerE,PAS_3
vOTU_28725	VIBRANT_ERR3405885_k141_14708_flag=0_multi=24.0191_len=59185_5	4.56e-131	374	S	NA	NA	RteC
vOTU_28725	VIBRANT_ERR3405885_k141_14708_flag=0_multi=24.0191_len=59185_7	1.03e-69	210	S	NA	NA	HTH_17
vOTU_28725	VIBRANT_ERR3405885_k141_14708_flag=0_multi=24.0191_len=59185_9	2.96e-54	171	S	NA	NA	DUF3408
vOTU_28725	VIBRANT_ERR3405885_k141_14708_flag=0_multi=24.0191_len=59185_10	1.76e-65	199	K	NA	NA	HTH_17
vOTU_28725	VIBRANT_ERR3405885_k141_14708_flag=0_multi=24.0191_len=59185_11	1.32e-36	125	S	NA	NA	DUF3876
vOTU_28725	VIBRANT_ERR3405885_k141_14708_flag=0_multi=24.0191_len=59185_12	8.95e-55	172	S	NA	NA	HTH_17
vOTU_28725	VIBRANT_ERR3405885_k141_14708_flag=0_multi=24.0191_len=59185_14	3.48e-286	783	L	NA	NA	NA
vOTU_28725	VIBRANT_ERR3405885_k141_14708_flag=0_multi=24.0191_len=59185_15	0	878	L	NA	NA	NA
vOTU_28725	VIBRANT_ERR3405885_k141_14708_flag=0_multi=24.0191_len=59185_18	5.34e-17	79.3	K	NA	NA	NA
vOTU_28725	VIBRANT_ERR3405885_k141_14708_flag=0_multi=24.0191_len=59185_22	1.87e-91	267	T	NA	NA	GerE
vOTU_28725	VIBRANT_ERR3405885_k141_14708_flag=0_multi=24.0191_len=59185_23	3.18e-49	157	S	NA	NA	DUF3853
vOTU_28725	VIBRANT_ERR3405885_k141_14708_flag=0_multi=24.0191_len=59185_25	0	1264	D	NA	NA	AAA_23,AAA_29
vOTU_28725	VIBRANT_ERR3405885_k141_14708_flag=0_multi=24.0191_len=59185_28	2.82e-182	506	S	NA	NA	Lactamase_B,Lactamase_B_2
vOTU_28725	VIBRANT_ERR3405885_k141_14708_flag=0_multi=24.0191_len=59185_31	3.8e-55	172	L	NA	NA	Bac_DNA_binding
vOTU_28725	VIBRANT_ERR3405885_k141_14708_flag=0_multi=24.0191_len=59185_32	3.39e-190	529	K	NA	NA	NA
vOTU_28725	VIBRANT_ERR3405885_k141_14708_flag=0_multi=24.0191_len=59185_34	2.44e-141	399	F	NA	NA	Bac_DnaA_C,DUF4406
vOTU_28725	VIBRANT_ERR3405885_k141_14708_flag=0_multi=24.0191_len=59185_37	5.65e-95	277	L	ko03030,ko03430,ko03440,map03030,map03430,map03440	NA	SSB
vOTU_28725	VIBRANT_ERR3405885_k141_14708_flag=0_multi=24.0191_len=59185_46	2.83e-93	272	S	NA	NA	VRR_NUC
vOTU_28725	VIBRANT_ERR3405885_k141_14708_flag=0_multi=24.0191_len=59185_47	0	946	L	NA	NA	NA
vOTU_28725	VIBRANT_ERR3405885_k141_14708_flag=0_multi=24.0191_len=59185_48	2.12e-129	367	L	NA	NA	HTH_Tnp_1_2
vOTU_28725	VIBRANT_ERR3405885_k141_14708_flag=0_multi=24.0191_len=59185_49	0	971	S	NA	NA	Terminase_6
vOTU_28725	VIBRANT_ERR3405885_k141_14708_flag=0_multi=24.0191_len=59185_50	0	977	S	NA	NA	Phage_prot_Gp6
vOTU_28725	VIBRANT_ERR3405885_k141_14708_flag=0_multi=24.0191_len=59185_51	0	1499	K	NA	NA	NA
vOTU_28725	VIBRANT_ERR3405885_k141_14708_flag=0_multi=24.0191_len=59185_59	6.47e-265	725	S	NA	NA	Phage_cap_E
vOTU_28725	VIBRANT_ERR3405885_k141_14708_flag=0_multi=24.0191_len=59185_62	2.62e-103	299	NA	ko00627,ko01120,map00627,map01120	NA	NA
vOTU_28725	VIBRANT_ERR3405885_k141_14708_flag=0_multi=24.0191_len=59185_66	0	2332	D	NA	NA	NA
vOTU_28725	VIBRANT_ERR3405885_k141_14708_flag=0_multi=24.0191_len=59185_68	2.07e-303	826	NA	NA	NA	Laminin_G_3,Sipho_tail
vOTU_28725	VIBRANT_ERR3405885_k141_14708_flag=0_multi=24.0191_len=59185_69	0	2637	S	NA	NA	Prophage_tail
vOTU_28725	VIBRANT_ERR3405885_k141_14708_flag=0_multi=24.0191_len=59185_73	2.56e-248	681	L	NA	NA	RVT_1
vOTU_28725	VIBRANT_ERR3405885_k141_14708_flag=0_multi=24.0191_len=59185_75	1.1e-101	295	S	NA	NA	Phage_holin_4_1
vOTU_28725	VIBRANT_ERR3405885_k141_14708_flag=0_multi=24.0191_len=59185_76	6.81e-138	389	S	NA	NA	Glyco_hydro_108,PG_binding_3
vOTU_28728	VirSorter2_ERR3405885_k141_13748||full_1	0	897	L	NA	NA	DUF4368,Recombinase,Resolvase,Zn_ribbon_recom
vOTU_28728	VirSorter2_ERR3405885_k141_13748||full_3	0	896	S	NA	NA	VirE
vOTU_28728	VirSorter2_ERR3405885_k141_13748||full_4	1.58e-150	423	L	NA	NA	NA
vOTU_28728	VirSorter2_ERR3405885_k141_13748||full_5	1.31e-198	561	D	NA	NA	MobA_MobL
vOTU_30447	VIBRANT_ERR3405989_k141_9122_flag=0_multi=59.5601_len=4256_1	1.3e-120	344	S	NA	NA	NA
vOTU_30447	VIBRANT_ERR3405989_k141_9122_flag=0_multi=59.5601_len=4256_2	0	1077	S	NA	NA	NA
vOTU_30447	VIBRANT_ERR3405989_k141_9122_flag=0_multi=59.5601_len=4256_3	7.99e-70	209	S	NA	NA	NA
vOTU_30447	VIBRANT_ERR3405989_k141_9122_flag=0_multi=59.5601_len=4256_4	2.75e-267	732	S	NA	NA	NA
vOTU_30447	VIBRANT_ERR3405989_k141_9122_flag=0_multi=59.5601_len=4256_5	9.48e-104	301	S	NA	NA	NA
vOTU_31991	VirSorter2_ERR3406053_k141_6792||full_1	1.47e-209	590	D	NA	NA	Relaxase
vOTU_31991	VirSorter2_ERR3406053_k141_6792||full_3	1.18e-173	484	L	NA	NA	Phage_rep_org_N
vOTU_31991	VirSorter2_ERR3406053_k141_6792||full_4	1.65e-205	568	L	NA	NA	IstB_IS21
vOTU_31991	VirSorter2_ERR3406053_k141_6792||full_5	1.2e-35	121	S	NA	NA	TnpW
vOTU_31991	VirSorter2_ERR3406053_k141_6792||full_6	2.68e-304	833	L	NA	NA	DUF4368,Recombinase,Resolvase,Zn_ribbon_recom
vOTU_32691	VirSorter2_ERR3406092_k141_2314||full_2	1.76e-174	486	L	NA	NA	Phage_rep_org_N
vOTU_32691	VirSorter2_ERR3406092_k141_2314||full_3	3.21e-207	572	L	NA	NA	IstB_IS21
vOTU_32691	VirSorter2_ERR3406092_k141_2314||full_4	8.17e-38	126	S	NA	NA	TnpW
vOTU_32691	VirSorter2_ERR3406092_k141_2314||full_5	0	897	L	NA	NA	DUF4368,Recombinase,Resolvase,Zn_ribbon_recom
vOTU_33239	VIBRANT_ERR3406134_k141_2182_flag=1_multi=6.0000_len=5076_1	0	879	S	NA	NA	ArdA,DUF3846,DUF4316
vOTU_33239	VIBRANT_ERR3406134_k141_2182_flag=1_multi=6.0000_len=5076_3	1.69e-69	210	K	NA	NA	HTH_3
vOTU_33239	VIBRANT_ERR3406134_k141_2182_flag=1_multi=6.0000_len=5076_4	9.67e-138	389	S	NA	NA	DUF1273
vOTU_33239	VIBRANT_ERR3406134_k141_2182_flag=1_multi=6.0000_len=5076_5	7e-146	410	S	NA	NA	NA
vOTU_33239	VIBRANT_ERR3406134_k141_2182_flag=1_multi=6.0000_len=5076_6	0	887	L	NA	NA	DEAD,DEAD_2,Helicase_C_2
vOTU_33846	VIBRANT_ERR3406197_k141_25805_flag=1_multi=6.0000_len=4815_1	0	886	L	NA	NA	DUF4368,Recombinase,Resolvase,Zn_ribbon_recom
vOTU_33846	VIBRANT_ERR3406197_k141_25805_flag=1_multi=6.0000_len=4815_3	0	934	L	NA	NA	VirE
vOTU_33846	VIBRANT_ERR3406197_k141_25805_flag=1_multi=6.0000_len=4815_4	4.28e-175	496	D	NA	NA	MobA_MobL
vOTU_34092	VIBRANT_ERR3406212_k141_4523_flag=0_multi=22.0000_len=3364_1	1.24e-118	339	S	NA	NA	NA
vOTU_34092	VIBRANT_ERR3406212_k141_4523_flag=0_multi=22.0000_len=3364_2	0	1073	S	NA	NA	NA
vOTU_34092	VIBRANT_ERR3406212_k141_4523_flag=0_multi=22.0000_len=3364_3	7.99e-70	209	S	NA	NA	NA
vOTU_34092	VIBRANT_ERR3406212_k141_4523_flag=0_multi=22.0000_len=3364_4	3.14e-146	419	S	NA	NA	NA
vOTU_34897	VIBRANT_ERR3406250_k141_9638_flag=0_multi=28.8253_len=3484_1	1.36e-17	80.9	L	NA	NA	DUF4368,Recombinase,Resolvase,Zn_ribbon_recom
vOTU_34897	VIBRANT_ERR3406250_k141_9638_flag=0_multi=28.8253_len=3484_3	0	906	S	NA	NA	VirE
vOTU_34897	VIBRANT_ERR3406250_k141_9638_flag=0_multi=28.8253_len=3484_4	2.61e-151	425	L	NA	NA	NA
vOTU_34897	VIBRANT_ERR3406250_k141_9638_flag=0_multi=28.8253_len=3484_5	2.04e-187	533	D	NA	NA	MobA_MobL
vOTU_35212	VIBRANT_ERR3406268_k141_459_flag=1_multi=19.0000_len=5317_1	3.06e-119	341	S	NA	NA	NA
vOTU_35212	VIBRANT_ERR3406268_k141_459_flag=1_multi=19.0000_len=5317_2	4.69e-100	300	S	NA	NA	NA
vOTU_35212	VIBRANT_ERR3406268_k141_459_flag=1_multi=19.0000_len=5317_3	6.24e-73	221	S	NA	NA	NA
vOTU_35212	VIBRANT_ERR3406268_k141_459_flag=1_multi=19.0000_len=5317_4	0	1073	S	NA	NA	NA
vOTU_35212	VIBRANT_ERR3406268_k141_459_flag=1_multi=19.0000_len=5317_5	7.99e-70	209	S	NA	NA	NA
vOTU_35212	VIBRANT_ERR3406268_k141_459_flag=1_multi=19.0000_len=5317_6	4.39e-251	691	N	NA	NA	Phage_portal
vOTU_35212	VIBRANT_ERR3406268_k141_459_flag=1_multi=19.0000_len=5317_7	3.44e-79	237	S	NA	NA	NA
vOTU_36500	VIBRANT_ERR525743_k119_16149_flag=0_multi=11.9847_len=3443_1	1.07e-119	342	S	NA	NA	NA
vOTU_36500	VIBRANT_ERR525743_k119_16149_flag=0_multi=11.9847_len=3443_2	1.79e-97	293	S	NA	NA	NA
vOTU_36500	VIBRANT_ERR525743_k119_16149_flag=0_multi=11.9847_len=3443_3	0	1078	S	NA	NA	NA
vOTU_36500	VIBRANT_ERR525743_k119_16149_flag=0_multi=11.9847_len=3443_4	3.26e-69	208	S	NA	NA	NA
vOTU_36525	VIBRANT_ERR525744_k119_26464_flag=1_multi=7.0000_len=3063_1	8.63e-161	452	L	NA	NA	IstB_IS21
vOTU_36525	VIBRANT_ERR525744_k119_26464_flag=1_multi=7.0000_len=3063_2	2.49e-174	486	L	NA	NA	Phage_rep_org_N
vOTU_36525	VIBRANT_ERR525744_k119_26464_flag=1_multi=7.0000_len=3063_4	1.76e-302	829	U	NA	NA	Relaxase
vOTU_36740	VirSorter2_ERR525755_k119_19363||full_1	0	1829	L	ko00230,ko00240,ko01100,ko03030,ko03410,ko03420,ko03440,map00230,map00240,map01100,map03030,map03410,map03420,map03440	NA	5_3_exonuc,5_3_exonuc_N,DNA_pol_A,DNA_pol_A_exo1
vOTU_36740	VirSorter2_ERR525755_k119_19363||full_3	8.51e-16	71.6	S	NA	NA	DUF3836
vOTU_37676	VIBRANT_ERR525849_k119_3379_flag=1_multi=8.0000_len=5696_5	1.18e-79	236	S	NA	NA	NA
vOTU_37676	VIBRANT_ERR525849_k119_3379_flag=1_multi=8.0000_len=5696_9	2.62e-207	574	S	NA	NA	NA
vOTU_37676	VIBRANT_ERR525849_k119_3379_flag=1_multi=8.0000_len=5696_10	7e-209	577	S	NA	NA	NA
vOTU_37676	VIBRANT_ERR525849_k119_3379_flag=1_multi=8.0000_len=5696_12	5.77e-12	62.4	K	NA	NA	HTH_3
vOTU_37857	VirSorter2_ERR525865_k119_22821||full_1	3.12e-193	563	L	NA	NA	AAA_25,DnaB_C,Toprim_2,Toprim_4
vOTU_37857	VirSorter2_ERR525865_k119_22821||full_2	7.61e-14	78.6	S	NA	NA	DUF4373
vOTU_38453	VIBRANT_ERR525908_k119_14462_flag=1_multi=6.0430_len=3721_3	1.42e-282	795	S	NA	NA	NA
vOTU_38453	VIBRANT_ERR525908_k119_14462_flag=1_multi=6.0430_len=3721_4	2.18e-151	429	S	NA	NA	NA
vOTU_38453	VIBRANT_ERR525908_k119_14462_flag=1_multi=6.0430_len=3721_5	1.46e-83	269	S	NA	NA	Prophage_tail
vOTU_38458	VIBRANT_ERR525908_k119_2396_flag=1_multi=7.9488_len=4888_1	1.97e-235	652	S	NA	NA	NA
vOTU_38458	VIBRANT_ERR525908_k119_2396_flag=1_multi=7.9488_len=4888_2	2.6e-122	349	S	NA	NA	NA
vOTU_38458	VIBRANT_ERR525908_k119_2396_flag=1_multi=7.9488_len=4888_3	3.09e-251	691	N	NA	NA	Phage_portal
vOTU_38458	VIBRANT_ERR525908_k119_2396_flag=1_multi=7.9488_len=4888_4	7.99e-70	209	S	NA	NA	NA
vOTU_38458	VIBRANT_ERR525908_k119_2396_flag=1_multi=7.9488_len=4888_5	0	1078	S	NA	NA	NA
vOTU_38458	VIBRANT_ERR525908_k119_2396_flag=1_multi=7.9488_len=4888_6	3.76e-50	162	S	NA	NA	NA
vOTU_38994	VIBRANT_ERR525936_k119_13133_flag=1_multi=5.9428_len=3544_1	3.57e-118	338	S	NA	NA	NA
vOTU_38994	VIBRANT_ERR525936_k119_13133_flag=1_multi=5.9428_len=3544_2	1.53e-73	223	S	NA	NA	NA
vOTU_38994	VIBRANT_ERR525936_k119_13133_flag=1_multi=5.9428_len=3544_3	0	1073	S	NA	NA	NA
vOTU_38994	VIBRANT_ERR525936_k119_13133_flag=1_multi=5.9428_len=3544_4	6.59e-69	207	S	NA	NA	NA
vOTU_38994	VIBRANT_ERR525936_k119_13133_flag=1_multi=5.9428_len=3544_5	1.42e-99	297	S	NA	NA	NA
vOTU_39008	VirSorter2_ERR525936_k119_12344||full_1	2.56e-33	115	S	NA	NA	NA
vOTU_39008	VirSorter2_ERR525936_k119_12344||full_2	9.48e-268	737	L	NA	NA	Integrase_DNA,Phage_int_SAM_3,Phage_int_SAM_5,Phage_integrase,Rep_3
vOTU_39008	VirSorter2_ERR525936_k119_12344||full_3	1.16e-17	77.4	S	NA	NA	NA
vOTU_39008	VirSorter2_ERR525936_k119_12344||full_4	7.99e-28	102	S	NA	NA	NA
vOTU_39008	VirSorter2_ERR525936_k119_12344||full_5	6.07e-25	94.7	S	NA	NA	NA
vOTU_39008	VirSorter2_ERR525936_k119_12344||full_6	1.73e-32	114	S	NA	NA	NA
vOTU_39008	VirSorter2_ERR525936_k119_12344||full_7	5.44e-109	316	L	NA	NA	PemK_toxin
vOTU_39008	VirSorter2_ERR525936_k119_12344||full_9	4.85e-56	182	NA	NA	NA	DUF1492
vOTU_39225	VirSorter2_ERR525950_k119_16493||full_1	2.81e-84	260	L	NA	NA	Integrase_DNA,Phage_int_SAM_3,Phage_int_SAM_5,Phage_integrase,Rep_3
vOTU_39225	VirSorter2_ERR525950_k119_16493||full_2	1.16e-17	77.4	S	NA	NA	NA
vOTU_39225	VirSorter2_ERR525950_k119_16493||full_3	7.99e-28	102	S	NA	NA	NA
vOTU_39225	VirSorter2_ERR525950_k119_16493||full_4	6.07e-25	94.7	S	NA	NA	NA
vOTU_39225	VirSorter2_ERR525950_k119_16493||full_5	1.73e-32	114	S	NA	NA	NA
vOTU_39225	VirSorter2_ERR525950_k119_16493||full_6	5.44e-109	316	L	NA	NA	PemK_toxin
vOTU_39225	VirSorter2_ERR525950_k119_16493||full_8	4.85e-56	182	NA	NA	NA	DUF1492
vOTU_39225	VirSorter2_ERR525950_k119_16493||full_9	9.65e-52	167	K	NA	NA	HTH_19
vOTU_39225	VirSorter2_ERR525950_k119_16493||full_10	3.19e-80	242	E	NA	NA	Peptidase_M78
vOTU_39604	VIBRANT_ERR525989_k119_917_flag=0_multi=23.4315_len=3317_1	4.06e-13	65.5	S	NA	NA	MobC
vOTU_39604	VIBRANT_ERR525989_k119_917_flag=0_multi=23.4315_len=3317_2	0	1167	L	NA	NA	DUF3987,PriCT_2,VirE_N
vOTU_39604	VIBRANT_ERR525989_k119_917_flag=0_multi=23.4315_len=3317_3	1.31e-150	422	L	NA	NA	VirE_N
vOTU_39604	VIBRANT_ERR525989_k119_917_flag=0_multi=23.4315_len=3317_4	1.83e-79	236	L	NA	NA	HTH_17
vOTU_39604	VIBRANT_ERR525989_k119_917_flag=0_multi=23.4315_len=3317_5	3.2e-15	73.9	L	NA	NA	NA
vOTU_39756	VirSorter2_ERR525996_k119_15911||full_1	4.97e-120	357	D	NA	NA	MobA_MobL
vOTU_39756	VirSorter2_ERR525996_k119_15911||full_2	6.93e-152	427	L	ko03030,map03030	NA	NA
vOTU_39756	VirSorter2_ERR525996_k119_15911||full_3	0	902	S	NA	NA	VirE
vOTU_39756	VirSorter2_ERR525996_k119_15911||full_5	1.88e-286	788	L	NA	NA	DUF4368,Recombinase,Resolvase,Zn_ribbon_recom
vOTU_40124	VIBRANT_ERR526028_k119_6323_flag=0_multi=51.9343_len=4642_1	3.46e-42	138	L	NA	NA	NA
vOTU_40124	VIBRANT_ERR526028_k119_6323_flag=0_multi=51.9343_len=4642_2	7.85e-36	122	K	NA	NA	HTH_3
vOTU_40124	VIBRANT_ERR526028_k119_6323_flag=0_multi=51.9343_len=4642_4	1.44e-200	557	S	NA	NA	TpcC
vOTU_40124	VIBRANT_ERR526028_k119_6323_flag=0_multi=51.9343_len=4642_5	4.56e-242	665	M	NA	NA	Lysozyme_like,NLPC_P60
vOTU_40124	VIBRANT_ERR526028_k119_6323_flag=0_multi=51.9343_len=4642_6	0	877	M	NA	NA	NA
vOTU_40530	VIBRANT_ERR526056_k119_35406_flag=0_multi=11.0000_len=11710_1	0	1016	L	NA	NA	DDE_Tnp_1,DDE_Tnp_1_6,DUF772
vOTU_40530	VIBRANT_ERR526056_k119_35406_flag=0_multi=11.0000_len=11710_3	2e-11	74.7	S	NA	NA	Phage_prot_Gp6
vOTU_40530	VIBRANT_ERR526056_k119_35406_flag=0_multi=11.0000_len=11710_4	0	1125	S	NA	NA	Terminase_6
vOTU_40530	VIBRANT_ERR526056_k119_35406_flag=0_multi=11.0000_len=11710_10	8.22e-06	51.6	NA	ko00627,ko01120,map00627,map01120	NA	NA
vOTU_40530	VIBRANT_ERR526056_k119_35406_flag=0_multi=11.0000_len=11710_15	2.53e-13	68.6	S	NA	NA	NA
vOTU_41024	VIBRANT_SRR10527835_k141_3196_flag=0_multi=65.0594_len=3206_1	3.19e-88	261	S	NA	NA	NA
vOTU_41024	VIBRANT_SRR10527835_k141_3196_flag=0_multi=65.0594_len=3206_2	1.2e-71	218	S	NA	NA	NA
vOTU_41024	VIBRANT_SRR10527835_k141_3196_flag=0_multi=65.0594_len=3206_3	1.34e-99	298	S	NA	NA	NA
vOTU_41024	VIBRANT_SRR10527835_k141_3196_flag=0_multi=65.0594_len=3206_4	0	1073	S	NA	NA	NA
vOTU_41113	VIBRANT_SRR1779116_k141_2057_flag=1_multi=111.0000_len=30471_1	8.48e-52	168	S	NA	NA	NA
vOTU_41113	VIBRANT_SRR1779116_k141_2057_flag=1_multi=111.0000_len=30471_3	6.74e-41	134	S	NA	NA	NA
vOTU_41113	VIBRANT_SRR1779116_k141_2057_flag=1_multi=111.0000_len=30471_4	1.05e-22	108	S	NA	NA	NA
vOTU_41113	VIBRANT_SRR1779116_k141_2057_flag=1_multi=111.0000_len=30471_8	2.71e-233	642	S	NA	NA	NA
vOTU_41113	VIBRANT_SRR1779116_k141_2057_flag=1_multi=111.0000_len=30471_9	0	875	S	NA	NA	NA
vOTU_41113	VIBRANT_SRR1779116_k141_2057_flag=1_multi=111.0000_len=30471_17	2.55e-181	506	S	NA	NA	NA
vOTU_41113	VIBRANT_SRR1779116_k141_2057_flag=1_multi=111.0000_len=30471_18	4.44e-23	91.7	S	NA	NA	Phage_holin_5_2
vOTU_41113	VIBRANT_SRR1779116_k141_2057_flag=1_multi=111.0000_len=30471_21	5.18e-79	247	M	NA	NA	Collagen,DUF2479,PTR
vOTU_41113	VIBRANT_SRR1779116_k141_2057_flag=1_multi=111.0000_len=30471_24	4.9e-283	773	S	NA	NA	NA
vOTU_41113	VIBRANT_SRR1779116_k141_2057_flag=1_multi=111.0000_len=30471_32	5.77e-12	62.4	K	NA	NA	HTH_3
vOTU_41113	VIBRANT_SRR1779116_k141_2057_flag=1_multi=111.0000_len=30471_34	2.73e-206	571	S	NA	NA	NA
vOTU_41113	VIBRANT_SRR1779116_k141_2057_flag=1_multi=111.0000_len=30471_35	8.77e-206	570	S	NA	NA	NA
vOTU_41113	VIBRANT_SRR1779116_k141_2057_flag=1_multi=111.0000_len=30471_37	1.77e-43	152	S	NA	NA	DUF1642
vOTU_41113	VIBRANT_SRR1779116_k141_2057_flag=1_multi=111.0000_len=30471_39	3.19e-226	629	H	ko00270,ko01100,ko05206,map00270,map01100,map05206	M00035	DNA_methylase
vOTU_41113	VIBRANT_SRR1779116_k141_2057_flag=1_multi=111.0000_len=30471_42	2.57e-166	466	S	NA	NA	NA
vOTU_41113	VIBRANT_SRR1779116_k141_2057_flag=1_multi=111.0000_len=30471_44	9.08e-204	565	S	NA	NA	NA
vOTU_41113	VIBRANT_SRR1779116_k141_2057_flag=1_multi=111.0000_len=30471_46	8.61e-06	49.3	S	NA	NA	DUF5388
vOTU_41850	VIBRANT_SRR1802723_k141_13772_flag=0_multi=14996.5331_len=4714_1	1.91e-28	111	S	NA	NA	Phage_F
vOTU_41850	VIBRANT_SRR1802723_k141_13772_flag=0_multi=14996.5331_len=4714_2	1.35e-19	79	S	NA	NA	Microvir_J
vOTU_41850	VIBRANT_SRR1802723_k141_13772_flag=0_multi=14996.5331_len=4714_3	4.9e-103	298	S	NA	NA	gpD
vOTU_41850	VIBRANT_SRR1802723_k141_13772_flag=0_multi=14996.5331_len=4714_4	3.46e-56	174	S	NA	NA	Phage_C
vOTU_41850	VIBRANT_SRR1802723_k141_13772_flag=0_multi=14996.5331_len=4714_5	0	1035	S	NA	NA	Phage_GPA
vOTU_41850	VIBRANT_SRR1802723_k141_13772_flag=0_multi=14996.5331_len=4714_6	6.62e-188	527	S	NA	NA	Microvir_H
vOTU_41850	VIBRANT_SRR1802723_k141_13772_flag=0_multi=14996.5331_len=4714_7	2.15e-124	354	S	NA	NA	Phage_G
vOTU_41850	VIBRANT_SRR1802723_k141_13772_flag=0_multi=14996.5331_len=4714_8	8.43e-103	307	S	NA	NA	Phage_F
vOTU_43585	VirFinder_SRR3726377_k141_233_flag=1_multi=17.7925_len=4063_1	4.29e-38	140	M	NA	NA	NA
vOTU_43585	VirFinder_SRR3726377_k141_233_flag=1_multi=17.7925_len=4063_2	0	1553	S	NA	NA	AAA_10
vOTU_43585	VirFinder_SRR3726377_k141_233_flag=1_multi=17.7925_len=4063_3	1.86e-91	267	S	NA	NA	TcpE
vOTU_43585	VirFinder_SRR3726377_k141_233_flag=1_multi=17.7925_len=4063_4	1.04e-118	339	S	NA	NA	ArdA
vOTU_43585	VirFinder_SRR3726377_k141_233_flag=1_multi=17.7925_len=4063_5	9.74e-89	261	S	NA	NA	ArdA
vOTU_43957	VirSorter2_SRR4305052_k119_17630||full_1	6.24e-150	429	D	NA	NA	MobA_MobL
vOTU_43957	VirSorter2_SRR4305052_k119_17630||full_2	1.09e-50	161	S	NA	NA	YafQ_toxin
vOTU_43957	VirSorter2_SRR4305052_k119_17630||full_3	5.54e-58	179	L	NA	NA	RelB
vOTU_43957	VirSorter2_SRR4305052_k119_17630||full_5	7.04e-90	264	S	NA	NA	Cys_rich_VLP
vOTU_43957	VirSorter2_SRR4305052_k119_17630||full_6	2.22e-131	378	L	NA	NA	Phage_rep_org_N
vOTU_43957	VirSorter2_SRR4305052_k119_17630||full_7	1.39e-95	284	L	NA	NA	IstB_IS21
vOTU_44003	VIBRANT_SRR4305055_k119_44181_flag=1_multi=1350.0000_len=18888_2	1.55e-28	125	M	NA	NA	CHAP,Lysozyme_like
vOTU_44003	VIBRANT_SRR4305055_k119_44181_flag=1_multi=1350.0000_len=18888_7	4.45e-38	143	M	NA	NA	Amidase_2
vOTU_44003	VIBRANT_SRR4305055_k119_44181_flag=1_multi=1350.0000_len=18888_9	1.27e-76	245	S	NA	NA	NA
vOTU_44003	VIBRANT_SRR4305055_k119_44181_flag=1_multi=1350.0000_len=18888_15	1.32e-45	164	S	NA	NA	NA
vOTU_44003	VIBRANT_SRR4305055_k119_44181_flag=1_multi=1350.0000_len=18888_17	5.66e-78	258	S	NA	NA	NA
vOTU_44003	VIBRANT_SRR4305055_k119_44181_flag=1_multi=1350.0000_len=18888_20	3.9e-196	568	S	NA	NA	NA
vOTU_44160	VIBRANT_SRR4305071_k119_518_flag=0_multi=92.4358_len=3279_1	7.94e-146	417	S	NA	NA	NA
vOTU_44160	VIBRANT_SRR4305071_k119_518_flag=0_multi=92.4358_len=3279_2	1.33e-68	206	S	NA	NA	NA
vOTU_44160	VIBRANT_SRR4305071_k119_518_flag=0_multi=92.4358_len=3279_3	0	1060	S	NA	NA	NA
vOTU_44160	VIBRANT_SRR4305071_k119_518_flag=0_multi=92.4358_len=3279_4	1.02e-117	337	S	NA	NA	NA
vOTU_44551	VIBRANT_SRR4305106_k119_37982_flag=0_multi=17.0920_len=6153_1	1.13e-16	74.7	S	NA	NA	NA
vOTU_44551	VIBRANT_SRR4305106_k119_37982_flag=0_multi=17.0920_len=6153_4	5.67e-259	712	S	NA	NA	NA
vOTU_44551	VIBRANT_SRR4305106_k119_37982_flag=0_multi=17.0920_len=6153_5	6.12e-121	345	S	NA	NA	NA
vOTU_44551	VIBRANT_SRR4305106_k119_37982_flag=0_multi=17.0920_len=6153_6	4.76e-268	734	S	NA	NA	NA
vOTU_44551	VIBRANT_SRR4305106_k119_37982_flag=0_multi=17.0920_len=6153_7	7.99e-70	209	S	NA	NA	NA
vOTU_44551	VIBRANT_SRR4305106_k119_37982_flag=0_multi=17.0920_len=6153_8	0	1074	S	NA	NA	NA
vOTU_44551	VIBRANT_SRR4305106_k119_37982_flag=0_multi=17.0920_len=6153_9	2.07e-117	336	S	NA	NA	NA
vOTU_44632	VIBRANT_SRR4305120_k119_8240_flag=3_multi=46.0014_len=87187_1	4e-15	90.1	S	NA	NA	NA
vOTU_44632	VIBRANT_SRR4305120_k119_8240_flag=3_multi=46.0014_len=87187_2	1.26e-10	74.3	S	NA	NA	Mfa_like_1
vOTU_44632	VIBRANT_SRR4305120_k119_8240_flag=3_multi=46.0014_len=87187_7	2.96e-32	129	M	NA	NA	Collar,DUF859
vOTU_44632	VIBRANT_SRR4305120_k119_8240_flag=3_multi=46.0014_len=87187_11	0.000355	46.6	S	NA	NA	NA
vOTU_44632	VIBRANT_SRR4305120_k119_8240_flag=3_multi=46.0014_len=87187_13	8.96e-22	109	S	NA	NA	NA
vOTU_44632	VIBRANT_SRR4305120_k119_8240_flag=3_multi=46.0014_len=87187_15	4.37e-07	53.5	S	NA	NA	LysM
vOTU_44632	VIBRANT_SRR4305120_k119_8240_flag=3_multi=46.0014_len=87187_18	7.32e-19	90.1	S	NA	NA	NA
vOTU_44632	VIBRANT_SRR4305120_k119_8240_flag=3_multi=46.0014_len=87187_19	0.000683	44.7	S	NA	NA	GPW_gp25
vOTU_44632	VIBRANT_SRR4305120_k119_8240_flag=3_multi=46.0014_len=87187_20	4.06e-15	87.8	S	NA	NA	Baseplate_J
vOTU_44632	VIBRANT_SRR4305120_k119_8240_flag=3_multi=46.0014_len=87187_22	6.24e-39	137	NA	NA	NA	Phage_holin_4_1
vOTU_44632	VIBRANT_SRR4305120_k119_8240_flag=3_multi=46.0014_len=87187_23	9.4e-26	115	M	NA	NA	Collar,DUF859
vOTU_44632	VIBRANT_SRR4305120_k119_8240_flag=3_multi=46.0014_len=87187_25	9.64e-14	81.6	S	NA	NA	NA
vOTU_44632	VIBRANT_SRR4305120_k119_8240_flag=3_multi=46.0014_len=87187_27	2.01e-13	78.2	S	NA	NA	NA
vOTU_44632	VIBRANT_SRR4305120_k119_8240_flag=3_multi=46.0014_len=87187_28	0.000625	44.7	L	NA	NA	HNH_3,NUMOD4
vOTU_44632	VIBRANT_SRR4305120_k119_8240_flag=3_multi=46.0014_len=87187_32	3.29e-18	86.3	P	NA	NA	FA_desaturase_2,Ferritin,LysM,Mn_catalase,Rubrerythrin
vOTU_44632	VIBRANT_SRR4305120_k119_8240_flag=3_multi=46.0014_len=87187_33	7.56e-17	94	S	NA	NA	NA
vOTU_44632	VIBRANT_SRR4305120_k119_8240_flag=3_multi=46.0014_len=87187_37	2.01e-08	58.5	F	ko00240,ko00983,ko01100,map00240,map00983,map01100	M00053	dUTPase
vOTU_44632	VIBRANT_SRR4305120_k119_8240_flag=3_multi=46.0014_len=87187_41	7.11e-09	63.5	F	ko00240,ko00670,ko01100,ko01523,map00240,map00670,map01100,map01523	M00053	Thymidylat_synt
vOTU_44632	VIBRANT_SRR4305120_k119_8240_flag=3_multi=46.0014_len=87187_42	4.18e-57	218	L	ko00230,ko00240,ko01100,ko03030,ko03410,ko03420,ko03440,map00230,map00240,map01100,map03030,map03410,map03420,map03440	NA	5_3_exonuc,5_3_exonuc_N,DNA_pol_A,DNA_pol_A_exo1
vOTU_44632	VIBRANT_SRR4305120_k119_8240_flag=3_multi=46.0014_len=87187_43	3.23e-09	62	S	NA	NA	NA
vOTU_44632	VIBRANT_SRR4305120_k119_8240_flag=3_multi=46.0014_len=87187_47	1.81e-05	48.1	O	NA	NA	Cpn10
vOTU_44632	VIBRANT_SRR4305120_k119_8240_flag=3_multi=46.0014_len=87187_49	2.12e-32	132	L	ko03440,map03440	M00729	RecA
vOTU_44632	VIBRANT_SRR4305120_k119_8240_flag=3_multi=46.0014_len=87187_50	1.07e-36	147	L	ko00230,ko00240,ko01100,ko03030,ko03410,ko03420,ko03440,map00230,map00240,map01100,map03030,map03410,map03420,map03440	NA	5_3_exonuc,5_3_exonuc_N,DNA_pol_A,DNA_pol_A_exo1
vOTU_44632	VIBRANT_SRR4305120_k119_8240_flag=3_multi=46.0014_len=87187_52	1.19e-05	55.1	L	NA	NA	Metallophos,SbcD_C
vOTU_44632	VIBRANT_SRR4305120_k119_8240_flag=3_multi=46.0014_len=87187_53	2.7e-12	78.2	S	NA	NA	NA
vOTU_44632	VIBRANT_SRR4305120_k119_8240_flag=3_multi=46.0014_len=87187_68	2.81e-17	82.4	S	NA	NA	NA
vOTU_44632	VIBRANT_SRR4305120_k119_8240_flag=3_multi=46.0014_len=87187_70	8.91e-11	59.7	S	NA	NA	DUF87,KTSC
vOTU_44632	VIBRANT_SRR4305120_k119_8240_flag=3_multi=46.0014_len=87187_98	1.68e-50	171	M	NA	NA	Muraidase,PG_binding_1
vOTU_44632	VIBRANT_SRR4305120_k119_8240_flag=3_multi=46.0014_len=87187_100	0.000103	52.4	H	ko00270,ko01100,ko05206,map00270,map01100,map05206	M00035	DNA_methylase
vOTU_44632	VIBRANT_SRR4305120_k119_8240_flag=3_multi=46.0014_len=87187_103	4.91e-47	177	NA	NA	NA	Terminase_6,Terminase_6C
vOTU_44632	VIBRANT_SRR4305120_k119_8240_flag=3_multi=46.0014_len=87187_107	1.76e-07	60.8	S	NA	NA	Phage_capsid
vOTU_44632	VIBRANT_SRR4305120_k119_8240_flag=3_multi=46.0014_len=87187_109	0.000414	50.8	G	NA	NA	GSDH,PKD
vOTU_44632	VIBRANT_SRR4305120_k119_8240_flag=3_multi=46.0014_len=87187_112	5.87e-06	55.1	S	NA	NA	Big_2
vOTU_44647	VirSorter2_SRR4305121_k119_26513||full_1	1.79e-211	594	L	NA	NA	DUF4368,Recombinase,Resolvase,Zn_ribbon_recom
vOTU_44647	VirSorter2_SRR4305121_k119_26513||full_3	0	889	S	NA	NA	VirE
vOTU_44647	VirSorter2_SRR4305121_k119_26513||full_4	1.5e-124	357	L	NA	NA	NA
vOTU_44647	VirSorter2_SRR4305121_k119_26513||full_5	1.21e-185	528	D	NA	NA	MobA_MobL
vOTU_44738	VirSorter2_SRR4305131_k119_28820||full_1	5.45e-162	466	U	NA	NA	Relaxase
vOTU_44738	VirSorter2_SRR4305131_k119_28820||full_3	5.03e-174	485	L	NA	NA	Phage_rep_org_N
vOTU_44738	VirSorter2_SRR4305131_k119_28820||full_4	4.38e-205	566	L	NA	NA	IstB_IS21
vOTU_44738	VirSorter2_SRR4305131_k119_28820||full_5	8.17e-38	126	S	NA	NA	TnpW
vOTU_44738	VirSorter2_SRR4305131_k119_28820||full_6	0	970	L	NA	NA	DUF4368,Recombinase,Resolvase,Zn_ribbon_recom
vOTU_44889	VIBRANT_SRR4305154_k119_24972_flag=1_multi=10.0000_len=6521_4	4.96e-40	148	M	NA	NA	Amidase_2
vOTU_44889	VIBRANT_SRR4305154_k119_24972_flag=1_multi=10.0000_len=6521_6	1.01e-75	243	S	NA	NA	NA
vOTU_45969	VIBRANT_SRR4305300_k119_54493_flag=3_multi=697.0069_len=100446_4	7.42e-07	54.7	NA	NA	NA	DUF2829
vOTU_45969	VIBRANT_SRR4305300_k119_54493_flag=3_multi=697.0069_len=100446_11	1.71e-05	51.2	F	ko00240,ko00983,ko01100,map00240,map00983,map01100	M00053	dUTPase
vOTU_45969	VIBRANT_SRR4305300_k119_54493_flag=3_multi=697.0069_len=100446_12	5.98e-55	191	S	NA	NA	DUF932
vOTU_45969	VIBRANT_SRR4305300_k119_54493_flag=3_multi=697.0069_len=100446_18	5.01e-23	107	F	ko00240,ko00670,ko01100,map00240,map00670,map01100	NA	Thy1
vOTU_45969	VIBRANT_SRR4305300_k119_54493_flag=3_multi=697.0069_len=100446_20	0.00013	50.1	S	NA	NA	NA
vOTU_45969	VIBRANT_SRR4305300_k119_54493_flag=3_multi=697.0069_len=100446_22	2.55e-09	67	S	NA	NA	NA
vOTU_45969	VIBRANT_SRR4305300_k119_54493_flag=3_multi=697.0069_len=100446_30	1.25e-14	81.3	S	NA	NA	NA
vOTU_45969	VIBRANT_SRR4305300_k119_54493_flag=3_multi=697.0069_len=100446_31	0.000605	47.8	L	NA	NA	HNH_3,NUMOD4
vOTU_45969	VIBRANT_SRR4305300_k119_54493_flag=3_multi=697.0069_len=100446_32	6.8e-07	60.8	S	NA	NA	NA
vOTU_45969	VIBRANT_SRR4305300_k119_54493_flag=3_multi=697.0069_len=100446_34	4.27e-52	190	L	NA	NA	AAA_30,UvrD_C_2,Viral_helicase1
vOTU_45969	VIBRANT_SRR4305300_k119_54493_flag=3_multi=697.0069_len=100446_59	3.94e-29	111	S	NA	NA	Glyco_hydro_108,PG_binding_3
vOTU_45969	VIBRANT_SRR4305300_k119_54493_flag=3_multi=697.0069_len=100446_63	1.08e-21	97.8	S	NA	NA	NA
vOTU_45969	VIBRANT_SRR4305300_k119_54493_flag=3_multi=697.0069_len=100446_73	2.66e-17	95.9	S	NA	NA	NA
vOTU_45969	VIBRANT_SRR4305300_k119_54493_flag=3_multi=697.0069_len=100446_76	1.64e-41	175	S	NA	NA	Mfa_like_1
vOTU_45969	VIBRANT_SRR4305300_k119_54493_flag=3_multi=697.0069_len=100446_77	1.42e-05	57	S	NA	NA	NA
vOTU_45969	VIBRANT_SRR4305300_k119_54493_flag=3_multi=697.0069_len=100446_78	3.72e-06	57.4	M	NA	NA	NA
vOTU_46031	VirSorter2_SRR4305310_k119_19249||full_1	0	1849	L	ko00230,ko00240,ko01100,ko03030,ko03410,ko03420,ko03440,map00230,map00240,map01100,map03030,map03410,map03420,map03440	NA	5_3_exonuc,5_3_exonuc_N,DNA_pol_A,DNA_pol_A_exo1
vOTU_46031	VirSorter2_SRR4305310_k119_19249||full_2	5.08e-06	46.2	S	NA	NA	DUF3836
vOTU_46062	VirSorter2_SRR4305317_k119_5271||full_1_1-82724/102724_1	2.98e-33	132	D	NA	NA	NA
vOTU_46062	VirSorter2_SRR4305317_k119_5271||full_1_1-82724/102724_3	0	1020	S	NA	NA	NA
vOTU_46062	VirSorter2_SRR4305317_k119_5271||full_1_1-82724/102724_4	1.92e-48	181	N	NA	NA	Big_2,F5_F8_type_C,Glyco_hydro_16,SLH,WxL
vOTU_46062	VirSorter2_SRR4305317_k119_5271||full_1_1-82724/102724_5	0.000141	50.8	S	NA	NA	NA
vOTU_46062	VirSorter2_SRR4305317_k119_5271||full_1_1-82724/102724_7	3.34e-160	508	G	ko00052,ko00511,ko00600,ko01100,map00052,map00511,map00600,map01100	NA	DUF4982,Glyco_hydro_2,Glyco_hydro_2_C,Glyco_hydro_2_N
vOTU_46062	VirSorter2_SRR4305317_k119_5271||full_1_1-82724/102724_8	1.12e-82	255	H	NA	NA	Methyltransf_11,Methyltransf_23
vOTU_46062	VirSorter2_SRR4305317_k119_5271||full_1_1-82724/102724_10	2.49e-179	499	K	NA	NA	Peptidase_S24
vOTU_46062	VirSorter2_SRR4305317_k119_5271||full_1_1-82724/102724_12	3.03e-51	162	S	NA	NA	HTH_17
vOTU_46062	VirSorter2_SRR4305317_k119_5271||full_1_1-82724/102724_15	1.24e-202	562	L	NA	NA	RecT
vOTU_46062	VirSorter2_SRR4305317_k119_5271||full_1_1-82724/102724_19	3.33e-59	182	L	NA	NA	Bac_DNA_binding
vOTU_46062	VirSorter2_SRR4305317_k119_5271||full_1_1-82724/102724_20	2.89e-169	473	NA	NA	NA	DUF2303
vOTU_46062	VirSorter2_SRR4305317_k119_5271||full_1_1-82724/102724_22	3.3e-164	462	O	NA	NA	Band_7
vOTU_46062	VirSorter2_SRR4305317_k119_5271||full_1_1-82724/102724_27	5.43e-239	658	H	NA	NA	DNA_methylase
vOTU_46062	VirSorter2_SRR4305317_k119_5271||full_1_1-82724/102724_29	1.77e-178	496	L	NA	NA	DUF2400
vOTU_46062	VirSorter2_SRR4305317_k119_5271||full_1_1-82724/102724_34	4.88e-139	398	EH	NA	NA	PAPS_reduct
vOTU_46062	VirSorter2_SRR4305317_k119_5271||full_1_1-82724/102724_35	1.14e-82	246	S	NA	NA	DUF2829
vOTU_46062	VirSorter2_SRR4305317_k119_5271||full_1_1-82724/102724_40	3.71e-87	255	S	NA	NA	DUF551
vOTU_46062	VirSorter2_SRR4305317_k119_5271||full_1_1-82724/102724_41	1.16e-218	602	C	NA	NA	NA
vOTU_46062	VirSorter2_SRR4305317_k119_5271||full_1_1-82724/102724_43	6.01e-26	99.8	S	NA	NA	Dam
vOTU_46062	VirSorter2_SRR4305317_k119_5271||full_1_1-82724/102724_44	1.4e-59	187	S	NA	NA	Dam
vOTU_46062	VirSorter2_SRR4305317_k119_5271||full_1_1-82724/102724_47	2e-300	820	S	NA	NA	RtcB
vOTU_46062	VirSorter2_SRR4305317_k119_5271||full_1_1-82724/102724_53	2.05e-10	58.5	L	NA	NA	DUF3127
vOTU_46062	VirSorter2_SRR4305317_k119_5271||full_1_1-82724/102724_54	8.23e-14	68.9	L	NA	NA	DUF3127
vOTU_46062	VirSorter2_SRR4305317_k119_5271||full_1_1-82724/102724_58	1.19e-100	292	NA	NA	NA	Phage_holin_4_1
vOTU_46062	VirSorter2_SRR4305317_k119_5271||full_1_1-82724/102724_59	7.79e-58	179	S	NA	NA	NA
vOTU_46062	VirSorter2_SRR4305317_k119_5271||full_1_1-82724/102724_60	1.6e-293	800	S	NA	NA	Prophage_tail
vOTU_46062	VirSorter2_SRR4305317_k119_5271||full_1_1-82724/102724_62	3.19e-79	235	L	NA	NA	RVT_1
vOTU_46062	VirSorter2_SRR4305317_k119_5271||full_1_1-82724/102724_64	5.72e-197	545	L	NA	NA	RVT_1
vOTU_46062	VirSorter2_SRR4305317_k119_5271||full_1_1-82724/102724_69	0	1905	S	NA	NA	NA
vOTU_46062	VirSorter2_SRR4305317_k119_5271||full_1_1-82724/102724_75	5.84e-142	403	S	NA	NA	NA
vOTU_46062	VirSorter2_SRR4305317_k119_5271||full_1_1-82724/102724_76	5.17e-59	188	S	NA	NA	ANT,Phage_pRha
vOTU_46062	VirSorter2_SRR4305317_k119_5271||full_1_1-82724/102724_78	0	2820	S	NA	NA	NA
vOTU_46062	VirSorter2_SRR4305317_k119_5271||full_1_1-82724/102724_83	8.22e-06	51.6	NA	ko00627,ko01120,map00627,map01120	NA	NA
vOTU_46062	VirSorter2_SRR4305317_k119_5271||full_1_1-82724/102724_89	0	1125	S	NA	NA	Terminase_6
vOTU_46062	VirSorter2_SRR4305317_k119_5271||full_1_1-82724/102724_90	2e-11	74.7	S	NA	NA	Phage_prot_Gp6
vOTU_46062	VirSorter2_SRR4305317_k119_5271||full_1_1-82724/102724_97	0	1098	S	NA	NA	D5_N,Pox_D5
vOTU_46062	VirSorter2_SRR4305317_k119_5271||full_1_1-82724/102724_112	2.52e-14	72	S	NA	NA	YopX
vOTU_46209	VIBRANT_SRR4305338_k119_1980_flag=1_multi=20.0000_len=28842_1	4.17e-117	335	S	NA	NA	NA
vOTU_46209	VIBRANT_SRR4305338_k119_1980_flag=1_multi=20.0000_len=28842_3	0	1074	S	NA	NA	NA
vOTU_46209	VIBRANT_SRR4305338_k119_1980_flag=1_multi=20.0000_len=28842_4	2.29e-69	208	V	NA	NA	HNH,HNH_5
vOTU_46209	VIBRANT_SRR4305338_k119_1980_flag=1_multi=20.0000_len=28842_5	1.1e-260	715	N	NA	NA	Phage_portal
vOTU_46209	VIBRANT_SRR4305338_k119_1980_flag=1_multi=20.0000_len=28842_6	7.45e-122	348	S	NA	NA	NA
vOTU_46209	VIBRANT_SRR4305338_k119_1980_flag=1_multi=20.0000_len=28842_7	5.83e-256	705	S	NA	NA	NA
vOTU_46209	VIBRANT_SRR4305338_k119_1980_flag=1_multi=20.0000_len=28842_12	0	887	S	NA	NA	NA
vOTU_46209	VIBRANT_SRR4305338_k119_1980_flag=1_multi=20.0000_len=28842_13	4.66e-202	561	S	NA	NA	NA
vOTU_46209	VIBRANT_SRR4305338_k119_1980_flag=1_multi=20.0000_len=28842_17	1.03e-208	577	S	NA	NA	NA
vOTU_46209	VIBRANT_SRR4305338_k119_1980_flag=1_multi=20.0000_len=28842_18	1.24e-257	707	S	NA	NA	NA
vOTU_46209	VIBRANT_SRR4305338_k119_1980_flag=1_multi=20.0000_len=28842_20	8.38e-166	466	S	NA	NA	NA
vOTU_46209	VIBRANT_SRR4305338_k119_1980_flag=1_multi=20.0000_len=28842_22	4.14e-173	483	S	NA	NA	NA
vOTU_46209	VIBRANT_SRR4305338_k119_1980_flag=1_multi=20.0000_len=28842_33	5.44e-65	198	S	NA	NA	NA
vOTU_46209	VIBRANT_SRR4305338_k119_1980_flag=1_multi=20.0000_len=28842_36	3.89e-65	199	S	NA	NA	NA
vOTU_46209	VIBRANT_SRR4305338_k119_1980_flag=1_multi=20.0000_len=28842_37	6.8e-182	510	S	NA	NA	NA
vOTU_46209	VIBRANT_SRR4305338_k119_1980_flag=1_multi=20.0000_len=28842_41	2.21e-72	218	S	NA	NA	NA
vOTU_46209	VIBRANT_SRR4305338_k119_1980_flag=1_multi=20.0000_len=28842_42	2.57e-125	357	S	NA	NA	NA
vOTU_46209	VIBRANT_SRR4305338_k119_1980_flag=1_multi=20.0000_len=28842_43	1.71e-46	157	S	NA	NA	NA
vOTU_46209	VIBRANT_SRR4305338_k119_1980_flag=1_multi=20.0000_len=28842_44	1.63e-92	273	S	NA	NA	NA
vOTU_46209	VIBRANT_SRR4305338_k119_1980_flag=1_multi=20.0000_len=28842_50	1.38e-222	614	S	NA	NA	NA
vOTU_46329	VirSorter2_SRR4305357_k119_6713||full_1	2.38e-38	132	K	NA	NA	TetR_N
vOTU_46329	VirSorter2_SRR4305357_k119_6713||full_2	6.06e-75	253	Q	NA	NA	Collagen,LRR_5,YadA_anchor
vOTU_46329	VirSorter2_SRR4305357_k119_6713||full_3	1.92e-147	468	U	NA	NA	Flg_new
vOTU_46658	VIBRANT_SRR4305400_k119_379_flag=0_multi=1069.3426_len=3327_1	6.17e-119	340	S	NA	NA	NA
vOTU_46658	VIBRANT_SRR4305400_k119_379_flag=0_multi=1069.3426_len=3327_2	2.26e-101	303	S	NA	NA	NA
vOTU_46658	VIBRANT_SRR4305400_k119_379_flag=0_multi=1069.3426_len=3327_3	0	1072	S	NA	NA	NA
vOTU_46658	VIBRANT_SRR4305400_k119_379_flag=0_multi=1069.3426_len=3327_4	8.02e-34	117	V	NA	NA	HNH,HNH_5
vOTU_46700	VirSorter2_SRR4305402_k119_12773||full_1	2.17e-130	382	D	NA	NA	MobA_MobL
vOTU_46700	VirSorter2_SRR4305402_k119_12773||full_2	2.21e-50	160	S	NA	NA	YafQ_toxin
vOTU_46700	VirSorter2_SRR4305402_k119_12773||full_3	1.12e-57	179	L	NA	NA	RelB
vOTU_46700	VirSorter2_SRR4305402_k119_12773||full_4	1.09e-94	275	S	NA	NA	Cys_rich_VLP
vOTU_46700	VirSorter2_SRR4305402_k119_12773||full_5	1.34e-132	381	L	NA	NA	Phage_rep_org_N
vOTU_46700	VirSorter2_SRR4305402_k119_12773||full_6	5.72e-90	269	L	NA	NA	IstB_IS21
vOTU_47477	VirSorter2_SRR4305454_k119_39934||full_1_1-8101/10603_1	0	1149	S	NA	NA	MCRA
vOTU_47477	VirSorter2_SRR4305454_k119_39934||full_1_1-8101/10603_5	1.88e-137	400	S	NA	NA	Phage_capsid
vOTU_47477	VirSorter2_SRR4305454_k119_39934||full_1_1-8101/10603_6	3.36e-69	224	S	NA	NA	NA
vOTU_47477	VirSorter2_SRR4305454_k119_39934||full_1_1-8101/10603_7	1.62e-112	341	S	NA	NA	Phage_portal
vOTU_47477	VirSorter2_SRR4305454_k119_39934||full_1_1-8101/10603_8	9.29e-185	526	S	NA	NA	Terminase_6,Terminase_6C
vOTU_47477	VirSorter2_SRR4305454_k119_39934||full_1_1-8101/10603_9	1.22e-22	95.9	S	NA	NA	Terminase_2
vOTU_47596	VirSorter2_SRR4305464_k119_5708||full_1	2.81e-291	808	U	NA	NA	NA
vOTU_47596	VirSorter2_SRR4305464_k119_5708||full_2	5.84e-168	470	S	ko00230,ko00240,ko01100,ko03020,map00230,map00240,map01100,map03020	M00183	RNA_pol_A_CTD
vOTU_47596	VirSorter2_SRR4305464_k119_5708||full_5	2.4e-194	540	S	NA	NA	DUF4138
vOTU_47596	VirSorter2_SRR4305464_k119_5708||full_8	6.89e-258	709	S	NA	NA	Transposon_TraM
vOTU_47596	VirSorter2_SRR4305464_k119_5708||full_9	1.75e-118	338	L	NA	NA	Dam
vOTU_47596	VirSorter2_SRR4305464_k119_5708||full_11	2.08e-143	404	U	NA	NA	NA
vOTU_47596	VirSorter2_SRR4305464_k119_5708||full_12	4.08e-93	271	S	NA	NA	NA
vOTU_47596	VirSorter2_SRR4305464_k119_5708||full_13	4.79e-272	744	S	NA	NA	NA
vOTU_47596	VirSorter2_SRR4305464_k119_5708||full_14	1.75e-179	500	S	NA	NA	DUF5045
vOTU_47596	VirSorter2_SRR4305464_k119_5708||full_15	7.82e-192	531	H	NA	NA	N6_N4_Mtase
vOTU_47596	VirSorter2_SRR4305464_k119_5708||full_17	1.5e-168	471	S	NA	NA	NA
vOTU_47596	VirSorter2_SRR4305464_k119_5708||full_19	9.51e-153	429	S	NA	NA	NA
vOTU_47596	VirSorter2_SRR4305464_k119_5708||full_20	1.43e-94	292	U	NA	NA	CagE_TrbE_VirB,DUF3875,DUF87,DnaJ
vOTU_48651	VirFinder_SRR4408019_k119_45046_flag=1_multi=7.0000_len=4112_1	7.48e-61	199	L	NA	NA	NA
vOTU_48651	VirFinder_SRR4408019_k119_45046_flag=1_multi=7.0000_len=4112_2	5.36e-55	177	S	NA	NA	DUF3872
vOTU_48651	VirFinder_SRR4408019_k119_45046_flag=1_multi=7.0000_len=4112_3	3.68e-51	168	S	NA	NA	NA
vOTU_48651	VirFinder_SRR4408019_k119_45046_flag=1_multi=7.0000_len=4112_4	0	858	S	NA	NA	PcfJ
vOTU_48651	VirFinder_SRR4408019_k119_45046_flag=1_multi=7.0000_len=4112_5	7.45e-95	276	S	NA	NA	PcfK
vOTU_49416	VirFinder_SRR4408081_k119_16538_flag=0_multi=65.5179_len=3919_1	3.54e-171	480	L	NA	NA	NA
vOTU_49416	VirFinder_SRR4408081_k119_16538_flag=0_multi=65.5179_len=3919_2	1.04e-118	339	S	NA	NA	DUF3872
vOTU_49416	VirFinder_SRR4408081_k119_16538_flag=0_multi=65.5179_len=3919_3	1.52e-124	354	S	NA	NA	Phage_lysozyme
vOTU_49416	VirFinder_SRR4408081_k119_16538_flag=0_multi=65.5179_len=3919_7	3.39e-48	153	S	NA	NA	DUF3873
vOTU_49416	VirFinder_SRR4408081_k119_16538_flag=0_multi=65.5179_len=3919_8	4.57e-56	174	S	NA	NA	NA
vOTU_49416	VirFinder_SRR4408081_k119_16538_flag=0_multi=65.5179_len=3919_9	1.5e-119	352	S	NA	NA	PcfJ
vOTU_49881	VirSorter2_SRR4408133_k119_32997||full_1_717-6408/6408_1	5.62e-06	54.7	L	NA	NA	NA
vOTU_49881	VirSorter2_SRR4408133_k119_32997||full_1_717-6408/6408_4	6.52e-06	47.4	S	NA	NA	NA
vOTU_49881	VirSorter2_SRR4408133_k119_32997||full_1_717-6408/6408_7	1.61e-136	414	S	NA	NA	NA
vOTU_50729	VIBRANT_SRR4408212_k119_5859_flag=1_multi=48.0000_len=16686_3	4.96e-25	109	S	NA	NA	NA
vOTU_50729	VIBRANT_SRR4408212_k119_5859_flag=1_multi=48.0000_len=16686_5	6.76e-12	76.6	P	ko00520,map00520	NA	Big_2,CBM_2,CBM_6,DUF3327,Esterase,Glyco_hydro_43,RicinB_lectin_2
vOTU_50729	VIBRANT_SRR4408212_k119_5859_flag=1_multi=48.0000_len=16686_8	2.55e-36	135	M	NA	NA	Amidase_5,NLPC_P60,PG_binding_1
vOTU_50729	VIBRANT_SRR4408212_k119_5859_flag=1_multi=48.0000_len=16686_9	1.27e-52	181	M	NA	NA	Glyco_hydro_25,ZoocinA_TRD
vOTU_50729	VIBRANT_SRR4408212_k119_5859_flag=1_multi=48.0000_len=16686_16	8.3e-06	58.2	S	NA	NA	NA
vOTU_51124	VirSorter2_SRR4408236_k119_53711||full_1	7.08e-38	138	E	ko00340,ko00350,ko00360,ko00400,ko00401,ko00960,ko01100,ko01110,ko01130,ko01230,map00340,map00350,map00360,map00400,map00401,map00960,map01100,map01110,map01130,map01230	M00026	Aminotran_1_2
vOTU_51124	VirSorter2_SRR4408236_k119_53711||full_3	8.09e-74	240	S	NA	NA	Metallophos
vOTU_51124	VirSorter2_SRR4408236_k119_53711||full_4	2e-106	329	S	ko00520,ko01100,map00520,map01100	NA	Glyco_hydro_46
vOTU_51124	VirSorter2_SRR4408236_k119_53711||full_5	4.59e-65	236	U	NA	NA	Flg_new
vOTU_51236	VIBRANT_SRR4408246_k119_53028_flag=1_multi=6.0000_len=4179_3	1.12e-15	72.8	S	NA	NA	Holin_SPP1
vOTU_51236	VIBRANT_SRR4408246_k119_53028_flag=1_multi=6.0000_len=4179_4	3.26e-148	441	G	NA	NA	Glyco_hydro_31
vOTU_51236	VIBRANT_SRR4408246_k119_53028_flag=1_multi=6.0000_len=4179_6	1.27e-18	83.6	E	ko00220,ko01100,ko01110,ko01130,ko01210,ko01230,map00220,map01100,map01110,map01130,map01210,map01230	M00028,M00845	Semialdhyde_dh
vOTU_51242	VIBRANT_SRR4408247_k119_14445_flag=1_multi=9.0000_len=4044_3	6.78e-195	543	S	NA	NA	NA
vOTU_51242	VIBRANT_SRR4408247_k119_14445_flag=1_multi=9.0000_len=4044_4	0	944	S	NA	NA	NA
vOTU_51582	VirSorter2_SRR4408272_k119_30416||full_1	0	1500	M	NA	NA	Beta_helix
vOTU_52214	VirSorter2_SRR5273933_k119_7029||full_1	0	1496	L	NA	NA	DUF3427,Helicase_C,PLDc_2,ResIII
vOTU_52242	VIBRANT_SRR5273944_k119_6184_flag=3_multi=164.0034_len=48550_1	9.1e-149	438	S	NA	NA	Terminase_GpA
vOTU_52242	VIBRANT_SRR5273944_k119_6184_flag=3_multi=164.0034_len=48550_2	8.79e-55	179	L	NA	NA	NA
vOTU_52242	VIBRANT_SRR5273944_k119_6184_flag=3_multi=164.0034_len=48550_3	4.64e-45	150	S	NA	NA	NA
vOTU_52242	VIBRANT_SRR5273944_k119_6184_flag=3_multi=164.0034_len=48550_11	1.87e-153	446	L	NA	NA	DEDD_Tnp_IS110,Transposase_20
vOTU_52242	VIBRANT_SRR5273944_k119_6184_flag=3_multi=164.0034_len=48550_12	7.21e-68	216	S	NA	NA	NA
vOTU_52242	VIBRANT_SRR5273944_k119_6184_flag=3_multi=164.0034_len=48550_14	1.62e-46	149	S	NA	NA	NA
vOTU_52242	VIBRANT_SRR5273944_k119_6184_flag=3_multi=164.0034_len=48550_16	1.53e-163	461	L	ko03430,map03430	NA	MethyltransfD12
vOTU_52242	VIBRANT_SRR5273944_k119_6184_flag=3_multi=164.0034_len=48550_21	2.8e-110	330	K	NA	NA	ParBc
vOTU_52242	VIBRANT_SRR5273944_k119_6184_flag=3_multi=164.0034_len=48550_22	1.39e-84	260	D	NA	NA	AAA_31
vOTU_52242	VIBRANT_SRR5273944_k119_6184_flag=3_multi=164.0034_len=48550_23	1.18e-77	233	L	ko03030,ko03430,ko03440,map03030,map03430,map03440	NA	SSB
vOTU_52242	VIBRANT_SRR5273944_k119_6184_flag=3_multi=164.0034_len=48550_27	4.4e-12	66.2	L	ko03030,map03030	NA	RNase_H
vOTU_52242	VIBRANT_SRR5273944_k119_6184_flag=3_multi=164.0034_len=48550_28	5.31e-120	350	S	NA	NA	NA
vOTU_52242	VIBRANT_SRR5273944_k119_6184_flag=3_multi=164.0034_len=48550_31	1.09e-12	74.3	S	NA	NA	SWIM
vOTU_52242	VIBRANT_SRR5273944_k119_6184_flag=3_multi=164.0034_len=48550_32	4.2e-19	80.5	K	NA	NA	HTH_26
vOTU_52242	VIBRANT_SRR5273944_k119_6184_flag=3_multi=164.0034_len=48550_33	1.05e-63	205	K	NA	NA	HTH_19,HTH_3,Peptidase_S24
vOTU_52242	VIBRANT_SRR5273944_k119_6184_flag=3_multi=164.0034_len=48550_36	1.02e-23	90.9	N	NA	NA	HicA_toxin
vOTU_52242	VIBRANT_SRR5273944_k119_6184_flag=3_multi=164.0034_len=48550_37	1.24e-55	177	S	NA	NA	HicB_lk_antitox
vOTU_52242	VIBRANT_SRR5273944_k119_6184_flag=3_multi=164.0034_len=48550_38	1.24e-172	502	L	NA	NA	Recombinase,Resolvase,Zn_ribbon_recom
vOTU_52242	VIBRANT_SRR5273944_k119_6184_flag=3_multi=164.0034_len=48550_41	1.06e-09	59.3	K	NA	NA	HTH_3
vOTU_52242	VIBRANT_SRR5273944_k119_6184_flag=3_multi=164.0034_len=48550_44	3.47e-20	83.2	S	NA	NA	HTH_26
vOTU_52242	VIBRANT_SRR5273944_k119_6184_flag=3_multi=164.0034_len=48550_52	1.61e-101	303	M	NA	NA	NA
vOTU_52242	VIBRANT_SRR5273944_k119_6184_flag=3_multi=164.0034_len=48550_54	1.19e-22	89.4	S	NA	NA	Phage_r1t_holin
vOTU_52242	VIBRANT_SRR5273944_k119_6184_flag=3_multi=164.0034_len=48550_55	2.42e-25	96.3	S	NA	NA	XhlA
vOTU_52242	VIBRANT_SRR5273944_k119_6184_flag=3_multi=164.0034_len=48550_58	5.67e-23	95.9	D	NA	NA	Dam,PhageMin_Tail
vOTU_52242	VIBRANT_SRR5273944_k119_6184_flag=3_multi=164.0034_len=48550_63	1.76e-63	196	S	NA	NA	DUF3751
vOTU_52242	VIBRANT_SRR5273944_k119_6184_flag=3_multi=164.0034_len=48550_64	4.36e-107	321	S	NA	NA	Tail_P2_I
vOTU_52242	VIBRANT_SRR5273944_k119_6184_flag=3_multi=164.0034_len=48550_65	7.18e-152	441	S	NA	NA	Baseplate_J
vOTU_52242	VIBRANT_SRR5273944_k119_6184_flag=3_multi=164.0034_len=48550_66	3.64e-28	105	S	NA	NA	GPW_gp25
vOTU_52242	VIBRANT_SRR5273944_k119_6184_flag=3_multi=164.0034_len=48550_67	1.02e-59	187	S	NA	NA	Phage_P2_GpU
vOTU_52242	VIBRANT_SRR5273944_k119_6184_flag=3_multi=164.0034_len=48550_68	5.5e-39	135	S	NA	NA	NA
vOTU_52242	VIBRANT_SRR5273944_k119_6184_flag=3_multi=164.0034_len=48550_69	2.27e-87	278	S	NA	NA	LysM,Phage_GPD
vOTU_52242	VIBRANT_SRR5273944_k119_6184_flag=3_multi=164.0034_len=48550_70	1.53e-18	78.6	S	NA	NA	Phage_tail_X
vOTU_52242	VIBRANT_SRR5273944_k119_6184_flag=3_multi=164.0034_len=48550_71	4.64e-93	329	E	NA	NA	PhageMin_Tail
vOTU_52242	VIBRANT_SRR5273944_k119_6184_flag=3_multi=164.0034_len=48550_73	2.34e-12	65.9	S	NA	NA	Phage_TAC_7
vOTU_52242	VIBRANT_SRR5273944_k119_6184_flag=3_multi=164.0034_len=48550_74	2.07e-72	222	S	NA	NA	Phage_tube
vOTU_52242	VIBRANT_SRR5273944_k119_6184_flag=3_multi=164.0034_len=48550_75	7.18e-213	604	S	NA	NA	NA
vOTU_52242	VIBRANT_SRR5273944_k119_6184_flag=3_multi=164.0034_len=48550_78	8.71e-29	113	NA	NA	NA	Minor_tail_Z
vOTU_52242	VIBRANT_SRR5273944_k119_6184_flag=3_multi=164.0034_len=48550_79	6.44e-28	105	S	NA	NA	NA
vOTU_52242	VIBRANT_SRR5273944_k119_6184_flag=3_multi=164.0034_len=48550_81	6.07e-26	100	S	NA	NA	DUF2190
vOTU_52242	VIBRANT_SRR5273944_k119_6184_flag=3_multi=164.0034_len=48550_82	3.47e-194	557	D	NA	NA	NA
vOTU_52242	VIBRANT_SRR5273944_k119_6184_flag=3_multi=164.0034_len=48550_83	6.73e-77	236	S	NA	NA	Peptidase_S78
vOTU_52242	VIBRANT_SRR5273944_k119_6184_flag=3_multi=164.0034_len=48550_84	4.13e-220	622	S	NA	NA	Phage_portal_2
vOTU_52242	VIBRANT_SRR5273944_k119_6184_flag=3_multi=164.0034_len=48550_86	1.5e-159	467	S	NA	NA	Terminase_GpA
vOTU_53317	VIBRANT_SRR5405729_k141_352_flag=0_multi=327.2759_len=47341_2	0	2684	S	NA	NA	NA
vOTU_53317	VIBRANT_SRR5405729_k141_352_flag=0_multi=327.2759_len=47341_4	0	2438	D	NA	NA	NA
vOTU_53317	VIBRANT_SRR5405729_k141_352_flag=0_multi=327.2759_len=47341_9	2.92e-88	259	S	NA	NA	NA
vOTU_53317	VIBRANT_SRR5405729_k141_352_flag=0_multi=327.2759_len=47341_10	2.07e-114	327	V	NA	NA	Amidase_2
vOTU_53317	VIBRANT_SRR5405729_k141_352_flag=0_multi=327.2759_len=47341_12	2.95e-248	682	OU	NA	NA	NA
vOTU_53317	VIBRANT_SRR5405729_k141_352_flag=0_multi=327.2759_len=47341_13	3.91e-98	285	NA	NA	NA	DUF1323,HTH_23,Terminase_5
vOTU_53317	VIBRANT_SRR5405729_k141_352_flag=0_multi=327.2759_len=47341_14	0	1044	S	NA	NA	NA
vOTU_53317	VIBRANT_SRR5405729_k141_352_flag=0_multi=327.2759_len=47341_15	1.34e-97	283	S	NA	NA	DUF1320
vOTU_53317	VIBRANT_SRR5405729_k141_352_flag=0_multi=327.2759_len=47341_16	0	874	S	NA	NA	DUF935
vOTU_53317	VIBRANT_SRR5405729_k141_352_flag=0_multi=327.2759_len=47341_17	0	988	S	NA	NA	Gln_amidase,Phage_Mu_F
vOTU_53317	VIBRANT_SRR5405729_k141_352_flag=0_multi=327.2759_len=47341_19	5.69e-144	406	S	NA	NA	Phage_tail_S
vOTU_53317	VIBRANT_SRR5405729_k141_352_flag=0_multi=327.2759_len=47341_21	9.69e-63	192	S	NA	NA	NA
vOTU_53317	VIBRANT_SRR5405729_k141_352_flag=0_multi=327.2759_len=47341_23	6.89e-148	417	S	NA	NA	DUF3164
vOTU_53317	VIBRANT_SRR5405729_k141_352_flag=0_multi=327.2759_len=47341_24	4.07e-95	278	S	NA	NA	NA
vOTU_53317	VIBRANT_SRR5405729_k141_352_flag=0_multi=327.2759_len=47341_30	9.98e-59	180	L	NA	NA	NA
vOTU_53317	VIBRANT_SRR5405729_k141_352_flag=0_multi=327.2759_len=47341_31	4.18e-167	466	O	NA	NA	AAA
vOTU_53317	VIBRANT_SRR5405729_k141_352_flag=0_multi=327.2759_len=47341_33	4.21e-208	575	S	NA	NA	AAA_22
vOTU_53317	VIBRANT_SRR5405729_k141_352_flag=0_multi=327.2759_len=47341_34	0	1376	L	NA	NA	rve
vOTU_53317	VIBRANT_SRR5405729_k141_352_flag=0_multi=327.2759_len=47341_41	1.6e-151	452	U	NA	NA	CagE_TrbE_VirB,DUF3875,DUF87,DnaJ
vOTU_53317	VIBRANT_SRR5405729_k141_352_flag=0_multi=327.2759_len=47341_44	1.07e-222	616	S	NA	NA	CtnDOT_TraJ
vOTU_53317	VIBRANT_SRR5405729_k141_352_flag=0_multi=327.2759_len=47341_45	1.71e-142	402	U	NA	NA	NA
vOTU_53317	VIBRANT_SRR5405729_k141_352_flag=0_multi=327.2759_len=47341_47	5.13e-247	680	S	NA	NA	Transposon_TraM
vOTU_53317	VIBRANT_SRR5405729_k141_352_flag=0_multi=327.2759_len=47341_48	1.06e-196	545	S	NA	NA	DUF4138
vOTU_53317	VIBRANT_SRR5405729_k141_352_flag=0_multi=327.2759_len=47341_53	3.41e-142	402	M	NA	NA	OmpA
vOTU_57956	VirSorter2_SRR6795022_k141_65722||full_1	3.02e-201	556	L	NA	NA	IstB_IS21
vOTU_57956	VirSorter2_SRR6795022_k141_65722||full_2	3.34e-166	466	L	NA	NA	DnaB_2,Phage_rep_org_N
vOTU_57956	VirSorter2_SRR6795022_k141_65722||full_3	6.35e-74	223	S	NA	NA	Cys_rich_VLP
vOTU_57956	VirSorter2_SRR6795022_k141_65722||full_4	9.59e-216	599	D	NA	NA	Relaxase
vOTU_60621	VIBRANT_SRR7217747_k141_22837_flag=1_multi=6.0000_len=4127_1	6.86e-171	477	S	NA	NA	NA
vOTU_60621	VIBRANT_SRR7217747_k141_22837_flag=1_multi=6.0000_len=4127_7	1.18e-79	236	S	NA	NA	NA
vOTU_60621	VIBRANT_SRR7217747_k141_22837_flag=1_multi=6.0000_len=4127_11	2.22e-83	253	S	NA	NA	NA
vOTU_61347	VIBRANT_SRR7217895_k141_7211_flag=1_multi=8.0000_len=3629_1	1.9e-54	184	U	ko03070,map03070	M00333	NA
vOTU_61347	VIBRANT_SRR7217895_k141_7211_flag=1_multi=8.0000_len=3629_2	4.64e-22	85.9	S	NA	NA	Maff2
vOTU_61347	VIBRANT_SRR7217895_k141_7211_flag=1_multi=8.0000_len=3629_3	5.06e-200	555	S	NA	NA	NA
vOTU_61347	VIBRANT_SRR7217895_k141_7211_flag=1_multi=8.0000_len=3629_4	2.67e-99	288	S	NA	NA	NA
vOTU_61347	VIBRANT_SRR7217895_k141_7211_flag=1_multi=8.0000_len=3629_5	5.85e-93	272	S	NA	NA	PrgI
vOTU_61347	VIBRANT_SRR7217895_k141_7211_flag=1_multi=8.0000_len=3629_6	1.47e-76	248	U	NA	NA	AAA_10,DUF87
vOTU_62286	VirSorter2_SRR7281076_k119_9962||full_1	6.35e-70	215	S	NA	NA	Virulence_RhuM
vOTU_62286	VirSorter2_SRR7281076_k119_9962||full_2	9.05e-74	221	S	NA	NA	NA
vOTU_62286	VirSorter2_SRR7281076_k119_9962||full_3	2.25e-135	384	L	NA	NA	HTH_7,Resolvase
vOTU_62286	VirSorter2_SRR7281076_k119_9962||full_5	5.31e-88	259	S	NA	NA	NA
vOTU_62286	VirSorter2_SRR7281076_k119_9962||full_6	3.06e-143	405	L	NA	NA	RadC
vOTU_62286	VirSorter2_SRR7281076_k119_9962||full_8	1.35e-78	234	S	NA	NA	DDE_Tnp_1,DDE_Tnp_1_4
vOTU_62286	VirSorter2_SRR7281076_k119_9962||full_9	1.26e-99	291	S	NA	NA	DDE_Tnp_1,DDE_Tnp_1_4
vOTU_62286	VirSorter2_SRR7281076_k119_9962||full_10	4.35e-22	93.2	S	NA	NA	Couple_hipA,HipA_C
vOTU_62423	VirSorter2_SRR7351642_k141_42251||full_2	0	1829	S	NA	NA	M16C_assoc,Peptidase_M16,Peptidase_M16_C,SLH
vOTU_62423	VirSorter2_SRR7351642_k141_42251||full_4	0	970	S	NA	NA	Terminase_6
vOTU_62423	VirSorter2_SRR7351642_k141_42251||full_7	7.1e-204	566	J	NA	NA	Peptidase_Prp
vOTU_62423	VirSorter2_SRR7351642_k141_42251||full_14	1.19e-123	352	I	NA	NA	PAP2
vOTU_62423	VirSorter2_SRR7351642_k141_42251||full_15	7.12e-143	402	S	NA	NA	DUF1643
vOTU_62423	VirSorter2_SRR7351642_k141_42251||full_16	1.04e-72	234	S	NA	NA	Bmp
vOTU_63303	VirSorter2_SRR7351712_k141_13763||0_partial_1	3.98e-79	242	F	NA	NA	Cytidylate_kin2
vOTU_63303	VirSorter2_SRR7351712_k141_13763||0_partial_4	4.98e-11	71.6	S	NA	NA	Baseplate_J
vOTU_63303	VirSorter2_SRR7351712_k141_13763||0_partial_7	3.69e-10	68.2	S	NA	NA	NA
vOTU_63303	VirSorter2_SRR7351712_k141_13763||0_partial_8	2.42e-08	58.5	M	NA	NA	DNA_circ_N,LysM
vOTU_63303	VirSorter2_SRR7351712_k141_13763||0_partial_13	1.12e-124	367	S	NA	NA	Phage_capsid
vOTU_63303	VirSorter2_SRR7351712_k141_13763||0_partial_15	1.54e-83	262	S	NA	NA	NA
vOTU_63303	VirSorter2_SRR7351712_k141_13763||0_partial_16	3.48e-108	329	S	NA	NA	Phage_portal
vOTU_63303	VirSorter2_SRR7351712_k141_13763||0_partial_17	3.1e-189	539	S	NA	NA	Terminase_6,Terminase_6C
vOTU_63303	VirSorter2_SRR7351712_k141_13763||0_partial_18	7.5e-20	86.3	NA	NA	NA	Terminase_2
vOTU_63303	VirSorter2_SRR7351712_k141_13763||0_partial_19	5.17e-15	79.7	M	NA	NA	Peptidase_M23
vOTU_64304	VirSorter2_SRR7351785_k141_26739||full_1	3.42e-87	256	S	NA	NA	NA
vOTU_64304	VirSorter2_SRR7351785_k141_26739||full_3	2.83e-78	233	S	NA	NA	NA
vOTU_64304	VirSorter2_SRR7351785_k141_26739||full_5	3.02e-180	503	S	NA	NA	NA
vOTU_64304	VirSorter2_SRR7351785_k141_26739||full_7	6.26e-218	625	S	NA	NA	NA
vOTU_64304	VirSorter2_SRR7351785_k141_26739||full_8	5.84e-70	213	S	NA	NA	NA
vOTU_64304	VirSorter2_SRR7351785_k141_26739||full_9	2.98e-67	206	S	NA	NA	NA
vOTU_64304	VirSorter2_SRR7351785_k141_26739||full_10	1.04e-48	156	S	NA	NA	NA
vOTU_64304	VirSorter2_SRR7351785_k141_26739||full_11	1.13e-98	288	S	NA	NA	NA
vOTU_64304	VirSorter2_SRR7351785_k141_26739||full_12	8.42e-78	231	S	NA	NA	NA
vOTU_64304	VirSorter2_SRR7351785_k141_26739||full_13	6.69e-132	375	S	NA	NA	NA
vOTU_64304	VirSorter2_SRR7351785_k141_26739||full_14	0	1561	S	NA	NA	NA
vOTU_64304	VirSorter2_SRR7351785_k141_26739||full_15	0	927	S	NA	NA	NA
vOTU_64304	VirSorter2_SRR7351785_k141_26739||full_16	6.25e-154	431	S	NA	NA	NA
vOTU_64304	VirSorter2_SRR7351785_k141_26739||full_17	0	1761	S	NA	NA	NA
vOTU_64304	VirSorter2_SRR7351785_k141_26739||full_18	2.39e-174	486	S	NA	NA	NA
vOTU_64304	VirSorter2_SRR7351785_k141_26739||full_19	1.7e-27	100	S	NA	NA	NA
vOTU_64304	VirSorter2_SRR7351785_k141_26739||full_20	5.3e-217	605	S	NA	NA	NA
vOTU_64304	VirSorter2_SRR7351785_k141_26739||full_21	2.17e-80	244	S	NA	NA	NA
vOTU_64304	VirSorter2_SRR7351785_k141_26739||full_22	0	1006	S	NA	NA	NA
vOTU_64304	VirSorter2_SRR7351785_k141_26739||full_23	0	1140	S	NA	NA	NA
vOTU_64304	VirSorter2_SRR7351785_k141_26739||full_24	1.23e-275	756	S	NA	NA	NA
vOTU_64304	VirSorter2_SRR7351785_k141_26739||full_25	0	1211	S	NA	NA	NA
vOTU_64304	VirSorter2_SRR7351785_k141_26739||full_26	0	2261	S	NA	NA	NA
vOTU_64304	VirSorter2_SRR7351785_k141_26739||full_27	7.56e-280	767	S	NA	NA	NA
vOTU_64304	VirSorter2_SRR7351785_k141_26739||full_28	1.74e-79	238	S	NA	NA	NA
vOTU_64304	VirSorter2_SRR7351785_k141_26739||full_29	0	902	S	NA	NA	NA
vOTU_64304	VirSorter2_SRR7351785_k141_26739||full_30	1.62e-112	325	S	NA	NA	NA
vOTU_64304	VirSorter2_SRR7351785_k141_26739||full_31	5.75e-133	380	S	NA	NA	NA
vOTU_65214	VirSorter2_SRR7351853_k141_43828||full_1	1.78e-33	126	D	NA	NA	Relaxase
vOTU_65214	VirSorter2_SRR7351853_k141_43828||full_2	2.44e-225	624	D	NA	NA	Relaxase
vOTU_65214	VirSorter2_SRR7351853_k141_43828||full_3	5.25e-91	266	S	NA	NA	Cys_rich_VLP
vOTU_65214	VirSorter2_SRR7351853_k141_43828||full_4	7.62e-166	466	L	NA	NA	Phage_rep_org_N
vOTU_65214	VirSorter2_SRR7351853_k141_43828||full_5	1.16e-205	568	L	NA	NA	IstB_IS21
vOTU_65214	VirSorter2_SRR7351853_k141_43828||full_6	1.04e-19	79.7	S	NA	NA	TnpW
vOTU_65933	VIBRANT_SRR7351902_k141_41054_flag=1_multi=308.0000_len=5137_1	2.92e-06	52	S	NA	NA	NA
vOTU_65933	VIBRANT_SRR7351902_k141_41054_flag=1_multi=308.0000_len=5137_2	3.32e-06	48.5	S	NA	NA	NA
vOTU_65933	VIBRANT_SRR7351902_k141_41054_flag=1_multi=308.0000_len=5137_4	4.42e-57	194	L	NA	NA	NA
vOTU_65933	VIBRANT_SRR7351902_k141_41054_flag=1_multi=308.0000_len=5137_7	1.74e-166	492	S	NA	NA	NA
vOTU_66827	VirFinder_SRR7351969_k141_4681_flag=1_multi=400.5470_len=3161_1	2.43e-136	400	D	NA	NA	MobA_MobL
vOTU_66827	VirFinder_SRR7351969_k141_4681_flag=1_multi=400.5470_len=3161_2	2.21e-50	160	S	NA	NA	YafQ_toxin
vOTU_66827	VirFinder_SRR7351969_k141_4681_flag=1_multi=400.5470_len=3161_3	1.93e-58	181	L	NA	NA	RelB
vOTU_66827	VirFinder_SRR7351969_k141_4681_flag=1_multi=400.5470_len=3161_4	1.05e-92	270	S	NA	NA	Cys_rich_VLP
vOTU_66827	VirFinder_SRR7351969_k141_4681_flag=1_multi=400.5470_len=3161_5	1.92e-153	433	L	NA	NA	Phage_rep_org_N
vOTU_66827	VirFinder_SRR7351969_k141_4681_flag=1_multi=400.5470_len=3161_6	7.75e-92	275	L	NA	NA	IstB_IS21
vOTU_67664	VIBRANT_SRR7352033_k141_47066_flag=1_multi=1026.0000_len=4372_1	9.36e-56	181	L	NA	NA	HTH_36,RepA_N
vOTU_67664	VIBRANT_SRR7352033_k141_47066_flag=1_multi=1026.0000_len=4372_2	3.05e-114	328	S	NA	NA	NA
vOTU_67664	VIBRANT_SRR7352033_k141_47066_flag=1_multi=1026.0000_len=4372_3	6.07e-37	124	L	NA	NA	HTH_17
vOTU_67664	VIBRANT_SRR7352033_k141_47066_flag=1_multi=1026.0000_len=4372_4	0	1050	S	NA	NA	HisKA_7TM
vOTU_67664	VIBRANT_SRR7352033_k141_47066_flag=1_multi=1026.0000_len=4372_5	2.1e-251	693	T	NA	NA	NA
vOTU_68160	VirSorter2_SRR7352062_k141_58313||full_1	1.37e-11	68.9	KLT	NA	NA	Sel1
vOTU_68160	VirSorter2_SRR7352062_k141_58313||full_2	0	1176	O	ko04141,ko04151,ko04217,ko04612,ko04621,ko04626,ko04657,ko04659,ko04914,ko04915,ko05200,ko05215,ko05418,map04141,map04151,map04217,map04612,map04621,map04626,map04657,map04659,map04914,map04915,map05200,map05215,map05418	NA	HATPase_c_3,HSP90
vOTU_68160	VirSorter2_SRR7352062_k141_58313||full_3	8.54e-102	302	K	NA	NA	NA
vOTU_68160	VirSorter2_SRR7352062_k141_58313||full_4	4.69e-108	319	K	NA	NA	NA
vOTU_68572	VirSorter2_SRR7352108_k141_18559||full_1	2.77e-101	307	L	NA	NA	DUF4368,Recombinase,Resolvase,Zn_ribbon_recom
vOTU_68572	VirSorter2_SRR7352108_k141_18559||full_2	1.58e-68	209	S	NA	NA	DUF5301
vOTU_68572	VirSorter2_SRR7352108_k141_18559||full_3	1.91e-31	110	S	NA	NA	TnpW
vOTU_68572	VirSorter2_SRR7352108_k141_18559||full_4	5.14e-209	577	L	NA	NA	IstB_IS21
vOTU_68572	VirSorter2_SRR7352108_k141_18559||full_5	3.21e-169	475	L	NA	NA	Phage_rep_org_N
vOTU_68572	VirSorter2_SRR7352108_k141_18559||full_7	9.82e-169	485	D	NA	NA	Relaxase
vOTU_68632	VIBRANT_SRR7411255_k141_5144_flag=1_multi=1581.0000_len=10624_2	0	1098	S	NA	NA	D5_N,Pox_D5
vOTU_68632	VIBRANT_SRR7411255_k141_5144_flag=1_multi=1581.0000_len=10624_8	0	1051	L	NA	NA	HTH_23,rve
vOTU_68632	VIBRANT_SRR7411255_k141_5144_flag=1_multi=1581.0000_len=10624_9	1.56e-175	489	L	NA	NA	IstB_IS21
vOTU_68632	VIBRANT_SRR7411255_k141_5144_flag=1_multi=1581.0000_len=10624_10	2e-11	74.7	S	NA	NA	Phage_prot_Gp6
vOTU_68632	VIBRANT_SRR7411255_k141_5144_flag=1_multi=1581.0000_len=10624_11	0	1125	S	NA	NA	Terminase_6
vOTU_69106	VIBRANT_SRR7411320_k141_44027_flag=1_multi=718.0000_len=4137_1	1.21e-70	215	K	NA	NA	Sigma70_r2,Sigma70_r4_2
vOTU_69106	VIBRANT_SRR7411320_k141_44027_flag=1_multi=718.0000_len=4137_2	4.82e-139	395	M	NA	NA	DUF4367
vOTU_69106	VIBRANT_SRR7411320_k141_44027_flag=1_multi=718.0000_len=4137_6	1.36e-109	327	L	NA	NA	SNF2_N
vOTU_69682	VirSorter2_SRR7411380_k141_10884||full_1	8.26e-158	456	D	NA	NA	MobA_MobL
vOTU_69682	VirSorter2_SRR7411380_k141_10884||full_2	1.07e-153	432	L	NA	NA	NA
vOTU_69682	VirSorter2_SRR7411380_k141_10884||full_3	0	909	S	NA	NA	VirE
vOTU_69682	VirSorter2_SRR7411380_k141_10884||full_5	0	974	L	NA	NA	DUF4368,Recombinase,Resolvase,Zn_ribbon_recom
vOTU_74173	VIBRANT_SRR9095185_k141_6661_flag=0_multi=37.7672_len=53455_fragment_1_1	1.26e-260	770	S	NA	NA	NA
vOTU_74173	VIBRANT_SRR9095185_k141_6661_flag=0_multi=37.7672_len=53455_fragment_1_6	8.22e-06	51.6	NA	ko00627,ko01120,map00627,map01120	NA	NA
vOTU_74173	VIBRANT_SRR9095185_k141_6661_flag=0_multi=37.7672_len=53455_fragment_1_12	0	1125	S	NA	NA	Terminase_6
vOTU_74173	VIBRANT_SRR9095185_k141_6661_flag=0_multi=37.7672_len=53455_fragment_1_13	2e-11	74.7	S	NA	NA	Phage_prot_Gp6
vOTU_74173	VIBRANT_SRR9095185_k141_6661_flag=0_multi=37.7672_len=53455_fragment_1_20	0	1123	S	NA	NA	D5_N,Pox_D5
vOTU_74173	VIBRANT_SRR9095185_k141_6661_flag=0_multi=37.7672_len=53455_fragment_1_34	2.52e-14	72	S	NA	NA	YopX
vOTU_74173	VIBRANT_SRR9095185_k141_6661_flag=0_multi=37.7672_len=53455_fragment_1_36	0	850	D	NA	NA	AAA_31,CbiA,GNVR,Wzz
vOTU_74173	VIBRANT_SRR9095185_k141_6661_flag=0_multi=37.7672_len=53455_fragment_1_37	9.83e-194	537	L	NA	NA	NA
vOTU_74173	VIBRANT_SRR9095185_k141_6661_flag=0_multi=37.7672_len=53455_fragment_1_38	9.69e-273	746	L	NA	NA	NA
vOTU_74173	VIBRANT_SRR9095185_k141_6661_flag=0_multi=37.7672_len=53455_fragment_1_39	0	850	L	NA	NA	NA
vOTU_74173	VIBRANT_SRR9095185_k141_6661_flag=0_multi=37.7672_len=53455_fragment_1_40	1.1e-232	642	S	NA	NA	NA
vOTU_74173	VIBRANT_SRR9095185_k141_6661_flag=0_multi=37.7672_len=53455_fragment_1_41	1.06e-62	192	S	NA	NA	DUF3853
vOTU_74173	VIBRANT_SRR9095185_k141_6661_flag=0_multi=37.7672_len=53455_fragment_1_42	8.51e-228	630	T	NA	NA	AAA_25
vOTU_74173	VIBRANT_SRR9095185_k141_6661_flag=0_multi=37.7672_len=53455_fragment_1_43	2.94e-213	591	L	NA	NA	NA
vOTU_74501	VirSorter2_SRR9865460_k141_7754||full_1	1.51e-278	767	L	NA	NA	DUF4368,Recombinase,Resolvase,Zn_ribbon_recom
vOTU_74501	VirSorter2_SRR9865460_k141_7754||full_2	1.74e-34	118	S	NA	NA	TnpW
vOTU_74501	VirSorter2_SRR9865460_k141_7754||full_3	5.77e-208	574	L	NA	NA	IstB_IS21
vOTU_74501	VirSorter2_SRR9865460_k141_7754||full_4	3.94e-168	471	L	NA	NA	Phage_rep_org_N
vOTU_74501	VirSorter2_SRR9865460_k141_7754||full_6	3.72e-261	723	U	NA	NA	Relaxase
vOTU_76475	VirSorter2_SRR9865783_k141_30933||full_1	1.5e-80	258	U	NA	NA	NA
vOTU_76475	VirSorter2_SRR9865783_k141_30933||full_2	4.25e-117	335	S	NA	NA	NA
vOTU_76475	VirSorter2_SRR9865783_k141_30933||full_3	1.66e-287	785	L	NA	NA	NA
vOTU_76475	VirSorter2_SRR9865783_k141_30933||full_4	8.81e-135	382	K	NA	NA	NusG
vOTU_76647	VirFinder_SRR9865807_k141_6501_flag=1_multi=14.0000_len=3979_1	1.37e-128	365	S	NA	NA	TraO
vOTU_76647	VirFinder_SRR9865807_k141_6501_flag=1_multi=14.0000_len=3979_2	3.12e-220	607	L	NA	NA	NA
vOTU_76647	VirFinder_SRR9865807_k141_6501_flag=1_multi=14.0000_len=3979_3	1.04e-118	339	S	NA	NA	DUF3872
vOTU_76647	VirFinder_SRR9865807_k141_6501_flag=1_multi=14.0000_len=3979_4	1.52e-124	354	S	NA	NA	Phage_lysozyme
vOTU_76647	VirFinder_SRR9865807_k141_6501_flag=1_multi=14.0000_len=3979_8	3.39e-48	153	S	NA	NA	DUF3873
vOTU_76647	VirFinder_SRR9865807_k141_6501_flag=1_multi=14.0000_len=3979_9	9.3e-35	119	S	NA	NA	NA
vOTU_76930	VirSorter2_SRR13200821_k141_231||0_partial_1	1.97e-156	467	KL	NA	NA	ResIII
vOTU_76930	VirSorter2_SRR13200821_k141_231||0_partial_5	4.67e-42	141	K	NA	NA	HTH_3
vOTU_76930	VirSorter2_SRR13200821_k141_231||0_partial_7	9.28e-106	306	L	NA	NA	RadC
vOTU_76930	VirSorter2_SRR13200821_k141_231||0_partial_8	3e-221	610	L	NA	NA	NA
vOTU_76930	VirSorter2_SRR13200821_k141_231||0_partial_9	4.49e-233	642	L	NA	NA	YqaJ
vOTU_76930	VirSorter2_SRR13200821_k141_231||0_partial_10	3.18e-227	626	S	NA	NA	DUF932
vOTU_76930	VirSorter2_SRR13200821_k141_231||0_partial_12	2.43e-18	78.6	K	NA	NA	Phage_AlpA
vOTU_76930	VirSorter2_SRR13200821_k141_231||0_partial_13	5.03e-42	155	S	NA	NA	Inovirus_Gp2
vOTU_76930	VirSorter2_SRR13200821_k141_231||0_partial_14	5.89e-207	574	L	NA	NA	DDE_Tnp_1,DUF772
vOTU_76930	VirSorter2_SRR13200821_k141_231||0_partial_16	5.3e-214	603	L	NA	NA	NA
vOTU_76950	VirSorter2_SRR13200828_k141_1290||full_1	1.02e-54	185	O	NA	NA	Thioredoxin_2
vOTU_76952	VIBRANT_SRR13200829_k141_876_flag=0_multi=41.4560_len=10811_1	3.28e-50	170	L	NA	NA	DEDD_Tnp_IS110,Transposase_20
vOTU_76952	VIBRANT_SRR13200829_k141_876_flag=0_multi=41.4560_len=10811_3	1.97e-65	224	S	NA	NA	DndB
vOTU_76952	VIBRANT_SRR13200829_k141_876_flag=0_multi=41.4560_len=10811_6	1.55e-93	284	S	NA	NA	NA
vOTU_76952	VIBRANT_SRR13200829_k141_876_flag=0_multi=41.4560_len=10811_7	3.62e-24	94.4	L	NA	NA	Bac_DNA_binding
vOTU_76952	VIBRANT_SRR13200829_k141_876_flag=0_multi=41.4560_len=10811_10	3.33e-160	456	L	NA	NA	RdgC
vOTU_76952	VIBRANT_SRR13200829_k141_876_flag=0_multi=41.4560_len=10811_11	3.56e-228	655	L	NA	NA	DNA_methylase
vOTU_76952	VIBRANT_SRR13200829_k141_876_flag=0_multi=41.4560_len=10811_16	2.23e-23	92.4	L	ko03030,ko03430,ko03440,map03030,map03430,map03440	NA	SSB
vOTU_76995	VIBRANT_SRR13200841_k141_838_flag=0_multi=12.0000_len=4987_4	3.85e-151	427	S	NA	NA	Metallophos,Metallophos_2
vOTU_76995	VIBRANT_SRR13200841_k141_838_flag=0_multi=12.0000_len=4987_7	0	1099	L	NA	NA	rve
vOTU_76995	VIBRANT_SRR13200841_k141_838_flag=0_multi=12.0000_len=4987_8	6.34e-165	462	L	NA	NA	IstB_IS21,IstB_IS21_ATP
vOTU_77019	VIBRANT_SRR13200849_k141_1091_flag=0_multi=21.3979_len=20375_fragment_1_1	1.51e-41	153	K	NA	NA	ParBc
vOTU_77019	VIBRANT_SRR13200849_k141_1091_flag=0_multi=21.3979_len=20375_fragment_1_8	1.27e-43	145	S	NA	NA	Histone_HNS
vOTU_77121	VirSorter2_SRR13200895_k141_3141||full_1_1-10480/12235_3	2.61e-140	399	S	NA	NA	DUF2857
vOTU_77121	VirSorter2_SRR13200895_k141_3141||full_1_1-10480/12235_4	0	885	K	NA	NA	Arg_repressor,ParBc
vOTU_77121	VirSorter2_SRR13200895_k141_3141||full_1_1-10480/12235_5	4.24e-14	68.9	S	NA	NA	Arc
vOTU_77121	VirSorter2_SRR13200895_k141_3141||full_1_1-10480/12235_6	2.17e-221	612	S	NA	NA	NA37
vOTU_77121	VirSorter2_SRR13200895_k141_3141||full_1_1-10480/12235_11	3.31e-299	819	L	NA	NA	DnaB,DnaB_C
vOTU_77121	VirSorter2_SRR13200895_k141_3141||full_1_1-10480/12235_13	7.6e-129	370	S	NA	NA	HNH_3
vOTU_77121	VirSorter2_SRR13200895_k141_3141||full_1_1-10480/12235_14	2.37e-115	336	S	NA	NA	DUF2786
vOTU_77187	VIBRANT_SRR13200911_k141_337_flag=0_multi=16.0475_len=5150_1	7.32e-49	167	E	ko00270,ko00920,ko01100,ko01110,ko01120,ko01200,ko01230,ko05111,map00270,map00920,map01100,map01110,map01120,map01200,map01230,map05111	M00021	Hexapep,SATase_N
vOTU_77187	VIBRANT_SRR13200911_k141_337_flag=0_multi=16.0475_len=5150_2	1.64e-59	186	NA	NA	NA	Histone_HNS
vOTU_77187	VIBRANT_SRR13200911_k141_337_flag=0_multi=16.0475_len=5150_8	3.85e-151	427	S	NA	NA	Metallophos,Metallophos_2
vOTU_77467	VIBRANT_SRR13508206_k141_1168_flag=1_multi=2152.1477_len=56819_2	1.93e-194	629	S	NA	NA	NA
vOTU_77467	VIBRANT_SRR13508206_k141_1168_flag=1_multi=2152.1477_len=56819_4	9.12e-160	541	DNT	NA	NA	NA
vOTU_77467	VIBRANT_SRR13508206_k141_1168_flag=1_multi=2152.1477_len=56819_12	4.57e-150	434	S	NA	NA	Phage_cap_E
vOTU_77467	VIBRANT_SRR13508206_k141_1168_flag=1_multi=2152.1477_len=56819_16	8.94e-264	737	NA	NA	NA	Phage_prot_Gp6
vOTU_77467	VIBRANT_SRR13508206_k141_1168_flag=1_multi=2152.1477_len=56819_17	0	1091	S	NA	NA	Terminase_1
vOTU_77467	VIBRANT_SRR13508206_k141_1168_flag=1_multi=2152.1477_len=56819_20	5.84e-39	133	V	NA	NA	NA
vOTU_77467	VIBRANT_SRR13508206_k141_1168_flag=1_multi=2152.1477_len=56819_21	1.3e-16	73.9	K	NA	NA	HTH_3
vOTU_77467	VIBRANT_SRR13508206_k141_1168_flag=1_multi=2152.1477_len=56819_22	5.17e-08	59.7	V	NA	NA	Amidase_2,CW_7
vOTU_77467	VIBRANT_SRR13508206_k141_1168_flag=1_multi=2152.1477_len=56819_30	2.19e-45	148	L	NA	NA	RelB
vOTU_77467	VIBRANT_SRR13508206_k141_1168_flag=1_multi=2152.1477_len=56819_31	1.02e-64	198	T	NA	NA	NA
vOTU_77467	VIBRANT_SRR13508206_k141_1168_flag=1_multi=2152.1477_len=56819_35	1.44e-188	536	S	NA	NA	Fic,Fic_N
vOTU_77467	VIBRANT_SRR13508206_k141_1168_flag=1_multi=2152.1477_len=56819_42	1.38e-90	275	K	NA	NA	NA
vOTU_77467	VIBRANT_SRR13508206_k141_1168_flag=1_multi=2152.1477_len=56819_48	2.55e-25	99.8	S	NA	NA	DUF3310
vOTU_77467	VIBRANT_SRR13508206_k141_1168_flag=1_multi=2152.1477_len=56819_68	6.17e-12	68.6	L	ko03030,ko03430,ko03440,map03030,map03430,map03440	NA	SSB
vOTU_77467	VIBRANT_SRR13508206_k141_1168_flag=1_multi=2152.1477_len=56819_72	8.02e-09	57	D	NA	NA	DivIVA
vOTU_77467	VIBRANT_SRR13508206_k141_1168_flag=1_multi=2152.1477_len=56819_74	0.000205	47	S	NA	NA	P22_AR_N
vOTU_77467	VIBRANT_SRR13508206_k141_1168_flag=1_multi=2152.1477_len=56819_80	2.15e-27	105	NA	NA	NA	Peptidase_M78
vOTU_77467	VIBRANT_SRR13508206_k141_1168_flag=1_multi=2152.1477_len=56819_84	9.57e-68	208	S	NA	NA	DUF4065
vOTU_77467	VIBRANT_SRR13508206_k141_1168_flag=1_multi=2152.1477_len=56819_85	2.99e-127	383	L	NA	NA	Phage_int_SAM_3,Phage_integrase
vOTU_77467	VIBRANT_SRR13508206_k141_1168_flag=1_multi=2152.1477_len=56819_87	3.04e-37	127	S	NA	NA	Phage_holin_Dp1
vOTU_77467	VIBRANT_SRR13508206_k141_1168_flag=1_multi=2152.1477_len=56819_88	7.47e-32	121	M	NA	NA	CW_7,Glyco_hydro_25,LysM
vOTU_77524	VirSorter2_SRR13508216_k141_13367||full_1	0	1089	S	NA	NA	Terminase_3
vOTU_77524	VirSorter2_SRR13508216_k141_13367||full_3	6.61e-12	63.2	S	NA	NA	DUF4276
vOTU_77588	VIBRANT_SRR13508243_k141_7145_flag=0_multi=15597.0154_len=4958_1	1.22e-50	178	S	NA	NA	NA
vOTU_77588	VIBRANT_SRR13508243_k141_7145_flag=0_multi=15597.0154_len=4958_2	2.91e-10	62.8	S	NA	NA	NA
vOTU_77588	VIBRANT_SRR13508243_k141_7145_flag=0_multi=15597.0154_len=4958_3	1.8e-05	47	S	NA	NA	NA
vOTU_77588	VIBRANT_SRR13508243_k141_7145_flag=0_multi=15597.0154_len=4958_5	9e-56	190	L	NA	NA	NA
vOTU_77588	VIBRANT_SRR13508243_k141_7145_flag=0_multi=15597.0154_len=4958_9	1.07e-103	323	S	NA	NA	NA
vOTU_77703	VirFinder_SRR13508262_k141_1195_flag=1_multi=475.0000_len=3048_1	3.74e-15	71.6	S	NA	NA	NA
vOTU_77703	VirFinder_SRR13508262_k141_1195_flag=1_multi=475.0000_len=3048_2	4.9e-155	467	S	NA	NA	NA
vOTU_77801	VirSorter2_SRR13508277_k141_15360||full_1	6.4e-43	165	KLT	NA	NA	Sel1
vOTU_77801	VirSorter2_SRR13508277_k141_15360||full_2	0	1170	O	ko04141,ko04151,ko04217,ko04612,ko04621,ko04626,ko04657,ko04659,ko04914,ko04915,ko05200,ko05215,ko05418,map04141,map04151,map04217,map04612,map04621,map04626,map04657,map04659,map04914,map04915,map05200,map05215,map05418	NA	HATPase_c_3,HSP90
vOTU_77801	VirSorter2_SRR13508277_k141_15360||full_3	2.84e-264	723	K	NA	NA	NA
vOTU_77911	VIBRANT_SRR13508308_k141_892_flag=1_multi=996.6997_len=15623_2	0	1037	S	NA	NA	Terminase_1
vOTU_77911	VIBRANT_SRR13508308_k141_892_flag=1_multi=996.6997_len=15623_3	4.35e-77	254	S	NA	NA	Phage_portal
vOTU_77911	VIBRANT_SRR13508308_k141_892_flag=1_multi=996.6997_len=15623_4	2.71e-38	149	S	NA	NA	Peptidase_S78,Phage_capsid
vOTU_77911	VIBRANT_SRR13508308_k141_892_flag=1_multi=996.6997_len=15623_5	1.4e-135	401	S	NA	NA	Peptidase_S78,Phage_capsid
vOTU_77911	VIBRANT_SRR13508308_k141_892_flag=1_multi=996.6997_len=15623_11	6.28e-05	48.1	N	NA	NA	Big_2
vOTU_77911	VIBRANT_SRR13508308_k141_892_flag=1_multi=996.6997_len=15623_14	6.5e-99	343	NT	NA	NA	NA
vOTU_77911	VIBRANT_SRR13508308_k141_892_flag=1_multi=996.6997_len=15623_16	0	1273	S	NA	NA	NA
vOTU_77963	VirSorter2_SRR13508324_k141_592||full_1	2.25e-169	507	S	NA	NA	NA
vOTU_77963	VirSorter2_SRR13508324_k141_592||full_4	1.41e-117	375	L	NA	NA	NA
vOTU_78060	VirFinder_SRR13508358_k141_3999_flag=1_multi=298.0000_len=3068_2	1.42e-129	401	S	NA	NA	NA
vOTU_78060	VirFinder_SRR13508358_k141_3999_flag=1_multi=298.0000_len=3068_3	9.67e-09	55.5	S	NA	NA	NA
vOTU_78143	VIBRANT_SRR13508373_k141_543_flag=1_multi=5721.9543_len=16371_1	2.25e-106	320	M	NA	NA	CW_7,Glyco_hydro_25,LysM
vOTU_78143	VIBRANT_SRR13508373_k141_543_flag=1_multi=5721.9543_len=16371_9	3.05e-227	717	S	NA	NA	NA
vOTU_78143	VIBRANT_SRR13508373_k141_543_flag=1_multi=5721.9543_len=16371_11	1.81e-129	433	NT	NA	NA	NA
vOTU_78143	VIBRANT_SRR13508373_k141_543_flag=1_multi=5721.9543_len=16371_14	3.62e-14	73.2	N	NA	NA	NA
vOTU_78165	VIBRANT_SRR13508380_k141_2032_flag=1_multi=4081.7603_len=25263_2	3.65e-123	369	S	NA	NA	Peptidase_S78,Phage_capsid
vOTU_78165	VIBRANT_SRR13508380_k141_2032_flag=1_multi=4081.7603_len=25263_3	2.16e-34	138	S	NA	NA	Peptidase_S78,Phage_capsid
vOTU_78165	VIBRANT_SRR13508380_k141_2032_flag=1_multi=4081.7603_len=25263_4	2.91e-77	254	S	NA	NA	Phage_portal
vOTU_78165	VIBRANT_SRR13508380_k141_2032_flag=1_multi=4081.7603_len=25263_5	4e-279	775	S	NA	NA	Terminase_1
vOTU_78165	VIBRANT_SRR13508380_k141_2032_flag=1_multi=4081.7603_len=25263_8	4.25e-50	162	L	NA	NA	HNH
vOTU_78165	VIBRANT_SRR13508380_k141_2032_flag=1_multi=4081.7603_len=25263_11	4.81e-40	132	K	NA	NA	NA
vOTU_78165	VIBRANT_SRR13508380_k141_2032_flag=1_multi=4081.7603_len=25263_25	2.58e-66	203	V	NA	NA	NA
vOTU_78165	VIBRANT_SRR13508380_k141_2032_flag=1_multi=4081.7603_len=25263_26	6.36e-41	144	A	ko03008,map03008	NA	RNase_T
vOTU_78165	VIBRANT_SRR13508380_k141_2032_flag=1_multi=4081.7603_len=25263_27	2.49e-65	216	K	NA	NA	HTH_36
vOTU_78165	VIBRANT_SRR13508380_k141_2032_flag=1_multi=4081.7603_len=25263_29	1.54e-102	324	K	NA	NA	ParBc
vOTU_78165	VIBRANT_SRR13508380_k141_2032_flag=1_multi=4081.7603_len=25263_30	2.23e-64	204	L	ko03030,ko03430,ko03440,map03030,map03430,map03440	NA	SSB
vOTU_78165	VIBRANT_SRR13508380_k141_2032_flag=1_multi=4081.7603_len=25263_40	2.67e-37	132	NA	NA	NA	Peptidase_M78
vOTU_78165	VIBRANT_SRR13508380_k141_2032_flag=1_multi=4081.7603_len=25263_41	4.94e-66	205	S	NA	NA	bPH_1
vOTU_78165	VIBRANT_SRR13508380_k141_2032_flag=1_multi=4081.7603_len=25263_42	1e-14	81.3	M	NA	NA	DUF2510,Excalibur
vOTU_78165	VIBRANT_SRR13508380_k141_2032_flag=1_multi=4081.7603_len=25263_44	1.9e-25	99	S	NA	NA	NA
vOTU_78165	VIBRANT_SRR13508380_k141_2032_flag=1_multi=4081.7603_len=25263_45	1.04e-31	112	N	NA	NA	HicA_toxin
vOTU_78165	VIBRANT_SRR13508380_k141_2032_flag=1_multi=4081.7603_len=25263_46	6.15e-173	495	L	NA	NA	NA
vOTU_78165	VIBRANT_SRR13508380_k141_2032_flag=1_multi=4081.7603_len=25263_47	3.04e-37	127	S	NA	NA	Phage_holin_Dp1
vOTU_78165	VIBRANT_SRR13508380_k141_2032_flag=1_multi=4081.7603_len=25263_48	1.5e-17	80.9	M	NA	NA	CW_7,Glyco_hydro_25,LysM
vOTU_78294	VirFinder_SRR13508420_k141_1604_flag=1_multi=6652.8810_len=5705_1	0	1941	K	NA	NA	NA
vOTU_78294	VirFinder_SRR13508420_k141_1604_flag=1_multi=6652.8810_len=5705_2	0	1332	A	NA	NA	NA
vOTU_78735	VirSorter2_SRR8652815_k141_2880||full_1	8.64e-20	92.8	S	NA	NA	NA
vOTU_78735	VirSorter2_SRR8652815_k141_2880||full_3	1.72e-22	98.6	K	NA	NA	NA
vOTU_78735	VirSorter2_SRR8652815_k141_2880||full_4	1.03e-34	130	J	NA	NA	DUF2971
vOTU_78735	VirSorter2_SRR8652815_k141_2880||full_5	4.54e-151	441	L	ko03440,map03440	NA	AAA_11,AAA_12,AAA_19,AAA_30,DUF2075,MobA_MobL,Mrr_cat,UvrD_C_2
vOTU_78857	VIBRANT_SRR8652819_k141_2438_flag=0_multi=102.0000_len=75382_9	2.37e-14	72	S	NA	NA	YopX
vOTU_78857	VIBRANT_SRR8652819_k141_2438_flag=0_multi=102.0000_len=75382_11	0	847	D	NA	NA	AAA_31,CbiA,GNVR,Wzz
vOTU_78857	VIBRANT_SRR8652819_k141_2438_flag=0_multi=102.0000_len=75382_12	9.83e-194	537	L	NA	NA	NA
vOTU_78857	VIBRANT_SRR8652819_k141_2438_flag=0_multi=102.0000_len=75382_13	1.38e-272	746	L	NA	NA	NA
vOTU_78857	VIBRANT_SRR8652819_k141_2438_flag=0_multi=102.0000_len=75382_16	8.68e-180	501	K	NA	NA	Peptidase_S24
vOTU_78857	VIBRANT_SRR8652819_k141_2438_flag=0_multi=102.0000_len=75382_18	1.06e-51	163	S	NA	NA	HTH_17
vOTU_78857	VIBRANT_SRR8652819_k141_2438_flag=0_multi=102.0000_len=75382_21	1.24e-202	562	L	NA	NA	RecT
vOTU_78857	VIBRANT_SRR8652819_k141_2438_flag=0_multi=102.0000_len=75382_26	3.33e-59	182	L	NA	NA	Bac_DNA_binding
vOTU_78857	VIBRANT_SRR8652819_k141_2438_flag=0_multi=102.0000_len=75382_27	2.89e-169	473	NA	NA	NA	DUF2303
vOTU_78857	VIBRANT_SRR8652819_k141_2438_flag=0_multi=102.0000_len=75382_29	3.3e-164	462	O	NA	NA	Band_7
vOTU_78857	VIBRANT_SRR8652819_k141_2438_flag=0_multi=102.0000_len=75382_31	1.07e-303	827	L	NA	NA	NA
vOTU_78857	VIBRANT_SRR8652819_k141_2438_flag=0_multi=102.0000_len=75382_32	2.58e-83	246	S	NA	NA	NA
vOTU_78857	VIBRANT_SRR8652819_k141_2438_flag=0_multi=102.0000_len=75382_33	6.56e-293	803	L	NA	NA	Mob_Pre
vOTU_78857	VIBRANT_SRR8652819_k141_2438_flag=0_multi=102.0000_len=75382_34	3.16e-187	520	J	NA	NA	RrnaAD
vOTU_78857	VIBRANT_SRR8652819_k141_2438_flag=0_multi=102.0000_len=75382_35	4.17e-236	649	S	NA	NA	SMI1_KNR4
vOTU_78857	VIBRANT_SRR8652819_k141_2438_flag=0_multi=102.0000_len=75382_37	2.35e-87	256	S	NA	NA	DUF2750
vOTU_78857	VIBRANT_SRR8652819_k141_2438_flag=0_multi=102.0000_len=75382_39	4.56e-146	414	S	NA	NA	MORN_2
vOTU_78857	VIBRANT_SRR8652819_k141_2438_flag=0_multi=102.0000_len=75382_43	1.11e-239	657	H	NA	NA	DNA_methylase
vOTU_78857	VIBRANT_SRR8652819_k141_2438_flag=0_multi=102.0000_len=75382_45	1.77e-178	496	L	NA	NA	DUF2400
vOTU_78857	VIBRANT_SRR8652819_k141_2438_flag=0_multi=102.0000_len=75382_50	6.34e-199	551	EH	NA	NA	PAPS_reduct
vOTU_78857	VIBRANT_SRR8652819_k141_2438_flag=0_multi=102.0000_len=75382_52	4.11e-40	138	L	NA	NA	N6_N4_Mtase
vOTU_78857	VIBRANT_SRR8652819_k141_2438_flag=0_multi=102.0000_len=75382_53	1.11e-93	276	L	NA	NA	N6_N4_Mtase
vOTU_78857	VIBRANT_SRR8652819_k141_2438_flag=0_multi=102.0000_len=75382_54	1.11e-88	259	S	NA	NA	DUF551
vOTU_78857	VIBRANT_SRR8652819_k141_2438_flag=0_multi=102.0000_len=75382_55	5.01e-85	258	C	NA	NA	NA
vOTU_78857	VIBRANT_SRR8652819_k141_2438_flag=0_multi=102.0000_len=75382_56	5.06e-121	349	C	NA	NA	NA
vOTU_78857	VIBRANT_SRR8652819_k141_2438_flag=0_multi=102.0000_len=75382_58	1.49e-26	101	S	NA	NA	Dam
vOTU_78857	VIBRANT_SRR8652819_k141_2438_flag=0_multi=102.0000_len=75382_59	1.4e-59	187	S	NA	NA	Dam
vOTU_78857	VIBRANT_SRR8652819_k141_2438_flag=0_multi=102.0000_len=75382_62	3.92e-307	837	S	NA	NA	RtcB
vOTU_78857	VIBRANT_SRR8652819_k141_2438_flag=0_multi=102.0000_len=75382_68	4.04e-29	109	L	NA	NA	DUF3127
vOTU_78857	VIBRANT_SRR8652819_k141_2438_flag=0_multi=102.0000_len=75382_72	1.19e-100	292	NA	NA	NA	Phage_holin_4_1
vOTU_78857	VIBRANT_SRR8652819_k141_2438_flag=0_multi=102.0000_len=75382_73	7.79e-58	179	S	NA	NA	NA
vOTU_78857	VIBRANT_SRR8652819_k141_2438_flag=0_multi=102.0000_len=75382_74	3.94e-294	801	S	NA	NA	Prophage_tail
vOTU_78857	VIBRANT_SRR8652819_k141_2438_flag=0_multi=102.0000_len=75382_76	3.19e-79	235	L	NA	NA	RVT_1
vOTU_78857	VIBRANT_SRR8652819_k141_2438_flag=0_multi=102.0000_len=75382_78	5.72e-197	545	L	NA	NA	RVT_1
vOTU_78857	VIBRANT_SRR8652819_k141_2438_flag=0_multi=102.0000_len=75382_83	0	1900	S	NA	NA	NA
vOTU_78857	VIBRANT_SRR8652819_k141_2438_flag=0_multi=102.0000_len=75382_88	5.84e-142	403	S	NA	NA	NA
vOTU_78857	VIBRANT_SRR8652819_k141_2438_flag=0_multi=102.0000_len=75382_89	1.12e-51	169	S	NA	NA	ANT,Phage_pRha
vOTU_78857	VIBRANT_SRR8652819_k141_2438_flag=0_multi=102.0000_len=75382_91	0	2818	S	NA	NA	NA
vOTU_78857	VIBRANT_SRR8652819_k141_2438_flag=0_multi=102.0000_len=75382_96	8.22e-06	51.6	NA	ko00627,ko01120,map00627,map01120	NA	NA
vOTU_78857	VIBRANT_SRR8652819_k141_2438_flag=0_multi=102.0000_len=75382_102	0	1125	S	NA	NA	Terminase_6
vOTU_78857	VIBRANT_SRR8652819_k141_2438_flag=0_multi=102.0000_len=75382_103	2e-11	74.7	S	NA	NA	Phage_prot_Gp6
vOTU_78871	VIBRANT_SRR8652819_k141_1201_flag=0_multi=63.0000_len=38186_1	1.89e-12	65.9	K	NA	NA	Aminotran_1_2,GntR
vOTU_78871	VIBRANT_SRR8652819_k141_1201_flag=0_multi=63.0000_len=38186_2	2.72e-236	650	L	NA	NA	DDE_Tnp_1,DUF772
vOTU_78871	VIBRANT_SRR8652819_k141_1201_flag=0_multi=63.0000_len=38186_10	1.72e-27	106	S	NA	NA	Antirestrict
vOTU_78871	VIBRANT_SRR8652819_k141_1201_flag=0_multi=63.0000_len=38186_14	9.52e-126	409	PT	NA	NA	Tail_P2_I
vOTU_78871	VIBRANT_SRR8652819_k141_1201_flag=0_multi=63.0000_len=38186_15	0.000578	43.5	S	NA	NA	Histone_HNS
vOTU_78871	VIBRANT_SRR8652819_k141_1201_flag=0_multi=63.0000_len=38186_20	1.98e-171	498	S	NA	NA	Terminase_3
vOTU_78871	VIBRANT_SRR8652819_k141_1201_flag=0_multi=63.0000_len=38186_22	7e-58	196	S	NA	NA	DUF5309
vOTU_78871	VIBRANT_SRR8652819_k141_1201_flag=0_multi=63.0000_len=38186_24	3.13e-230	677	M	NA	NA	NA
vOTU_78871	VIBRANT_SRR8652819_k141_1201_flag=0_multi=63.0000_len=38186_31	2.46e-23	115	NU	ko01503,map01503	M00727	NA
vOTU_78871	VIBRANT_SRR8652819_k141_1201_flag=0_multi=63.0000_len=38186_33	2.08e-63	205	S	NA	NA	NA
vOTU_78871	VIBRANT_SRR8652819_k141_1201_flag=0_multi=63.0000_len=38186_34	9.92e-47	162	S	NA	NA	NA
vOTU_78871	VIBRANT_SRR8652819_k141_1201_flag=0_multi=63.0000_len=38186_43	5.6e-44	144	S	NA	NA	PXPV
vOTU_78871	VIBRANT_SRR8652819_k141_1201_flag=0_multi=63.0000_len=38186_44	3.03e-178	496	S	ko00230,ko00240,map00230,map00240	NA	Lysine_decarbox
vOTU_78871	VIBRANT_SRR8652819_k141_1201_flag=0_multi=63.0000_len=38186_45	4.01e-33	126	L	ko00230,ko00240,ko01100,ko03030,ko03410,ko03420,ko03440,map00230,map00240,map01100,map03030,map03410,map03420,map03440	NA	5_3_exonuc,5_3_exonuc_N,DNA_pol_A,DNA_pol_A_exo1
vOTU_80389	VirFinder_SRR8653024_k141_600_flag=1_multi=8.0000_len=4817_1	1.03e-34	130	J	NA	NA	DUF2971
vOTU_80389	VirFinder_SRR8653024_k141_600_flag=1_multi=8.0000_len=4817_2	1.72e-22	98.6	K	NA	NA	NA
vOTU_80389	VirFinder_SRR8653024_k141_600_flag=1_multi=8.0000_len=4817_5	1.33e-66	237	S	NA	NA	NA
vOTU_80405	VIBRANT_SRR8653025_k141_739_flag=0_multi=92.5967_len=246257_64	4.01e-279	785	S	NA	NA	NA
vOTU_80405	VIBRANT_SRR8653025_k141_739_flag=0_multi=92.5967_len=246257_74	0	1254	S	NA	NA	NA
vOTU_80405	VIBRANT_SRR8653025_k141_739_flag=0_multi=92.5967_len=246257_81	5.01e-29	110	F	ko00240,ko01100,map00240,map01100	M00429	dCMP_cyt_deam_1
vOTU_80405	VIBRANT_SRR8653025_k141_739_flag=0_multi=92.5967_len=246257_83	0.000183	50.8	O	NA	NA	NA
vOTU_80405	VIBRANT_SRR8653025_k141_739_flag=0_multi=92.5967_len=246257_84	7.15e-24	99.4	S	NA	NA	NA
vOTU_80405	VIBRANT_SRR8653025_k141_739_flag=0_multi=92.5967_len=246257_85	1.06e-15	80.5	S	NA	NA	NA
vOTU_80405	VIBRANT_SRR8653025_k141_739_flag=0_multi=92.5967_len=246257_95	8.5e-215	608	S	NA	NA	NA
vOTU_80405	VIBRANT_SRR8653025_k141_739_flag=0_multi=92.5967_len=246257_96	4.24e-25	94.7	S	NA	NA	DUF1289,DUF3717
vOTU_80405	VIBRANT_SRR8653025_k141_739_flag=0_multi=92.5967_len=246257_97	5.46e-127	377	S	NA	NA	NA
vOTU_80405	VIBRANT_SRR8653025_k141_739_flag=0_multi=92.5967_len=246257_100	2.24e-174	516	S	NA	NA	NA
vOTU_80405	VIBRANT_SRR8653025_k141_739_flag=0_multi=92.5967_len=246257_109	1.51e-18	87.8	S	NA	NA	Metallophos,Metallophos_2
vOTU_80405	VIBRANT_SRR8653025_k141_739_flag=0_multi=92.5967_len=246257_110	2.54e-12	68.9	S	NA	NA	NA
vOTU_80405	VIBRANT_SRR8653025_k141_739_flag=0_multi=92.5967_len=246257_112	3.49e-06	51.6	S	NA	NA	YqeY
vOTU_80405	VIBRANT_SRR8653025_k141_739_flag=0_multi=92.5967_len=246257_113	4.76e-150	437	S	NA	NA	RtcB
vOTU_80405	VIBRANT_SRR8653025_k141_739_flag=0_multi=92.5967_len=246257_114	2.98e-08	56.6	F	NA	NA	NUDIX
vOTU_80405	VIBRANT_SRR8653025_k141_739_flag=0_multi=92.5967_len=246257_136	3.26e-133	393	S	NA	NA	RNA_ligase
vOTU_80405	VIBRANT_SRR8653025_k141_739_flag=0_multi=92.5967_len=246257_139	4.24e-05	47.8	V	NA	NA	HNH
vOTU_80405	VIBRANT_SRR8653025_k141_739_flag=0_multi=92.5967_len=246257_144	2.38e-212	604	S	NA	NA	NA
vOTU_80405	VIBRANT_SRR8653025_k141_739_flag=0_multi=92.5967_len=246257_145	0	916	S	NA	NA	NA
vOTU_80405	VIBRANT_SRR8653025_k141_739_flag=0_multi=92.5967_len=246257_150	0.000429	49.3	O	ko04141,map04141	NA	DnaJ,DnaJ_C,DnaJ_CXXCXGXG
vOTU_80405	VIBRANT_SRR8653025_k141_739_flag=0_multi=92.5967_len=246257_161	9.37e-17	80.1	S	NA	NA	DUF3310
vOTU_80405	VIBRANT_SRR8653025_k141_739_flag=0_multi=92.5967_len=246257_177	2.34e-43	149	S	NA	NA	NA
vOTU_80405	VIBRANT_SRR8653025_k141_739_flag=0_multi=92.5967_len=246257_181	1e-118	347	S	NA	NA	NA
vOTU_80405	VIBRANT_SRR8653025_k141_739_flag=0_multi=92.5967_len=246257_182	1.72e-26	103	O	NA	NA	DUF1768
vOTU_80405	VIBRANT_SRR8653025_k141_739_flag=0_multi=92.5967_len=246257_185	1.95e-37	130	O	ko04621,ko05418,map04621,map05418	NA	Thioredoxin
vOTU_80405	VIBRANT_SRR8653025_k141_739_flag=0_multi=92.5967_len=246257_189	1.47e-22	90.5	O	NA	NA	Cpn10
vOTU_80405	VIBRANT_SRR8653025_k141_739_flag=0_multi=92.5967_len=246257_192	9.47e-117	358	S	NA	NA	NA
vOTU_80405	VIBRANT_SRR8653025_k141_739_flag=0_multi=92.5967_len=246257_193	5.45e-10	64.7	L	NA	NA	DUF5051
vOTU_80405	VIBRANT_SRR8653025_k141_739_flag=0_multi=92.5967_len=246257_196	5.58e-19	83.2	S	NA	NA	NA
vOTU_80405	VIBRANT_SRR8653025_k141_739_flag=0_multi=92.5967_len=246257_198	0	1069	S	NA	NA	NA
vOTU_80405	VIBRANT_SRR8653025_k141_739_flag=0_multi=92.5967_len=246257_201	5.03e-102	311	S	NA	NA	NA
vOTU_80405	VIBRANT_SRR8653025_k141_739_flag=0_multi=92.5967_len=246257_205	1.6e-125	370	S	NA	NA	NA
vOTU_80405	VIBRANT_SRR8653025_k141_739_flag=0_multi=92.5967_len=246257_211	1.58e-67	220	S	NA	NA	NA
vOTU_80405	VIBRANT_SRR8653025_k141_739_flag=0_multi=92.5967_len=246257_216	8.83e-177	514	S	NA	NA	NA
vOTU_80405	VIBRANT_SRR8653025_k141_739_flag=0_multi=92.5967_len=246257_219	2.42e-48	164	S	NA	NA	NA
vOTU_80405	VIBRANT_SRR8653025_k141_739_flag=0_multi=92.5967_len=246257_222	4.61e-12	67.8	S	NA	NA	NA
vOTU_80405	VIBRANT_SRR8653025_k141_739_flag=0_multi=92.5967_len=246257_226	3.65e-05	46.2	FJ	NA	NA	DUF3175
vOTU_80405	VIBRANT_SRR8653025_k141_739_flag=0_multi=92.5967_len=246257_231	3.28e-49	182	S	NA	NA	NA
vOTU_80405	VIBRANT_SRR8653025_k141_739_flag=0_multi=92.5967_len=246257_233	0.000292	46.6	S	NA	NA	LysM
vOTU_80405	VIBRANT_SRR8653025_k141_739_flag=0_multi=92.5967_len=246257_235	0.000388	48.9	S	NA	NA	NA
vOTU_80405	VIBRANT_SRR8653025_k141_739_flag=0_multi=92.5967_len=246257_236	0.000284	46.2	S	NA	NA	GPW_gp25
vOTU_80405	VIBRANT_SRR8653025_k141_739_flag=0_multi=92.5967_len=246257_239	2.33e-84	278	S	NA	NA	NA
vOTU_80405	VIBRANT_SRR8653025_k141_739_flag=0_multi=92.5967_len=246257_243	6.99e-12	74.7	G	NA	NA	CBM_4_9
vOTU_80405	VIBRANT_SRR8653025_k141_739_flag=0_multi=92.5967_len=246257_246	1.11e-11	74.7	K	NA	NA	Collagen
vOTU_80405	VIBRANT_SRR8653025_k141_739_flag=0_multi=92.5967_len=246257_256	6.42e-78	240	S	NA	NA	NA
vOTU_80405	VIBRANT_SRR8653025_k141_739_flag=0_multi=92.5967_len=246257_258	4.41e-37	129	S	NA	NA	NA
vOTU_80405	VIBRANT_SRR8653025_k141_739_flag=0_multi=92.5967_len=246257_260	3.73e-17	90.1	L	ko00230,ko00240,ko01100,ko03030,ko03410,ko03420,ko03440,map00230,map00240,map01100,map03030,map03410,map03420,map03440	NA	5_3_exonuc,5_3_exonuc_N,DNA_pol_A
vOTU_80405	VIBRANT_SRR8653025_k141_739_flag=0_multi=92.5967_len=246257_261	9.44e-161	511	S	NA	NA	NA
vOTU_80405	VIBRANT_SRR8653025_k141_739_flag=0_multi=92.5967_len=246257_262	1.61e-109	327	S	NA	NA	NA
vOTU_80405	VIBRANT_SRR8653025_k141_739_flag=0_multi=92.5967_len=246257_264	1.33e-22	90.9	S	NA	NA	NA
vOTU_80405	VIBRANT_SRR8653025_k141_739_flag=0_multi=92.5967_len=246257_269	4.79e-134	394	S	NA	NA	NA
vOTU_80405	VIBRANT_SRR8653025_k141_739_flag=0_multi=92.5967_len=246257_282	8.21e-215	610	S	NA	NA	NA
vOTU_80405	VIBRANT_SRR8653025_k141_739_flag=0_multi=92.5967_len=246257_293	2.59e-137	409	S	NA	NA	NA
vOTU_80405	VIBRANT_SRR8653025_k141_739_flag=0_multi=92.5967_len=246257_294	3e-06	51.6	S	NA	NA	DUF3850
vOTU_80405	VIBRANT_SRR8653025_k141_739_flag=0_multi=92.5967_len=246257_299	2.22e-10	64.3	O	NA	NA	NA
vOTU_80405	VIBRANT_SRR8653025_k141_739_flag=0_multi=92.5967_len=246257_309	2.34e-13	70.5	S	NA	NA	DUF3850
vOTU_80405	VIBRANT_SRR8653025_k141_739_flag=0_multi=92.5967_len=246257_347	1.08e-09	65.1	M	NA	NA	NA
vOTU_80405	VIBRANT_SRR8653025_k141_739_flag=0_multi=92.5967_len=246257_366	5.93e-67	217	S	NA	NA	Thg1,Thg1C
vOTU_80405	VIBRANT_SRR8653025_k141_739_flag=0_multi=92.5967_len=246257_373	4.88e-56	187	S	NA	NA	NA
vOTU_80405	VIBRANT_SRR8653025_k141_739_flag=0_multi=92.5967_len=246257_383	3.44e-107	327	T	NA	NA	RNA_lig_T4_1
vOTU_80405	VIBRANT_SRR8653025_k141_739_flag=0_multi=92.5967_len=246257_397	5.03e-27	107	S	NA	NA	DUF1653
vOTU_80405	VIBRANT_SRR8653025_k141_739_flag=0_multi=92.5967_len=246257_404	2.2e-161	485	O	NA	NA	AAA,Peptidase_M41
vOTU_80457	VIBRANT_SRR8653028_k141_558_flag=1_multi=45.0000_len=71338_1	7.64e-75	243	S	NA	NA	NA
vOTU_80457	VIBRANT_SRR8653028_k141_558_flag=1_multi=45.0000_len=71338_3	6.14e-260	714	S	NA	NA	NA
vOTU_80457	VIBRANT_SRR8653028_k141_558_flag=1_multi=45.0000_len=71338_5	2.91e-91	268	S	NA	NA	NA
vOTU_80457	VIBRANT_SRR8653028_k141_558_flag=1_multi=45.0000_len=71338_9	1.12e-276	767	S	NA	NA	NA
vOTU_80457	VIBRANT_SRR8653028_k141_558_flag=1_multi=45.0000_len=71338_18	2.54e-278	787	S	NA	NA	NA
vOTU_80457	VIBRANT_SRR8653028_k141_558_flag=1_multi=45.0000_len=71338_22	6.36e-228	636	S	NA	NA	NA
vOTU_80457	VIBRANT_SRR8653028_k141_558_flag=1_multi=45.0000_len=71338_23	3.78e-106	323	S	NA	NA	NA
vOTU_80457	VIBRANT_SRR8653028_k141_558_flag=1_multi=45.0000_len=71338_24	1.25e-188	560	S	NA	NA	NA
vOTU_80457	VIBRANT_SRR8653028_k141_558_flag=1_multi=45.0000_len=71338_25	3.54e-17	79.3	S	NA	NA	Phage_tail_APC
vOTU_80457	VIBRANT_SRR8653028_k141_558_flag=1_multi=45.0000_len=71338_26	2.01e-111	325	S	NA	NA	NA
vOTU_80457	VIBRANT_SRR8653028_k141_558_flag=1_multi=45.0000_len=71338_30	2.18e-85	258	S	NA	NA	NA
vOTU_80457	VIBRANT_SRR8653028_k141_558_flag=1_multi=45.0000_len=71338_37	0	919	S	NA	NA	NA
vOTU_80457	VIBRANT_SRR8653028_k141_558_flag=1_multi=45.0000_len=71338_39	0	1529	S	NA	NA	NA
vOTU_80457	VIBRANT_SRR8653028_k141_558_flag=1_multi=45.0000_len=71338_40	5.24e-89	266	S	NA	NA	NA
vOTU_80457	VIBRANT_SRR8653028_k141_558_flag=1_multi=45.0000_len=71338_45	2.82e-69	213	S	NA	NA	NA
vOTU_80457	VIBRANT_SRR8653028_k141_558_flag=1_multi=45.0000_len=71338_47	2.91e-242	669	S	NA	NA	NA
vOTU_80457	VIBRANT_SRR8653028_k141_558_flag=1_multi=45.0000_len=71338_51	3.14e-237	655	S	NA	NA	NA
vOTU_80457	VIBRANT_SRR8653028_k141_558_flag=1_multi=45.0000_len=71338_52	0.000501	43.5	K	NA	NA	NA
vOTU_80457	VIBRANT_SRR8653028_k141_558_flag=1_multi=45.0000_len=71338_57	2.69e-276	770	S	NA	NA	NA
vOTU_80457	VIBRANT_SRR8653028_k141_558_flag=1_multi=45.0000_len=71338_92	1.01e-19	91.7	L	NA	NA	NA
vOTU_80457	VIBRANT_SRR8653028_k141_558_flag=1_multi=45.0000_len=71338_98	3.82e-185	521	S	NA	NA	NA
vOTU_80457	VIBRANT_SRR8653028_k141_558_flag=1_multi=45.0000_len=71338_103	1.54e-152	433	S	NA	NA	NA
vOTU_80457	VIBRANT_SRR8653028_k141_558_flag=1_multi=45.0000_len=71338_105	0	851	S	NA	NA	NA
vOTU_80457	VIBRANT_SRR8653028_k141_558_flag=1_multi=45.0000_len=71338_107	0	1262	S	NA	NA	NA
vOTU_80457	VIBRANT_SRR8653028_k141_558_flag=1_multi=45.0000_len=71338_108	2.34e-185	519	S	NA	NA	NA
vOTU_80457	VIBRANT_SRR8653028_k141_558_flag=1_multi=45.0000_len=71338_111	3.42e-149	434	S	NA	NA	NA
vOTU_81152	VIBRANT_SRR8653156_k141_285_flag=0_multi=93.9507_len=41606_1	1.18e-99	318	S	NA	NA	NA
vOTU_81152	VIBRANT_SRR8653156_k141_285_flag=0_multi=93.9507_len=41606_2	2.06e-69	209	NA	NA	NA	Phage_Gp15
vOTU_81152	VIBRANT_SRR8653156_k141_285_flag=0_multi=93.9507_len=41606_4	5.53e-100	290	N	NA	NA	NA
vOTU_81152	VIBRANT_SRR8653156_k141_285_flag=0_multi=93.9507_len=41606_14	1.73e-267	747	S	NA	NA	Phage_min_cap2
vOTU_81152	VIBRANT_SRR8653156_k141_285_flag=0_multi=93.9507_len=41606_16	2.32e-302	833	NA	NA	NA	Phage_prot_Gp6
vOTU_81152	VIBRANT_SRR8653156_k141_285_flag=0_multi=93.9507_len=41606_17	1.71e-289	795	S	NA	NA	NA
vOTU_81152	VIBRANT_SRR8653156_k141_285_flag=0_multi=93.9507_len=41606_18	3.28e-81	244	L	NA	NA	Terminase_2
vOTU_81152	VIBRANT_SRR8653156_k141_285_flag=0_multi=93.9507_len=41606_19	2.38e-33	121	K	NA	NA	DUF1492
vOTU_81152	VIBRANT_SRR8653156_k141_285_flag=0_multi=93.9507_len=41606_20	6.45e-08	52.8	K	NA	M00729	HTH_19,HTH_3,Peptidase_S24
vOTU_81152	VIBRANT_SRR8653156_k141_285_flag=0_multi=93.9507_len=41606_21	8.28e-05	47	M	NA	NA	NA
vOTU_81152	VIBRANT_SRR8653156_k141_285_flag=0_multi=93.9507_len=41606_24	1.91e-266	755	L	NA	NA	AAA_25,DUF4379,DUF927
vOTU_81152	VIBRANT_SRR8653156_k141_285_flag=0_multi=93.9507_len=41606_25	1.4e-60	201	L	NA	NA	NA
vOTU_81152	VIBRANT_SRR8653156_k141_285_flag=0_multi=93.9507_len=41606_26	2.3e-06	54.7	NA	ko03420,ko03430,map03420,map03430	NA	CoiA
vOTU_81152	VIBRANT_SRR8653156_k141_285_flag=0_multi=93.9507_len=41606_29	3.43e-118	350	K	NA	NA	Sigma70_r2,Sigma70_r4
vOTU_81152	VIBRANT_SRR8653156_k141_285_flag=0_multi=93.9507_len=41606_37	2.21e-66	213	S	NA	NA	ORF6C,ORF6N
vOTU_81152	VIBRANT_SRR8653156_k141_285_flag=0_multi=93.9507_len=41606_39	8.6e-34	124	L	NA	NA	ANT,ORF6C,Phage_pRha
vOTU_81152	VIBRANT_SRR8653156_k141_285_flag=0_multi=93.9507_len=41606_40	0.000278	47.8	K	NA	NA	AntA,T5orf172
vOTU_81152	VIBRANT_SRR8653156_k141_285_flag=0_multi=93.9507_len=41606_41	4.7e-56	184	S	NA	NA	Phage_pRha
vOTU_81152	VIBRANT_SRR8653156_k141_285_flag=0_multi=93.9507_len=41606_42	5.84e-17	75.1	K	NA	NA	DUF739
vOTU_81152	VIBRANT_SRR8653156_k141_285_flag=0_multi=93.9507_len=41606_43	1.38e-12	71.6	K	NA	NA	HTH_19,Peptidase_S24
vOTU_81152	VIBRANT_SRR8653156_k141_285_flag=0_multi=93.9507_len=41606_44	3.38e-08	58.9	E	NA	NA	Peptidase_M78
vOTU_81152	VIBRANT_SRR8653156_k141_285_flag=0_multi=93.9507_len=41606_45	2.57e-22	99.8	M	NA	NA	NA
vOTU_81152	VIBRANT_SRR8653156_k141_285_flag=0_multi=93.9507_len=41606_46	6.39e-138	405	L	NA	NA	Phage_integrase
vOTU_81152	VIBRANT_SRR8653156_k141_285_flag=0_multi=93.9507_len=41606_47	5.06e-13	68.2	S	NA	NA	DUF4367
vOTU_81152	VIBRANT_SRR8653156_k141_285_flag=0_multi=93.9507_len=41606_48	8.42e-187	519	M	NA	NA	NA
vOTU_81152	VIBRANT_SRR8653156_k141_285_flag=0_multi=93.9507_len=41606_51	5.9e-69	211	S	NA	NA	Phage_holin_4_1
vOTU_81152	VIBRANT_SRR8653156_k141_285_flag=0_multi=93.9507_len=41606_59	1.54e-122	403	S	NA	NA	NA
vOTU_81152	VIBRANT_SRR8653156_k141_285_flag=0_multi=93.9507_len=41606_60	7.3e-50	159	L	NA	NA	HTH_Tnp_1
vOTU_81152	VIBRANT_SRR8653156_k141_285_flag=0_multi=93.9507_len=41606_61	2.05e-151	430	L	NA	NA	HTH_21,rve
vOTU_81189	VirSorter2_SRR8653157_k141_542||full_1	5.06e-61	192	E	NA	NA	LysE
vOTU_81189	VirSorter2_SRR8653157_k141_542||full_2	2.72e-236	650	L	NA	NA	DDE_Tnp_1,DUF772
vOTU_81189	VirSorter2_SRR8653157_k141_542||full_4	6.87e-07	54.3	S	NA	NA	HTH_36
vOTU_81189	VirSorter2_SRR8653157_k141_542||full_5	2.74e-20	90.5	L	NA	NA	AP2,HNH_3
vOTU_81189	VirSorter2_SRR8653157_k141_542||full_17	5.15e-90	280	L	NA	NA	Phage_integrase
vOTU_81799	VIBRANT_SRR8653265_k141_437_flag=1_multi=28.9588_len=38277_4	9.92e-47	162	S	NA	NA	NA
vOTU_81799	VIBRANT_SRR8653265_k141_437_flag=1_multi=28.9588_len=38277_5	2.08e-63	205	S	NA	NA	NA
vOTU_81799	VIBRANT_SRR8653265_k141_437_flag=1_multi=28.9588_len=38277_7	2.46e-23	115	NU	ko01503,map01503	M00727	NA
vOTU_81799	VIBRANT_SRR8653265_k141_437_flag=1_multi=28.9588_len=38277_14	3.13e-230	677	M	NA	NA	NA
vOTU_81799	VIBRANT_SRR8653265_k141_437_flag=1_multi=28.9588_len=38277_16	7e-58	196	S	NA	NA	DUF5309
vOTU_81799	VIBRANT_SRR8653265_k141_437_flag=1_multi=28.9588_len=38277_18	1.98e-171	498	S	NA	NA	Terminase_3
vOTU_81799	VIBRANT_SRR8653265_k141_437_flag=1_multi=28.9588_len=38277_23	0.000578	43.5	S	NA	NA	Histone_HNS
vOTU_81799	VIBRANT_SRR8653265_k141_437_flag=1_multi=28.9588_len=38277_24	9.52e-126	409	PT	NA	NA	Tail_P2_I
vOTU_81799	VIBRANT_SRR8653265_k141_437_flag=1_multi=28.9588_len=38277_28	1.72e-27	106	S	NA	NA	Antirestrict
vOTU_81799	VIBRANT_SRR8653265_k141_437_flag=1_multi=28.9588_len=38277_36	2.72e-236	650	L	NA	NA	DDE_Tnp_1,DUF772
vOTU_81799	VIBRANT_SRR8653265_k141_437_flag=1_multi=28.9588_len=38277_37	2.74e-20	90.5	L	NA	NA	AP2,HNH_3

## Sheet: bulk
vOTUs	query	evalue	score	COG_category	KEGG_Pathway	KEGG_Module	PFAMs
vOTU_17691	VirSorter2_SRR9670877_k141_7513||full_1	5.28e-117	333	O	NA	NA	Fer4_12
vOTU_17691	VirSorter2_SRR9670877_k141_7513||full_2	0	1449	F	ko00230,ko00240,ko01100,map00230,map00240,map01100	M00053	NA
vOTU_17691	VirSorter2_SRR9670877_k141_7513||full_4	2.08e-42	150	G	ko00052,ko00500,ko01100,map00052,map00500,map01100	NA	NA
vOTU_18175	VIBRANT_SRR9670912_k141_18962_flag=1_multi=18.0000_len=3145_1	7.07e-275	761	S	NA	NA	Glug,Mfa_like_1
vOTU_18175	VIBRANT_SRR9670912_k141_18962_flag=1_multi=18.0000_len=3145_2	8.18e-122	347	K	NA	NA	ParBc
vOTU_18175	VIBRANT_SRR9670912_k141_18962_flag=1_multi=18.0000_len=3145_3	0	912	S	NA	NA	DUF3440,PAPS_reduct
vOTU_18175	VIBRANT_SRR9670912_k141_18962_flag=1_multi=18.0000_len=3145_4	5.7e-28	103	S	NA	NA	NA
vOTU_18780	VirFinder_ERR3404632_k119_8031_flag=1_multi=4.0000_len=4616_1	9.13e-13	67	E	ko00270,ko00450,map00270,map00450	NA	Cys_Met_Meta_PP
vOTU_18780	VirFinder_ERR3404632_k119_8031_flag=1_multi=4.0000_len=4616_2	4.38e-242	664	F	ko00230,ko00240,ko01100,map00230,map00240,map01100	M00053	Ribonuc_red_sm
vOTU_18780	VirFinder_ERR3404632_k119_8031_flag=1_multi=4.0000_len=4616_3	0	1448	F	ko00230,ko00240,ko01100,map00230,map00240,map01100	M00053	RNR_N,Ribonuc_red_lgC,Ribonuc_red_lgN
vOTU_18780	VirFinder_ERR3404632_k119_8031_flag=1_multi=4.0000_len=4616_4	3.47e-126	359	F	NA	NA	Flavodoxin_NdrI
vOTU_18780	VirFinder_ERR3404632_k119_8031_flag=1_multi=4.0000_len=4616_5	1.71e-52	165	O	NA	NA	Glutaredoxin
vOTU_24266	VIBRANT_ERR3405348_k141_5508_flag=0_multi=53.9829_len=136619_fragment_1_1	7.56e-22	85.1	S	NA	NA	Phage_XkdX
vOTU_24266	VIBRANT_ERR3405348_k141_5508_flag=0_multi=53.9829_len=136619_fragment_1_2	3.07e-77	231	S	NA	NA	NA
vOTU_24266	VIBRANT_ERR3405348_k141_5508_flag=0_multi=53.9829_len=136619_fragment_1_3	1.4e-175	492	S	NA	NA	NA
vOTU_24266	VIBRANT_ERR3405348_k141_5508_flag=0_multi=53.9829_len=136619_fragment_1_6	2.78e-106	307	K	NA	NA	HTH_3
vOTU_24266	VIBRANT_ERR3405348_k141_5508_flag=0_multi=53.9829_len=136619_fragment_1_8	4.99e-180	501	L	NA	NA	DnaB_2,Phg_2220_C,Rep_Org_C
vOTU_24266	VIBRANT_ERR3405348_k141_5508_flag=0_multi=53.9829_len=136619_fragment_1_9	1.63e-196	545	L	NA	NA	IstB_IS21
vOTU_24266	VIBRANT_ERR3405348_k141_5508_flag=0_multi=53.9829_len=136619_fragment_1_12	2.17e-91	267	S	NA	NA	DUF722
vOTU_24266	VIBRANT_ERR3405348_k141_5508_flag=0_multi=53.9829_len=136619_fragment_1_15	4.37e-117	335	S	NA	NA	Phage_tail_2
vOTU_24266	VIBRANT_ERR3405348_k141_5508_flag=0_multi=53.9829_len=136619_fragment_1_16	1.19e-76	229	S	NA	NA	Phage_TAC_12
vOTU_24266	VIBRANT_ERR3405348_k141_5508_flag=0_multi=53.9829_len=136619_fragment_1_18	6.61e-248	730	D	NA	NA	NA
vOTU_24266	VIBRANT_ERR3405348_k141_5508_flag=0_multi=53.9829_len=136619_fragment_1_19	4.84e-228	627	S	NA	NA	Sipho_tail
vOTU_24266	VIBRANT_ERR3405348_k141_5508_flag=0_multi=53.9829_len=136619_fragment_1_20	0	972	S	NA	NA	Prophage_tail
vOTU_24266	VIBRANT_ERR3405348_k141_5508_flag=0_multi=53.9829_len=136619_fragment_1_21	9.38e-74	238	C	NA	NA	NA
vOTU_24266	VIBRANT_ERR3405348_k141_5508_flag=0_multi=53.9829_len=136619_fragment_1_22	3.61e-299	823	C	NA	NA	NA
vOTU_24266	VIBRANT_ERR3405348_k141_5508_flag=0_multi=53.9829_len=136619_fragment_1_23	9.32e-82	243	S	NA	NA	Phage_holin_4_1
vOTU_24266	VIBRANT_ERR3405348_k141_5508_flag=0_multi=53.9829_len=136619_fragment_1_24	1.8e-272	744	M	NA	NA	Amidase_2,CW_binding_1,LysM,PG_binding_1,SH3_5
vOTU_25646	VirFinder_ERR3405536_k141_149_flag=1_multi=13.0000_len=4038_1	4.53e-208	574	S	NA	NA	CHAP,SH3_5
vOTU_25646	VirFinder_ERR3405536_k141_149_flag=1_multi=13.0000_len=4038_2	0	1166	S	NA	NA	GbpC,Gram_pos_anchor
vOTU_25646	VirFinder_ERR3405536_k141_149_flag=1_multi=13.0000_len=4038_3	2.2e-32	119	S	NA	NA	Abi
vOTU_30363	VirFinder_ERR3405980_k141_1455_flag=1_multi=6.0000_len=3052_3	3.42e-279	763	I	ko00071,ko00072,ko00280,ko00310,ko00362,ko00380,ko00620,ko00630,ko00640,ko00650,ko00720,ko00900,ko01100,ko01110,ko01120,ko01130,ko01200,ko01212,ko02020,map00071,map00072,map00280,map00310,map00362,map00380,map00620,map00630,map00640,map00650,map00720,map00900,map01100,map01110,map01120,map01130,map01200,map01212,map02020	M00088,M00095,M00373,M00374,M00375	Thiolase_C,Thiolase_N
vOTU_30363	VirFinder_ERR3405980_k141_1455_flag=1_multi=6.0000_len=3052_4	3.39e-39	141	IQ	ko00061,ko00071,ko01100,ko01212,ko02024,ko03320,ko04146,ko04216,ko04714,ko04920,map00061,map00071,map01100,map01212,map02024,map03320,map04146,map04216,map04714,map04920	M00086	NA
vOTU_33846	VIBRANT_ERR3406197_k141_25805_flag=1_multi=6.0000_len=4815_1	0	886	L	NA	NA	DUF4368,Recombinase,Resolvase,Zn_ribbon_recom
vOTU_33846	VIBRANT_ERR3406197_k141_25805_flag=1_multi=6.0000_len=4815_3	0	934	L	NA	NA	VirE
vOTU_33846	VIBRANT_ERR3406197_k141_25805_flag=1_multi=6.0000_len=4815_4	4.28e-175	496	D	NA	NA	MobA_MobL
vOTU_36740	VirSorter2_ERR525755_k119_19363||full_1	0	1829	L	ko00230,ko00240,ko01100,ko03030,ko03410,ko03420,ko03440,map00230,map00240,map01100,map03030,map03410,map03420,map03440	NA	5_3_exonuc,5_3_exonuc_N,DNA_pol_A,DNA_pol_A_exo1
vOTU_36740	VirSorter2_ERR525755_k119_19363||full_3	8.51e-16	71.6	S	NA	NA	DUF3836
vOTU_37422	VirSorter2_ERR525828_k119_54907||full_1	1.91e-86	262	NU	NA	NA	T2SSE
vOTU_37422	VirSorter2_ERR525828_k119_54907||full_7	9.75e-151	424	NA	NA	NA	Flg_new
vOTU_37422	VirSorter2_ERR525828_k119_54907||full_8	8.59e-118	350	M	NA	NA	NLPC_P60
vOTU_40124	VIBRANT_ERR526028_k119_6323_flag=0_multi=51.9343_len=4642_1	3.46e-42	138	L	NA	NA	NA
vOTU_40124	VIBRANT_ERR526028_k119_6323_flag=0_multi=51.9343_len=4642_2	7.85e-36	122	K	NA	NA	HTH_3
vOTU_40124	VIBRANT_ERR526028_k119_6323_flag=0_multi=51.9343_len=4642_4	1.44e-200	557	S	NA	NA	TpcC
vOTU_40124	VIBRANT_ERR526028_k119_6323_flag=0_multi=51.9343_len=4642_5	4.56e-242	665	M	NA	NA	Lysozyme_like,NLPC_P60
vOTU_40124	VIBRANT_ERR526028_k119_6323_flag=0_multi=51.9343_len=4642_6	0	877	M	NA	NA	NA
vOTU_43452	VirSorter2_SRR3132423_k141_378||full_1	0	1808	L	ko00230,ko00240,ko01100,ko03030,ko03410,ko03420,ko03440,map00230,map00240,map01100,map03030,map03410,map03420,map03440	NA	5_3_exonuc,5_3_exonuc_N,DNA_pol_A,DNA_pol_A_exo1
vOTU_43456	VirSorter2_SRR3132425_k141_5817||full_1	3.64e-13	65.1	O	NA	NA	CMD
vOTU_43456	VirSorter2_SRR3132425_k141_5817||full_2	9.49e-54	168	O	NA	NA	Glutaredoxin
vOTU_43456	VirSorter2_SRR3132425_k141_5817||full_3	1.26e-95	278	F	NA	NA	Flavodoxin_NdrI
vOTU_43456	VirSorter2_SRR3132425_k141_5817||full_4	0	1409	F	ko00230,ko00240,ko01100,map00230,map00240,map01100	M00053	RNR_N,Ribonuc_red_lgC,Ribonuc_red_lgN
vOTU_43456	VirSorter2_SRR3132425_k141_5817||full_5	1.95e-214	593	F	ko00230,ko00240,ko01100,map00230,map00240,map01100	M00053	Ribonuc_red_sm
vOTU_43585	VirFinder_SRR3726377_k141_233_flag=1_multi=17.7925_len=4063_1	4.29e-38	140	M	NA	NA	NA
vOTU_43585	VirFinder_SRR3726377_k141_233_flag=1_multi=17.7925_len=4063_2	0	1553	S	NA	NA	AAA_10
vOTU_43585	VirFinder_SRR3726377_k141_233_flag=1_multi=17.7925_len=4063_3	1.86e-91	267	S	NA	NA	TcpE
vOTU_43585	VirFinder_SRR3726377_k141_233_flag=1_multi=17.7925_len=4063_4	1.04e-118	339	S	NA	NA	ArdA
vOTU_43585	VirFinder_SRR3726377_k141_233_flag=1_multi=17.7925_len=4063_5	9.74e-89	261	S	NA	NA	ArdA
vOTU_46816	VirSorter2_SRR4305416_k119_26544||full_1	4.89e-44	143	O	NA	NA	Glutaredoxin
vOTU_46816	VirSorter2_SRR4305416_k119_26544||full_2	2.16e-106	306	F	NA	NA	Flavodoxin_NdrI
vOTU_46816	VirSorter2_SRR4305416_k119_26544||full_3	0	1453	F	ko00230,ko00240,ko01100,map00230,map00240,map01100	M00053	RNR_N,Ribonuc_red_lgC,Ribonuc_red_lgN
vOTU_46816	VirSorter2_SRR4305416_k119_26544||full_4	3.6e-241	662	F	ko00230,ko00240,ko01100,map00230,map00240,map01100	M00053	Ribonuc_red_sm
vOTU_49416	VirFinder_SRR4408081_k119_16538_flag=0_multi=65.5179_len=3919_1	3.54e-171	480	L	NA	NA	NA
vOTU_49416	VirFinder_SRR4408081_k119_16538_flag=0_multi=65.5179_len=3919_2	1.04e-118	339	S	NA	NA	DUF3872
vOTU_49416	VirFinder_SRR4408081_k119_16538_flag=0_multi=65.5179_len=3919_3	1.52e-124	354	S	NA	NA	Phage_lysozyme
vOTU_49416	VirFinder_SRR4408081_k119_16538_flag=0_multi=65.5179_len=3919_7	3.39e-48	153	S	NA	NA	DUF3873
vOTU_49416	VirFinder_SRR4408081_k119_16538_flag=0_multi=65.5179_len=3919_8	4.57e-56	174	S	NA	NA	NA
vOTU_49416	VirFinder_SRR4408081_k119_16538_flag=0_multi=65.5179_len=3919_9	1.5e-119	352	S	NA	NA	PcfJ
vOTU_52475	VIBRANT_SRR5273999_k119_599_flag=0_multi=60.8119_len=5712_1	3.08e-16	76.6	L	NA	NA	HTH_38,rve
vOTU_52475	VIBRANT_SRR5273999_k119_599_flag=0_multi=60.8119_len=5712_2	4.87e-162	453	S	NA	NA	DUF3990
vOTU_52475	VIBRANT_SRR5273999_k119_599_flag=0_multi=60.8119_len=5712_3	2.31e-146	413	K	NA	NA	HTH_3,HTH_31
vOTU_52475	VIBRANT_SRR5273999_k119_599_flag=0_multi=60.8119_len=5712_4	3.41e-57	177	O	NA	NA	Glutaredoxin
vOTU_52475	VIBRANT_SRR5273999_k119_599_flag=0_multi=60.8119_len=5712_5	1.07e-106	307	F	NA	NA	Flavodoxin_NdrI
vOTU_52475	VIBRANT_SRR5273999_k119_599_flag=0_multi=60.8119_len=5712_6	0	1437	F	ko00230,ko00240,ko01100,map00230,map00240,map01100	M00053	RNR_N,Ribonuc_red_lgC,Ribonuc_red_lgN
vOTU_52475	VIBRANT_SRR5273999_k119_599_flag=0_multi=60.8119_len=5712_8	9.45e-80	244	F	ko00230,ko00240,ko01100,map00230,map00240,map01100	M00053	Ribonuc_red_sm
vOTU_53356	VIBRANT_SRR5405766_k141_2778_flag=1_multi=5.0000_len=4992_1	4.26e-47	150	O	NA	NA	Glutaredoxin
vOTU_53356	VIBRANT_SRR5405766_k141_2778_flag=1_multi=5.0000_len=4992_2	5.31e-85	250	F	NA	NA	Flavodoxin_NdrI
vOTU_53356	VIBRANT_SRR5405766_k141_2778_flag=1_multi=5.0000_len=4992_3	0	1424	F	ko00230,ko00240,ko01100,map00230,map00240,map01100	M00053	RNR_N,Ribonuc_red_lgC,Ribonuc_red_lgN
vOTU_53356	VIBRANT_SRR5405766_k141_2778_flag=1_multi=5.0000_len=4992_4	2.33e-237	652	F	ko00230,ko00240,ko01100,map00230,map00240,map01100	M00053	Ribonuc_red_sm
vOTU_53356	VIBRANT_SRR5405766_k141_2778_flag=1_multi=5.0000_len=4992_6	8.25e-48	158	S	NA	NA	MgtC
vOTU_53401	VirSorter2_SRR5405778_k141_5705||full_1	1.3e-134	385	M	NA	NA	DUF348,G5,LysM,SLT,Transglycosylas
vOTU_53401	VirSorter2_SRR5405778_k141_5705||full_2	0	1150	EI	NA	NA	Acyl_transf_3
vOTU_53401	VirSorter2_SRR5405778_k141_5705||full_3	1.47e-141	404	S	NA	NA	CHAP
vOTU_53401	VirSorter2_SRR5405778_k141_5705||full_4	6.53e-32	120	E	ko00270,ko01100,ko01130,map00270,map01100,map01130	M00034,M00787	Aminotran_1_2
vOTU_54931	VirSorter2_SRR5963156_k141_2824||full_1	1.43e-45	147	O	NA	NA	Glutaredoxin
vOTU_54931	VirSorter2_SRR5963156_k141_2824||full_2	0	1431	F	ko00230,ko00240,ko01100,map00230,map00240,map01100	M00053	RNR_N,Ribonuc_red_lgC,Ribonuc_red_lgN
vOTU_54931	VirSorter2_SRR5963156_k141_2824||full_3	1.84e-233	642	F	ko00230,ko00240,ko01100,map00230,map00240,map01100	M00053	Ribonuc_red_sm
vOTU_54931	VirSorter2_SRR5963156_k141_2824||full_4	3.39e-137	414	J	ko00970,map00970	M00359,M00360	NA
vOTU_55753	VIBRANT_SRR5963304_k141_656_flag=1_multi=6.0000_len=4224_3	1.88e-170	476	S	NA	NA	Gamma_PGA_hydro
vOTU_55926	VIBRANT_SRR5963328_k141_5889_flag=0_multi=1777.1406_len=3932_2	7.34e-145	411	L	NA	NA	HTH_3
vOTU_55926	VIBRANT_SRR5963328_k141_5889_flag=0_multi=1777.1406_len=3932_3	2.97e-215	595	S	NA	NA	NA
vOTU_55926	VIBRANT_SRR5963328_k141_5889_flag=0_multi=1777.1406_len=3932_4	2.02e-142	401	L	NA	NA	NA
vOTU_55926	VIBRANT_SRR5963328_k141_5889_flag=0_multi=1777.1406_len=3932_5	5.62e-36	132	EGP	NA	NA	MFS_1,Sugar_tr
vOTU_60588	VIBRANT_SRR7217739_k141_6372_flag=1_multi=10.0000_len=5889_1_1-5540/5889_1	3.6e-238	657	S	NA	NA	VWA,VWA_2
vOTU_60588	VIBRANT_SRR7217739_k141_6372_flag=1_multi=10.0000_len=5889_1_1-5540/5889_2	1.48e-226	626	S	NA	NA	VWA,VWA_2
vOTU_60588	VIBRANT_SRR7217739_k141_6372_flag=1_multi=10.0000_len=5889_1_1-5540/5889_5	0	1036	S	NA	NA	Abhydrolase_6,Abhydrolase_8,PGAP1
vOTU_60588	VIBRANT_SRR7217739_k141_6372_flag=1_multi=10.0000_len=5889_1_1-5540/5889_7	2.45e-30	112	S	NA	NA	NA
vOTU_62659	VIBRANT_SRR7351657_k141_3250_flag=1_multi=81.0000_len=3681_1	2.41e-147	421	S	NA	NA	GFO_IDH_MocA,GFO_IDH_MocA_C
vOTU_62659	VIBRANT_SRR7351657_k141_3250_flag=1_multi=81.0000_len=3681_2	1.65e-108	313	L	NA	NA	Vsr
vOTU_62659	VIBRANT_SRR7351657_k141_3250_flag=1_multi=81.0000_len=3681_3	2.62e-99	291	K	NA	NA	Acetyltransf_1
vOTU_62659	VIBRANT_SRR7351657_k141_3250_flag=1_multi=81.0000_len=3681_6	1.79e-99	290	S	NA	NA	NA
vOTU_62659	VIBRANT_SRR7351657_k141_3250_flag=1_multi=81.0000_len=3681_7	2.31e-93	302	KL	NA	NA	Helicase_C,SNF2_N,SNF2_assoc,SWIM
vOTU_63502	VirSorter2_SRR7351724_k141_19723||full_2	1.64e-146	431	S	NA	NA	HTH_36
vOTU_63502	VirSorter2_SRR7351724_k141_19723||full_3	1.1e-20	90.1	S	NA	NA	Whib
vOTU_63502	VirSorter2_SRR7351724_k141_19723||full_4	7.36e-39	139	D	NA	NA	AAA_31,CbiA
vOTU_65112	VirSorter2_SRR7351842_k141_39138||full_1_1-3403/4402_1	9.47e-105	306	M	NA	NA	LysM
vOTU_65112	VirSorter2_SRR7351842_k141_39138||full_1_1-3403/4402_2	1.01e-125	362	M	NA	NA	DUF348,G5,LysM,SLT,Transglycosylas
vOTU_65112	VirSorter2_SRR7351842_k141_39138||full_1_1-3403/4402_3	0	1058	S	NA	NA	NA
vOTU_68854	VirFinder_SRR7411276_k141_1508_flag=1_multi=50.0000_len=4338_1	3.77e-67	206	S	NA	NA	DUF1433
vOTU_68854	VirFinder_SRR7411276_k141_1508_flag=1_multi=50.0000_len=4338_5	1.85e-197	546	S	NA	NA	S6PP
vOTU_68887	VIBRANT_SRR7411282_k141_5149_flag=1_multi=1077.0000_len=6504_2	1.19e-76	229	S	NA	NA	Phage_TAC_12
vOTU_68887	VIBRANT_SRR7411282_k141_5149_flag=1_multi=1077.0000_len=6504_3	1.58e-54	173	S	NA	NA	Phage_tail_2
vOTU_68887	VIBRANT_SRR7411282_k141_5149_flag=1_multi=1077.0000_len=6504_4	4.76e-09	58.2	S	NA	NA	NA
vOTU_68887	VIBRANT_SRR7411282_k141_5149_flag=1_multi=1077.0000_len=6504_5	6.24e-91	266	S	NA	NA	DUF722
vOTU_68887	VIBRANT_SRR7411282_k141_5149_flag=1_multi=1077.0000_len=6504_8	3.84e-195	541	L	NA	NA	IstB_IS21
vOTU_68887	VIBRANT_SRR7411282_k141_5149_flag=1_multi=1077.0000_len=6504_9	5.59e-177	493	L	NA	NA	DnaB_2,Phg_2220_C,Rep_Org_C
vOTU_68887	VIBRANT_SRR7411282_k141_5149_flag=1_multi=1077.0000_len=6504_10	1.38e-106	308	K	NA	NA	HTH_3
vOTU_68887	VIBRANT_SRR7411282_k141_5149_flag=1_multi=1077.0000_len=6504_11	3.31e-109	314	E	NA	NA	Peptidase_M78
vOTU_68887	VIBRANT_SRR7411282_k141_5149_flag=1_multi=1077.0000_len=6504_13	1.84e-74	223	J	NA	NA	RBFA
vOTU_68887	VIBRANT_SRR7411282_k141_5149_flag=1_multi=1077.0000_len=6504_14	2.82e-22	95.5	J	NA	NA	NA
vOTU_74435	VirSorter2_SRR9865448_k141_25276||full_1	3.12e-166	470	L	ko03440,map03440	NA	SMC_N
vOTU_74435	VirSorter2_SRR9865448_k141_25276||full_2	0	1277	L	NA	NA	DNA_gyraseB,DNA_gyraseB_C,HATPase_c,Toprim
vOTU_74435	VirSorter2_SRR9865448_k141_25276||full_3	1.27e-100	314	L	NA	NA	DNA_gyraseA_C,DNA_topoisoIV
vOTU_74435	VirSorter2_SRR9865448_k141_25276||full_4	2.63e-30	118	L	NA	NA	DNA_gyraseA_C,DNA_topoisoIV
