# Supplementary material for: A metagenomic catalog of the early-life human gut virome
Source: Nat Commun. 2024 Feb 29;15:1864. doi: 10.1038/s41467-024-45793-z (PMC10904392; doi:10.1038/s41467-024-45793-z)
Supplement: Supplementary file 17 — Source data [file 41467_2024_45793_MOESM17_ESM.zip]

Archive with 41 entries (38 files):
- Source data/
- Source data/figS6a-c.xlsx
- __MACOSX/
- __MACOSX/Source data/
- __MACOSX/Source data/._figS6a-c.xlsx
- Source data/figS2b.xlsx
- __MACOSX/Source data/._figS2b.xlsx
- Source data/fig4a.xlsx
- __MACOSX/Source data/._fig4a.xlsx
- Source data/.DS_Store
- __MACOSX/Source data/._.DS_Store
- Source data/fig2a_vlp.xlsx
- __MACOSX/Source data/._fig2a_vlp.xlsx
- Source data/figS4a_vlp.xlsx
- __MACOSX/Source data/._figS4a_vlp.xlsx
- Source data/fig1b-d.xlsx
- __MACOSX/Source data/._fig1b-d.xlsx
- Source data/fig2b_bulk.xlsx
- __MACOSX/Source data/._fig2b_bulk.xlsx
- Source data/fig2d_bulk.xlsx
- __MACOSX/Source data/._fig2d_bulk.xlsx
- Source data/figS3a.xlsx
- __MACOSX/Source data/._figS3a.xlsx
- Source data/fig2b_vlp.xlsx
- __MACOSX/Source data/._fig2b_vlp.xlsx
- Source data/fig2a_bulk.xlsx
- __MACOSX/Source data/._fig2a_bulk.xlsx
- Source data/figS2d_vlp.xlsx
- __MACOSX/Source data/._figS2d_vlp.xlsx
- Source data/figS2e_bulk.xlsx
- __MACOSX/Source data/._figS2e_bulk.xlsx
- Source data/figS7a.xlsx
- __MACOSX/Source data/._figS7a.xlsx
- Source data/figS4a_bulk.xlsx
- __MACOSX/Source data/._figS4a_bulk.xlsx
- Source data/figS2a.xlsx
- __MACOSX/Source data/._figS2a.xlsx
- Source data/fig1e.xlsx
- __MACOSX/Source data/._fig1e.xlsx
- Source data/fig2d_vlp.xlsx
- __MACOSX/Source data/._fig2d_vlp.xlsx
