# Supplementary material for: A metagenomic catalog of the early-life human gut virome
Source: Nat Commun. 2024 Feb 29;15:1864. doi: 10.1038/s41467-024-45793-z (PMC10904392; doi:10.1038/s41467-024-45793-z)
Supplement: Supplementary file 17 — Source data [file 41467_2024_45793_MOESM17_ESM.zip › Source data/figS6a-c.xlsx]

## Sheet: Sheet1
feature	metadata	value	coef	stderr	N	N.not.0	pval	qval	period
vOTU_36740	Delivery mode	C-section	-0.049456	0.00433357	6205	1625	2.64901e-28	2.02548e-26	all
vOTU_18175	Delivery mode	C-section	-0.0487931	0.00432469	6205	1616	9.81386e-28	7.22591e-26	all
vOTU_52214	Delivery mode	C-section	-0.0419843	0.00380019	6205	1544	1.0074e-26	7.02708e-25	all
vOTU_64876	Delivery mode	C-section	-0.027475	0.00268207	6205	1229	2.32739e-23	1.26763e-21	all
vOTU_40267	Delivery mode	C-section	-0.0246653	0.00241432	6205	1177	2.78815e-23	1.47809e-21	all
vOTU_10067	Delivery mode	C-section	-0.0224892	0.00236713	6205	1004	1.86588e-20	8.06383e-19	all
vOTU_40466	Delivery mode	C-section	-0.022465	0.00240593	6205	912	7.42306e-20	2.92219e-18	all
vOTU_76637	Delivery mode	C-section	-0.0200313	0.00218415	6205	889	3.19078e-19	1.17468e-17	all
vOTU_49416	Delivery mode	C-section	-0.0277613	0.00304102	6205	1477	4.66825e-19	1.68736e-17	all
vOTU_44706	Delivery mode	C-section	-0.0210138	0.00230346	6205	988	4.89569e-19	1.75363e-17	all
vOTU_76647	Delivery mode	C-section	-0.0193852	0.00213081	6205	1291	6.22939e-19	2.16877e-17	all
vOTU_62286	Delivery mode	C-section	-0.0534806	0.00598532	6205	1033	2.19291e-18	7.08861e-17	all
vOTU_24266	Delivery mode	C-section	0.0361596	0.00463416	6205	1539	1.53254e-14	3.83231e-13	all
vOTU_24702	Delivery mode	C-section	-0.0286676	0.00372132	6205	942	3.45896e-14	8.38588e-13	all
vOTU_53356	Delivery mode	C-section	0.046382	0.00614343	6205	1961	9.75079e-14	2.24099e-12	all
vOTU_68887	Delivery mode	C-section	0.0327674	0.00451365	6205	1516	7.74375e-13	1.65533e-11	all
vOTU_65213	Delivery mode	C-section	-0.0210156	0.00297647	6205	758	3.3145e-12	6.65579e-11	all
vOTU_63972	Delivery mode	C-section	-0.0109502	0.00159993	6205	683	1.49384e-11	2.74977e-10	all
vOTU_65112	Delivery mode	C-section	0.0251306	0.00378694	6205	1455	5.57217e-11	9.50857e-10	all
vOTU_25646	Delivery mode	C-section	0.0232969	0.00360043	6205	1307	1.60159e-10	2.55739e-09	all
vOTU_54931	Delivery mode	C-section	0.0236301	0.00367735	6205	1440	2.12979e-10	3.28219e-09	all
vOTU_53401	Delivery mode	C-section	0.0242992	0.00391935	6205	1536	8.41664e-10	1.19091e-08	all
vOTU_30363	Delivery mode	C-section	0.0268755	0.00450852	6205	1600	3.53682e-09	4.68337e-08	all
vOTU_37364	Delivery mode	C-section	-0.0090561	0.00152204	6205	465	3.77936e-09	4.95932e-08	all
vOTU_68854	Delivery mode	C-section	0.0213648	0.00360638	6205	1451	4.42568e-09	5.78832e-08	all
vOTU_46816	Delivery mode	C-section	-0.034672	0.00586161	6205	2363	4.63198e-09	6.03828e-08	all
vOTU_63771	Delivery mode	C-section	-0.0103373	0.00175838	6205	440	5.92695e-09	7.57734e-08	all
vOTU_76743	Delivery mode	C-section	-0.0152898	0.00261563	6205	667	7.03378e-09	8.8501e-08	all
vOTU_68929	Delivery mode	C-section	0.0198746	0.0033976	6205	950	8.32317e-09	1.03415e-07	all
vOTU_55753	Delivery mode	C-section	0.0209196	0.00362282	6205	1443	1.04487e-08	1.26658e-07	all
vOTU_68781	Delivery mode	C-section	-0.00822172	0.0014322	6205	381	1.32508e-08	1.56336e-07	all
vOTU_46228	Delivery mode	C-section	-0.0153555	0.00272984	6205	734	2.41586e-08	2.78419e-07	all
vOTU_27081	Delivery mode	C-section	0.0170243	0.00306036	6205	821	3.511e-08	3.97714e-07	all
vOTU_55926	Delivery mode	C-section	0.0269831	0.00490711	6205	1406	4.74784e-08	5.30265e-07	all
vOTU_53317	Delivery mode	C-section	-0.00755808	0.00137991	6205	371	5.71759e-08	6.35004e-07	all
vOTU_32394	Delivery mode	C-section	-0.0120767	0.00220817	6205	498	5.8289e-08	6.45563e-07	all
vOTU_67365	Delivery mode	C-section	-0.0115063	0.0021131	6205	615	6.8519e-08	7.48438e-07	all
vOTU_63412	Delivery mode	C-section	-0.0126045	0.00232798	6205	505	7.82968e-08	8.4562e-07	all
vOTU_39604	Delivery mode	C-section	-0.0214522	0.00401415	6205	1111	1.13967e-07	1.20194e-06	all
vOTU_50527	Delivery mode	C-section	-0.0632024	0.0120879	6205	1214	2.08945e-07	2.11086e-06	all
vOTU_60588	Delivery mode	C-section	-0.0358535	0.00688897	6205	2556	2.38829e-07	2.36215e-06	all
vOTU_71305	Delivery mode	C-section	0.00917769	0.00177546	6205	385	2.95135e-07	2.88319e-06	all
vOTU_74007	Delivery mode	C-section	-0.00835833	0.00163417	6205	339	3.86529e-07	3.70322e-06	all
vOTU_18921	Delivery mode	C-section	-0.0141288	0.00279273	6205	424	5.08029e-07	4.77523e-06	all
vOTU_52475	Delivery mode	C-section	-0.0247187	0.00492851	6205	1583	6.34467e-07	5.74633e-06	all
vOTU_57109	Delivery mode	C-section	-0.0156824	0.00313292	6205	577	6.67916e-07	6.02185e-06	all
vOTU_77855	Delivery mode	C-section	-0.00410988	0.000822604	6205	315	7.07416e-07	6.33488e-06	all
vOTU_59184	Delivery mode	C-section	-0.00711005	0.0014229	6205	487	7.25064e-07	6.4638e-06	all
vOTU_23298	Delivery mode	C-section	0.00891118	0.00180883	6205	654	1.00025e-06	8.75988e-06	all
vOTU_57199	Delivery mode	C-section	0.0121783	0.00247501	6205	714	1.02745e-06	8.95861e-06	all
vOTU_57155	Delivery mode	C-section	-0.00894998	0.00182606	6205	341	1.12952e-06	9.7418e-06	all
vOTU_47597	Delivery mode	C-section	-0.00755289	0.001549	6205	315	1.27181e-06	1.08747e-05	all
vOTU_44099	Delivery mode	C-section	-0.00801159	0.00164416	6205	449	1.30572e-06	1.11168e-05	all
vOTU_47596	Delivery mode	C-section	-0.012992	0.00273627	6205	656	2.38493e-06	1.92668e-05	all
vOTU_74459	Delivery mode	C-section	0.0131305	0.00276853	6205	740	2.45279e-06	1.97016e-05	all
vOTU_45629	Delivery mode	C-section	-0.0192427	0.00410642	6205	874	3.18358e-06	2.53158e-05	all
vOTU_44027	Delivery mode	C-section	-0.00689976	0.0014732	6205	417	3.26735e-06	2.58785e-05	all
vOTU_18780	Delivery mode	C-section	-0.0280914	0.00602869	6205	1300	3.6299e-06	2.85227e-05	all
vOTU_6473	Delivery mode	C-section	-0.0137303	0.00297659	6205	540	4.60193e-06	3.52549e-05	all
vOTU_51619	Delivery mode	C-section	-0.0110739	0.00240323	6205	472	4.66545e-06	3.55361e-05	all
vOTU_74153	Delivery mode	C-section	-0.0115173	0.0025276	6205	576	5.86488e-06	4.39148e-05	all
vOTU_68160	Delivery mode	C-section	-0.00850329	0.00186642	6205	862	5.97709e-06	4.46709e-05	all
vOTU_61216	Delivery mode	C-section	-0.0174959	0.00384777	6205	992	6.11506e-06	4.56163e-05	all
vOTU_62009	Delivery mode	C-section	0.0094383	0.00208594	6205	446	6.68517e-06	4.94976e-05	all
vOTU_64212	Delivery mode	C-section	0.0176049	0.0039112	6205	635	7.55052e-06	5.50842e-05	all
vOTU_75564	Delivery mode	C-section	0.0129086	0.00291982	6205	639	1.07768e-05	7.65151e-05	all
vOTU_62484	Delivery mode	C-section	-0.00833268	0.0018832	6205	499	1.11536e-05	7.89089e-05	all
vOTU_24620	Delivery mode	C-section	0.0129006	0.0029273	6205	739	1.17211e-05	8.26298e-05	all
vOTU_19239	Delivery mode	C-section	-0.00711793	0.00161832	6205	332	1.22436e-05	8.5856e-05	all
vOTU_17689	Delivery mode	C-section	-0.00996232	0.00226925	6205	407	1.26823e-05	8.862e-05	all
vOTU_45157	Delivery mode	C-section	-0.00662885	0.00151439	6205	434	1.35074e-05	9.35636e-05	all
vOTU_37860	Delivery mode	C-section	0.0097423	0.00223026	6205	340	1.40764e-05	9.69976e-05	all
vOTU_62696	Delivery mode	C-section	-0.00983481	0.00225446	6205	380	1.42529e-05	9.80439e-05	all
vOTU_66170	Delivery mode	C-section	-0.00881586	0.0020244	6205	553	1.48435e-05	0.00010158	all
vOTU_43452	Delivery mode	C-section	-0.0326997	0.00754632	6205	2857	1.61469e-05	0.000109931	all
vOTU_20149	Delivery mode	C-section	-0.0108361	0.00250349	6205	442	1.64336e-05	0.000111692	all
vOTU_50759	Delivery mode	C-section	-0.00703393	0.00162664	6205	528	1.69602e-05	0.000114488	all
vOTU_53162	Delivery mode	C-section	0.0103368	0.00239151	6205	420	1.69196e-05	0.000114488	all
vOTU_19425	Delivery mode	C-section	0.0253488	0.00590953	6205	863	1.9483e-05	0.000129539	all
vOTU_46252	Delivery mode	C-section	-0.0243269	0.00566919	6205	1198	1.94763e-05	0.000129539	all
vOTU_53891	Delivery mode	C-section	0.0134445	0.00315143	6205	498	2.17371e-05	0.000142672	all
vOTU_51633	Delivery mode	C-section	-0.00853694	0.00201537	6205	360	2.49572e-05	0.000161088	all
vOTU_24445	Delivery mode	C-section	0.0129646	0.0030851	6205	1081	2.92239e-05	0.000186507	all
vOTU_60594	Delivery mode	C-section	0.0261205	0.00623267	6205	870	3.00102e-05	0.000190913	all
vOTU_43456	Delivery mode	C-section	-0.0289146	0.00690123	6205	2757	3.0333e-05	0.000192658	all
vOTU_17691	Delivery mode	C-section	-0.0304031	0.00725985	6205	2822	3.05845e-05	0.000193946	all
vOTU_53357	Delivery mode	C-section	0.0164621	0.0039565	6205	649	3.43948e-05	0.00021604	all
vOTU_18646	Delivery mode	C-section	0.0134142	0.00323294	6205	378	3.62934e-05	0.000227365	all
vOTU_19328	Delivery mode	C-section	0.012042	0.00295489	6205	472	4.94792e-05	0.00030127	all
vOTU_76344	Delivery mode	C-section	0.0138809	0.00345716	6205	758	6.35697e-05	0.000377807	all
vOTU_46031	Delivery mode	C-section	-0.00538353	0.00134474	6205	577	6.82578e-05	0.000403259	all
vOTU_34592	Delivery mode	C-section	-0.00721342	0.00180794	6205	391	7.16195e-05	0.000419999	all
vOTU_40530	Delivery mode	C-section	-0.00572972	0.00145109	6205	318	8.48177e-05	0.000488746	all
vOTU_58707	Delivery mode	C-section	0.0154701	0.00393505	6205	1578	9.0695e-05	0.000518854	all
vOTU_25720	Delivery mode	C-section	0.00877843	0.00225716	6205	330	0.000107308	0.000605186	all
vOTU_51057	Delivery mode	C-section	-0.00734983	0.00191625	6205	412	0.000134263	0.000741194	all
vOTU_75035	Delivery mode	C-section	0.00536206	0.00140628	6205	318	0.00014612	0.000798859	all
vOTU_76475	Delivery mode	C-section	-0.0100438	0.00263375	6205	406	0.00014627	0.000798859	all
vOTU_34544	Delivery mode	C-section	0.00624045	0.00163833	6205	614	0.000146908	0.00080124	all
vOTU_76535	Delivery mode	C-section	-0.00544838	0.00143071	6205	372	0.000152004	0.000823392	all
vOTU_66442	Delivery mode	C-section	0.00450954	0.00118688	6205	400	0.000152602	0.000825505	all
vOTU_55428	Delivery mode	C-section	-0.0113816	0.00299649	6205	544	0.000154098	0.000832465	all
vOTU_22352	Delivery mode	C-section	-0.00362922	0.000958819	6205	319	0.000167251	0.000896213	all
vOTU_37940	Delivery mode	C-section	-0.00535892	0.00141962	6205	355	0.000172446	0.000920329	all
vOTU_77801	Delivery mode	C-section	-0.0211652	0.00563416	6205	853	0.000182985	0.000970064	all
vOTU_29496	Delivery mode	C-section	0.00453177	0.00121166	6205	405	0.000192872	0.00101841	all
vOTU_63502	Delivery mode	C-section	-0.0222199	0.00597066	6205	1713	0.000209423	0.0010985	all
vOTU_20156	Delivery mode	C-section	0.0105392	0.00286424	6205	411	0.000246232	0.00127642	all
vOTU_40767	Delivery mode	C-section	-0.00949796	0.00258499	6205	397	0.000251895	0.00130408	all
vOTU_77524	Delivery mode	C-section	-0.00650549	0.0017713	6205	434	0.000253326	0.00130979	all
vOTU_60507	Delivery mode	C-section	-0.0153642	0.0041999	6205	616	0.00026773	0.00137354	all
vOTU_32045	Delivery mode	C-section	-0.00293672	0.000802797	6205	311	0.000272052	0.00139212	all
vOTU_33829	Delivery mode	C-section	-0.0157997	0.0043256	6205	682	0.00027323	0.00139636	all
vOTU_46133	Delivery mode	C-section	-0.00525555	0.00145024	6205	608	0.000307388	0.00154902	all
vOTU_23449	Delivery mode	C-section	0.0101786	0.00282716	6205	538	0.000332175	0.00166129	all
vOTU_26207	Delivery mode	C-section	-0.0108093	0.00300303	6205	493	0.000334193	0.00166929	all
vOTU_64802	Delivery mode	C-section	-0.00718404	0.00200018	6205	337	0.000346156	0.00172687	all
vOTU_33230	Delivery mode	C-section	0.00910079	0.0025361	6205	368	0.000352316	0.00175393	all
vOTU_53348	Delivery mode	C-section	0.00886597	0.00247262	6205	440	0.000352462	0.00175393	all
vOTU_43894	Delivery mode	C-section	-0.00471861	0.00131765	6205	401	0.000359579	0.00178377	all
vOTU_37483	Delivery mode	C-section	0.00675543	0.0018913	6205	371	0.000371975	0.00183041	all
vOTU_59259	Delivery mode	C-section	-0.00266107	0.000745316	6205	319	0.000382927	0.00187965	all
vOTU_56220	Delivery mode	C-section	0.00741866	0.0021148	6205	734	0.000472916	0.00228193	all
vOTU_54609	Delivery mode	C-section	0.00725559	0.00209194	6205	368	0.000543776	0.00257388	all
vOTU_75959	Delivery mode	C-section	0.0110465	0.00321463	6205	435	0.00061361	0.00287025	all
vOTU_25147	Delivery mode	C-section	0.011478	0.00336527	6205	353	0.000672479	0.00310183	all
vOTU_56206	Delivery mode	C-section	-0.0122494	0.00359145	6205	471	0.000673353	0.00310226	all
vOTU_70655	Delivery mode	C-section	-0.00409337	0.00122236	6205	465	0.000843634	0.00378588	all
vOTU_40124	Delivery mode	C-section	0.0166653	0.00504726	6205	2234	0.000992506	0.0043798	all
vOTU_43585	Delivery mode	C-section	0.0144115	0.00443053	6205	2282	0.00117827	0.00508113	all
vOTU_61159	Delivery mode	C-section	-0.016677	0.00519655	6205	1017	0.0013721	0.00580368	all
vOTU_37857	Delivery mode	C-section	-0.00337821	0.00106189	6205	499	0.00152541	0.0063508	all
vOTU_63826	Delivery mode	C-section	0.00255881	0.000806344	6205	315	0.00156391	0.00649162	all
vOTU_43395	Delivery mode	C-section	0.0200075	0.00645593	6205	740	0.00199128	0.00808714	all
vOTU_65996	Delivery mode	C-section	-0.00987964	0.0031939	6205	402	0.00203061	0.00820497	all
vOTU_56410	Delivery mode	C-section	0.00839229	0.00275968	6205	355	0.00241376	0.00957795	all
vOTU_61429	Delivery mode	C-section	0.00682454	0.00224899	6205	402	0.00247079	0.00978471	all
vOTU_38797	Delivery mode	C-section	0.00267078	0.000888576	6205	351	0.00271917	0.0106727	all
vOTU_33468	Delivery mode	C-section	-0.00941515	0.00316359	6205	585	0.00299593	0.0115649	all
vOTU_18608	Delivery mode	C-section	0.00229133	0.000771941	6205	338	0.0031605	0.0121295	all
vOTU_24910	Delivery mode	C-section	-0.00615235	0.00212185	6205	385	0.00383005	0.0142826	all
vOTU_52971	Delivery mode	C-section	0.00536495	0.00186174	6205	317	0.00403921	0.0150233	all
vOTU_28917	Delivery mode	C-section	-0.0110558	0.00386016	6205	622	0.00427588	0.0157854	all
vOTU_56983	Delivery mode	C-section	-0.0100297	0.00356475	6205	342	0.00500543	0.0180759	all
vOTU_30720	Delivery mode	C-section	0.00375343	0.00134219	6205	367	0.00525708	0.0188478	all
vOTU_76983	Delivery mode	C-section	0.00579042	0.00209343	6205	335	0.00576728	0.0204763	all
vOTU_23857	Delivery mode	C-section	0.00694216	0.00253836	6205	353	0.00634267	0.0222021	all
vOTU_68506	Delivery mode	C-section	0.00313855	0.00116126	6205	332	0.00698357	0.0240821	all
vOTU_61310	Delivery mode	C-section	-0.012428	0.00467495	6205	1118	0.00797896	0.0270098	all
vOTU_60621	Delivery mode	C-section	0.00820839	0.00315348	6205	316	0.00938608	0.0311772	all
vOTU_52934	Delivery mode	C-section	0.0084926	0.00326647	6205	370	0.00945213	0.0313442	all
vOTU_35080	Delivery mode	C-section	-0.00150376	0.000583725	6205	364	0.0101236	0.0331559	all
vOTU_45135	Delivery mode	C-section	0.00305183	0.0011969	6205	937	0.0109264	0.0353486	all
vOTU_47691	Delivery mode	C-section	0.00222723	0.000875224	6205	347	0.0111104	0.0359147	all
vOTU_60835	Delivery mode	C-section	-0.0112517	0.00454035	6205	458	0.0133772	0.0423468	all
vOTU_19159	Delivery mode	C-section	0.00316188	0.00128407	6205	340	0.0139988	0.044139	all
vOTU_62970	Delivery mode	C-section	0.00313464	0.00127678	6205	330	0.014243	0.0447317	all
vOTU_30639	Delivery mode	C-section	0.00872865	0.00362532	6205	506	0.0161951	0.049916	all
vOTU_33279	Delivery mode	C-section	0.00464745	0.00193227	6205	379	0.0163636	0.0502796	all
vOTU_60845	Delivery mode	C-section	-0.00354029	0.00147943	6205	333	0.0168867	0.0514494	all
vOTU_41996	Delivery mode	C-section	0.0212745	0.0089862	6205	1191	0.0180769	0.0544497	all
vOTU_66356	Delivery mode	C-section	0.00412801	0.00177103	6205	438	0.0199323	0.0592309	all
vOTU_42421	Delivery mode	C-section	0.0102996	0.00442698	6205	563	0.020161	0.0598211	all
vOTU_30733	Delivery mode	C-section	-0.0079945	0.00343977	6205	353	0.0203045	0.0601123	all
vOTU_30137	Delivery mode	C-section	-0.0116514	0.00507994	6205	932	0.0220324	0.0645078	all
vOTU_68493	Delivery mode	C-section	-0.00496297	0.00217039	6205	322	0.0224683	0.0655422	all
vOTU_43957	Delivery mode	C-section	0.00285505	0.00126011	6205	536	0.023663	0.0684249	all
vOTU_28728	Delivery mode	C-section	0.00328158	0.00145702	6205	1139	0.0245487	0.0706263	all
vOTU_34445	Delivery mode	C-section	-0.00239185	0.001094	6205	345	0.0290532	0.0810636	all
vOTU_27589	Delivery mode	C-section	0.00631437	0.00291573	6205	350	0.0305331	0.0844226	all
vOTU_59305	Delivery mode	C-section	-0.0031669	0.00146346	6205	333	0.0306959	0.0848136	all
vOTU_38833	Delivery mode	C-section	0.00488672	0.00227853	6205	500	0.0321876	0.0882606	all
vOTU_75295	Delivery mode	C-section	0.00581404	0.00271322	6205	620	0.0323349	0.0886034	all
vOTU_75516	Delivery mode	C-section	-0.00637842	0.00298657	6205	623	0.0329647	0.0899995	all
vOTU_22438	Delivery mode	C-section	0.00287125	0.00135201	6205	317	0.0339686	0.0920648	all
vOTU_12539	Delivery mode	C-section	-0.00166839	0.000792837	6205	340	0.0357579	0.0963236	all
vOTU_42042	Delivery mode	C-section	-0.00579097	0.00277311	6205	463	0.037047	0.0992028	all
vOTU_45377	Delivery mode	C-section	0.00137387	0.000663881	6205	332	0.038979	0.103252	all
vOTU_69447	Delivery mode	C-section	0.0058791	0.00286596	6205	618	0.0404593	0.10617	all
vOTU_32248	Delivery mode	C-section	-0.00512775	0.00260588	6205	325	0.0493587	0.124762	all
vOTU_49507	Delivery mode	C-section	0.00349709	0.00179046	6205	485	0.0510292	0.128494	all
vOTU_74435	Delivery mode	C-section	0.00766823	0.00393217	6205	1577	0.0514184	0.12931	all
vOTU_68082	Delivery mode	C-section	0.00267039	0.00137053	6205	736	0.0516252	0.129748	all
vOTU_59092	Delivery mode	C-section	-0.00498638	0.00258888	6205	442	0.054401	0.134681	all
vOTU_37422	Delivery mode	C-section	0.00655405	0.00343737	6205	1469	0.0568219	0.139545	all
vOTU_51780	Delivery mode	C-section	-0.00312593	0.00164054	6205	358	0.0569905	0.139856	all
vOTU_51302	Delivery mode	C-section	0.0025532	0.0013525	6205	449	0.0593411	0.144571	all
vOTU_74759	Delivery mode	C-section	0.00740268	0.00393921	6205	470	0.0604629	0.146586	all
vOTU_34098	Delivery mode	C-section	0.00245393	0.00132038	6205	345	0.0633714	0.151673	all
vOTU_73170	Delivery mode	C-section	0.00677168	0.00367401	6205	416	0.0656035	0.155792	all
vOTU_74501	Delivery mode	C-section	0.00302005	0.00164798	6205	1192	0.0671969	0.158844	all
vOTU_50724	Delivery mode	C-section	0.00317455	0.00175859	6205	435	0.07133	0.167222	all
vOTU_70355	Delivery mode	C-section	0.00199865	0.00112113	6205	415	0.0748863	0.172917	all
vOTU_63148	Delivery mode	C-section	0.00164673	0.000974346	6205	344	0.0912502	0.202461	all
vOTU_56565	Delivery mode	C-section	0.0060532	0.00371422	6205	386	0.103425	0.223488	all
vOTU_42066	Delivery mode	C-section	0.00246287	0.00153987	6205	371	0.11011	0.234869	all
vOTU_65115	Delivery mode	C-section	-0.00119694	0.000751289	6205	326	0.111468	0.236751	all
vOTU_35658	Delivery mode	C-section	-0.0058476	0.00367692	6205	529	0.112065	0.237637	all
vOTU_65140	Delivery mode	C-section	0.00152671	0.000962538	6205	393	0.113021	0.2389	all
vOTU_62659	Delivery mode	C-section	-0.00890885	0.00562436	6205	1453	0.113539	0.239614	all
vOTU_36740	Delivery mode	C-section	-0.0515374	0.00550029	1411	308	1.3725e-19	1.10315e-16	0
vOTU_18175	Delivery mode	C-section	-0.0508191	0.00542693	1411	309	1.42159e-19	1.10315e-16	0
vOTU_52214	Delivery mode	C-section	-0.0425721	0.00466722	1411	292	1.05121e-18	5.43825e-16	0
vOTU_46816	Delivery mode	C-section	-0.0708966	0.00803644	1411	378	1.02884e-17	3.99188e-15	0
vOTU_60588	Delivery mode	C-section	-0.0789906	0.00904271	1411	397	2.0906e-17	6.48921e-15	0
vOTU_64876	Delivery mode	C-section	-0.0291835	0.00335543	1411	242	3.17111e-17	8.20261e-15	0
vOTU_52475	Delivery mode	C-section	-0.0553081	0.00653189	1411	278	1.75156e-16	3.88345e-14	0
vOTU_40267	Delivery mode	C-section	-0.024914	0.00301184	1411	241	8.29039e-16	1.60834e-13	0
vOTU_44706	Delivery mode	C-section	-0.0225717	0.00292192	1411	205	4.68402e-14	7.2696e-12	0
vOTU_10067	Delivery mode	C-section	-0.0224448	0.00290252	1411	207	4.49004e-14	7.2696e-12	0
vOTU_24266	Delivery mode	C-section	0.056376	0.00759246	1411	523	3.6301e-13	4.97599e-11	0
vOTU_76637	Delivery mode	C-section	-0.0208842	0.00281252	1411	186	3.84742e-13	4.97599e-11	0
vOTU_40466	Delivery mode	C-section	-0.0219588	0.00297587	1411	192	5.35923e-13	6.3981e-11	0
vOTU_53356	Delivery mode	C-section	0.070011	0.00972015	1411	604	1.67608e-12	1.85806e-10	0
vOTU_49416	Delivery mode	C-section	-0.0245596	0.00347448	1411	223	4.37714e-12	4.52888e-10	0
vOTU_76647	Delivery mode	C-section	-0.0166284	0.0023587	1411	204	5.0066e-12	4.8564e-10	0
vOTU_43452	Delivery mode	C-section	-0.0764073	0.011385	1411	585	4.32547e-11	3.72952e-09	0
vOTU_24702	Delivery mode	C-section	-0.0304318	0.00455025	1411	194	5.16005e-11	4.21494e-09	0
vOTU_43456	Delivery mode	C-section	-0.0694649	0.0104259	1411	573	5.89593e-11	4.35737e-09	0
vOTU_17691	Delivery mode	C-section	-0.0723888	0.0108949	1411	584	6.61768e-11	4.66848e-09	0
vOTU_68887	Delivery mode	C-section	0.047758	0.00725497	1411	498	9.643e-11	6.50693e-09	0
vOTU_18780	Delivery mode	C-section	-0.0486706	0.00769917	1411	155	4.87486e-10	3.02631e-08	0
vOTU_50527	Delivery mode	C-section	-0.0901528	0.0143547	1411	164	6.13955e-10	3.5291e-08	0
vOTU_46252	Delivery mode	C-section	-0.048858	0.0079399	1411	248	1.33459e-09	7.39745e-08	0
vOTU_63502	Delivery mode	C-section	-0.0481489	0.0079541	1411	311	2.42065e-09	1.29546e-07	0
vOTU_33468	Delivery mode	C-section	-0.0218369	0.003614	1411	110	2.60158e-09	1.34589e-07	0
vOTU_65112	Delivery mode	C-section	0.0474051	0.00791127	1411	659	3.50426e-09	1.75439e-07	0
vOTU_55926	Delivery mode	C-section	0.0320328	0.00536227	1411	205	4.18183e-09	2.02819e-07	0
vOTU_62286	Delivery mode	C-section	-0.04171	0.00708396	1411	196	6.25396e-09	2.85475e-07	0
vOTU_75516	Delivery mode	C-section	-0.0173759	0.0029739	1411	98	8.16197e-09	3.61925e-07	0
vOTU_54931	Delivery mode	C-section	0.0454218	0.00778035	1411	649	8.47111e-09	3.65199e-07	0
vOTU_30363	Delivery mode	C-section	0.049181	0.00857939	1411	803	1.52451e-08	6.06677e-07	0
vOTU_61216	Delivery mode	C-section	-0.0258142	0.00450481	1411	146	1.51666e-08	6.06677e-07	0
vOTU_61310	Delivery mode	C-section	-0.030812	0.00537351	1411	175	1.51158e-08	6.06677e-07	0
vOTU_25646	Delivery mode	C-section	0.0425002	0.00743044	1411	605	1.65093e-08	6.40562e-07	0
vOTU_53401	Delivery mode	C-section	0.0423675	0.00743327	1411	789	1.83497e-08	6.94604e-07	0
vOTU_75564	Delivery mode	C-section	0.0179851	0.00316218	1411	134	2.0799e-08	7.68574e-07	0
vOTU_27081	Delivery mode	C-section	0.0354298	0.00644193	1411	430	5.49696e-08	1.93893e-06	0
vOTU_45629	Delivery mode	C-section	-0.0337787	0.00622956	1411	223	8.29303e-08	2.86017e-06	0
vOTU_24910	Delivery mode	C-section	-0.0131052	0.00242275	1411	84	9.02184e-08	2.97913e-06	0
vOTU_68929	Delivery mode	C-section	0.0425857	0.00786526	1411	493	8.99529e-08	2.97913e-06	0
vOTU_68854	Delivery mode	C-section	0.0368261	0.00690774	1411	754	1.34705e-07	4.26659e-06	0
vOTU_59092	Delivery mode	C-section	-0.0136649	0.00256606	1411	81	1.40869e-07	4.37257e-06	0
vOTU_76344	Delivery mode	C-section	0.0206059	0.00391288	1411	147	1.99742e-07	6.07844e-06	0
vOTU_66170	Delivery mode	C-section	-0.00852707	0.00162825	1411	80	2.29442e-07	6.84797e-06	0
vOTU_63771	Delivery mode	C-section	-0.0119541	0.00231365	1411	90	3.17166e-07	9.28757e-06	0
vOTU_59954	Delivery mode	C-section	-0.0114233	0.00221611	1411	80	3.38185e-07	9.7197e-06	0
vOTU_62009	Delivery mode	C-section	0.0134378	0.00260986	1411	106	3.66396e-07	1.0339e-05	0
vOTU_76743	Delivery mode	C-section	-0.016796	0.00328785	1411	124	4.30488e-07	1.17214e-05	0
vOTU_39604	Delivery mode	C-section	-0.0231972	0.00469288	1411	171	9.80456e-07	2.5791e-05	0
vOTU_65213	Delivery mode	C-section	-0.0172205	0.00349499	1411	125	1.08161e-06	2.79776e-05	0
vOTU_23449	Delivery mode	C-section	0.016635	0.00342211	1411	106	1.52621e-06	3.88308e-05	0
vOTU_63412	Delivery mode	C-section	-0.0141932	0.00304509	1411	101	3.84806e-06	9.63256e-05	0
vOTU_28917	Delivery mode	C-section	-0.0216426	0.00467336	1411	74	4.39953e-06	0.000108382	0
vOTU_55428	Delivery mode	C-section	-0.0199221	0.00433141	1411	155	5.1152e-06	0.000124044	0
vOTU_60507	Delivery mode	C-section	-0.0271734	0.00593146	1411	163	5.57189e-06	0.00013304	0
vOTU_23298	Delivery mode	C-section	0.0162933	0.00356021	1411	372	5.66366e-06	0.000133182	0
vOTU_26207	Delivery mode	C-section	-0.0211161	0.00470296	1411	144	8.47099e-06	0.000193338	0
vOTU_33829	Delivery mode	C-section	-0.0295588	0.00666073	1411	173	1.06756e-05	0.000240123	0
vOTU_71305	Delivery mode	C-section	0.0150201	0.00339455	1411	193	1.16499e-05	0.000258294	0
vOTU_74007	Delivery mode	C-section	-0.00924162	0.00210169	1411	78	1.28509e-05	0.000277008	0
vOTU_56206	Delivery mode	C-section	-0.0239257	0.0054532	1411	113	1.34247e-05	0.000284873	0
vOTU_62659	Delivery mode	C-section	-0.0254787	0.00581827	1411	168	1.39464e-05	0.000284873	0
vOTU_64212	Delivery mode	C-section	0.0279419	0.00638259	1411	253	1.39499e-05	0.000284873	0
vOTU_51619	Delivery mode	C-section	-0.0111112	0.00254136	1411	92	1.45796e-05	0.000293863	0
vOTU_65996	Delivery mode	C-section	-0.0193285	0.00446965	1411	99	1.76506e-05	0.000346755	0
vOTU_43395	Delivery mode	C-section	0.0442259	0.0102855	1411	152	1.97663e-05	0.000383466	0
vOTU_74459	Delivery mode	C-section	0.0236837	0.00560099	1411	370	2.70333e-05	0.000511971	0
vOTU_60835	Delivery mode	C-section	-0.0225358	0.00538058	1411	94	3.18127e-05	0.000580862	0
vOTU_53357	Delivery mode	C-section	0.0288492	0.00689658	1411	228	3.26559e-05	0.000589326	0
vOTU_70899	Delivery mode	C-section	0.0162316	0.00388715	1411	144	3.37154e-05	0.000601451	0
vOTU_37860	Delivery mode	C-section	0.0205681	0.00493996	1411	144	3.60495e-05	0.000628639	0
vOTU_46228	Delivery mode	C-section	-0.0153953	0.00370392	1411	147	3.69447e-05	0.000637091	0
vOTU_57109	Delivery mode	C-section	-0.0171681	0.00414021	1411	110	3.8418e-05	0.000655217	0
vOTU_61159	Delivery mode	C-section	-0.0314209	0.00759307	1411	226	3.97017e-05	0.000669751	0
vOTU_55753	Delivery mode	C-section	0.0319555	0.00772602	1411	750	4.04823e-05	0.000675576	0
vOTU_63972	Delivery mode	C-section	-0.00696997	0.00170181	1411	95	4.83373e-05	0.000798079	0
vOTU_42421	Delivery mode	C-section	0.0270237	0.00669663	1411	113	6.11479e-05	0.000988558	0
vOTU_30137	Delivery mode	C-section	-0.0210605	0.00529189	1411	89	7.68297e-05	0.00121673	0
vOTU_20218	Delivery mode	C-section	-0.0138138	0.00350919	1411	72	9.16041e-05	0.00141667	0
vOTU_17689	Delivery mode	C-section	-0.00773778	0.00196695	1411	81	9.21928e-05	0.00141667	0
vOTU_58707	Delivery mode	C-section	0.0241043	0.00615973	1411	484	0.000101111	0.00152353	0
vOTU_66164	Delivery mode	C-section	-0.0082137	0.00213241	1411	73	0.000130195	0.00190625	0
vOTU_75035	Delivery mode	C-section	0.00925529	0.00242843	1411	164	0.000151491	0.002157	0
vOTU_20149	Delivery mode	C-section	-0.0111947	0.00298006	1411	78	0.000188021	0.00262891	0
vOTU_67365	Delivery mode	C-section	-0.00784543	0.00208687	1411	76	0.000186905	0.00262891	0
vOTU_57199	Delivery mode	C-section	0.0181705	0.00484989	1411	428	0.000194967	0.00270169	0
vOTU_76475	Delivery mode	C-section	-0.00861875	0.00233113	1411	80	0.00023517	0.00317377	0
vOTU_24620	Delivery mode	C-section	0.0205754	0.00557431	1411	434	0.000242226	0.00324082	0
vOTU_75959	Delivery mode	C-section	0.0182236	0.0049833	1411	198	0.000275964	0.00362963	0
vOTU_53162	Delivery mode	C-section	0.0163246	0.0044702	1411	159	0.000280699	0.00366088	0
vOTU_77801	Delivery mode	C-section	-0.0249494	0.00684954	1411	109	0.000292158	0.00374735	0
vOTU_54609	Delivery mode	C-section	0.008041	0.00223072	1411	79	0.000342788	0.00429038	0
vOTU_68986	Delivery mode	C-section	-0.00912268	0.00255604	1411	71	0.000384594	0.0046632	0
vOTU_53348	Delivery mode	C-section	0.0159055	0.00446935	1411	167	0.00039891	0.00476238	0
vOTU_6473	Delivery mode	C-section	-0.0121265	0.00342789	1411	92	0.000433147	0.00494298	0
vOTU_25394	Delivery mode	C-section	-0.00505566	0.00144417	1411	80	0.000496938	0.00562954	0
vOTU_24445	Delivery mode	C-section	0.0232783	0.006661	1411	527	0.000508703	0.0056799	0
vOTU_32394	Delivery mode	C-section	-0.00913802	0.00261364	1411	87	0.000507465	0.0056799	0
vOTU_37483	Delivery mode	C-section	0.0125875	0.00361981	1411	193	0.000540059	0.00594447	0
vOTU_64907	Delivery mode	C-section	0.00945132	0.0027161	1411	78	0.000543918	0.0059448	0
vOTU_42042	Delivery mode	C-section	-0.0132808	0.00386411	1411	86	0.00062731	0.00671087	0
vOTU_47596	Delivery mode	C-section	-0.0132347	0.0038519	1411	111	0.000631306	0.00671087	0
vOTU_56220	Delivery mode	C-section	0.0141309	0.00415504	1411	380	0.000713852	0.00753672	0
vOTU_18646	Delivery mode	C-section	0.0181806	0.00537596	1411	156	0.00076435	0.00801534	0
vOTU_52544	Delivery mode	C-section	0.00623532	0.00184879	1411	148	0.000790188	0.00817581	0
vOTU_76983	Delivery mode	C-section	0.00813326	0.00240938	1411	73	0.000800124	0.00822379	0
vOTU_18921	Delivery mode	C-section	-0.0142549	0.00425341	1411	77	0.000853463	0.00871431	0
vOTU_31791	Delivery mode	C-section	0.00782715	0.00246358	1411	136	0.00156249	0.015062	0
vOTU_69631	Delivery mode	C-section	-0.0167156	0.00539271	1411	203	0.00202249	0.018909	0
vOTU_76459	Delivery mode	C-section	0.0113007	0.00365071	1411	142	0.00206017	0.019146	0
vOTU_53755	Delivery mode	C-section	0.00853173	0.00276089	1411	102	0.00208685	0.0191633	0
vOTU_25147	Delivery mode	C-section	0.016387	0.00534428	1411	109	0.00225722	0.0200183	0
vOTU_60594	Delivery mode	C-section	0.0267899	0.00873047	1411	167	0.0022483	0.0200183	0
vOTU_74153	Delivery mode	C-section	-0.0125112	0.00410622	1411	150	0.00240791	0.0211134	0
vOTU_19425	Delivery mode	C-section	0.025419	0.00844089	1411	170	0.00270875	0.0230988	0
vOTU_25720	Delivery mode	C-section	0.0127103	0.00423266	1411	191	0.00277552	0.0232756	0
vOTU_21643	Delivery mode	C-section	0.00950937	0.00323748	1411	72	0.00344593	0.0278546	0
vOTU_32248	Delivery mode	C-section	-0.0110821	0.00377891	1411	84	0.00347791	0.0279674	0
vOTU_61429	Delivery mode	C-section	0.0116339	0.00397165	1411	156	0.00351455	0.0281164	0
vOTU_53891	Delivery mode	C-section	0.0148335	0.0051707	1411	172	0.00425213	0.0333298	0
vOTU_30733	Delivery mode	C-section	-0.0153797	0.00544581	1411	80	0.00488498	0.0373472	0
vOTU_19328	Delivery mode	C-section	0.0140516	0.00502446	1411	167	0.00531227	0.0402178	0
vOTU_24730	Delivery mode	C-section	-0.0162161	0.0059056	1411	194	0.00620205	0.0458361	0
vOTU_75902	Delivery mode	C-section	0.00595301	0.00216954	1411	101	0.00623552	0.045865	0
vOTU_52971	Delivery mode	C-section	0.00932859	0.00341037	1411	145	0.00639756	0.046835	0
vOTU_20156	Delivery mode	C-section	0.0179128	0.00667194	1411	161	0.00745082	0.0524429	0
vOTU_33230	Delivery mode	C-section	0.0135657	0.00506232	1411	179	0.00757719	0.0529721	0
vOTU_64124	Delivery mode	C-section	-0.00513773	0.00193442	1411	78	0.00810011	0.0556255	0
vOTU_75295	Delivery mode	C-section	0.00951644	0.00359265	1411	77	0.00831271	0.0568341	0
vOTU_60293	Delivery mode	C-section	0.00813882	0.00309197	1411	146	0.00869426	0.057266	0
vOTU_60621	Delivery mode	C-section	0.0133715	0.00506159	1411	105	0.00844708	0.057266	0
vOTU_37676	Delivery mode	C-section	0.00966156	0.00368398	1411	92	0.0089326	0.0584954	0
vOTU_67797	Delivery mode	C-section	0.00794211	0.00305468	1411	86	0.00962138	0.0622183	0
vOTU_34478	Delivery mode	C-section	-0.0300202	0.0116868	1411	194	0.0104412	0.0658731	0
vOTU_68160	Delivery mode	C-section	-0.00594391	0.00232486	1411	88	0.0108001	0.0675878	0
vOTU_28936	Delivery mode	C-section	0.00468954	0.00189432	1411	118	0.0135456	0.083094	0
vOTU_42705	Delivery mode	C-section	0.00394104	0.00160037	1411	74	0.014046	0.0858245	0
vOTU_33949	Delivery mode	C-section	-0.0260104	0.0108314	1411	215	0.016628	0.0981243	0
vOTU_31411	Delivery mode	C-section	-0.0110507	0.00463274	1411	81	0.017347	0.101595	0
vOTU_33279	Delivery mode	C-section	0.00991742	0.00417707	1411	174	0.0178746	0.103402	0
vOTU_72608	Delivery mode	C-section	-0.00718183	0.00305631	1411	73	0.0190962	0.10906	0
vOTU_19020	Delivery mode	C-section	0.00743483	0.00323495	1411	105	0.021938	0.12031	0
vOTU_56410	Delivery mode	C-section	0.00922531	0.00404149	1411	108	0.0227789	0.123612	0
vOTU_41996	Delivery mode	C-section	0.0272006	0.0123499	1411	172	0.0279654	0.148131	0
vOTU_40767	Delivery mode	C-section	-0.00918629	0.00417719	1411	91	0.0282147	0.148438	0
vOTU_66738	Delivery mode	C-section	-0.0190581	0.00900068	1411	119	0.0346188	0.173878	0
vOTU_42367	Delivery mode	C-section	-0.00454987	0.00215548	1411	94	0.0351775	0.175548	0
vOTU_27059	Delivery mode	C-section	0.00460173	0.00219304	1411	82	0.0362577	0.179905	0
vOTU_23857	Delivery mode	C-section	0.00818205	0.00392624	1411	113	0.0375681	0.185278	0
vOTU_35658	Delivery mode	C-section	-0.00982927	0.0047729	1411	120	0.0398487	0.193266	0
vOTU_63929	Delivery mode	C-section	0.00688895	0.00343142	1411	147	0.0450994	0.21405	0
vOTU_22438	Delivery mode	C-section	0.00582718	0.00293847	1411	167	0.0477841	0.222039	0
vOTU_61681	Delivery mode	C-section	0.00842793	0.00436861	1411	89	0.0541552	0.238775	0
vOTU_27760	Delivery mode	C-section	0.00548324	0.00285316	1411	94	0.0550853	0.239475	0
vOTU_36740	Delivery mode	C-section	-0.053582	0.00670759	1535	158	1.10742e-14	9.08087e-12	1
vOTU_18175	Delivery mode	C-section	-0.0545066	0.00676739	1535	153	6.9368e-15	9.08087e-12	1
vOTU_52214	Delivery mode	C-section	-0.0447109	0.00571915	1535	152	3.63573e-14	1.98753e-11	1
vOTU_40267	Delivery mode	C-section	-0.0253879	0.00374991	1535	122	3.94011e-11	1.29235e-08	1
vOTU_64876	Delivery mode	C-section	-0.0279242	0.0041071	1535	125	3.27467e-11	1.29235e-08	1
vOTU_49416	Delivery mode	C-section	-0.0303091	0.00456945	1535	156	9.39521e-11	2.56803e-08	1
vOTU_10067	Delivery mode	C-section	-0.0226056	0.00356234	1535	108	5.38306e-10	1.26117e-07	1
vOTU_40466	Delivery mode	C-section	-0.0231426	0.00367053	1535	99	6.84444e-10	1.40311e-07	1
vOTU_76647	Delivery mode	C-section	-0.0186073	0.00302701	1535	136	1.74132e-09	3.17306e-07	1
vOTU_62286	Delivery mode	C-section	-0.0461004	0.00791986	1535	102	1.10803e-08	1.81716e-06	1
vOTU_76637	Delivery mode	C-section	-0.0192879	0.00333729	1535	90	1.37407e-08	2.04862e-06	1
vOTU_24702	Delivery mode	C-section	-0.0314627	0.00553602	1535	96	2.32742e-08	3.18081e-06	1
vOTU_39604	Delivery mode	C-section	-0.0350665	0.00632388	1535	113	4.98953e-08	6.29449e-06	1
vOTU_44706	Delivery mode	C-section	-0.0188425	0.00356381	1535	96	1.91538e-07	2.09415e-05	1
vOTU_74153	Delivery mode	C-section	-0.0244026	0.00468831	1535	82	2.95339e-07	3.02723e-05	1
vOTU_46228	Delivery mode	C-section	-0.024525	0.00520311	1535	91	3.25544e-06	0.000297808	1
vOTU_68887	Delivery mode	C-section	0.0336653	0.00773039	1535	653	1.5992e-05	0.0011403	1
vOTU_53356	Delivery mode	C-section	0.0430263	0.010015	1535	818	2.06605e-05	0.0014118	1
vOTU_46816	Delivery mode	C-section	-0.0551775	0.0129238	1535	265	2.38018e-05	0.00150135	1
vOTU_24266	Delivery mode	C-section	0.0318581	0.00796586	1535	667	7.21541e-05	0.00381718	1
vOTU_53162	Delivery mode	C-section	0.0150569	0.00379505	1535	180	8.38703e-05	0.0041681	1
vOTU_25646	Delivery mode	C-section	0.0236268	0.00604183	1535	353	0.000106133	0.00497307	1
vOTU_55926	Delivery mode	C-section	0.0327737	0.00841393	1535	318	0.000109685	0.00499676	1
vOTU_18780	Delivery mode	C-section	-0.0514494	0.0132139	1535	114	0.000113219	0.00501835	1
vOTU_19425	Delivery mode	C-section	0.0436369	0.0113612	1535	384	0.000138779	0.00583585	1
vOTU_52475	Delivery mode	C-section	-0.0368692	0.00965094	1535	172	0.000151707	0.00621998	1
vOTU_60594	Delivery mode	C-section	0.0453664	0.011911	1535	385	0.000157615	0.00630458	1
vOTU_60588	Delivery mode	C-section	-0.0564347	0.015242	1535	284	0.000239072	0.008727	1
vOTU_19328	Delivery mode	C-section	0.0173534	0.00471706	1535	199	0.000262062	0.00914429	1
vOTU_53357	Delivery mode	C-section	0.0237351	0.00658656	1535	285	0.000347224	0.0116214	1
vOTU_54609	Delivery mode	C-section	0.0133467	0.00374046	1535	104	0.000388978	0.0127585	1
vOTU_33196	Delivery mode	C-section	0.0134082	0.00382025	1535	100	0.000482636	0.0155201	1
vOTU_50527	Delivery mode	C-section	-0.0721811	0.0207029	1535	90	0.000536514	0.0162107	1
vOTU_53891	Delivery mode	C-section	0.0185184	0.00531801	1535	210	0.000543653	0.0162107	1
vOTU_65112	Delivery mode	C-section	0.0220125	0.00634759	1535	376	0.000574379	0.016526	1
vOTU_76983	Delivery mode	C-section	0.0128579	0.00376312	1535	100	0.000678727	0.0185519	1
vOTU_68929	Delivery mode	C-section	0.0092406	0.00279334	1535	210	0.00101425	0.0252025	1
vOTU_54931	Delivery mode	C-section	0.0194922	0.00610061	1535	373	0.00149501	0.0294026	1
vOTU_75564	Delivery mode	C-section	0.0177207	0.00555755	1535	182	0.00150798	0.0294026	1
vOTU_53129	Delivery mode	C-section	0.0159338	0.00497314	1535	77	0.00144702	0.0294026	1
vOTU_64907	Delivery mode	C-section	0.0141721	0.00445646	1535	89	0.00156939	0.0297515	1
vOTU_73376	Delivery mode	C-section	0.00828096	0.00260813	1535	80	0.00157828	0.0297515	1
vOTU_45629	Delivery mode	C-section	-0.0217102	0.00688844	1535	187	0.0017283	0.0308124	1
vOTU_77801	Delivery mode	C-section	-0.0228649	0.00730512	1535	80	0.0018597	0.0317699	1
vOTU_71305	Delivery mode	C-section	0.0119677	0.00388917	1535	128	0.00221548	0.0349364	1
vOTU_76344	Delivery mode	C-section	0.0190158	0.00633068	1535	194	0.00278514	0.0422929	1
vOTU_57199	Delivery mode	C-section	0.0126736	0.00422144	1535	258	0.00285319	0.0425385	1
vOTU_75035	Delivery mode	C-section	0.00669978	0.00224209	1535	113	0.00295867	0.0433234	1
vOTU_55753	Delivery mode	C-section	0.0188191	0.00659022	1535	627	0.00448989	0.0618775	1
vOTU_53348	Delivery mode	C-section	0.0102213	0.00365088	1535	200	0.00532789	0.0710385	1
vOTU_61216	Delivery mode	C-section	-0.0182722	0.00653915	1535	80	0.00541721	0.071647	1
vOTU_20156	Delivery mode	C-section	0.0134021	0.00488769	1535	168	0.00634292	0.0812686	1
vOTU_62009	Delivery mode	C-section	0.0116145	0.00425698	1535	135	0.00655669	0.0833563	1
vOTU_53401	Delivery mode	C-section	0.0192679	0.00736489	1535	671	0.00917744	0.103089	1
vOTU_33829	Delivery mode	C-section	-0.0198016	0.00760001	1535	153	0.0094689	0.103843	1
vOTU_61429	Delivery mode	C-section	0.0105447	0.00403938	1535	157	0.00933359	0.103843	1
vOTU_61159	Delivery mode	C-section	-0.0253765	0.00984672	1535	320	0.0102436	0.107689	1
vOTU_24445	Delivery mode	C-section	0.0135837	0.00527286	1535	283	0.0103102	0.107698	1
vOTU_68854	Delivery mode	C-section	0.0170639	0.00666693	1535	630	0.0108047	0.110748	1
vOTU_46252	Delivery mode	C-section	-0.0225905	0.00886905	1535	317	0.011156	0.112244	1
vOTU_55428	Delivery mode	C-section	-0.0127561	0.00502323	1535	200	0.0113908	0.113908	1
vOTU_23298	Delivery mode	C-section	0.0083342	0.00330316	1535	256	0.0120221	0.117358	1
vOTU_24620	Delivery mode	C-section	0.013915	0.00555037	1535	289	0.0125322	0.120191	1
vOTU_56410	Delivery mode	C-section	0.0119184	0.00475446	1535	152	0.012498	0.120191	1
vOTU_52971	Delivery mode	C-section	0.00854116	0.00344875	1535	123	0.0136196	0.126193	1
vOTU_25720	Delivery mode	C-section	0.0109116	0.00454619	1535	125	0.0168448	0.148524	1
vOTU_57111	Delivery mode	C-section	0.00944474	0.00331202	1535	87	0.0171332	0.150259	1
vOTU_17691	Delivery mode	C-section	-0.032123	0.0134576	1535	636	0.0173563	0.150605	1
vOTU_42042	Delivery mode	C-section	-0.0107631	0.00451734	1535	107	0.0175929	0.151854	1
vOTU_43452	Delivery mode	C-section	-0.0330389	0.013935	1535	639	0.0181225	0.151973	1
vOTU_33230	Delivery mode	C-section	0.0137142	0.00579216	1535	145	0.0183135	0.152458	1
vOTU_23857	Delivery mode	C-section	0.0100726	0.00436982	1535	149	0.021564	0.173878	1
vOTU_56206	Delivery mode	C-section	-0.0124418	0.00565819	1535	102	0.0283447	0.211297	1
vOTU_43456	Delivery mode	C-section	-0.0278828	0.0127384	1535	630	0.0290693	0.213783	1
vOTU_64212	Delivery mode	C-section	0.0136692	0.00624442	1535	268	0.0290523	0.213783	1
vOTU_37860	Delivery mode	C-section	0.0102191	0.00469764	1535	98	0.0301034	0.219823	1
vOTU_30363	Delivery mode	C-section	0.0181125	0.00845726	1535	712	0.0327344	0.231398	1
vOTU_28936	Delivery mode	C-section	0.00397378	0.00187246	1535	78	0.0343567	0.237117	1
vOTU_58707	Delivery mode	C-section	0.0180203	0.00848001	1535	536	0.0341388	0.237117	1
vOTU_60507	Delivery mode	C-section	-0.0154518	0.00727008	1535	189	0.0340083	0.237117	1
vOTU_23449	Delivery mode	C-section	0.0119721	0.00565714	1535	135	0.0347609	0.237533	1
vOTU_65996	Delivery mode	C-section	-0.0136185	0.0064543	1535	87	0.0353324	0.240436	1
vOTU_18646	Delivery mode	C-section	0.011432	0.0054507	1535	153	0.0364946	0.243419	1
vOTU_26207	Delivery mode	C-section	-0.0104387	0.00498247	1535	186	0.0366612	0.243419	1
vOTU_57058	Delivery mode	C-section	0.0150636	0.00723889	1535	151	0.0378349	0.249194	1
vOTU_62286	Delivery mode	C-section	-0.118226	0.0203365	900	97	2.05032e-08	5.1668e-06	3
vOTU_76647	Delivery mode	C-section	-0.0392318	0.00670421	900	108	1.71348e-08	5.1668e-06	3
vOTU_36740	Delivery mode	C-section	-0.0663117	0.0120018	900	132	9.08984e-08	1.30894e-05	3
vOTU_18175	Delivery mode	C-section	-0.0640047	0.0118036	900	129	1.52221e-07	1.91798e-05	3
vOTU_49416	Delivery mode	C-section	-0.0501405	0.00937377	900	120	2.21864e-07	2.48487e-05	3
vOTU_52214	Delivery mode	C-section	-0.0539288	0.0105763	900	124	7.31055e-07	6.69912e-05	3
vOTU_65213	Delivery mode	C-section	-0.0534267	0.0106022	900	65	9.84519e-07	8.26996e-05	3
vOTU_76637	Delivery mode	C-section	-0.030165	0.00628727	900	68	3.0071e-06	0.000216511	3
vOTU_64876	Delivery mode	C-section	-0.0363716	0.00766075	900	101	3.73482e-06	0.000221453	3
vOTU_40466	Delivery mode	C-section	-0.0295476	0.00630606	900	82	4.87023e-06	0.000245459	3
vOTU_63972	Delivery mode	C-section	-0.0202575	0.0043653	900	47	6.03576e-06	0.000289716	3
vOTU_40267	Delivery mode	C-section	-0.0289791	0.00656864	900	100	1.59358e-05	0.000669304	3
vOTU_10067	Delivery mode	C-section	-0.0286065	0.00664536	900	86	2.51653e-05	0.000939506	3
vOTU_44706	Delivery mode	C-section	-0.0268826	0.00655473	900	79	5.82619e-05	0.00191128	3
vOTU_46228	Delivery mode	C-section	-0.0306691	0.00883292	900	68	0.00061683	0.0131184	3
vOTU_24702	Delivery mode	C-section	-0.0326341	0.00962606	900	82	0.000827157	0.0163485	3
vOTU_49356	Delivery mode	C-section	0.0244631	0.00736652	900	56	0.00104167	0.018493	3
vOTU_20149	Delivery mode	C-section	-0.0293235	0.00902433	900	47	0.00132971	0.0227177	3
vOTU_69395	Delivery mode	C-section	-0.0230583	0.0072337	900	99	0.00164034	0.0258757	3
vOTU_41850	Delivery mode	C-section	-0.0675477	0.0216307	900	65	0.00202538	0.0300233	3
vOTU_20156	Delivery mode	C-section	0.0103967	0.00362999	900	48	0.00450228	0.0540273	3
vOTU_43585	Delivery mode	C-section	0.0420819	0.0146965	900	252	0.00460673	0.0542632	3
vOTU_74153	Delivery mode	C-section	-0.0194841	0.00684144	900	60	0.00480486	0.0556701	3
vOTU_76743	Delivery mode	C-section	-0.0225589	0.00801876	900	57	0.00534587	0.0579766	3
vOTU_27152	Delivery mode	C-section	-0.0158729	0.00594038	900	53	0.00805856	0.0725271	3
vOTU_40124	Delivery mode	C-section	0.0458879	0.018093	900	231	0.0119157	0.0916869	3
vOTU_33196	Delivery mode	C-section	0.0144748	0.00591549	900	61	0.0150942	0.111028	3
vOTU_30639	Delivery mode	C-section	0.0234331	0.010198	900	129	0.0224118	0.144814	3
vOTU_77801	Delivery mode	C-section	-0.0299076	0.0140659	900	77	0.0345616	0.191418	3
vOTU_68160	Delivery mode	C-section	-0.0113395	0.00538473	900	51	0.0363505	0.200226	3
vOTU_63412	Delivery mode	C-section	-0.0146357	0.00710237	900	49	0.0404884	0.211186	3
vOTU_19328	Delivery mode	C-section	0.0103361	0.0050988	900	68	0.0436273	0.215941	3
vOTU_37422	Delivery mode	C-section	0.0239768	0.0118309	900	141	0.0439165	0.215941	3
vOTU_53891	Delivery mode	C-section	0.0120957	0.00619516	900	76	0.0519426	0.230653	3
vOTU_59305	Delivery mode	C-section	-0.00693278	0.00353721	900	46	0.0511993	0.230653	3
vOTU_74435	Delivery mode	C-section	0.0272452	0.0140241	900	150	0.0533317	0.234032	3
vOTU_53356	Delivery mode	C-section	0.0286953	0.014879	900	322	0.0550168	0.236995	3
vOTU_68887	Delivery mode	C-section	0.0198321	0.0104442	900	209	0.0587737	0.245549	3
vOTU_62286	Delivery mode	C-section	-0.0622471	0.0155854	524	96	8.75116e-05	0.00549523	6
vOTU_74904	Delivery mode	C-section	0.0130734	0.00367941	524	32	0.000443912	0.0179272	6
vOTU_60618	Delivery mode	C-section	0.0132272	0.00373565	524	41	0.000463824	0.0180376	6
vOTU_34544	Delivery mode	C-section	0.0207059	0.00589043	524	122	0.000511732	0.0188533	6
vOTU_36740	Delivery mode	C-section	-0.0410022	0.0118896	524	152	0.000662231	0.0220744	6
vOTU_52214	Delivery mode	C-section	-0.0366456	0.010719	524	146	0.000733902	0.0233514	6
vOTU_40267	Delivery mode	C-section	-0.0225574	0.00677129	524	115	0.000991789	0.0289272	6
vOTU_66442	Delivery mode	C-section	0.0144084	0.00433067	524	83	0.000990643	0.0289272	6
vOTU_36249	Delivery mode	C-section	0.0103528	0.00317118	524	37	0.00123368	0.0350099	6
vOTU_18175	Delivery mode	C-section	-0.0389128	0.0120179	524	152	0.00136563	0.0382375	6
vOTU_76637	Delivery mode	C-section	-0.0193845	0.0060506	524	82	0.00152742	0.0409163	6
vOTU_46031	Delivery mode	C-section	-0.0135131	0.0042221	524	57	0.00159397	0.0413252	6
vOTU_62970	Delivery mode	C-section	0.0172425	0.00540637	524	52	0.00158826	0.0413252	6
vOTU_29496	Delivery mode	C-section	0.0140281	0.00441429	524	81	0.00164532	0.0421361	6
vOTU_59992	Delivery mode	C-section	0.00836056	0.00263881	524	27	0.00171061	0.0432805	6
vOTU_66738	Delivery mode	C-section	0.0294853	0.0093514	524	69	0.00180951	0.0441858	6
vOTU_67365	Delivery mode	C-section	-0.0234509	0.00754449	524	65	0.00208767	0.0490395	6
vOTU_64876	Delivery mode	C-section	-0.0224089	0.0074561	524	104	0.00292249	0.0595847	6
vOTU_60383	Delivery mode	C-section	0.00872234	0.00291552	524	29	0.00302324	0.0604648	6
vOTU_60233	Delivery mode	C-section	0.00799228	0.00266629	524	36	0.00309635	0.0613427	6
vOTU_10067	Delivery mode	C-section	-0.0202109	0.00680301	524	101	0.00325497	0.0621403	6
vOTU_61290	Delivery mode	C-section	0.0110452	0.00376965	524	39	0.00365454	0.0667982	6
vOTU_40466	Delivery mode	C-section	-0.0197054	0.00689003	524	83	0.00457653	0.0775057	6
vOTU_18463	Delivery mode	C-section	0.0109673	0.00385377	524	40	0.0047926	0.0798767	6
vOTU_62484	Delivery mode	C-section	-0.0208257	0.00741043	524	54	0.00532317	0.0846867	6
vOTU_44706	Delivery mode	C-section	-0.0184042	0.00657321	524	91	0.00551265	0.0870418	6
vOTU_38767	Delivery mode	C-section	0.007892	0.00283291	524	36	0.00590914	0.09192	6
vOTU_49416	Delivery mode	C-section	-0.0259794	0.00952144	524	136	0.00683015	0.0996063	6
vOTU_76647	Delivery mode	C-section	-0.018497	0.00676939	524	124	0.00674123	0.0996063	6
vOTU_68160	Delivery mode	C-section	-0.0168798	0.00618593	524	83	0.00687866	0.099622	6
vOTU_61747	Delivery mode	C-section	0.00701919	0.00265306	524	35	0.00883537	0.117432	6
vOTU_52475	Delivery mode	C-section	0.0326726	0.0126496	524	232	0.0103852	0.129803	6
vOTU_60588	Delivery mode	C-section	0.0431408	0.0167757	524	370	0.0107132	0.131565	6
vOTU_40124	Delivery mode	C-section	0.0345094	0.0135422	524	266	0.0113849	0.138199	6
vOTU_37857	Delivery mode	C-section	-0.0112008	0.00441131	524	51	0.011749	0.140187	6
vOTU_50724	Delivery mode	C-section	0.0163662	0.00648553	524	39	0.0124182	0.145378	6
vOTU_71194	Delivery mode	C-section	-0.0123294	0.00529487	524	46	0.0205632	0.202193	6
vOTU_63972	Delivery mode	C-section	-0.0125474	0.00540139	524	58	0.0209733	0.202597	6
vOTU_32681	Delivery mode	C-section	0.0100917	0.00434616	524	40	0.0209541	0.202597	6
vOTU_59490	Delivery mode	C-section	-0.00951138	0.00411057	524	44	0.0213562	0.203573	6
vOTU_10713	Delivery mode	C-section	-0.00863612	0.00374287	524	36	0.0217145	0.203573	6
vOTU_59531	Delivery mode	C-section	-0.00736486	0.00323915	524	28	0.0236831	0.213271	6
vOTU_43415	Delivery mode	C-section	0.0130799	0.00577658	524	33	0.0245025	0.216198	6
vOTU_46252	Delivery mode	C-section	-0.0259838	0.0114931	524	162	0.024656	0.216615	6
vOTU_65213	Delivery mode	C-section	-0.0197469	0.00887062	524	90	0.0269215	0.225624	6
vOTU_73195	Delivery mode	C-section	-0.0103717	0.00467995	524	27	0.0275413	0.22681	6
vOTU_30556	Delivery mode	C-section	0.0111485	0.00504668	524	30	0.0281483	0.228146	6
vOTU_67643	Delivery mode	C-section	0.00702518	0.00318654	524	44	0.0282819	0.228146	6
vOTU_79735	Delivery mode	C-section	-0.010081	0.00457191	524	31	0.0283553	0.228146	6
vOTU_43585	Delivery mode	C-section	0.0254242	0.0115578	524	270	0.0286895	0.22908	6
vOTU_69272	Delivery mode	C-section	-0.00990486	0.00451111	524	28	0.0289993	0.22941	6
vOTU_76535	Delivery mode	C-section	-0.0134376	0.00614375	524	46	0.0296515	0.23154	6
vOTU_667	Delivery mode	C-section	0.00966739	0.00443406	524	32	0.0301001	0.234112	6
vOTU_24702	Delivery mode	C-section	-0.0232313	0.0107878	524	87	0.032191	0.244048	6
vOTU_59092	Delivery mode	C-section	0.0165997	0.00769055	524	75	0.0318034	0.244048	6
vOTU_52214	Delivery mode	C-section	-0.0364522	0.00756198	942	329	2.42078e-06	0.000266816	12
vOTU_36740	Delivery mode	C-section	-0.0404089	0.00847766	942	355	3.09802e-06	0.000326407	12
vOTU_40267	Delivery mode	C-section	-0.023279	0.00491979	942	224	3.63069e-06	0.000354194	12
vOTU_18175	Delivery mode	C-section	-0.0416157	0.00879672	942	356	3.6298e-06	0.000354194	12
vOTU_40466	Delivery mode	C-section	-0.0218532	0.00499644	942	177	1.72937e-05	0.00151839	12
vOTU_10067	Delivery mode	C-section	-0.0213546	0.0049518	942	191	2.26897e-05	0.00186764	12
vOTU_51057	Delivery mode	C-section	-0.0131375	0.00317195	942	100	4.64793e-05	0.00330883	12
vOTU_64876	Delivery mode	C-section	-0.0215291	0.00529848	942	251	6.43027e-05	0.00419973	12
vOTU_62286	Delivery mode	C-section	-0.0409688	0.0101783	942	239	7.46799e-05	0.00447061	12
vOTU_68781	Delivery mode	C-section	-0.0154279	0.00387191	942	80	8.66771e-05	0.0050735	12
vOTU_49416	Delivery mode	C-section	-0.0239332	0.00607093	942	331	0.000104427	0.0059796	12
vOTU_76647	Delivery mode	C-section	-0.0165332	0.00424539	942	268	0.000125857	0.00686478	12
vOTU_34592	Delivery mode	C-section	-0.011938	0.00314288	942	90	0.000180099	0.00862508	12
vOTU_44706	Delivery mode	C-section	-0.0172351	0.00453515	942	185	0.000184495	0.00867787	12
vOTU_77855	Delivery mode	C-section	-0.00661533	0.00187037	942	64	0.000480237	0.0156166	12
vOTU_24702	Delivery mode	C-section	-0.0226527	0.00680346	942	196	0.000994091	0.0264444	12
vOTU_30639	Delivery mode	C-section	0.00636473	0.00189745	942	86	0.00104412	0.0264444	12
vOTU_63972	Delivery mode	C-section	-0.0102122	0.00307167	942	130	0.00100893	0.0264444	12
vOTU_37364	Delivery mode	C-section	-0.0109117	0.00333117	942	101	0.00115378	0.028334	12
vOTU_53317	Delivery mode	C-section	-0.0120001	0.003672	942	71	0.00122451	0.0287978	12
vOTU_76637	Delivery mode	C-section	-0.013848	0.00463882	942	175	0.00309628	0.0582544	12
vOTU_59305	Delivery mode	C-section	-0.00968211	0.0033859	942	96	0.00453311	0.0750956	12
vOTU_35080	Delivery mode	C-section	-0.00807515	0.00284267	942	151	0.00482007	0.0788576	12
vOTU_62696	Delivery mode	C-section	-0.0106226	0.00375439	942	103	0.00499526	0.0797425	12
vOTU_47596	Delivery mode	C-section	-0.0152724	0.00575776	942	168	0.00846807	0.114384	12
vOTU_60618	Delivery mode	C-section	0.00871214	0.00335545	942	59	0.0099189	0.129982	12
vOTU_63595	Delivery mode	C-section	0.00460778	0.00178336	942	62	0.0101557	0.131775	12
vOTU_60845	Delivery mode	C-section	-0.00831796	0.00331813	942	90	0.0126924	0.147277	12
vOTU_48411	Delivery mode	C-section	0.00616501	0.00250011	942	54	0.0142734	0.160681	12
vOTU_66442	Delivery mode	C-section	0.00819941	0.00332638	942	162	0.0142747	0.160681	12
vOTU_65186	Delivery mode	C-section	-0.0109104	0.00443289	942	59	0.0144569	0.162041	12
vOTU_47691	Delivery mode	C-section	0.00792638	0.00323562	942	102	0.0150173	0.164815	12
vOTU_67365	Delivery mode	C-section	-0.00947547	0.00387757	942	124	0.0151527	0.164926	12
vOTU_69395	Delivery mode	C-section	0.0103112	0.00424853	942	159	0.0159272	0.170058	12
vOTU_60826	Delivery mode	C-section	0.00733976	0.00303782	942	120	0.0163756	0.173925	12
vOTU_29496	Delivery mode	C-section	0.0083451	0.00347328	942	170	0.0168956	0.175974	12
vOTU_40530	Delivery mode	C-section	-0.00602142	0.00250956	942	75	0.0171437	0.175974	12
vOTU_60332	Delivery mode	C-section	0.00837719	0.00349692	942	97	0.0172381	0.175974	12
vOTU_62659	Delivery mode	C-section	0.0345071	0.0144121	942	465	0.0173199	0.175974	12
vOTU_30690	Delivery mode	C-section	0.00363193	0.00152959	942	51	0.018192	0.176744	12
vOTU_37940	Delivery mode	C-section	-0.00803732	0.00338378	942	87	0.0182514	0.176744	12
vOTU_76743	Delivery mode	C-section	-0.0111121	0.00472381	942	140	0.0194118	0.18196	12
vOTU_77583	Delivery mode	C-section	-0.0093019	0.00397777	942	50	0.0199769	0.185279	12
vOTU_69272	Delivery mode	C-section	-0.00584922	0.00250104	942	57	0.0201679	0.186393	12
vOTU_60866	Delivery mode	C-section	-0.00751463	0.00322383	942	58	0.0203538	0.187172	12
vOTU_63412	Delivery mode	C-section	-0.0101085	0.00436531	942	96	0.0214026	0.190945	12
vOTU_32394	Delivery mode	C-section	-0.00996659	0.00431921	942	95	0.0217693	0.191773	12
vOTU_18406	Delivery mode	C-section	0.00758383	0.00329571	942	131	0.0221275	0.194279	12
vOTU_59480	Delivery mode	C-section	-0.0094297	0.00412982	942	51	0.0230707	0.199431	12
vOTU_74314	Delivery mode	C-section	0.00816697	0.00358392	942	52	0.0234358	0.200422	12
vOTU_17689	Delivery mode	C-section	-0.00648753	0.00286309	942	70	0.0243815	0.205096	12
vOTU_68632	Delivery mode	C-section	-0.00539682	0.00238781	942	58	0.0246306	0.205307	12
vOTU_44099	Delivery mode	C-section	-0.00715188	0.00316941	942	90	0.0249273	0.206574	12
vOTU_65213	Delivery mode	C-section	-0.0122154	0.00541702	942	160	0.0249394	0.206574	12
vOTU_75655	Delivery mode	C-section	-0.00615951	0.00278342	942	49	0.0275779	0.222162	12
vOTU_56837	Delivery mode	C-section	0.00360442	0.00163455	942	54	0.0283743	0.22226	12
vOTU_60383	Delivery mode	C-section	0.00441204	0.00200127	942	59	0.0284401	0.22226	12
vOTU_60513	Delivery mode	C-section	-0.0124637	0.00564753	942	73	0.0280037	0.22226	12
vOTU_34544	Delivery mode	C-section	0.00973631	0.00443176	942	266	0.0287774	0.223598	12
vOTU_59941	Delivery mode	C-section	0.00722268	0.00331309	942	56	0.0299693	0.228809	12
vOTU_60813	Delivery mode	C-section	-0.00687961	0.00316028	942	62	0.0301947	0.229864	12
vOTU_18921	Delivery mode	C-section	-0.0137646	0.00633811	942	81	0.0307379	0.230027	12
vOTU_40003	Delivery mode	C-section	-0.00717657	0.00332976	942	54	0.0319979	0.236085	12
vOTU_45081	Delivery mode	C-section	0.00760082	0.0035692	942	104	0.0339758	0.245166	12
vOTU_51633	Delivery mode	C-section	-0.00937	0.00440814	942	90	0.0343984	0.246881	12
vOTU_37364	Delivery mode	C-section	-0.0093634	0.00313892	698	117	0.00299929	0.0526074	24
vOTU_40815	Delivery mode	C-section	-0.00736652	0.00254822	698	43	0.00402371	0.0638456	24
vOTU_66850	Delivery mode	C-section	0.00456988	0.0015976	698	38	0.00449298	0.0679517	24
vOTU_48811	Delivery mode	C-section	0.00660084	0.00231717	698	42	0.00475663	0.0705781	24
vOTU_68986	Delivery mode	C-section	0.00558507	0.00201011	698	48	0.00575878	0.080243	24
vOTU_66857	Delivery mode	C-section	0.00528822	0.00197672	698	41	0.00780129	0.0986846	24
vOTU_75882	Delivery mode	C-section	0.00553121	0.00213098	698	54	0.00981291	0.116356	24
vOTU_39051	Delivery mode	C-section	-0.00454057	0.00177901	698	35	0.011037	0.125973	24
vOTU_58714	Delivery mode	C-section	0.00645247	0.00269567	698	62	0.0170974	0.173502	24
vOTU_77583	Delivery mode	C-section	-0.00737473	0.00308658	698	45	0.0172619	0.174526	24
vOTU_59184	Delivery mode	C-section	-0.0111731	0.00474426	698	139	0.018918	0.183498	24
vOTU_34269	Delivery mode	C-section	0.0101116	0.00436203	698	118	0.0208835	0.195525	24
vOTU_67655	Delivery mode	C-section	0.00650251	0.00283768	698	38	0.0224823	0.206056	24
vOTU_74345	Delivery mode	C-section	0.00409407	0.00179777	698	44	0.023351	0.210504	24
vOTU_71672	Delivery mode	C-section	0.00438854	0.00195397	698	67	0.0254205	0.221439	24
vOTU_59480	Delivery mode	C-section	-0.00672576	0.00305845	698	46	0.0283485	0.235808	24
vOTU_39604	Delivery mode	C-section	-0.0170551	0.00775789	698	290	0.0284087	0.235951	24
vOTU_22352	Delivery mode	C-section	-0.00738468	0.00337199	698	93	0.0289891	0.238249	24
vOTU_46252	Delivery mode	C-section	0.00737601	0.00336865	698	49	0.0291063	0.238498	24
vOTU_63972	Delivery mode	C-section	-0.0111235	0.00509755	698	221	0.0295881	0.24065	24
vOTU_48345	Delivery mode	C-section	0.0274471	0.00591865	120	7	1.11353e-05	0.0164524	36
vOTU_34445	Delivery mode	C-section	0.0739981	0.0170446	120	25	3.50714e-05	0.0345453	36
vOTU_67483	Delivery mode	C-section	0.0626244	0.0148236	120	22	5.44805e-05	0.0402475	36
vOTU_46197	Delivery mode	C-section	0.0440788	0.0125072	120	14	0.000790954	0.137486	36
vOTU_60867	Delivery mode	C-section	0.0427447	0.0120162	120	8	0.000711809	0.137486	36
vOTU_66839	Delivery mode	C-section	0.0440056	0.0119929	120	9	0.000580039	0.137486	36
vOTU_66857	Delivery mode	C-section	0.0300694	0.00888713	120	11	0.00112503	0.166224	36
vOTU_66850	Delivery mode	C-section	0.0264665	0.00787204	120	10	0.00120241	0.169196	36
vOTU_34592	Delivery mode	C-section	0.0465622	0.013963	120	33	0.00138937	0.17494	36
vOTU_51057	Delivery mode	C-section	0.0490156	0.0146871	120	35	0.00146731	0.17494	36
vOTU_43553	Gestational age	Preterm	0.0278513	0.00350476	6205	340	4.17184e-15	1.10582e-13	all
vOTU_30639	Gestational age	Preterm	0.0424419	0.0061258	6205	506	6.71922e-12	1.31604e-10	all
vOTU_62970	Gestational age	Preterm	-0.0129589	0.00215569	6205	330	2.55095e-09	3.44985e-08	all
vOTU_44706	Gestational age	Preterm	-0.021433	0.00385956	6205	988	3.66246e-08	4.1252e-07	all
vOTU_51986	Gestational age	Preterm	0.00834844	0.00167166	6205	318	6.65377e-07	6.01258e-06	all
vOTU_64876	Gestational age	Preterm	-0.0224379	0.00448914	6205	1229	6.89683e-07	6.19003e-06	all
vOTU_52214	Gestational age	Preterm	-0.0316177	0.006353	6205	1544	7.65545e-07	6.79421e-06	all
vOTU_43957	Gestational age	Preterm	-0.0103316	0.00212123	6205	536	1.26872e-06	1.08716e-05	all
vOTU_62484	Gestational age	Preterm	-0.0153403	0.00315398	6205	499	1.39966e-06	1.18406e-05	all
vOTU_36740	Gestational age	Preterm	-0.0342008	0.00724418	6205	1625	2.69193e-06	2.15354e-05	all
vOTU_18175	Gestational age	Preterm	-0.0339275	0.0072301	6205	1616	3.08847e-06	2.46581e-05	all
vOTU_46816	Gestational age	Preterm	-0.0458524	0.00987247	6205	2363	3.86875e-06	2.99932e-05	all
vOTU_62286	Gestational age	Preterm	-0.045069	0.0100211	6205	1033	7.71517e-06	5.59772e-05	all
vOTU_10067	Gestational age	Preterm	-0.0173493	0.00395938	6205	1004	1.30956e-05	9.08692e-05	all
vOTU_72290	Gestational age	Preterm	-0.0116605	0.00267139	6205	604	1.38967e-05	9.59259e-05	all
vOTU_40267	Gestational age	Preterm	-0.0173582	0.0040356	6205	1177	1.87071e-05	0.000125641	all
vOTU_75564	Gestational age	Preterm	0.0210526	0.00493347	6205	639	2.14401e-05	0.000141136	all
vOTU_74759	Gestational age	Preterm	0.0282095	0.00665624	6205	470	2.4336e-05	0.000157589	all
vOTU_63771	Gestational age	Preterm	-0.0124935	0.00294556	6205	440	2.45036e-05	0.000158417	all
vOTU_60588	Gestational age	Preterm	-0.04894	0.0116029	6205	2556	2.69241e-05	0.00017286	all
vOTU_33239	Gestational age	Preterm	-0.00506466	0.00123885	6205	474	4.71404e-05	0.000287911	all
vOTU_76475	Gestational age	Preterm	-0.0178021	0.00437445	6205	406	5.10483e-05	0.000309402	all
vOTU_18780	Gestational age	Preterm	-0.0403788	0.0101385	6205	1300	7.3172e-05	0.000427841	all
vOTU_17689	Gestational age	Preterm	-0.014591	0.00377236	6205	407	0.000117446	0.000654931	all
vOTU_61310	Gestational age	Preterm	-0.0303548	0.00785644	6205	1118	0.00011869	0.000660941	all
vOTU_74007	Gestational age	Preterm	-0.0105409	0.00273298	6205	339	0.000122835	0.00068211	all
vOTU_76637	Gestational age	Preterm	-0.0140296	0.00365909	6205	889	0.000134407	0.000741194	all
vOTU_63502	Gestational age	Preterm	-0.0381821	0.010042	6205	1713	0.000151915	0.000823392	all
vOTU_18608	Gestational age	Preterm	-0.00487225	0.00129807	6205	338	0.000201739	0.001061	all
vOTU_76743	Gestational age	Preterm	-0.0162448	0.00436927	6205	667	0.000212517	0.0011118	all
vOTU_55926	Gestational age	Preterm	0.0303949	0.00828851	6205	1406	0.000256742	0.00132572	all
vOTU_43395	Gestational age	Preterm	0.0394504	0.0108577	6205	740	0.000292231	0.00148014	all
vOTU_6473	Gestational age	Preterm	-0.0181095	0.00498116	6205	540	0.000293543	0.0014849	all
vOTU_75516	Gestational age	Preterm	-0.0181971	0.00502394	6205	623	0.000307255	0.00154902	all
vOTU_37940	Gestational age	Preterm	-0.00838208	0.00238007	6205	355	0.000452577	0.00218911	all
vOTU_57155	Gestational age	Preterm	-0.0106448	0.00305635	6205	341	0.000518766	0.00246429	all
vOTU_24702	Gestational age	Preterm	-0.0214568	0.00620893	6205	942	0.000572917	0.00270536	all
vOTU_24445	Gestational age	Preterm	-0.0179551	0.00521308	6205	1081	0.000600826	0.00282041	all
vOTU_63622	Gestational age	Preterm	-0.00965054	0.00280763	6205	382	0.000609242	0.00285318	all
vOTU_42421	Gestational age	Preterm	0.0255738	0.00745495	6205	563	0.000622933	0.00291044	all
vOTU_76983	Gestational age	Preterm	0.0121187	0.00353616	6205	335	0.000631626	0.00294413	all
vOTU_59954	Gestational age	Preterm	-0.0114868	0.00335563	6205	355	0.000641254	0.00297506	all
vOTU_67365	Gestational age	Preterm	-0.0120774	0.00353542	6205	615	0.00066498	0.00307437	all
vOTU_50527	Gestational age	Preterm	-0.0689609	0.020259	6205	1214	0.000689808	0.00316341	all
vOTU_65213	Gestational age	Preterm	-0.0167375	0.00498864	6205	758	0.000824712	0.00370515	all
vOTU_43415	Gestational age	Preterm	0.0212072	0.00636064	6205	355	0.000882164	0.00393	all
vOTU_59687	Gestational age	Preterm	-0.00497633	0.00149664	6205	339	0.000913592	0.00406313	all
vOTU_25646	Gestational age	Preterm	-0.0201549	0.0060817	6205	1307	0.000955584	0.00423096	all
vOTU_70355	Gestational age	Preterm	-0.00624073	0.00189221	6205	415	0.00100294	0.00441604	all
vOTU_59415	Gestational age	Preterm	-0.0036304	0.00110027	6205	364	0.00101323	0.00444286	all
vOTU_44738	Gestational age	Preterm	0.00467525	0.0014497	6205	612	0.001308	0.0055681	all
vOTU_76647	Gestational age	Preterm	-0.0115161	0.00357676	6205	1291	0.00132854	0.00564611	all
vOTU_68506	Gestational age	Preterm	-0.0062722	0.00195571	6205	332	0.00137761	0.00582079	all
vOTU_53356	Gestational age	Preterm	0.0331718	0.0103611	6205	1961	0.00140801	0.00593663	all
vOTU_52475	Gestational age	Preterm	-0.0263483	0.00829708	6205	1583	0.0015424	0.00641485	all
vOTU_30720	Gestational age	Preterm	-0.00700571	0.00225941	6205	367	0.00197819	0.00805871	all
vOTU_54931	Gestational age	Preterm	-0.0192656	0.00621272	6205	1440	0.00198831	0.00808334	all
vOTU_40466	Gestational age	Preterm	-0.0124042	0.00401979	6205	912	0.00208887	0.00842328	all
vOTU_28917	Gestational age	Preterm	-0.0198779	0.00647233	6205	622	0.00219046	0.0087795	all
vOTU_63972	Gestational age	Preterm	-0.00809601	0.00267628	6205	683	0.00255811	0.0100803	all
vOTU_51619	Gestational age	Preterm	-0.0120596	0.00401714	6205	472	0.00275341	0.0107858	all
vOTU_65996	Gestational age	Preterm	0.0160218	0.00536833	6205	402	0.00290158	0.0112443	all
vOTU_38833	Gestational age	Preterm	0.0113969	0.00384499	6205	500	0.00309647	0.0119414	all
vOTU_65112	Gestational age	Preterm	-0.0189634	0.00639751	6205	1455	0.0031139	0.011997	all
vOTU_34544	Gestational age	Preterm	-0.00818897	0.00276603	6205	614	0.00313635	0.0120601	all
vOTU_69196	Gestational age	Preterm	0.00274375	0.000928825	6205	321	0.00324726	0.0124265	all
vOTU_69337	Gestational age	Preterm	-0.00684002	0.00231922	6205	378	0.00325529	0.0124452	all
vOTU_60835	Gestational age	Preterm	-0.0223049	0.00759372	6205	458	0.00338623	0.0128962	all
vOTU_68160	Gestational age	Preterm	-0.00921877	0.00314553	6205	862	0.00346774	0.0131562	all
vOTU_51057	Gestational age	Preterm	-0.00937672	0.00320905	6205	412	0.00356293	0.0134788	all
vOTU_63412	Gestational age	Preterm	-0.0113295	0.00388803	6205	505	0.0036504	0.0137704	all
vOTU_61216	Gestational age	Preterm	-0.018805	0.00645673	6205	992	0.00366257	0.0138032	all
vOTU_49416	Gestational age	Preterm	-0.0148558	0.00510337	6205	1477	0.00368937	0.0138386	all
vOTU_49507	Gestational age	Preterm	-0.00869997	0.00302464	6205	485	0.00409477	0.0152015	all
vOTU_68887	Gestational age	Preterm	0.0215815	0.00761292	6205	1516	0.00467292	0.0170142	all
vOTU_54609	Gestational age	Preterm	0.00999528	0.00353075	6205	368	0.00472288	0.0171804	all
vOTU_39604	Gestational age	Preterm	-0.0184926	0.00669036	6205	1111	0.00581495	0.0205879	all
vOTU_69106	Gestational age	Preterm	0.00355088	0.0012877	6205	566	0.00591156	0.0208742	all
vOTU_34592	Gestational age	Preterm	-0.00830787	0.00303132	6205	391	0.00624897	0.0219487	all
vOTU_36525	Gestational age	Preterm	0.00424317	0.00156331	6205	741	0.00675802	0.0234652	all
vOTU_67701	Gestational age	Preterm	0.00730966	0.00269439	6205	411	0.00677392	0.0234814	all
vOTU_50852	Gestational age	Preterm	0.00508778	0.00187788	6205	453	0.00684135	0.0236944	all
vOTU_65115	Gestational age	Preterm	0.00341943	0.00126293	6205	326	0.00692161	0.0239099	all
vOTU_53401	Gestational age	Preterm	0.0178452	0.00662052	6205	1536	0.00715668	0.024615	all
vOTU_1595	Gestational age	Preterm	0.00166835	0.000622092	6205	373	0.00759936	0.0259134	all
vOTU_30363	Gestational age	Preterm	0.0203087	0.00761392	6205	1600	0.00778112	0.0264651	all
vOTU_44027	Gestational age	Preterm	-0.00661197	0.00247937	6205	417	0.00779207	0.0264797	all
vOTU_26207	Gestational age	Preterm	0.0133472	0.00502909	6205	493	0.00807174	0.027267	all
vOTU_34098	Gestational age	Preterm	-0.00580348	0.00222894	6205	345	0.00934681	0.0310802	all
vOTU_46031	Gestational age	Preterm	-0.00585508	0.00226983	6205	577	0.0100652	0.0330736	all
vOTU_24266	Gestational age	Preterm	0.0201599	0.00782469	6205	1539	0.0101219	0.0331559	all
vOTU_68082	Gestational age	Preterm	-0.00595712	0.00231323	6205	736	0.0101574	0.0331665	all
vOTU_62009	Gestational age	Preterm	0.00900302	0.0035247	6205	446	0.0107708	0.0349874	all
vOTU_27081	Gestational age	Preterm	-0.0130995	0.00517038	6205	821	0.0114592	0.036952	all
vOTU_55753	Gestational age	Preterm	0.0153815	0.00611057	6205	1443	0.0120026	0.0383929	all
vOTU_44099	Gestational age	Preterm	-0.00688244	0.00276472	6205	449	0.0129712	0.0410945	all
vOTU_24730	Gestational age	Preterm	-0.0170666	0.00694635	6205	894	0.0141795	0.0445672	all
vOTU_60594	Gestational age	Preterm	0.0256545	0.0104797	6205	870	0.0145127	0.0453923	all
vOTU_54951	Gestational age	Preterm	0.00805542	0.00329138	6205	358	0.0145437	0.0454247	all
vOTU_59092	Gestational age	Preterm	-0.0105192	0.00436073	6205	442	0.0160386	0.0495424	all
vOTU_75295	Gestational age	Preterm	0.0110386	0.00457789	6205	620	0.0160477	0.0495424	all
vOTU_68854	Gestational age	Preterm	0.0146427	0.00609195	6205	1451	0.016435	0.0504599	all
vOTU_66738	Gestational age	Preterm	-0.0237431	0.00989931	6205	496	0.0166447	0.0509463	all
vOTU_66356	Gestational age	Preterm	0.00715996	0.00298833	6205	438	0.0167422	0.0511268	all
vOTU_19425	Gestational age	Preterm	0.0235635	0.00994016	6205	863	0.0179261	0.054091	all
vOTU_47596	Gestational age	Preterm	-0.0108361	0.00457566	6205	656	0.0180722	0.0544497	all
vOTU_45157	Gestational age	Preterm	-0.00599126	0.00255175	6205	434	0.0190962	0.0572449	all
vOTU_56220	Gestational age	Preterm	0.00837835	0.00357154	6205	734	0.0191963	0.0574062	all
vOTU_41996	Gestational age	Preterm	0.0355124	0.0151604	6205	1191	0.019324	0.0575954	all
vOTU_54856	Gestational age	Preterm	0.00767889	0.00330285	6205	356	0.0202529	0.0600042	all
vOTU_69382	Gestational age	Preterm	0.00577047	0.00250986	6205	320	0.0216734	0.0636436	all
vOTU_37860	Gestational age	Preterm	-0.00861907	0.00376796	6205	340	0.0224106	0.0654218	all
vOTU_76515	Gestational age	Preterm	-0.00775664	0.00341811	6205	340	0.0234549	0.0679476	all
vOTU_69185	Gestational age	Preterm	0.00294594	0.00129673	6205	531	0.0236868	0.0684439	all
vOTU_57199	Gestational age	Preterm	0.00947577	0.00418214	6205	714	0.0237047	0.0684459	all
vOTU_69447	Gestational age	Preterm	0.0108274	0.00483372	6205	618	0.0252777	0.072305	all
vOTU_38797	Gestational age	Preterm	-0.00335607	0.00150014	6205	351	0.0255146	0.072839	all
vOTU_76344	Gestational age	Preterm	0.0130491	0.00583965	6205	758	0.0256477	0.0731531	all
vOTU_25147	Gestational age	Preterm	0.0126303	0.00566943	6205	353	0.0260956	0.0743238	all
vOTU_63148	Gestational age	Preterm	0.00364192	0.00164281	6205	344	0.0268135	0.0760418	all
vOTU_37857	Gestational age	Preterm	-0.00395564	0.00179407	6205	499	0.0277586	0.0781643	all
vOTU_55428	Gestational age	Preterm	0.0110041	0.00500275	6205	544	0.0280434	0.0787991	all
vOTU_34478	Gestational age	Preterm	-0.0300434	0.0137924	6205	1131	0.0296119	0.0823336	all
vOTU_57109	Gestational age	Preterm	-0.0113912	0.00523438	6205	577	0.0297811	0.0826883	all
vOTU_62423	Gestational age	Preterm	0.00338866	0.00157575	6205	536	0.0317451	0.0872882	all
vOTU_46228	Gestational age	Preterm	-0.00984805	0.00458349	6205	734	0.0318979	0.0876477	all
vOTU_42066	Gestational age	Preterm	0.00554421	0.00259319	6205	371	0.0328363	0.08973	all
vOTU_75959	Gestational age	Preterm	0.011568	0.00542138	6205	435	0.033091	0.0901782	all
vOTU_37364	Gestational age	Preterm	-0.0054698	0.00257097	6205	465	0.0336304	0.09146	all
vOTU_19239	Gestational age	Preterm	-0.0057623	0.00271325	6205	332	0.0339542	0.0920648	all
vOTU_74153	Gestational age	Preterm	-0.0089298	0.0042355	6205	576	0.0352477	0.0950778	all
vOTU_73170	Gestational age	Preterm	-0.0130421	0.00619453	6205	416	0.0354919	0.0956717	all
vOTU_56410	Gestational age	Preterm	0.0095057	0.00463052	6205	355	0.0403148	0.106153	all
vOTU_23857	Gestational age	Preterm	0.00874173	0.00426148	6205	353	0.0404648	0.10617	all
vOTU_58707	Gestational age	Preterm	0.0136385	0.00664736	6205	1578	0.0404813	0.10617	all
vOTU_66968	Gestational age	Preterm	0.00269723	0.00131616	6205	384	0.0408215	0.106935	all
vOTU_64802	Gestational age	Preterm	-0.00674602	0.00333081	6205	337	0.0431122	0.111816	all
vOTU_18921	Gestational age	Preterm	-0.00938323	0.0046657	6205	424	0.04459	0.114751	all
vOTU_64124	Gestational age	Preterm	-0.00517093	0.00262844	6205	344	0.0494198	0.124837	all
vOTU_66827	Gestational age	Preterm	0.00184882	0.000953359	6205	571	0.0528032	0.131793	all
vOTU_34976	Gestational age	Preterm	0.00169524	0.000876134	6205	521	0.0533587	0.132929	all
vOTU_35658	Gestational age	Preterm	-0.0117939	0.00614887	6205	529	0.0553685	0.136566	all
vOTU_12539	Gestational age	Preterm	-0.00254152	0.00133883	6205	340	0.0581466	0.142097	all
vOTU_47597	Gestational age	Preterm	-0.00492371	0.0026025	6205	315	0.0587958	0.143418	all
vOTU_32394	Gestational age	Preterm	-0.00697548	0.00369014	6205	498	0.0590159	0.143867	all
vOTU_40767	Gestational age	Preterm	-0.00813131	0.00431302	6205	397	0.0596818	0.145135	all
vOTU_53357	Gestational age	Preterm	0.0124316	0.00665797	6205	649	0.0621519	0.149586	all
vOTU_24620	Gestational age	Preterm	0.00920261	0.00494644	6205	739	0.0631419	0.151419	all
vOTU_74459	Gestational age	Preterm	-0.00864521	0.00467454	6205	740	0.0647171	0.154305	all
vOTU_23449	Gestational age	Preterm	0.00882596	0.00477724	6205	538	0.0649454	0.154649	all
vOTU_33949	Gestational age	Preterm	-0.0225016	0.0123966	6205	1157	0.0698003	0.164314	all
vOTU_22438	Gestational age	Preterm	-0.00412394	0.00228453	6205	317	0.071381	0.167243	all
vOTU_32691	Gestational age	Preterm	0.0016682	0.000925107	6205	599	0.0717789	0.167878	all
vOTU_56206	Gestational age	Preterm	0.0107811	0.0060155	6205	471	0.0733812	0.170622	all
vOTU_44686	Gestational age	Preterm	0.00248726	0.00138893	6205	334	0.0736082	0.17085	all
vOTU_64212	Gestational age	Preterm	0.0118125	0.00659443	6205	635	0.0735366	0.17085	all
vOTU_47650	Gestational age	Preterm	0.000792633	0.000457357	6205	387	0.0850397	0.191981	all
vOTU_42367	Gestational age	Preterm	-0.00424384	0.00246722	6205	383	0.085732	0.193128	all
vOTU_17691	Gestational age	Preterm	-0.0208776	0.0122065	6205	2822	0.0874857	0.195858	all
vOTU_71305	Gestational age	Preterm	-0.00512757	0.00299968	6205	385	0.0877529	0.196193	all
vOTU_28728	Gestational age	Preterm	-0.00414841	0.00245919	6205	1139	0.0919902	0.203553	all
vOTU_43452	Gestational age	Preterm	-0.0210031	0.0126866	6205	2857	0.0981095	0.214449	all
vOTU_69631	Gestational age	Preterm	-0.00974826	0.00590121	6205	679	0.098866	0.215747	all
vOTU_66442	Gestational age	Preterm	-0.00329572	0.00199987	6205	400	0.0996527	0.216988	all
vOTU_29496	Gestational age	Preterm	-0.00332251	0.00204379	6205	405	0.104307	0.22454	all
vOTU_74320	Gestational age	Preterm	0.00253107	0.00159316	6205	371	0.112441	0.238054	all
vOTU_69856	Gestational age	Preterm	0.00222161	0.0014065	6205	758	0.11453	0.241229	all
vOTU_68929	Gestational age	Preterm	-0.00904827	0.00573898	6205	950	0.115453	0.242367	all
vOTU_24910	Gestational age	Preterm	-0.0056343	0.00358023	6205	385	0.115897	0.242913	all
vOTU_32248	Gestational age	Preterm	0.00685334	0.00436219	6205	325	0.116453	0.243821	all
vOTU_35080	Gestational age	Preterm	0.00153153	0.000976489	6205	364	0.117132	0.244984	all
vOTU_56744	Gestational age	Preterm	0.0434275	0.00731526	1411	78	4.43938e-09	2.08786e-07	0
vOTU_54951	Gestational age	Preterm	0.0294572	0.00788284	1411	127	0.000200426	0.00275276	0
vOTU_54856	Gestational age	Preterm	0.0279295	0.00760573	1411	119	0.000257426	0.00341475	0
vOTU_55753	Gestational age	Preterm	0.0888081	0.0243518	1411	750	0.000286096	0.00370017	0
vOTU_21643	Gestational age	Preterm	-0.0357147	0.0100912	1411	72	0.00043124	0.00494298	0
vOTU_53401	Gestational age	Preterm	0.0831246	0.0235068	1411	789	0.000432076	0.00494298	0
vOTU_30363	Gestational age	Preterm	0.0932108	0.0271285	1411	803	0.000624517	0.00671087	0
vOTU_68854	Gestational age	Preterm	0.0736493	0.0218375	1411	754	0.00078401	0.00816633	0
vOTU_55379	Gestational age	Preterm	0.0202873	0.00606432	1411	78	0.000862672	0.00875076	0
vOTU_20156	Gestational age	Preterm	-0.0667584	0.0205809	1411	161	0.00124075	0.0121876	0
vOTU_24620	Gestational age	Preterm	0.0550231	0.017635	1411	434	0.00187991	0.0177903	0
vOTU_25646	Gestational age	Preterm	-0.0723694	0.023309	1411	605	0.00198158	0.0186388	0
vOTU_54931	Gestational age	Preterm	-0.0753163	0.0243836	1411	649	0.00208993	0.0191633	0
vOTU_65112	Gestational age	Preterm	-0.0765604	0.0248461	1411	659	0.00214207	0.0193284	0
vOTU_27760	Gestational age	Preterm	-0.0269146	0.0089342	1411	94	0.002686	0.0230313	0
vOTU_22438	Gestational age	Preterm	-0.0276453	0.00919255	1411	167	0.00272927	0.0231466	0
vOTU_42705	Gestational age	Preterm	0.0147665	0.00501438	1411	74	0.00333476	0.0272157	0
vOTU_18709	Gestational age	Preterm	-0.0202671	0.00694451	1411	81	0.00363231	0.0289095	0
vOTU_24445	Gestational age	Preterm	-0.0585786	0.0209237	1411	527	0.00526003	0.0400175	0
vOTU_76983	Gestational age	Preterm	0.0206779	0.00763222	1411	73	0.00695285	0.0499575	0
vOTU_60293	Gestational age	Preterm	-0.0263508	0.0097866	1411	146	0.00726033	0.0517503	0
vOTU_57199	Gestational age	Preterm	0.0407691	0.0152739	1411	428	0.00777267	0.054095	0
vOTU_54609	Gestational age	Preterm	0.0186856	0.00702435	1411	79	0.00801908	0.0553519	0
vOTU_62009	Gestational age	Preterm	0.0218529	0.00829739	1411	106	0.00864867	0.057266	0
vOTU_75564	Gestational age	Preterm	0.0260543	0.0100902	1411	134	0.0100343	0.0636866	0
vOTU_27081	Gestational age	Preterm	-0.0526588	0.020404	1411	430	0.0100536	0.0636866	0
vOTU_23298	Gestational age	Preterm	0.0288914	0.0112632	1411	372	0.0105139	0.0660631	0
vOTU_18899	Gestational age	Preterm	-0.0178941	0.00703097	1411	111	0.0111463	0.0691965	0
vOTU_56640	Gestational age	Preterm	0.0176325	0.00719133	1411	95	0.0144385	0.0878768	0
vOTU_75295	Gestational age	Preterm	0.0271444	0.0111428	1411	77	0.0151461	0.0914661	0
vOTU_58707	Gestational age	Preterm	0.0464942	0.0192271	1411	484	0.0158613	0.0950032	0
vOTU_76344	Gestational age	Preterm	0.029916	0.0124791	1411	147	0.0167969	0.0987452	0
vOTU_38803	Gestational age	Preterm	-0.0205349	0.00881492	1411	139	0.0201206	0.112206	0
vOTU_42066	Gestational age	Preterm	0.0195603	0.00840069	1411	170	0.0202245	0.112206	0
vOTU_55926	Gestational age	Preterm	0.0388254	0.0172217	1411	205	0.0245019	0.132038	0
vOTU_74459	Gestational age	Preterm	-0.0387814	0.0176907	1411	370	0.0286919	0.150439	0
vOTU_55428	Gestational age	Preterm	0.0283987	0.0134268	1411	155	0.0347908	0.174178	0
vOTU_56220	Gestational age	Preterm	0.0271438	0.0131055	1411	380	0.0387031	0.190086	0
vOTU_25069	Gestational age	Preterm	0.0375566	0.0181691	1411	91	0.0391173	0.190314	0
vOTU_43585	Gestational age	Preterm	0.0281825	0.0139853	1411	122	0.0446525	0.212579	0
vOTU_65996	Gestational age	Preterm	0.0276018	0.0138544	1411	99	0.0467298	0.219108	0
vOTU_52544	Gestational age	Preterm	0.0114884	0.00584035	1411	148	0.0495649	0.228263	0
vOTU_40124	Gestational age	Preterm	0.0307868	0.0157121	1411	108	0.0508427	0.231487	0
vOTU_43452	Gestational age	Preterm	-0.067979	0.0353644	1411	585	0.054999	0.239475	0
vOTU_67139	Gestational age	Preterm	-0.0186716	0.0097278	1411	84	0.0553528	0.239965	0
vOTU_43456	Gestational age	Preterm	-0.0617012	0.0323653	1411	573	0.0570272	0.243819	0
vOTU_73170	Gestational age	Preterm	-0.0739261	0.015706	1535	165	3.26863e-06	0.000297808	1
vOTU_52934	Gestational age	Preterm	-0.0588083	0.0161233	1535	175	0.000291083	0.00994535	1
vOTU_27554	Gestational age	Preterm	0.0260461	0.00805656	1535	132	0.00129253	0.0288589	1
vOTU_46228	Gestational age	Preterm	-0.0436277	0.0134888	1535	91	0.00130858	0.0288589	1
vOTU_60588	Gestational age	Preterm	-0.128099	0.0395273	1535	284	0.0012778	0.0288589	1
vOTU_40124	Gestational age	Preterm	-0.0751627	0.0234887	1535	228	0.00146394	0.0294026	1
vOTU_43553	Gestational age	Preterm	0.0284682	0.00890137	1535	144	0.00145679	0.0294026	1
vOTU_55534	Gestational age	Preterm	0.0229706	0.00719021	1535	125	0.00147369	0.0294026	1
vOTU_53555	Gestational age	Preterm	0.0215643	0.00676552	1535	128	0.00151034	0.0294026	1
vOTU_74692	Gestational age	Preterm	0.0257619	0.00818442	1535	137	0.0017285	0.0308124	1
vOTU_73751	Gestational age	Preterm	0.0297666	0.00947153	1535	111	0.00175597	0.0309655	1
vOTU_54060	Gestational age	Preterm	0.024931	0.00803495	1535	140	0.00200814	0.0336574	1
vOTU_43586	Gestational age	Preterm	0.0273829	0.00886912	1535	143	0.00211392	0.0346683	1
vOTU_53401	Gestational age	Preterm	0.0587686	0.0192542	1535	671	0.00238661	0.0372766	1
vOTU_43585	Gestational age	Preterm	-0.0609939	0.0206128	1535	248	0.00323484	0.0465363	1
vOTU_30363	Gestational age	Preterm	0.0638308	0.022191	1535	712	0.00417998	0.0585912	1
vOTU_55753	Gestational age	Preterm	0.045949	0.0171911	1535	627	0.00776645	0.0957668	1
vOTU_46816	Gestational age	Preterm	-0.0878617	0.0335117	1535	265	0.00903557	0.102195	1
vOTU_56744	Gestational age	Preterm	0.0207233	0.00790801	1535	220	0.00897485	0.102195	1
vOTU_41581	Gestational age	Preterm	-0.0368702	0.0141605	1535	103	0.00949787	0.103843	1
vOTU_74153	Gestational age	Preterm	-0.0316023	0.0121507	1535	82	0.00960446	0.104313	1
vOTU_30137	Gestational age	Preterm	-0.058138	0.0224278	1535	78	0.00983598	0.106125	1
vOTU_68854	Gestational age	Preterm	0.0448182	0.0174312	1535	630	0.0104182	0.108138	1
vOTU_74435	Gestational age	Preterm	-0.0444902	0.0173656	1535	82	0.0107366	0.110742	1
vOTU_37422	Gestational age	Preterm	-0.0391377	0.0154673	1535	83	0.0117436	0.116021	1
vOTU_53755	Gestational age	Preterm	0.018674	0.00756252	1535	83	0.0138431	0.127543	1
vOTU_43554	Gestational age	Preterm	0.00930584	0.00392213	1535	78	0.017982	0.151973	1
vOTU_43556	Gestational age	Preterm	0.0125389	0.00528232	1535	78	0.0179298	0.151973	1
vOTU_61310	Gestational age	Preterm	-0.0534592	0.0225359	1535	107	0.0180893	0.151973	1
vOTU_63502	Gestational age	Preterm	-0.0811455	0.034137	1535	202	0.0178584	0.151973	1
vOTU_62659	Gestational age	Preterm	-0.0704722	0.0298611	1535	135	0.0186872	0.154783	1
vOTU_61216	Gestational age	Preterm	-0.0375134	0.016958	1535	80	0.0274445	0.209088	1
vOTU_56220	Gestational age	Preterm	0.0230022	0.0104335	1535	337	0.0278788	0.210697	1
vOTU_63502	Gestational age	Preterm	-0.0681299	0.0147276	900	229	6.33833e-06	0.000290411	3
vOTU_41850	Gestational age	Preterm	-0.0981968	0.0218678	900	65	1.13097e-05	0.000495659	3
vOTU_46816	Gestational age	Preterm	-0.0618736	0.0147484	900	294	3.98784e-05	0.00138612	3
vOTU_24266	Gestational age	Preterm	0.0415144	0.0104445	900	220	9.41167e-05	0.00279028	3
vOTU_53356	Gestational age	Preterm	0.0608532	0.0153154	900	322	9.3616e-05	0.00279028	3
vOTU_52475	Gestational age	Preterm	-0.0436839	0.0115517	900	207	0.000202144	0.00550706	3
vOTU_10067	Gestational age	Preterm	-0.0247049	0.00677601	900	86	0.000330833	0.00833698	3
vOTU_68887	Gestational age	Preterm	0.0391054	0.0107668	900	209	0.000339951	0.00835783	3
vOTU_18780	Gestational age	Preterm	-0.0572405	0.01642	900	140	0.000586057	0.0131184	3
vOTU_60588	Gestational age	Preterm	-0.0603979	0.0173963	900	323	0.000624685	0.0131184	3
vOTU_43452	Gestational age	Preterm	-0.0604353	0.0181185	900	443	0.000988397	0.0182089	3
vOTU_44706	Gestational age	Preterm	-0.0223819	0.00670249	900	79	0.000984739	0.0182089	3
vOTU_17691	Gestational age	Preterm	-0.0589641	0.0176862	900	438	0.000993541	0.0182089	3
vOTU_40267	Gestational age	Preterm	-0.0222172	0.00669089	900	100	0.00104574	0.018493	3
vOTU_43456	Gestational age	Preterm	-0.0547934	0.0166507	900	432	0.00115178	0.0200171	3
vOTU_52214	Gestational age	Preterm	-0.0343407	0.0107923	900	124	0.00166678	0.0258757	3
vOTU_75516	Gestational age	Preterm	-0.0247779	0.00783212	900	70	0.00178586	0.027275	3
vOTU_44955	Gestational age	Preterm	-0.0162708	0.00524237	900	56	0.00215854	0.0314356	3
vOTU_76743	Gestational age	Preterm	-0.0253092	0.00816482	900	57	0.00218303	0.0314356	3
vOTU_64876	Gestational age	Preterm	-0.0242018	0.00782685	900	101	0.00224034	0.0318065	3
vOTU_43395	Gestational age	Preterm	0.055591	0.0180492	900	157	0.00229628	0.0321479	3
vOTU_61310	Gestational age	Preterm	-0.0404463	0.013318	900	133	0.00267983	0.0370037	3
vOTU_69631	Gestational age	Preterm	-0.0207471	0.00684813	900	90	0.00273496	0.0372546	3
vOTU_27554	Gestational age	Preterm	0.0161797	0.00545384	900	47	0.00325373	0.0431547	3
vOTU_59092	Gestational age	Preterm	-0.0207545	0.00702648	900	47	0.00346569	0.0449815	3
vOTU_30639	Gestational age	Preterm	0.0308715	0.0105961	900	129	0.00387686	0.0494668	3
vOTU_24730	Gestational age	Preterm	-0.0256185	0.00884192	900	140	0.00412749	0.050738	3
vOTU_76400	Gestational age	Preterm	0.0191101	0.00660919	900	55	0.00411673	0.050738	3
vOTU_40466	Gestational age	Preterm	-0.0185274	0.0064319	900	82	0.00434988	0.0528274	3
vOTU_34544	Gestational age	Preterm	-0.0215766	0.0075413	900	47	0.00462959	0.0542632	3
vOTU_18466	Gestational age	Preterm	-0.0115498	0.00407961	900	53	0.00506125	0.0579743	3
vOTU_34210	Gestational age	Preterm	-0.0138124	0.00491169	900	52	0.00532467	0.0579766	3
vOTU_61883	Gestational age	Preterm	-0.0139087	0.00493175	900	55	0.00522948	0.0579766	3
vOTU_37422	Gestational age	Preterm	-0.0337577	0.0122696	900	141	0.00639238	0.062438	3
vOTU_38833	Gestational age	Preterm	0.0224271	0.00815887	900	89	0.00640987	0.062438	3
vOTU_42421	Gestational age	Preterm	0.035809	0.0130247	900	128	0.00636635	0.062438	3
vOTU_43553	Gestational age	Preterm	0.0178199	0.00644539	900	85	0.00605009	0.062438	3
vOTU_74435	Gestational age	Preterm	-0.0400828	0.0145436	900	150	0.00630381	0.062438	3
vOTU_36740	Gestational age	Preterm	-0.0333625	0.0122241	900	132	0.00684104	0.065674	3
vOTU_39604	Gestational age	Preterm	-0.0264879	0.00973244	900	78	0.00698839	0.0664557	3
vOTU_43586	Gestational age	Preterm	0.0172213	0.0063612	900	66	0.00718001	0.067126	3
vOTU_18175	Gestational age	Preterm	-0.0326338	0.0120322	900	129	0.00719208	0.067126	3
vOTU_74692	Gestational age	Preterm	0.0151141	0.00564284	900	63	0.00781316	0.0722538	3
vOTU_43034	Gestational age	Preterm	0.0138385	0.00517861	900	46	0.00795634	0.0725271	3
vOTU_69395	Gestational age	Preterm	0.0201006	0.00756024	900	99	0.00834819	0.0725537	3
vOTU_73941	Gestational age	Preterm	-0.0152683	0.00574117	900	54	0.00834944	0.0725537	3
vOTU_72653	Gestational age	Preterm	0.0407166	0.0153556	900	70	0.00848639	0.0731135	3
vOTU_43527	Gestational age	Preterm	0.025406	0.0096104	900	69	0.00868663	0.0735819	3
vOTU_63412	Gestational age	Preterm	-0.0187969	0.00722818	900	49	0.00991582	0.0819274	3
vOTU_72674	Gestational age	Preterm	0.0380256	0.0147728	900	64	0.0105814	0.0846514	3
vOTU_76637	Gestational age	Preterm	-0.0163226	0.00642619	900	68	0.011773	0.0912858	3
vOTU_54060	Gestational age	Preterm	0.0135496	0.00544332	900	62	0.0133552	0.100463	3
vOTU_74759	Gestational age	Preterm	0.038139	0.0156237	900	132	0.0152002	0.111028	3
vOTU_54245	Gestational age	Preterm	0.0195343	0.00804978	900	55	0.0159359	0.114739	3
vOTU_50527	Gestational age	Preterm	-0.072615	0.0302752	900	114	0.0172625	0.119182	3
vOTU_53357	Gestational age	Preterm	0.0212135	0.0089379	900	72	0.0186503	0.125523	3
vOTU_58707	Gestational age	Preterm	0.0193021	0.00814579	900	220	0.018679	0.125523	3
vOTU_64124	Gestational age	Preterm	-0.00899919	0.00381426	900	50	0.019134	0.127729	3
vOTU_61216	Gestational age	Preterm	-0.0238116	0.0101928	900	97	0.0203397	0.134003	3
vOTU_71287	Gestational age	Preterm	-0.0201801	0.00871355	900	70	0.0215474	0.141038	3
vOTU_57056	Gestational age	Preterm	0.00744098	0.00326075	900	46	0.0234059	0.148384	3
vOTU_24702	Gestational age	Preterm	-0.0221595	0.00980126	900	82	0.0247202	0.152293	3
vOTU_46401	Gestational age	Preterm	0.011639	0.0051444	900	61	0.0247174	0.152293	3
vOTU_66738	Gestational age	Preterm	-0.0203259	0.00902086	900	59	0.0251847	0.153855	3
vOTU_43585	Gestational age	Preterm	-0.0336492	0.0151434	900	252	0.0272645	0.164567	3
vOTU_72290	Gestational age	Preterm	-0.0132022	0.00595504	900	46	0.0276377	0.165826	3
vOTU_75295	Gestational age	Preterm	0.0215653	0.009886	900	109	0.0300671	0.175824	3
vOTU_55753	Gestational age	Preterm	0.00782721	0.00374845	900	50	0.0377895	0.205902	3
vOTU_25147	Gestational age	Preterm	0.017542	0.00848902	900	66	0.0398533	0.211186	3
vOTU_33846	Gestational age	Preterm	-0.023048	0.011191	900	97	0.0405673	0.211186	3
vOTU_69447	Gestational age	Preterm	0.0205708	0.00996953	900	104	0.0400957	0.211186	3
vOTU_77801	Gestational age	Preterm	-0.029556	0.0142905	900	77	0.0397331	0.211186	3
vOTU_65996	Gestational age	Preterm	0.0171021	0.00840485	900	64	0.0431162	0.215154	3
vOTU_28917	Gestational age	Preterm	-0.0211714	0.0105186	900	89	0.0452613	0.216482	3
vOTU_46252	Gestational age	Preterm	-0.0315791	0.0156385	900	192	0.0446006	0.216482	3
vOTU_49356	Gestational age	Preterm	-0.0152679	0.00756788	900	56	0.0447456	0.216482	3
vOTU_53401	Gestational age	Preterm	0.00861719	0.00427517	900	59	0.0451305	0.216482	3
vOTU_76515	Gestational age	Preterm	-0.00778939	0.00387006	900	50	0.0453151	0.216482	3
vOTU_43415	Gestational age	Preterm	0.0198652	0.00992038	900	72	0.0463732	0.219456	3
vOTU_30363	Gestational age	Preterm	0.00987076	0.00496362	900	66	0.048144	0.224336	3
vOTU_40124	Gestational age	Preterm	-0.0361433	0.0185896	900	231	0.0531073	0.234032	3
vOTU_64212	Gestational age	Preterm	0.0150496	0.00775848	900	74	0.0534002	0.234032	3
vOTU_49575	Gestational age	Preterm	0.017948	0.00945879	900	49	0.0589513	0.245549	3
vOTU_61318	Gestational age	Preterm	0.0870208	0.0111664	524	49	1.78614e-13	3.75089e-10	6
vOTU_37422	Gestational age	Preterm	0.0956218	0.0153108	524	240	2.78463e-09	1.24128e-06	6
vOTU_74435	Gestational age	Preterm	0.108599	0.0176002	524	254	4.26338e-09	1.49218e-06	6
vOTU_67701	Gestational age	Preterm	0.044695	0.00731647	524	51	5.00835e-09	1.5025e-06	6
vOTU_59620	Gestational age	Preterm	0.0473213	0.00795438	524	44	1.06989e-08	2.49641e-06	6
vOTU_64672	Gestational age	Preterm	0.0284467	0.00578287	524	52	1.6984e-06	0.000274357	6
vOTU_69382	Gestational age	Preterm	0.0416969	0.00904133	524	57	6.6536e-06	0.000821915	6
vOTU_67756	Gestational age	Preterm	0.0682636	0.0153945	524	126	1.50575e-05	0.00150575	6
vOTU_66356	Gestational age	Preterm	0.0327293	0.00800542	524	58	6.39555e-05	0.00433247	6
vOTU_36525	Gestational age	Preterm	0.0181338	0.00449932	524	29	7.68096e-05	0.00504063	6
vOTU_30639	Gestational age	Preterm	0.0122412	0.00332824	524	42	0.000299673	0.0141112	6
vOTU_61290	Gestational age	Preterm	0.0210197	0.00578368	524	39	0.000343945	0.0153678	6
vOTU_72108	Gestational age	Preterm	0.0227764	0.00653565	524	60	0.000600592	0.0206761	6
vOTU_66738	Gestational age	Preterm	-0.0447162	0.0149675	524	69	0.0031542	0.0617109	6
vOTU_66339	Gestational age	Preterm	0.0158826	0.00543439	524	38	0.00391437	0.0708635	6
vOTU_19425	Gestational age	Preterm	0.0278421	0.00969317	524	65	0.00452828	0.0775057	6
vOTU_60594	Gestational age	Preterm	0.0297238	0.0103307	524	64	0.00446031	0.0775057	6
vOTU_33846	Gestational age	Preterm	0.0364503	0.0132069	524	165	0.00635709	0.0967384	6
vOTU_50852	Gestational age	Preterm	0.0186222	0.00706342	524	32	0.0089986	0.118849	6
vOTU_62970	Gestational age	Preterm	-0.0215125	0.00841439	524	52	0.0112525	0.137385	6
vOTU_60618	Gestational age	Preterm	0.0129949	0.00527745	524	41	0.0146585	0.160628	6
vOTU_46252	Gestational age	Preterm	-0.0437205	0.0184489	524	162	0.0187744	0.19139	6
vOTU_60384	Gestational age	Preterm	0.010724	0.00459862	524	30	0.0206044	0.202193	6
vOTU_18365	Gestational age	Preterm	-0.0130782	0.00562588	524	36	0.0220056	0.204477	6
vOTU_76459	Gestational age	Preterm	-0.0177847	0.00777674	524	64	0.023786	0.213271	6
vOTU_63622	Gestational age	Preterm	-0.0188928	0.00835198	524	59	0.024756	0.216615	6
vOTU_61318	Gestational age	Preterm	0.080814	0.0117404	942	88	5.16391e-11	2.72035e-08	12
vOTU_69382	Gestational age	Preterm	0.0429179	0.00865146	942	143	1.61385e-06	0.00022373	12
vOTU_69337	Gestational age	Preterm	-0.0303344	0.00663191	942	143	8.57169e-06	0.000778546	12
vOTU_76653	Gestational age	Preterm	-0.0223921	0.00526389	942	50	3.23897e-05	0.00250925	12
vOTU_62970	Gestational age	Preterm	-0.0361936	0.00889634	942	185	6.68362e-05	0.00419973	12
vOTU_69523	Gestational age	Preterm	0.020291	0.00535933	942	103	0.00021419	0.00940293	12
vOTU_60749	Gestational age	Preterm	0.0243375	0.00657707	942	110	0.000269143	0.0110769	12
vOTU_74435	Gestational age	Preterm	0.0556253	0.015526	942	627	0.000463269	0.0152531	12
vOTU_33846	Gestational age	Preterm	0.0570463	0.0160919	942	526	0.00049905	0.0160305	12
vOTU_37422	Gestational age	Preterm	0.0495571	0.014194	942	602	0.000637261	0.0192936	12
vOTU_60594	Gestational age	Preterm	0.0159401	0.00477076	942	66	0.000919167	0.0257562	12
vOTU_75610	Gestational age	Preterm	-0.035539	0.0105712	942	70	0.000910105	0.0257562	12
vOTU_38833	Gestational age	Preterm	0.0221391	0.00669421	942	111	0.00110323	0.0274141	12
vOTU_63148	Gestational age	Preterm	0.0249174	0.00761497	942	114	0.00127093	0.0296251	12
vOTU_59416	Gestational age	Preterm	-0.0174095	0.00539755	942	124	0.00155114	0.0343019	12
vOTU_60618	Gestational age	Preterm	0.0222778	0.00735994	942	59	0.00275072	0.0536695	12
vOTU_38797	Gestational age	Preterm	0.0103751	0.0034365	942	109	0.00286461	0.0550758	12
vOTU_65115	Gestational age	Preterm	0.0178037	0.00593941	942	120	0.00327528	0.0599103	12
vOTU_75295	Gestational age	Preterm	0.0239493	0.00805919	942	134	0.00330013	0.0599485	12
vOTU_62945	Gestational age	Preterm	-0.0390915	0.0134996	942	68	0.00419732	0.0713274	12
vOTU_75564	Gestational age	Preterm	0.0297387	0.0103622	942	88	0.00447081	0.0745324	12
vOTU_38992	Gestational age	Preterm	0.00768543	0.0026887	942	58	0.00488029	0.079058	12
vOTU_69447	Gestational age	Preterm	0.0250207	0.00881799	942	149	0.00497259	0.0797425	12
vOTU_19425	Gestational age	Preterm	0.0125305	0.00444778	942	60	0.00510345	0.0804939	12
vOTU_49416	Gestational age	Preterm	-0.0354327	0.0125675	942	331	0.00549169	0.0831829	12
vOTU_75655	Gestational age	Preterm	0.0154217	0.00550507	942	49	0.00549499	0.0831829	12
vOTU_63826	Gestational age	Preterm	0.0141237	0.00505919	942	127	0.00590539	0.0883796	12
vOTU_23449	Gestational age	Preterm	0.0267289	0.00987607	942	105	0.00725905	0.102798	12
vOTU_43957	Gestational age	Preterm	-0.0217925	0.00803158	942	162	0.0072387	0.102798	12
vOTU_63781	Gestational age	Preterm	0.016885	0.00625745	942	50	0.00745356	0.104546	12
vOTU_59687	Gestational age	Preterm	-0.0191906	0.00712027	942	106	0.00752145	0.104823	12
vOTU_59620	Gestational age	Preterm	0.020157	0.00747605	942	133	0.00777788	0.107261	12
vOTU_30639	Gestational age	Preterm	0.00891285	0.00323175	942	86	0.00957417	0.126725	12
vOTU_76647	Gestational age	Preterm	-0.0230135	0.00887556	942	268	0.0104459	0.134875	12
vOTU_50852	Gestational age	Preterm	0.0190038	0.00736447	942	151	0.0107628	0.136952	12
vOTU_6473	Gestational age	Preterm	-0.0307411	0.0120418	942	113	0.0117696	0.144191	12
vOTU_60893	Gestational age	Preterm	0.010257	0.00407649	942	71	0.0125286	0.146615	12
vOTU_74320	Gestational age	Preterm	0.0163334	0.00680517	942	156	0.0172648	0.175974	12
vOTU_66339	Gestational age	Preterm	0.0162664	0.00691269	942	130	0.019729	0.183626	12
vOTU_17989	Gestational age	Preterm	-0.0123525	0.00529321	942	54	0.020576	0.187534	12
vOTU_31411	Gestational age	Preterm	-0.0140813	0.00604504	942	56	0.0211867	0.190593	12
vOTU_46816	Gestational age	Preterm	-0.0518655	0.0225177	942	654	0.0223339	0.194793	12
vOTU_20149	Gestational age	Preterm	-0.0186164	0.00812858	942	76	0.0231313	0.199431	12
vOTU_65140	Gestational age	Preterm	0.0192796	0.00848212	942	120	0.0241315	0.20504	12
vOTU_63599	Gestational age	Preterm	0.0164305	0.00726543	942	85	0.0246262	0.205307	12
vOTU_60507	Gestational age	Preterm	0.0199149	0.00887154	942	75	0.02617	0.214438	12
vOTU_44928	Gestational age	Preterm	0.00621317	0.00280265	942	51	0.0285082	0.22226	12
vOTU_50724	Gestational age	Preterm	0.0264789	0.012012	942	178	0.0285209	0.22226	12
vOTU_68108	Gestational age	Preterm	0.0149916	0.00676028	942	90	0.0276797	0.22226	12
vOTU_74501	Gestational age	Preterm	0.020319	0.00924094	942	347	0.0296026	0.227875	12
vOTU_47691	Gestational age	Preterm	0.0124756	0.00578457	942	102	0.0338913	0.245166	12
vOTU_2309	Gestational age	Preterm	0.0097599	0.0025319	698	40	0.000160706	0.00673491	24
vOTU_50392	Gestational age	Preterm	0.0149534	0.0040979	698	38	0.000308888	0.0106888	24
vOTU_74435	Gestational age	Preterm	0.0475876	0.0130658	698	337	0.000323162	0.0108719	24
vOTU_48651	Gestational age	Preterm	-0.126295	0.0361988	698	89	0.000537836	0.0154134	24
vOTU_11200	Gestational age	Preterm	-0.0650608	0.0190481	698	53	0.000703008	0.0188269	24
vOTU_63599	Gestational age	Preterm	0.0161502	0.0050096	698	107	0.00148313	0.0321834	24
vOTU_37422	Gestational age	Preterm	0.0366719	0.0115165	698	289	0.00162092	0.0347611	24
vOTU_74904	Gestational age	Preterm	0.0270929	0.00869486	698	233	0.00203466	0.0406673	24
vOTU_51139	Gestational age	Preterm	0.0149423	0.00482623	698	48	0.00216962	0.0417963	24
vOTU_66827	Gestational age	Preterm	0.0217879	0.00723147	698	274	0.00296467	0.0523344	24
vOTU_11804	Gestational age	Preterm	-0.013732	0.00462116	698	43	0.00316577	0.0548267	24
vOTU_76022	Gestational age	Preterm	0.0353441	0.012344	698	164	0.00447727	0.0679517	24
vOTU_28698	Gestational age	Preterm	-0.0402644	0.0141213	698	72	0.00457399	0.0684228	24
vOTU_1453	Gestational age	Preterm	0.00982145	0.00343579	698	45	0.0050102	0.0733493	24
vOTU_69382	Gestational age	Preterm	0.0154572	0.00549212	698	53	0.00515501	0.075069	24
vOTU_49711	Gestational age	Preterm	-0.0116208	0.00413918	698	36	0.00528358	0.07653	24
vOTU_33043	Gestational age	Preterm	-0.0226071	0.00804601	698	137	0.00537899	0.0770294	24
vOTU_59090	Gestational age	Preterm	0.0143493	0.00513513	698	49	0.00548656	0.0780343	24
vOTU_9968	Gestational age	Preterm	-0.0226379	0.00809418	698	244	0.00552134	0.078326	24
vOTU_74351	Gestational age	Preterm	0.0204725	0.00725961	698	111	0.00562166	0.0793165	24
vOTU_58714	Gestational age	Preterm	0.013032	0.00478691	698	62	0.00694038	0.0920355	24
vOTU_34544	Gestational age	Preterm	0.0137248	0.00511255	698	97	0.00785657	0.0989279	24
vOTU_24445	Gestational age	Preterm	-0.00618487	0.00233834	698	70	0.00835742	0.103338	24
vOTU_58912	Gestational age	Preterm	-0.024462	0.00941691	698	167	0.00994503	0.117013	24
vOTU_34976	Gestational age	Preterm	0.0152338	0.00587381	698	240	0.010234	0.118784	24
vOTU_69352	Gestational age	Preterm	-0.017967	0.0070324	698	41	0.0109743	0.125519	24
vOTU_67816	Gestational age	Preterm	-0.0103281	0.0040726	698	35	0.0116686	0.131542	24
vOTU_67741	Gestational age	Preterm	-0.0139697	0.00554504	698	58	0.0122365	0.136542	24
vOTU_69106	Gestational age	Preterm	-0.0280591	0.0112389	698	287	0.0130879	0.143705	24
vOTU_74547	Gestational age	Preterm	-0.0145694	0.00584217	698	46	0.0132365	0.144641	24
vOTU_74448	Gestational age	Preterm	-0.0163276	0.00661912	698	97	0.0143307	0.154266	24
vOTU_62970	Gestational age	Preterm	0.0155328	0.00640871	698	69	0.0158468	0.165083	24
vOTU_61520	Gestational age	Preterm	0.0128204	0.00529954	698	47	0.0160647	0.166406	24
vOTU_36041	Gestational age	Preterm	-0.0282871	0.0117321	698	46	0.016362	0.168245	24
vOTU_24390	Gestational age	Preterm	-0.0269903	0.0113177	698	43	0.0175497	0.176138	24
vOTU_45564	Gestational age	Preterm	-0.0288882	0.0122427	698	52	0.0187631	0.182641	24
vOTU_29496	Gestational age	Preterm	0.00814843	0.00347275	698	51	0.0202337	0.191523	24
vOTU_77583	Gestational age	Preterm	0.013477	0.00582826	698	45	0.0213475	0.19864	24
vOTU_70355	Gestational age	Preterm	0.0168294	0.00729155	698	134	0.0216592	0.200521	24
vOTU_74320	Gestational age	Preterm	0.0181196	0.00788894	698	147	0.0224136	0.206056	24
vOTU_55926	Gestational age	Preterm	0.0207841	0.0090925	698	93	0.0229685	0.20877	24
vOTU_66442	Gestational age	Preterm	0.00785185	0.00341521	698	51	0.0235006	0.21116	24
vOTU_47691	Gestational age	Preterm	0.0196187	0.00861053	698	140	0.02354	0.211168	24
vOTU_61318	Gestational age	Preterm	0.016514	0.0072693	698	57	0.02397	0.213657	24
vOTU_51517	Gestational age	Preterm	0.014008	0.00619123	698	48	0.024356	0.216366	24
vOTU_44519	Gestational age	Preterm	-0.0108611	0.00481761	698	52	0.0248528	0.220006	24
vOTU_69089	Gestational age	Preterm	0.0129324	0.00575658	698	60	0.0252811	0.221439	24
vOTU_69131	Gestational age	Preterm	0.0121353	0.00539963	698	60	0.0252226	0.221439	24
vOTU_74501	Gestational age	Preterm	0.0273701	0.0121928	698	507	0.0254513	0.221439	24
vOTU_32681	Gestational age	Preterm	0.0115074	0.00523143	698	57	0.0285215	0.23653	24
vOTU_40124	Gestational age	Preterm	0.0361598	0.016597	698	575	0.030232	0.244079	24
vOTU_47373	Gestational age	Preterm	-0.0106949	0.0049147	698	106	0.0303458	0.244638	24
vOTU_69682	Gestational age	Preterm	-0.025928	0.0119437	698	329	0.0308654	0.247374	24
vOTU_51302	Gestational age	Preterm	0.0135451	0.00624303	698	141	0.0309962	0.247879	24
vOTU_48387	Gestational age	Preterm	-0.0333904	0.0154515	698	59	0.0312982	0.249449	24
vOTU_75933	Gestational age	Preterm	0.0625755	0.0128907	120	23	1.00008e-05	0.0164524	36
vOTU_32681	Gestational age	Preterm	0.0564773	0.0132408	120	17	7.6926e-05	0.0454633	36
vOTU_35187	Gestational age	Preterm	0.0329018	0.0081306	120	9	0.000149384	0.0551787	36
vOTU_39669	Gestational age	Preterm	0.0396097	0.00995317	120	16	0.000134072	0.0551787	36
vOTU_51302	Gestational age	Preterm	0.0697391	0.0169599	120	33	0.000124888	0.0551787	36
vOTU_75948	Gestational age	Preterm	0.0340141	0.00897635	120	13	0.000263622	0.0865558	36
vOTU_31239	Gestational age	Preterm	0.0605206	0.0167169	120	7	0.00057848	0.137486	36
vOTU_45467	Gestational age	Preterm	0.0370184	0.0103009	120	8	0.000558779	0.137486	36
vOTU_74153	Gestational age	Preterm	0.0459201	0.0131678	120	16	0.000737806	0.137486	36
vOTU_31028	Gestational age	Preterm	0.0178909	0.00514746	120	7	0.000766764	0.137486	36
vOTU_72180	Gestational age	Preterm	0.0214651	0.00654146	120	10	0.00153923	0.17494	36
vOTU_74434	Gestational age	Preterm	0.0471048	0.0140077	120	26	0.00152093	0.17494	36
vOTU_51284	Gestational age	Preterm	0.0267696	0.00832364	120	10	0.00218636	0.230739	36
vOTU_74904	Gestational age	Preterm	0.0488116	0.0154431	120	44	0.00227523	0.231838	36
vOTU_40124	Feeding pattern	combined	-0.0505692	0.00557664	6205	2234	2.68986e-19	9.99523e-18	all
vOTU_40124	Feeding pattern	Breast milk	-0.0557295	0.00629672	6205	2234	1.97786e-18	6.49915e-17	all
vOTU_43585	Feeding pattern	combined	-0.0397057	0.00492732	6205	2282	1.28464e-15	3.6225e-14	all
vOTU_68854	Feeding pattern	Breast milk	0.0376838	0.00472113	6205	1451	2.87699e-15	7.94369e-14	all
vOTU_55753	Feeding pattern	Breast milk	0.0379293	0.00481394	6205	1443	6.48084e-15	1.69525e-13	all
vOTU_43585	Feeding pattern	Breast milk	-0.0431416	0.00555656	6205	2282	1.34831e-14	3.43646e-13	all
vOTU_30363	Feeding pattern	Breast milk	0.0454751	0.00592576	6205	1600	3.01082e-14	7.38952e-13	all
vOTU_74435	Feeding pattern	combined	-0.0334521	0.00441316	6205	1577	5.193e-14	1.21455e-12	all
vOTU_37422	Feeding pattern	combined	-0.0278487	0.00386324	6205	1469	7.90811e-13	1.68142e-11	all
vOTU_53401	Feeding pattern	Breast milk	0.0370727	0.00513242	6205	1536	8.04439e-13	1.7013e-11	all
vOTU_50724	Feeding pattern	combined	-0.0135716	0.00208286	6205	435	9.4422e-11	1.54871e-09	all
vOTU_74435	Feeding pattern	Breast milk	-0.032359	0.00496797	6205	1577	9.46522e-11	1.54871e-09	all
vOTU_67756	Feeding pattern	combined	-0.0190644	0.00298289	6205	707	2.04734e-10	3.19224e-09	all
vOTU_37422	Feeding pattern	Breast milk	-0.0273488	0.00434773	6205	1469	3.95558e-10	5.93487e-09	all
vOTU_69382	Feeding pattern	combined	-0.0105828	0.00169175	6205	320	4.81224e-10	7.13935e-09	all
vOTU_33846	Feeding pattern	combined	-0.0191678	0.00306676	6205	1608	5.01083e-10	7.37891e-09	all
vOTU_23298	Feeding pattern	Breast milk	0.0140349	0.00232369	6205	654	1.93708e-09	2.63761e-08	all
vOTU_56220	Feeding pattern	Breast milk	0.0156792	0.00277865	6205	734	2.0042e-08	2.35064e-07	all
vOTU_33846	Feeding pattern	Breast milk	-0.0189802	0.00342982	6205	1608	3.59284e-08	4.05828e-07	all
vOTU_24620	Feeding pattern	Breast milk	0.0206016	0.00378128	6205	739	5.91789e-08	6.53598e-07	all
vOTU_57199	Feeding pattern	Breast milk	0.0174218	0.00320458	6205	714	6.33869e-08	6.98133e-07	all
vOTU_69382	Feeding pattern	Breast milk	-0.0102406	0.00189906	6205	320	7.84793e-08	8.4562e-07	all
vOTU_67756	Feeding pattern	Breast milk	-0.0177977	0.00333462	6205	707	1.06277e-07	1.13286e-06	all
vOTU_74320	Feeding pattern	combined	-0.00583271	0.00111573	6205	371	1.92696e-07	1.97464e-06	all
vOTU_76022	Feeding pattern	combined	-0.0059013	0.00119572	6205	414	8.63251e-07	7.59355e-06	all
vOTU_19159	Feeding pattern	Breast milk	0.00813923	0.00166237	6205	340	1.08719e-06	9.41754e-06	all
vOTU_67115	Feeding pattern	combined	-0.00962159	0.00200508	6205	719	1.71146e-06	1.42957e-05	all
vOTU_34544	Feeding pattern	Breast milk	-0.0100872	0.00216024	6205	614	3.26011e-06	2.58726e-05	all
vOTU_34544	Feeding pattern	combined	-0.00896901	0.00193824	6205	614	3.9643e-06	3.06059e-05	all
vOTU_67701	Feeding pattern	combined	-0.00841235	0.00186409	6205	411	6.79747e-06	5.01424e-05	all
vOTU_28728	Feeding pattern	Breast milk	-0.00869178	0.00192648	6205	1139	6.97437e-06	5.12571e-05	all
vOTU_28728	Feeding pattern	combined	-0.007707	0.00172952	6205	1139	8.95406e-06	6.43785e-05	all
vOTU_74320	Feeding pattern	Breast milk	-0.00544746	0.00124364	6205	371	1.26414e-05	8.84899e-05	all
vOTU_60092	Feeding pattern	combined	-0.00546265	0.00128605	6205	663	2.27647e-05	0.000148138	all
vOTU_68082	Feeding pattern	combined	-0.00669177	0.00162673	6205	736	4.07931e-05	0.000253032	all
vOTU_68082	Feeding pattern	Breast milk	-0.00731108	0.00181201	6205	736	5.72654e-05	0.000344459	all
vOTU_46177	Feeding pattern	combined	-0.00598914	0.00148767	6205	883	5.89217e-05	0.00035229	all
vOTU_65140	Feeding pattern	combined	-0.00457638	0.00114069	6205	393	6.28709e-05	0.000374214	all
vOTU_68854	Feeding pattern	combined	0.0168518	0.00422925	6205	1451	7.0569e-05	0.000415677	all
vOTU_30363	Feeding pattern	combined	0.0211106	0.00531308	6205	1600	7.39686e-05	0.00043123	all
vOTU_51986	Feeding pattern	combined	-0.00446282	0.00114179	6205	318	9.56668e-05	0.000544165	all
vOTU_62970	Feeding pattern	combined	-0.00589708	0.00150981	6205	330	9.74864e-05	0.000553723	all
vOTU_67115	Feeding pattern	Breast milk	-0.00874289	0.00224508	6205	719	0.000101906	0.000578001	all
vOTU_36097	Feeding pattern	combined	-0.00322547	0.000840711	6205	317	0.000129213	0.000716528	all
vOTU_76022	Feeding pattern	Breast milk	-0.00513515	0.00134132	6205	414	0.00013313	0.000736196	all
vOTU_66442	Feeding pattern	Breast milk	-0.00602164	0.00158579	6205	400	0.000151723	0.000823392	all
vOTU_60092	Feeding pattern	Breast milk	-0.00540383	0.00143484	6205	663	0.000171953	0.000918931	all
vOTU_53401	Feeding pattern	combined	0.0169638	0.004598	6205	1536	0.000232019	0.00121064	all
vOTU_34897	Feeding pattern	Breast milk	-0.00569447	0.00155746	6205	996	0.000265062	0.00136514	all
vOTU_42367	Feeding pattern	combined	0.0052117	0.00142713	6205	383	0.000265469	0.00136546	all
vOTU_29496	Feeding pattern	Breast milk	-0.00587409	0.00160951	6205	405	0.000270752	0.00138725	all
vOTU_77268	Feeding pattern	combined	0.00573932	0.00158838	6205	392	0.000307975	0.00155001	all
vOTU_66442	Feeding pattern	combined	-0.00510495	0.00142663	6205	400	0.000355351	0.0017661	all
vOTU_55753	Feeding pattern	combined	0.0154481	0.00432617	6205	1443	0.000366648	0.00181092	all
vOTU_65115	Feeding pattern	combined	-0.00323521	0.000912354	6205	326	0.000404065	0.00197852	all
vOTU_50724	Feeding pattern	Breast milk	-0.00821943	0.00232096	6205	435	0.000409473	0.00200254	all
vOTU_46177	Feeding pattern	Breast milk	-0.00579808	0.00166289	6205	883	0.000500651	0.0023868	all
vOTU_50852	Feeding pattern	combined	-0.00450719	0.00129295	6205	453	0.000501278	0.00238692	all
vOTU_33230	Feeding pattern	Breast milk	-0.01152	0.00332402	6205	368	0.000545616	0.00257951	all
vOTU_74904	Feeding pattern	combined	-0.00399199	0.00117836	6205	498	0.000718914	0.00327423	all
vOTU_62970	Feeding pattern	Breast milk	-0.00564018	0.00168288	6205	330	0.000822499	0.00369951	all
vOTU_63148	Feeding pattern	combined	-0.00389323	0.00116655	6205	344	0.000862082	0.00385128	all
vOTU_66170	Feeding pattern	Breast milk	-0.00871419	0.00261171	6205	553	0.000868605	0.00387606	all
vOTU_33230	Feeding pattern	combined	-0.00983564	0.0029785	6205	368	0.000981754	0.00433717	all
vOTU_68493	Feeding pattern	combined	0.00718244	0.00219421	6205	322	0.0010781	0.00468986	all
vOTU_67701	Feeding pattern	Breast milk	-0.00675576	0.00208218	6205	411	0.00119927	0.00516051	all
vOTU_34897	Feeding pattern	combined	-0.0045387	0.00140023	6205	996	0.00121444	0.00522012	all
vOTU_24464	Feeding pattern	combined	-0.00566182	0.0017611	6205	369	0.00132916	0.00564611	all
vOTU_29496	Feeding pattern	combined	-0.00463224	0.00144633	6205	405	0.00138522	0.00584675	all
vOTU_70355	Feeding pattern	combined	-0.00424633	0.00133134	6205	415	0.00144892	0.00608928	all
vOTU_65115	Feeding pattern	Breast milk	-0.00322679	0.00101262	6205	326	0.00147358	0.00616085	all
vOTU_61347	Feeding pattern	Breast milk	-0.00223392	0.000703552	6205	348	0.00152446	0.0063508	all
vOTU_33043	Feeding pattern	combined	-0.00493899	0.00155956	6205	327	0.00156413	0.00649162	all
vOTU_58912	Feeding pattern	combined	-0.00572501	0.00180881	6205	392	0.00157423	0.00652675	all
vOTU_77268	Feeding pattern	Breast milk	0.00577958	0.00183559	6205	392	0.00166112	0.00685126	all
vOTU_38797	Feeding pattern	Breast milk	-0.00368078	0.00117216	6205	351	0.00172217	0.00709572	all
vOTU_61216	Feeding pattern	combined	-0.0119598	0.00383101	6205	992	0.00181752	0.00746535	all
vOTU_50852	Feeding pattern	Breast milk	-0.0045111	0.00144549	6205	453	0.00183266	0.00750427	all
vOTU_66356	Feeding pattern	Breast milk	-0.00728435	0.00234706	6205	438	0.00194395	0.00793546	all
vOTU_42367	Feeding pattern	Breast milk	0.00510696	0.00164887	6205	383	0.00197698	0.00805871	all
vOTU_66356	Feeding pattern	combined	-0.00649353	0.00210811	6205	438	0.00209957	0.00845783	all
vOTU_76515	Feeding pattern	Breast milk	0.00676302	0.00222562	6205	340	0.00240091	0.00953649	all
vOTU_51302	Feeding pattern	combined	-0.00466227	0.00155753	6205	449	0.00279566	0.010919	all
vOTU_41996	Feeding pattern	combined	0.0293661	0.0098593	6205	1191	0.00292795	0.0113245	all
vOTU_54043	Feeding pattern	Breast milk	-0.00945913	0.00322774	6205	510	0.00342908	0.0130469	all
vOTU_56220	Feeding pattern	combined	0.00729287	0.00249118	6205	734	0.00346469	0.0131562	all
vOTU_24464	Feeding pattern	Breast milk	-0.0057079	0.00195985	6205	369	0.00363671	0.0137318	all
vOTU_45135	Feeding pattern	Breast milk	-0.00458329	0.00157557	6205	937	0.00367837	0.0138386	all
vOTU_63826	Feeding pattern	combined	-0.00278902	0.000958935	6205	315	0.003689	0.0138386	all
vOTU_61347	Feeding pattern	combined	-0.00183729	0.000632014	6205	348	0.00369312	0.0138396	all
vOTU_25720	Feeding pattern	Breast milk	0.00840113	0.00290121	6205	330	0.00383289	0.0142826	all
vOTU_37860	Feeding pattern	Breast milk	-0.00821724	0.00284889	6205	340	0.00397786	0.0148089	all
vOTU_27589	Feeding pattern	combined	-0.00878788	0.0030614	6205	350	0.00413273	0.0153138	all
vOTU_61216	Feeding pattern	Breast milk	-0.01259	0.00440733	6205	992	0.0043216	0.0159099	all
vOTU_36097	Feeding pattern	Breast milk	-0.00258225	0.000934329	6205	317	0.00577828	0.0204763	all
vOTU_64450	Feeding pattern	combined	-0.00264096	0.000955687	6205	737	0.00577777	0.0204763	all
vOTU_37364	Feeding pattern	Breast milk	0.0052719	0.00193329	6205	465	0.00646094	0.0225736	all
vOTU_37724	Feeding pattern	Breast milk	-0.00721014	0.00268585	6205	442	0.0073356	0.0251651	all
vOTU_60621	Feeding pattern	Breast milk	0.00963387	0.0036018	6205	316	0.0075338	0.0257119	all
vOTU_33239	Feeding pattern	Breast milk	-0.00256578	0.00098712	6205	474	0.00943502	0.0313136	all
vOTU_33949	Feeding pattern	combined	0.0193744	0.00753178	6205	1157	0.0101602	0.0331665	all
vOTU_45135	Feeding pattern	combined	-0.00357897	0.00141315	6205	937	0.0114114	0.0368276	all
vOTU_33043	Feeding pattern	Breast milk	-0.00438067	0.0017428	6205	327	0.0120369	0.0384716	all
vOTU_24266	Feeding pattern	combined	0.0129831	0.00517763	6205	1539	0.0122368	0.0390164	all
vOTU_43553	Feeding pattern	Breast milk	-0.00631327	0.00257618	6205	340	0.0143432	0.0450061	all
vOTU_35080	Feeding pattern	combined	-0.00175868	0.00071796	6205	364	0.0144174	0.0451723	all
vOTU_32394	Feeding pattern	Breast milk	0.00574581	0.00235245	6205	498	0.0146553	0.0456659	all
vOTU_33949	Feeding pattern	Breast milk	0.0208909	0.00862837	6205	1157	0.0155543	0.0483138	all
vOTU_63148	Feeding pattern	Breast milk	-0.00312715	0.00129752	6205	344	0.0160489	0.0495424	all
vOTU_58912	Feeding pattern	Breast milk	-0.00481786	0.00202661	6205	392	0.0175455	0.0531392	all
vOTU_74459	Feeding pattern	Breast milk	-0.00828031	0.00348424	6205	740	0.0175918	0.0532305	all
vOTU_50527	Feeding pattern	combined	-0.0277421	0.011755	6205	1214	0.0183473	0.0550973	all
vOTU_44686	Feeding pattern	Breast milk	-0.00253099	0.00107561	6205	334	0.0187342	0.0562166	all
vOTU_35080	Feeding pattern	Breast milk	-0.00186675	0.000795685	6205	364	0.0191056	0.0572449	all
vOTU_74904	Feeding pattern	Breast milk	-0.00307503	0.00131147	6205	498	0.0191494	0.0573328	all
vOTU_65140	Feeding pattern	Breast milk	-0.00294729	0.00127096	6205	393	0.0205281	0.0606837	all
vOTU_69682	Feeding pattern	Breast milk	-0.00356969	0.00157296	6205	720	0.0233767	0.067822	all
vOTU_76515	Feeding pattern	combined	0.00431882	0.00191692	6205	340	0.0243385	0.070123	all
vOTU_51986	Feeding pattern	Breast milk	-0.00287242	0.00127841	6205	318	0.0247565	0.0711726	all
vOTU_34976	Feeding pattern	Breast milk	-0.00161109	0.000718475	6205	521	0.0251048	0.0719658	all
vOTU_73170	Feeding pattern	Breast milk	-0.0101146	0.0045141	6205	416	0.0251631	0.072081	all
vOTU_28917	Feeding pattern	Breast milk	-0.00976671	0.00436546	6205	622	0.0253664	0.0725068	all
vOTU_69856	Feeding pattern	combined	-0.00223632	0.00100038	6205	758	0.0255193	0.072839	all
vOTU_60835	Feeding pattern	combined	0.00939261	0.00422832	6205	458	0.0264086	0.0751186	all
vOTU_65214	Feeding pattern	Breast milk	-0.00316118	0.00143025	6205	549	0.027214	0.0769033	all
vOTU_27589	Feeding pattern	Breast milk	-0.00769293	0.00348982	6205	350	0.0275996	0.0778269	all
vOTU_72290	Feeding pattern	Breast milk	-0.00442687	0.00201335	6205	604	0.0280222	0.078795	all
vOTU_9968	Feeding pattern	Breast milk	-0.00215759	0.000987074	6205	527	0.0289656	0.0809326	all
vOTU_24730	Feeding pattern	combined	0.00862385	0.00395582	6205	894	0.0293419	0.0817542	all
vOTU_25646	Feeding pattern	Breast milk	-0.00991624	0.0045734	6205	1307	0.0302875	0.0839185	all
vOTU_46228	Feeding pattern	Breast milk	0.00682976	0.0031553	6205	734	0.0305311	0.0844226	all
vOTU_62423	Feeding pattern	Breast milk	-0.00265549	0.00123538	6205	536	0.0317412	0.0872882	all
vOTU_65214	Feeding pattern	combined	-0.00267698	0.00127972	6205	549	0.03658	0.0983381	all
vOTU_64450	Feeding pattern	Breast milk	-0.00219305	0.00106327	6205	737	0.0393072	0.103982	all
vOTU_54856	Feeding pattern	Breast milk	0.00512433	0.00250389	6205	356	0.0408488	0.106935	all
vOTU_69856	Feeding pattern	Breast milk	-0.00227656	0.00111244	6205	758	0.0408808	0.106935	all
vOTU_18921	Feeding pattern	Breast milk	0.00599609	0.00295831	6205	424	0.0427807	0.111101	all
vOTU_61159	Feeding pattern	combined	0.0105194	0.00520349	6205	1017	0.0433229	0.112143	all
vOTU_68506	Feeding pattern	combined	-0.00248907	0.00123339	6205	332	0.0436984	0.112821	all
vOTU_49507	Feeding pattern	Breast milk	-0.00472477	0.00234148	6205	485	0.043756	0.112897	all
vOTU_70355	Feeding pattern	Breast milk	-0.00297499	0.00148286	6205	415	0.0449851	0.115618	all
vOTU_75516	Feeding pattern	combined	0.00621416	0.00310821	6205	623	0.0456964	0.117068	all
vOTU_24730	Feeding pattern	Breast milk	0.00915887	0.00458196	6205	894	0.0457326	0.117085	all
vOTU_77801	Feeding pattern	combined	0.00940103	0.00470484	6205	853	0.0457927	0.11715	all
vOTU_60835	Feeding pattern	Breast milk	0.00979625	0.00491455	6205	458	0.0463371	0.118252	all
vOTU_62696	Feeding pattern	combined	-0.00407619	0.0020527	6205	380	0.0471571	0.119959	all
vOTU_34098	Feeding pattern	Breast milk	-0.0032676	0.00165525	6205	345	0.0485208	0.122956	all
vOTU_54951	Feeding pattern	Breast milk	0.00481833	0.00244626	6205	358	0.0490261	0.124079	all
vOTU_66827	Feeding pattern	Breast milk	-0.00150576	0.000765863	6205	571	0.0494908	0.124937	all
vOTU_46252	Feeding pattern	combined	0.0102534	0.0053073	6205	1198	0.0534703	0.13304	all
vOTU_57199	Feeding pattern	combined	0.00553091	0.00286342	6205	714	0.0535798	0.133146	all
vOTU_69337	Feeding pattern	Breast milk	-0.00357896	0.00185434	6205	378	0.0537776	0.133387	all
vOTU_43553	Feeding pattern	combined	-0.00438376	0.00227831	6205	340	0.0544628	0.13475	all
vOTU_52934	Feeding pattern	Breast milk	-0.00757124	0.00399307	6205	370	0.0580931	0.142053	all
vOTU_27081	Feeding pattern	combined	-0.00659423	0.00348146	6205	821	0.0583733	0.142475	all
vOTU_51302	Feeding pattern	Breast milk	-0.00328443	0.00174464	6205	449	0.0599321	0.145565	all
vOTU_53317	Feeding pattern	combined	-0.00259462	0.00138554	6205	371	0.0612393	0.148287	all
vOTU_30137	Feeding pattern	combined	0.0101266	0.00541629	6205	932	0.0616649	0.149227	all
vOTU_27081	Feeding pattern	Breast milk	-0.00730642	0.00390888	6205	821	0.0617848	0.149335	all
vOTU_53356	Feeding pattern	combined	0.0125116	0.00669774	6205	1961	0.0618949	0.14951	all
vOTU_30720	Feeding pattern	combined	-0.00261381	0.00141443	6205	367	0.0647335	0.154305	all
vOTU_71287	Feeding pattern	combined	0.00664647	0.00359924	6205	555	0.0649556	0.154649	all
vOTU_56565	Feeding pattern	combined	0.00726894	0.00396617	6205	386	0.0669679	0.158401	all
vOTU_77801	Feeding pattern	Breast milk	0.0101278	0.00554471	6205	853	0.0678708	0.160246	all
vOTU_12539	Feeding pattern	Breast milk	-0.00189658	0.00104301	6205	340	0.0692916	0.16331	all
vOTU_62933	Feeding pattern	combined	0.00156568	0.000862477	6205	393	0.0696624	0.164086	all
vOTU_52030	Feeding pattern	combined	-0.00143727	0.000793828	6205	357	0.070534	0.165649	all
vOTU_47597	Feeding pattern	combined	0.00284482	0.00157749	6205	315	0.0714523	0.167311	all
vOTU_24910	Feeding pattern	combined	0.00419847	0.00233463	6205	385	0.0722746	0.16874	all
vOTU_46816	Feeding pattern	combined	-0.0111869	0.00623479	6205	2363	0.0729053	0.169714	all
vOTU_34976	Feeding pattern	combined	-0.00116043	0.00064853	6205	521	0.0737899	0.171172	all
vOTU_74501	Feeding pattern	Breast milk	-0.00384793	0.00215109	6205	1192	0.0738518	0.171216	all
vOTU_69196	Feeding pattern	Breast milk	-0.00137288	0.000767966	6205	321	0.0740899	0.171468	all
vOTU_69682	Feeding pattern	combined	-0.00251245	0.0014113	6205	720	0.0752119	0.173364	all
vOTU_44686	Feeding pattern	combined	-0.00171185	0.000963396	6205	334	0.0757519	0.174299	all
vOTU_69106	Feeding pattern	Breast milk	-0.00177416	0.00100142	6205	566	0.076623	0.1761	all
vOTU_52030	Feeding pattern	Breast milk	-0.00155736	0.000879239	6205	357	0.0768549	0.176531	all
vOTU_54931	Feeding pattern	Breast milk	-0.00828925	0.00469585	6205	1440	0.0777205	0.178005	all
vOTU_68493	Feeding pattern	Breast milk	0.00443462	0.00251788	6205	322	0.0783476	0.179235	all
vOTU_41996	Feeding pattern	Breast milk	0.0196017	0.0111474	6205	1191	0.0788328	0.180241	all
vOTU_33239	Feeding pattern	combined	-0.00155801	0.000888669	6205	474	0.0797617	0.181946	all
vOTU_48279	Feeding pattern	Breast milk	0.00492356	0.00282129	6205	350	0.0811591	0.184922	all
vOTU_46252	Feeding pattern	Breast milk	0.0106904	0.006164	6205	1198	0.0829829	0.188486	all
vOTU_37724	Feeding pattern	combined	-0.00412539	0.00239301	6205	442	0.0848831	0.191973	all
vOTU_46197	Feeding pattern	Breast milk	-0.00267523	0.00155224	6205	423	0.0849782	0.191973	all
vOTU_42421	Feeding pattern	combined	0.00808221	0.00469511	6205	563	0.0853068	0.192388	all
vOTU_34478	Feeding pattern	combined	0.0137927	0.00802243	6205	1131	0.0856854	0.193128	all
vOTU_56983	Feeding pattern	combined	0.00549107	0.00321871	6205	342	0.0881224	0.196729	all
vOTU_31451	Feeding pattern	Breast milk	-0.00131065	0.000771532	6205	372	0.0896427	0.199325	all
vOTU_51633	Feeding pattern	combined	-0.00344124	0.00203654	6205	360	0.0912027	0.202461	all
vOTU_44099	Feeding pattern	combined	0.00286758	0.00169964	6205	449	0.091707	0.203135	all
vOTU_6473	Feeding pattern	combined	-0.00467679	0.00280617	6205	540	0.095711	0.210015	all
vOTU_57109	Feeding pattern	combined	0.0046957	0.00284959	6205	577	0.0994969	0.216767	all
vOTU_23298	Feeding pattern	combined	0.00340806	0.00207245	6205	654	0.100264	0.21796	all
vOTU_44027	Feeding pattern	combined	0.0025378	0.00154615	6205	417	0.100864	0.219026	all
vOTU_53906	Feeding pattern	Breast milk	0.00564258	0.00345615	6205	401	0.102746	0.222383	all
vOTU_45157	Feeding pattern	combined	0.00264735	0.0016235	6205	434	0.103117	0.223065	all
vOTU_68506	Feeding pattern	Breast milk	-0.00226884	0.00140305	6205	332	0.106016	0.227602	all
vOTU_30720	Feeding pattern	Breast milk	-0.00258328	0.0016113	6205	367	0.109036	0.232829	all
vOTU_50527	Feeding pattern	Breast milk	-0.021661	0.0135746	6205	1214	0.110691	0.235385	all
vOTU_74501	Feeding pattern	combined	-0.00306989	0.0019257	6205	1192	0.111093	0.23608	all
vOTU_33468	Feeding pattern	combined	0.00530838	0.00334012	6205	585	0.11214	0.23767	all
vOTU_65112	Feeding pattern	Breast milk	-0.00765948	0.00482679	6205	1455	0.112743	0.238566	all
vOTU_25069	Feeding pattern	Breast milk	-0.00729125	0.00461446	6205	571	0.114258	0.240876	all
vOTU_60621	Feeding pattern	combined	0.00493618	0.00312907	6205	316	0.114801	0.241507	all
vOTU_76983	Feeding pattern	Breast milk	0.00418732	0.00265959	6205	335	0.115561	0.242382	all
vOTU_62009	Feeding pattern	combined	0.00376775	0.00239818	6205	446	0.116324	0.243679	all
vOTU_67239	Feeding pattern	combined	0.00387364	0.00246898	6205	313	0.11678	0.244378	all
vOTU_74007	Feeding pattern	Breast milk	0.00275885	0.00176679	6205	339	0.118535	0.247659	all
vOTU_69106	Feeding pattern	combined	-0.0013983	0.000897735	6205	566	0.119495	0.249272	all
vOTU_68854	Feeding pattern	Breast milk	0.0677512	0.00966634	1411	754	5.43448e-12	4.96136e-10	0
vOTU_55753	Feeding pattern	Breast milk	0.0717379	0.0107727	1411	750	5.60152e-11	4.34678e-09	0
vOTU_30363	Feeding pattern	Breast milk	0.0785295	0.0120087	1411	803	1.16405e-10	7.52753e-09	0
vOTU_53401	Feeding pattern	Breast milk	0.0654872	0.0104056	1411	789	5.37754e-10	3.20998e-08	0
vOTU_23298	Feeding pattern	Breast milk	0.0266931	0.00498601	1411	372	1.15444e-07	3.73271e-06	0
vOTU_24620	Feeding pattern	Breast milk	0.0385802	0.00780663	1411	434	9.60788e-07	2.57094e-05	0
vOTU_56220	Feeding pattern	Breast milk	0.0264543	0.00579872	1411	380	5.94204e-06	0.000137643	0
vOTU_57199	Feeding pattern	Breast milk	0.0297587	0.00675498	1411	428	1.20873e-05	0.000264218	0
vOTU_19159	Feeding pattern	Breast milk	0.0168082	0.00383788	1411	193	1.3652e-05	0.000284873	0
vOTU_68854	Feeding pattern	combined	0.0377365	0.0094152	1411	754	6.71582e-05	0.00107453	0
vOTU_38803	Feeding pattern	Breast milk	0.0152189	0.00388502	1411	139	9.7776e-05	0.00148773	0
vOTU_52544	Feeding pattern	Breast milk	0.0100085	0.00258497	1411	148	0.000117866	0.00175893	0
vOTU_18899	Feeding pattern	Breast milk	0.0119679	0.00309906	1411	111	0.000122377	0.00180885	0
vOTU_27059	Feeding pattern	Breast milk	0.0113497	0.00298067	1411	82	0.000150834	0.002157	0
vOTU_30363	Feeding pattern	combined	0.043679	0.011698	1411	803	0.000202565	0.00275772	0
vOTU_55753	Feeding pattern	combined	0.0377065	0.0104767	1411	750	0.000340625	0.00429038	0
vOTU_67797	Feeding pattern	combined	-0.0148476	0.00416862	1411	86	0.000396691	0.00476238	0
vOTU_53401	Feeding pattern	combined	0.0360101	0.010137	1411	789	0.000405304	0.00476539	0
vOTU_60293	Feeding pattern	combined	-0.0140453	0.00422233	1411	146	0.000922901	0.00930093	0
vOTU_19407	Feeding pattern	Breast milk	0.00695119	0.00210927	1411	78	0.00102862	0.0102995	0
vOTU_53755	Feeding pattern	Breast milk	0.0128694	0.00391028	1411	102	0.00104795	0.0104258	0
vOTU_67797	Feeding pattern	Breast milk	-0.0139461	0.00427822	1411	86	0.00118175	0.011682	0
vOTU_18709	Feeding pattern	Breast milk	0.00978852	0.00306482	1411	81	0.00146329	0.0142832	0
vOTU_27760	Feeding pattern	Breast milk	0.0125088	0.00393639	1411	94	0.00154512	0.0149876	0
vOTU_60293	Feeding pattern	Breast milk	-0.0129578	0.00433246	1411	146	0.00287885	0.0237658	0
vOTU_53162	Feeding pattern	combined	0.016	0.00543985	1411	159	0.00334935	0.0272157	0
vOTU_33230	Feeding pattern	combined	-0.0202617	0.00695454	1411	179	0.00368875	0.0292089	0
vOTU_38803	Feeding pattern	combined	0.0107124	0.00376294	1411	139	0.00452968	0.0351503	0
vOTU_70899	Feeding pattern	Breast milk	-0.015642	0.00553798	1411	144	0.00486943	0.0373472	0
vOTU_33230	Feeding pattern	Breast milk	-0.0198222	0.00712273	1411	179	0.00554063	0.041743	0
vOTU_27760	Feeding pattern	combined	0.0104759	0.00381176	1411	94	0.00612548	0.0454868	0
vOTU_28917	Feeding pattern	Breast milk	-0.0148761	0.0054621	1411	74	0.00657988	0.0477195	0
vOTU_18899	Feeding pattern	combined	0.00807878	0.0030019	1411	111	0.00726906	0.0517503	0
vOTU_18709	Feeding pattern	combined	0.00782688	0.00297198	1411	81	0.00861507	0.057266	0
vOTU_28917	Feeding pattern	combined	-0.0130544	0.00505044	1411	74	0.00990322	0.0635116	0
vOTU_74459	Feeding pattern	Breast milk	-0.0194892	0.00782982	1411	370	0.0130319	0.08026	0
vOTU_56220	Feeding pattern	combined	0.013631	0.00564152	1411	380	0.0159155	0.0950032	0
vOTU_57199	Feeding pattern	combined	0.0158245	0.00656631	1411	428	0.016182	0.0962239	0
vOTU_67139	Feeding pattern	Breast milk	-0.0100206	0.00421077	1411	84	0.0175509	0.102402	0
vOTU_37676	Feeding pattern	Breast milk	0.0112678	0.00475316	1411	92	0.0179702	0.103402	0
vOTU_27081	Feeding pattern	combined	-0.0205771	0.00880609	1411	430	0.0197152	0.111266	0
vOTU_27081	Feeding pattern	Breast milk	-0.0210733	0.00903289	1411	430	0.0199249	0.111637	0
vOTU_60621	Feeding pattern	Breast milk	0.0153163	0.00660275	1411	105	0.0205852	0.113695	0
vOTU_25646	Feeding pattern	Breast milk	-0.0237356	0.0102862	1411	605	0.0212987	0.117219	0
vOTU_54043	Feeding pattern	Breast milk	-0.0118961	0.00519183	1411	80	0.0222668	0.121683	0
vOTU_53755	Feeding pattern	combined	0.00871873	0.00382946	1411	102	0.023092	0.124874	0
vOTU_25720	Feeding pattern	Breast milk	0.0131003	0.00591402	1411	191	0.0270531	0.144283	0
vOTU_75295	Feeding pattern	Breast milk	0.0105109	0.0048073	1411	77	0.0290788	0.151954	0
vOTU_54043	Feeding pattern	combined	-0.0110268	0.00507168	1411	80	0.030034	0.156418	0
vOTU_23298	Feeding pattern	combined	0.010537	0.00485819	1411	372	0.0303942	0.157765	0
vOTU_24266	Feeding pattern	combined	0.0215609	0.0099673	1411	523	0.0308086	0.157805	0
vOTU_37724	Feeding pattern	Breast milk	-0.00910163	0.00420226	1411	76	0.0306837	0.157805	0
vOTU_37724	Feeding pattern	combined	-0.00890185	0.00410938	1411	76	0.0306393	0.157805	0
vOTU_53356	Feeding pattern	combined	0.027101	0.0127448	1411	604	0.0337557	0.171767	0
vOTU_65112	Feeding pattern	Breast milk	-0.0233016	0.0109733	1411	659	0.0340462	0.172116	0
vOTU_37860	Feeding pattern	Breast milk	-0.0142369	0.00678724	1411	144	0.0362825	0.179905	0
vOTU_33949	Feeding pattern	Breast milk	0.0291387	0.0145548	1411	215	0.045616	0.215842	0
vOTU_69631	Feeding pattern	Breast milk	-0.013942	0.00700599	1411	203	0.0468968	0.21922	0
vOTU_26207	Feeding pattern	Breast milk	-0.012321	0.0063097	1411	144	0.0511931	0.231487	0
vOTU_67139	Feeding pattern	combined	-0.00783419	0.00403858	1411	84	0.05272	0.234004	0
vOTU_19159	Feeding pattern	combined	0.00722466	0.00374201	1411	193	0.0538944	0.238302	0
vOTU_54931	Feeding pattern	Breast milk	-0.0206905	0.010752	1411	649	0.0546896	0.239475	0
vOTU_21643	Feeding pattern	combined	-0.00813933	0.00425901	1411	72	0.0563478	0.242921	0
vOTU_27059	Feeding pattern	combined	0.005479	0.00287019	1411	82	0.056604	0.242986	0
vOTU_68854	Feeding pattern	Breast milk	0.0431785	0.00919048	1535	630	3.47133e-06	0.00029963	1
vOTU_30363	Feeding pattern	Breast milk	0.0540539	0.0116606	1535	712	4.61201e-06	0.000378185	1
vOTU_55753	Feeding pattern	Breast milk	0.0398751	0.00908214	1535	627	1.40052e-05	0.00104403	1
vOTU_23298	Feeding pattern	Breast milk	0.019372	0.00454166	1535	256	2.47888e-05	0.00150569	1
vOTU_53401	Feeding pattern	Breast milk	0.0408021	0.0101525	1535	671	6.79654e-05	0.00371544	1
vOTU_73751	Feeding pattern	Breast milk	-0.0198775	0.00501694	1535	111	8.33059e-05	0.0041681	1
vOTU_53555	Feeding pattern	Breast milk	-0.013988	0.00358417	1535	128	0.000105971	0.00497307	1
vOTU_27554	Feeding pattern	Breast milk	-0.0161822	0.00426756	1535	132	0.000164774	0.00643404	1
vOTU_55534	Feeding pattern	Breast milk	-0.0142573	0.00380964	1535	125	0.000199918	0.00762478	1
vOTU_57199	Feeding pattern	Breast milk	0.021573	0.00581665	1535	258	0.00023946	0.008727	1
vOTU_43585	Feeding pattern	combined	-0.0349657	0.0104059	1535	248	0.000840133	0.0222229	1
vOTU_73751	Feeding pattern	combined	-0.0159002	0.00476161	1535	111	0.000894289	0.0232799	1
vOTU_27554	Feeding pattern	combined	-0.0134897	0.00405066	1535	132	0.000923341	0.0236606	1
vOTU_43585	Feeding pattern	Breast milk	-0.0361342	0.010909	1535	248	0.000991659	0.0250203	1
vOTU_54060	Feeding pattern	Breast milk	-0.0140365	0.00425597	1535	140	0.00103253	0.0252738	1
vOTU_74692	Feeding pattern	Breast milk	-0.0142271	0.00433514	1535	137	0.00109284	0.0263567	1
vOTU_53555	Feeding pattern	combined	-0.010985	0.00340361	1535	128	0.00131977	0.0288589	1
vOTU_43586	Feeding pattern	Breast milk	-0.0151389	0.00469864	1535	143	0.001344	0.0290021	1
vOTU_40124	Feeding pattern	combined	-0.0381807	0.0118516	1535	228	0.00136198	0.0290084	1
vOTU_43553	Feeding pattern	Breast milk	-0.015018	0.00471507	1535	144	0.00152391	0.0294026	1
vOTU_55534	Feeding pattern	combined	-0.0114563	0.00362073	1535	125	0.0016375	0.0301742	1
vOTU_33230	Feeding pattern	Breast milk	-0.0243151	0.00776728	1535	145	0.00184721	0.0317699	1
vOTU_40124	Feeding pattern	Breast milk	-0.0386251	0.0124395	1535	228	0.00201123	0.0336574	1
vOTU_54060	Feeding pattern	combined	-0.0124784	0.00403926	1535	140	0.00210493	0.0346683	1
vOTU_74692	Feeding pattern	combined	-0.0126917	0.0041144	1535	137	0.00213703	0.0347002	1
vOTU_43553	Feeding pattern	combined	-0.0137741	0.00447548	1535	144	0.00218714	0.0348243	1
vOTU_56220	Feeding pattern	Breast milk	0.016635	0.00547385	1535	337	0.00250057	0.0386881	1
vOTU_43586	Feeding pattern	combined	-0.0134582	0.00446213	1535	143	0.00267567	0.0410103	1
vOTU_35658	Feeding pattern	combined	-0.0238957	0.00796574	1535	158	0.00284249	0.0425385	1
vOTU_24620	Feeding pattern	Breast milk	0.0228864	0.00764742	1535	289	0.00291711	0.0430996	1
vOTU_52544	Feeding pattern	Breast milk	0.00662833	0.0022253	1535	98	0.00306415	0.0444709	1
vOTU_55379	Feeding pattern	Breast milk	0.0112946	0.00407057	1535	102	0.00571714	0.0744135	1
vOTU_54856	Feeding pattern	Breast milk	0.0156131	0.00588991	1535	180	0.00826168	0.100098	1
vOTU_54951	Feeding pattern	Breast milk	0.0152488	0.00576595	1535	181	0.0084248	0.100121	1
vOTU_20342	Feeding pattern	Breast milk	-0.0110499	0.00418964	1535	80	0.00872259	0.101454	1
vOTU_43554	Feeding pattern	Breast milk	-0.00546703	0.00207696	1535	78	0.00870322	0.101454	1
vOTU_43556	Feeding pattern	Breast milk	-0.00734898	0.0027972	1535	78	0.00882967	0.101854	1
vOTU_57056	Feeding pattern	Breast milk	0.0133452	0.0050839	1535	144	0.00888119	0.101854	1
vOTU_56728	Feeding pattern	combined	-0.0199195	0.00773217	1535	89	0.0102264	0.107689	1
vOTU_20342	Feeding pattern	combined	-0.00980802	0.00394863	1535	80	0.0135099	0.126193	1
vOTU_56728	Feeding pattern	Breast milk	-0.0198283	0.00825449	1535	89	0.01659	0.147867	1
vOTU_68854	Feeding pattern	combined	0.0208253	0.00867657	1535	630	0.0168147	0.148524	1
vOTU_46252	Feeding pattern	Breast milk	0.0283919	0.0121568	1535	317	0.0198952	0.16396	1
vOTU_19159	Feeding pattern	Breast milk	0.00778585	0.00337782	1535	141	0.0216288	0.173878	1
vOTU_55289	Feeding pattern	combined	-0.00578803	0.00252041	1535	77	0.022003	0.174687	1
vOTU_49416	Feeding pattern	Breast milk	-0.0143117	0.00624987	1535	156	0.022464	0.176273	1
vOTU_56565	Feeding pattern	combined	0.0237984	0.0107666	1535	172	0.0275384	0.209088	1
vOTU_37860	Feeding pattern	Breast milk	-0.0128153	0.00589434	1535	98	0.0301696	0.219823	1
vOTU_30363	Feeding pattern	combined	0.0237484	0.0109859	1535	712	0.0311823	0.2234	1
vOTU_35658	Feeding pattern	Breast milk	-0.0179315	0.0083146	1535	158	0.0315167	0.224728	1
vOTU_75035	Feeding pattern	Breast milk	-0.00648591	0.00306065	1535	113	0.0345952	0.237389	1
vOTU_57056	Feeding pattern	combined	0.0100338	0.00477689	1535	144	0.0361118	0.243419	1
vOTU_30137	Feeding pattern	combined	-0.0729111	0.0113706	900	114	3.7835e-10	3.81377e-07	3
vOTU_61310	Feeding pattern	combined	-0.0636496	0.0105737	900	133	3.85677e-09	1.94381e-06	3
vOTU_71287	Feeding pattern	combined	-0.0475726	0.00841021	900	70	2.91795e-08	5.88258e-06	3
vOTU_40124	Feeding pattern	Breast milk	-0.122532	0.0216109	900	231	3.65989e-08	6.14862e-06	3
vOTU_43585	Feeding pattern	Breast milk	-0.0905868	0.0177607	900	252	6.51617e-07	6.5683e-05	3
vOTU_40124	Feeding pattern	combined	-0.0976618	0.0197005	900	231	1.11941e-06	8.67971e-05	3
vOTU_67756	Feeding pattern	Breast milk	-0.0384711	0.00810825	900	58	3.59747e-06	0.000221453	3
vOTU_33468	Feeding pattern	combined	-0.0303023	0.00652789	900	58	4.59832e-06	0.000245459	3
vOTU_62286	Feeding pattern	combined	0.0806438	0.0173896	900	97	4.6961e-06	0.000245459	3
vOTU_74435	Feeding pattern	Breast milk	-0.0747671	0.017219	900	150	2.03628e-05	0.000821029	3
vOTU_37422	Feeding pattern	Breast milk	-0.0624988	0.014527	900	141	2.41034e-05	0.000934469	3
vOTU_34544	Feeding pattern	Breast milk	-0.0355837	0.00847233	900	47	3.51591e-05	0.00126573	3
vOTU_30137	Feeding pattern	Breast milk	-0.0557602	0.0137033	900	114	5.87794e-05	0.00191128	3
vOTU_43585	Feeding pattern	combined	-0.0662515	0.0164231	900	252	6.82612e-05	0.00215023	3
vOTU_59092	Feeding pattern	combined	-0.0209999	0.00545898	900	47	0.00013871	0.00388388	3
vOTU_33829	Feeding pattern	combined	0.0309729	0.0083483	900	95	0.000235718	0.00625272	3
vOTU_65213	Feeding pattern	combined	0.0376336	0.0102343	900	65	0.000266592	0.00689037	3
vOTU_67756	Feeding pattern	combined	-0.0275376	0.00771039	900	58	0.000416635	0.00999924	3
vOTU_76647	Feeding pattern	combined	0.0253243	0.00727424	900	108	0.000560991	0.0128518	3
vOTU_74435	Feeding pattern	combined	-0.0562225	0.0162378	900	150	0.000611493	0.0131184	3
vOTU_37422	Feeding pattern	combined	-0.0469465	0.0137001	900	141	0.000694492	0.014001	3
vOTU_46816	Feeding pattern	combined	-0.0481481	0.0143725	900	294	0.000884212	0.0171401	3
vOTU_76515	Feeding pattern	combined	0.0120745	0.00376039	900	50	0.00142773	0.0239859	3
vOTU_34544	Feeding pattern	combined	-0.0234662	0.00738729	900	47	0.00160546	0.0258757	3
vOTU_61310	Feeding pattern	Breast milk	-0.0424943	0.0134236	900	133	0.00166857	0.0258757	3
vOTU_60588	Feeding pattern	combined	-0.0521211	0.0166063	900	323	0.00181905	0.0273673	3
vOTU_71287	Feeding pattern	Breast milk	-0.0281932	0.0097219	900	70	0.00401	0.0505259	3
vOTU_48279	Feeding pattern	Breast milk	0.0132511	0.00472021	900	59	0.00535282	0.0579766	3
vOTU_61883	Feeding pattern	Breast milk	0.0152016	0.00542809	900	55	0.00540655	0.0579766	3
vOTU_49416	Feeding pattern	combined	0.0285273	0.0102464	900	120	0.00566105	0.0600667	3
vOTU_61883	Feeding pattern	combined	0.0128143	0.00462667	900	55	0.00586018	0.0615319	3
vOTU_56983	Feeding pattern	Breast milk	0.0320354	0.0116799	900	53	0.00644201	0.062438	3
vOTU_77268	Feeding pattern	combined	0.0104678	0.0038004	900	84	0.00619436	0.062438	3
vOTU_64212	Feeding pattern	Breast milk	0.0246223	0.0092178	900	74	0.00798714	0.0725271	3
vOTU_37645	Feeding pattern	combined	0.010297	0.00390281	900	61	0.00868675	0.0735819	3
vOTU_24730	Feeding pattern	combined	0.0236013	0.00912442	900	140	0.0100725	0.0825452	3
vOTU_56487	Feeding pattern	combined	-0.0205678	0.00796366	900	74	0.0102426	0.0832621	3
vOTU_18466	Feeding pattern	Breast milk	0.0116056	0.00449909	900	53	0.0103341	0.0833342	3
vOTU_54109	Feeding pattern	Breast milk	-0.0143931	0.00565459	900	60	0.0114912	0.0904934	3
vOTU_55428	Feeding pattern	Breast milk	0.020546	0.00810094	900	83	0.0117125	0.0912858	3
vOTU_56978	Feeding pattern	combined	0.0178073	0.00706615	900	55	0.0121115	0.0924876	3
vOTU_63502	Feeding pattern	combined	0.0330611	0.0133361	900	229	0.0135566	0.101223	3
vOTU_18466	Feeding pattern	combined	0.00942921	0.0038429	900	53	0.0145466	0.107816	3
vOTU_56978	Feeding pattern	Breast milk	0.0197592	0.00814862	900	55	0.0158688	0.114739	3
vOTU_44955	Feeding pattern	Breast milk	0.0139505	0.00576729	900	56	0.0161158	0.115211	3
vOTU_53906	Feeding pattern	Breast milk	0.0142273	0.00588971	900	71	0.0163305	0.115924	3
vOTU_69447	Feeding pattern	Breast milk	-0.0282944	0.0117519	900	104	0.0167059	0.116941	3
vOTU_26207	Feeding pattern	Breast milk	0.0173294	0.0072293	900	62	0.0171288	0.119075	3
vOTU_56487	Feeding pattern	Breast milk	-0.0203563	0.00857168	900	74	0.0182816	0.125359	3
vOTU_69395	Feeding pattern	Breast milk	-0.0206874	0.00898268	900	99	0.0220778	0.143577	3
vOTU_44955	Feeding pattern	combined	0.0112115	0.00491338	900	56	0.0229985	0.147659	3
vOTU_42367	Feeding pattern	combined	0.00753216	0.00330429	900	76	0.0233088	0.148384	3
vOTU_69395	Feeding pattern	combined	-0.019472	0.00858256	900	99	0.0240001	0.150261	3
vOTU_42367	Feeding pattern	Breast milk	0.00793564	0.00351459	900	76	0.0247778	0.152293	3
vOTU_60588	Feeding pattern	Breast milk	-0.0429192	0.0193081	900	323	0.0269441	0.163612	3
vOTU_59305	Feeding pattern	Breast milk	-0.00933536	0.00422272	900	46	0.0278435	0.166072	3
vOTU_73170	Feeding pattern	Breast milk	-0.0317924	0.014582	900	94	0.0298929	0.175824	3
vOTU_76515	Feeding pattern	Breast milk	0.00940342	0.00433148	900	50	0.0306845	0.177759	3
vOTU_24266	Feeding pattern	Breast milk	0.0266284	0.0122884	900	220	0.0311429	0.179383	3
vOTU_61681	Feeding pattern	Breast milk	0.0143116	0.00663114	900	54	0.0317101	0.181613	3
vOTU_55926	Feeding pattern	Breast milk	0.0431928	0.0201196	900	264	0.0326495	0.185751	3
vOTU_53906	Feeding pattern	combined	0.0120786	0.00564907	900	71	0.0332587	0.187289	3
vOTU_20929	Feeding pattern	combined	0.00636132	0.00298751	900	52	0.0339434	0.189033	3
vOTU_75516	Feeding pattern	combined	-0.0157533	0.0074007	900	70	0.033871	0.189033	3
vOTU_34478	Feeding pattern	combined	0.0371897	0.0179356	900	138	0.0387194	0.208726	3
vOTU_75295	Feeding pattern	Breast milk	-0.0242729	0.0116861	900	109	0.038722	0.208726	3
vOTU_74759	Feeding pattern	combined	0.0368626	0.0178177	900	132	0.0393124	0.210782	3
vOTU_52934	Feeding pattern	Breast milk	-0.021975	0.0107071	900	72	0.0408545	0.211186	3
vOTU_56983	Feeding pattern	combined	0.0207932	0.0101496	900	53	0.0411338	0.211545	3
vOTU_46252	Feeding pattern	Breast milk	0.0355309	0.0174318	900	192	0.0423419	0.214475	3
vOTU_38833	Feeding pattern	Breast milk	-0.0196142	0.00964217	900	89	0.0428907	0.215154	3
vOTU_52475	Feeding pattern	combined	-0.0236681	0.011661	900	207	0.0430837	0.215154	3
vOTU_34656	Feeding pattern	Breast milk	0.0129497	0.00639378	900	48	0.043707	0.215941	3
vOTU_77268	Feeding pattern	Breast milk	0.00823333	0.00409406	900	84	0.0452618	0.216482	3
vOTU_32248	Feeding pattern	combined	0.0140298	0.00700739	900	48	0.0459943	0.21869	3
vOTU_46816	Feeding pattern	Breast milk	-0.0328386	0.0165294	900	294	0.0478643	0.224336	3
vOTU_62286	Feeding pattern	Breast milk	0.0426487	0.0215266	900	97	0.0482947	0.224336	3
vOTU_66738	Feeding pattern	Breast milk	0.0197394	0.00999954	900	59	0.0492259	0.227181	3
vOTU_25646	Feeding pattern	Breast milk	-0.010199	0.0052111	900	73	0.0514386	0.230653	3
vOTU_33846	Feeding pattern	Breast milk	-0.0257821	0.0131667	900	97	0.0512847	0.230653	3
vOTU_76743	Feeding pattern	combined	0.0136807	0.00699556	900	57	0.0511581	0.230653	3
vOTU_20149	Feeding pattern	combined	0.0164552	0.00853531	900	47	0.0545349	0.235928	3
vOTU_59305	Feeding pattern	combined	-0.00742288	0.00384696	900	46	0.0544526	0.235928	3
vOTU_46252	Feeding pattern	combined	0.0288904	0.015064	900	192	0.0558212	0.238193	3
vOTU_54109	Feeding pattern	combined	-0.0102526	0.00534482	900	60	0.0560037	0.238193	3
vOTU_40267	Feeding pattern	combined	0.0111655	0.00583934	900	100	0.0565247	0.239399	3
vOTU_74173	Feeding pattern	combined	-0.0249395	0.00342042	524	34	4.14252e-12	4.34965e-09	6
vOTU_60835	Feeding pattern	combined	0.071279	0.0111331	524	68	5.53914e-10	3.8774e-07	6
vOTU_40124	Feeding pattern	Breast milk	-0.0990584	0.0165538	524	266	5.99769e-09	1.57439e-06	6
vOTU_64124	Feeding pattern	combined	0.0221956	0.00376723	524	40	1.25974e-08	2.64545e-06	6
vOTU_43585	Feeding pattern	Breast milk	-0.074329	0.014124	524	270	2.66319e-07	5.08427e-05	6
vOTU_62498	Feeding pattern	combined	0.0233435	0.00524945	524	29	1.18905e-05	0.00124851	6
vOTU_66170	Feeding pattern	Breast milk	-0.0252722	0.00567438	524	56	1.14181e-05	0.00124851	6
vOTU_40530	Feeding pattern	combined	-0.0031325	0.000705273	524	43	2.21877e-05	0.00194142	6
vOTU_79735	Feeding pattern	combined	-0.015942	0.00384028	524	31	4.42101e-05	0.00309471	6
vOTU_28728	Feeding pattern	Breast milk	-0.0247641	0.00623199	524	62	8.89703e-05	0.00549523	6
vOTU_74173	Feeding pattern	Breast milk	-0.0171571	0.00437261	524	34	0.000104447	0.00617155	6
vOTU_33846	Feeding pattern	Breast milk	-0.0440025	0.0112905	524	165	0.000118606	0.00655452	6
vOTU_47596	Feeding pattern	combined	-0.030528	0.00801644	524	61	0.000166065	0.00871842	6
vOTU_60092	Feeding pattern	Breast milk	-0.0216839	0.00587722	524	35	0.000267792	0.0130782	6
vOTU_60092	Feeding pattern	combined	-0.0202548	0.00553589	524	35	0.000302382	0.0141112	6
vOTU_43585	Feeding pattern	combined	-0.047628	0.0130937	524	270	0.000317893	0.0145125	6
vOTU_74435	Feeding pattern	Breast milk	-0.0528428	0.014837	524	254	0.000425707	0.0175291	6
vOTU_68986	Feeding pattern	combined	0.0142558	0.00402002	524	38	0.000456493	0.0180376	6
vOTU_37422	Feeding pattern	Breast milk	-0.0453812	0.0128642	524	240	0.000481416	0.0183813	6
vOTU_64124	Feeding pattern	Breast milk	0.0168729	0.00480889	524	40	0.000507427	0.0188533	6
vOTU_40124	Feeding pattern	combined	-0.0536433	0.01535	524	266	0.000537223	0.0194512	6
vOTU_51633	Feeding pattern	combined	-0.0220433	0.00632742	524	34	0.000562324	0.0200149	6
vOTU_24910	Feeding pattern	Breast milk	0.0261497	0.00756658	524	49	0.000627268	0.0212462	6
vOTU_60835	Feeding pattern	Breast milk	0.045931	0.013415	524	68	0.00069051	0.0226573	6
vOTU_37940	Feeding pattern	combined	-0.0144578	0.0043403	524	42	0.000964122	0.0289272	6
vOTU_72290	Feeding pattern	Breast milk	-0.0219011	0.00683245	524	90	0.00149012	0.0406396	6
vOTU_34897	Feeding pattern	Breast milk	-0.0147498	0.00468278	524	46	0.00180211	0.0441858	6
vOTU_69395	Feeding pattern	Breast milk	0.0120397	0.00381607	524	54	0.00177816	0.0441858	6
vOTU_75516	Feeding pattern	Breast milk	0.0323381	0.0104362	524	101	0.00212504	0.0490395	6
vOTU_67756	Feeding pattern	Breast milk	-0.0376765	0.0122605	524	126	0.00230519	0.0520527	6
vOTU_9494	Feeding pattern	Breast milk	-0.010593	0.00346526	524	30	0.00241701	0.0534286	6
vOTU_34544	Feeding pattern	Breast milk	-0.0229141	0.00752743	524	122	0.00252491	0.054663	6
vOTU_61216	Feeding pattern	Breast milk	-0.0388584	0.012779	524	111	0.00256608	0.0549874	6
vOTU_59092	Feeding pattern	Breast milk	0.0287061	0.00946037	524	75	0.00261742	0.055521	6
vOTU_33846	Feeding pattern	combined	-0.0320089	0.0106385	524	165	0.00282822	0.0588045	6
vOTU_37940	Feeding pattern	Breast milk	-0.0154996	0.0051701	524	42	0.00291558	0.0595847	6
vOTU_69395	Feeding pattern	combined	0.0106827	0.00359794	524	54	0.00323999	0.0621403	6
vOTU_67115	Feeding pattern	combined	-0.02099	0.00713802	524	67	0.00350827	0.0663727	6
vOTU_43894	Feeding pattern	combined	0.00943385	0.0032153	524	42	0.00365799	0.0667982	6
vOTU_9494	Feeding pattern	combined	-0.00862901	0.00298183	524	30	0.00404364	0.0725781	6
vOTU_31411	Feeding pattern	combined	0.0166931	0.00581633	524	32	0.00437899	0.0772763	6
vOTU_67756	Feeding pattern	combined	-0.0323296	0.0114405	524	126	0.00499632	0.0813354	6
vOTU_68493	Feeding pattern	combined	0.0112731	0.00396227	524	51	0.00496639	0.0813354	6
vOTU_61304	Feeding pattern	Breast milk	0.0385971	0.0137288	524	47	0.0052212	0.0836987	6
vOTU_34478	Feeding pattern	combined	0.05347	0.0192328	524	203	0.00572398	0.0897042	6
vOTU_38993	Feeding pattern	Breast milk	-0.00874585	0.00319418	524	30	0.00663344	0.0987958	6
vOTU_24702	Feeding pattern	combined	0.0181826	0.00666068	524	87	0.00696329	0.099712	6
vOTU_6473	Feeding pattern	Breast milk	-0.0319963	0.0117901	524	62	0.00702732	0.099712	6
vOTU_60588	Feeding pattern	Breast milk	0.055301	0.0206025	524	370	0.00768162	0.108264	6
vOTU_63912	Feeding pattern	Breast milk	-0.0108062	0.00404098	524	46	0.0079324	0.110318	6
vOTU_63913	Feeding pattern	Breast milk	-0.00906861	0.00341199	524	37	0.0083532	0.115406	6
vOTU_9968	Feeding pattern	Breast milk	-0.0116723	0.00440514	524	33	0.0084665	0.116207	6
vOTU_66170	Feeding pattern	combined	-0.0126553	0.00478895	524	56	0.00861205	0.116679	6
vOTU_34592	Feeding pattern	combined	0.0140667	0.00536665	524	43	0.00913507	0.119898	6
vOTU_50724	Feeding pattern	combined	-0.0206417	0.00788326	524	39	0.00936123	0.120985	6
vOTU_64672	Feeding pattern	combined	0.0111345	0.0042607	524	52	0.00936356	0.120985	6
vOTU_34544	Feeding pattern	combined	-0.0183885	0.00709645	524	122	0.0099996	0.127732	6
vOTU_38993	Feeding pattern	combined	-0.0078111	0.00301123	524	30	0.010074	0.127732	6
vOTU_40530	Feeding pattern	Breast milk	-0.00301987	0.0011558	524	43	0.0102368	0.128726	6
vOTU_63412	Feeding pattern	combined	-0.0158461	0.00615981	524	45	0.0105079	0.129803	6
vOTU_69856	Feeding pattern	Breast milk	-0.0113044	0.00438864	524	31	0.0104749	0.129803	6
vOTU_24464	Feeding pattern	Breast milk	-0.0147664	0.00582009	524	33	0.0116602	0.140089	6
vOTU_65214	Feeding pattern	Breast milk	-0.013755	0.00543511	524	33	0.0118607	0.140486	6
vOTU_69682	Feeding pattern	Breast milk	-0.017721	0.00700477	524	50	0.0119079	0.140486	6
vOTU_72108	Feeding pattern	combined	0.0119262	0.00474741	524	60	0.012461	0.145378	6
vOTU_28728	Feeding pattern	combined	-0.0146419	0.00585042	524	62	0.0128282	0.148835	6
vOTU_58912	Feeding pattern	Breast milk	-0.025478	0.0102323	524	50	0.0132883	0.15166	6
vOTU_66442	Feeding pattern	Breast milk	-0.0138307	0.00555411	524	83	0.0132606	0.15166	6
vOTU_20149	Feeding pattern	combined	0.0132429	0.00534665	524	54	0.0137183	0.154884	6
vOTU_67115	Feeding pattern	Breast milk	-0.0186932	0.00757056	524	67	0.0140518	0.156961	6
vOTU_33468	Feeding pattern	Breast milk	0.024885	0.0101124	524	82	0.014416	0.159836	6
vOTU_50527	Feeding pattern	Breast milk	-0.0974973	0.0397598	524	133	0.0147625	0.160628	6
vOTU_64450	Feeding pattern	Breast milk	-0.00963366	0.00397196	524	30	0.0158482	0.171553	6
vOTU_33043	Feeding pattern	Breast milk	-0.0213747	0.00891064	524	44	0.0170144	0.180456	6
vOTU_28917	Feeding pattern	combined	0.0290855	0.0121709	524	114	0.017373	0.181005	6
vOTU_29496	Feeding pattern	Breast milk	-0.0135133	0.00564079	524	81	0.0171535	0.181005	6
vOTU_49507	Feeding pattern	Breast milk	-0.0164417	0.00687647	524	47	0.017403	0.181005	6
vOTU_68160	Feeding pattern	Breast milk	-0.0183961	0.00768947	524	83	0.017411	0.181005	6
vOTU_74435	Feeding pattern	combined	-0.0330046	0.0139678	524	254	0.0187227	0.19139	6
vOTU_63913	Feeding pattern	combined	-0.00758504	0.00321176	524	37	0.0189948	0.1927	6
vOTU_38797	Feeding pattern	Breast milk	-0.00550859	0.0023524	524	43	0.0198145	0.197206	6
vOTU_50724	Feeding pattern	Breast milk	-0.0196548	0.00837438	524	39	0.0196392	0.197206	6
vOTU_71194	Feeding pattern	Breast milk	-0.0157348	0.00675028	524	46	0.0203575	0.201655	6
vOTU_62970	Feeding pattern	combined	-0.014265	0.00617866	524	52	0.021554	0.203573	6
vOTU_69856	Feeding pattern	combined	-0.00954827	0.00413782	524	31	0.021704	0.203573	6
vOTU_21656	Feeding pattern	Breast milk	0.0181747	0.0079292	524	39	0.0226838	0.208097	6
vOTU_31411	Feeding pattern	Breast milk	0.0143294	0.00625291	524	32	0.0226925	0.208097	6
vOTU_51302	Feeding pattern	Breast milk	-0.0147574	0.00647152	524	64	0.0232486	0.211976	6
vOTU_10713	Feeding pattern	Breast milk	-0.0108005	0.00473971	524	36	0.0233174	0.211976	6
vOTU_61290	Feeding pattern	combined	0.00990346	0.00436703	524	39	0.0239676	0.213271	6
vOTU_63912	Feeding pattern	combined	-0.00863839	0.00380388	524	46	0.0239587	0.213271	6
vOTU_18466	Feeding pattern	Breast milk	0.0117919	0.0051845	524	53	0.0236842	0.213271	6
vOTU_69682	Feeding pattern	combined	-0.0149649	0.00660378	524	50	0.0241433	0.213928	6
vOTU_67239	Feeding pattern	Breast milk	0.0110577	0.004932	524	38	0.0256305	0.220127	6
vOTU_69337	Feeding pattern	Breast milk	-0.0130548	0.005828	524	59	0.0257858	0.220127	6
vOTU_77268	Feeding pattern	Breast milk	0.00725031	0.003232	524	36	0.0255339	0.220127	6
vOTU_72608	Feeding pattern	Breast milk	0.00983767	0.00439692	524	36	0.0260415	0.221405	6
vOTU_50759	Feeding pattern	combined	0.00865105	0.0038736	524	50	0.0265078	0.224461	6
vOTU_64450	Feeding pattern	combined	-0.0083264	0.0037449	524	30	0.0268887	0.225624	6
vOTU_51342	Feeding pattern	Breast milk	-0.0178516	0.00805588	524	33	0.0274497	0.22681	6
vOTU_71287	Feeding pattern	Breast milk	0.0307768	0.0138735	524	115	0.0272786	0.22681	6
vOTU_37857	Feeding pattern	Breast milk	-0.0123575	0.00558819	524	51	0.0277757	0.226961	6
vOTU_44955	Feeding pattern	Breast milk	0.0135337	0.0061302	524	48	0.0281301	0.228146	6
vOTU_61883	Feeding pattern	Breast milk	0.0141837	0.00644532	524	56	0.0285716	0.229009	6
vOTU_74501	Feeding pattern	Breast milk	-0.0124036	0.00564366	524	83	0.028821	0.229258	6
vOTU_25069	Feeding pattern	Breast milk	-0.0179023	0.00819137	524	44	0.0296592	0.23154	6
vOTU_71194	Feeding pattern	combined	-0.0136972	0.00636459	524	46	0.0321181	0.244048	6
vOTU_79735	Feeding pattern	Breast milk	-0.0104432	0.00483757	524	31	0.0315269	0.244048	6
vOTU_18365	Feeding pattern	combined	-0.00923416	0.00428509	524	36	0.0319956	0.244048	6
vOTU_59480	Feeding pattern	Breast milk	0.141075	0.0131067	942	51	2.55698e-22	6.73508e-19	12
vOTU_77583	Feeding pattern	Breast milk	0.127492	0.0127164	942	50	3.72502e-20	4.90585e-17	12
vOTU_37364	Feeding pattern	Breast milk	0.0896199	0.010247	942	101	7.88584e-17	6.92377e-14	12
vOTU_40466	Feeding pattern	Breast milk	-0.0353081	0.00466743	942	177	2.0103e-11	1.32379e-08	12
vOTU_32394	Feeding pattern	Breast milk	-0.0401819	0.00717407	942	95	1.34991e-07	2.53975e-05	12
vOTU_32045	Feeding pattern	combined	-0.0108251	0.00208826	942	59	4.02316e-07	7.06466e-05	12
vOTU_68781	Feeding pattern	combined	-0.017054	0.00328293	942	80	5.52052e-07	8.55355e-05	12
vOTU_59184	Feeding pattern	combined	-0.0161383	0.00334903	942	107	2.43113e-06	0.000266816	12
vOTU_49416	Feeding pattern	combined	-0.0338588	0.00784554	942	331	2.045e-05	0.00173759	12
vOTU_59259	Feeding pattern	combined	-0.00722158	0.00169949	942	62	2.87641e-05	0.0022959	12
vOTU_62009	Feeding pattern	combined	0.0110555	0.00264975	942	55	4.31089e-05	0.00315414	12
vOTU_61908	Feeding pattern	Breast milk	0.0181316	0.00449909	942	72	6.85605e-05	0.00419973	12
vOTU_9588	Feeding pattern	Breast milk	0.0179358	0.00461236	942	81	0.000122951	0.00686478	12
vOTU_59954	Feeding pattern	Breast milk	0.0513201	0.013302	942	100	0.000159919	0.00808721	12
vOTU_76647	Feeding pattern	combined	-0.0206505	0.00541952	942	268	0.000162469	0.00808721	12
vOTU_18175	Feeding pattern	combined	-0.0391305	0.0102575	942	356	0.000162727	0.00808721	12
vOTU_23449	Feeding pattern	combined	0.0154929	0.00404565	942	105	0.000169743	0.00827969	12
vOTU_47220	Feeding pattern	combined	-0.00660561	0.00175024	942	55	0.000192511	0.00889604	12
vOTU_33949	Feeding pattern	combined	0.0544588	0.0144896	942	340	0.000200849	0.0091213	12
vOTU_36740	Feeding pattern	combined	-0.0379438	0.010189	942	355	0.000228765	0.00974739	12
vOTU_62286	Feeding pattern	combined	-0.0490764	0.013359	942	239	0.000274644	0.0111294	12
vOTU_22352	Feeding pattern	combined	-0.00913613	0.00249481	942	62	0.000290283	0.0111304	12
vOTU_52214	Feeding pattern	combined	-0.0334081	0.00910243	942	329	0.000280339	0.0111304	12
vOTU_75610	Feeding pattern	Breast milk	0.0638405	0.0174419	942	70	0.000291572	0.0111304	12
vOTU_63599	Feeding pattern	Breast milk	0.0355117	0.00974716	942	85	0.000315015	0.0118536	12
vOTU_38899	Feeding pattern	combined	0.00546304	0.00148544	942	52	0.000341601	0.0126729	12
vOTU_37940	Feeding pattern	Breast milk	-0.030326	0.00846539	942	87	0.00043443	0.0144847	12
vOTU_48411	Feeding pattern	combined	0.0055044	0.00154446	942	54	0.000513485	0.0161014	12
vOTU_67183	Feeding pattern	Breast milk	-0.0432006	0.0124188	942	84	0.000610021	0.0186837	12
vOTU_75293	Feeding pattern	Breast milk	0.038769	0.0112662	942	54	0.000662687	0.0198354	12
vOTU_50724	Feeding pattern	combined	-0.0264653	0.00778936	942	178	0.000753944	0.0219	12
vOTU_67365	Feeding pattern	combined	-0.0179918	0.00529417	942	124	0.000756606	0.0219	12
vOTU_51057	Feeding pattern	combined	-0.014182	0.00418788	942	100	0.000784985	0.0224745	12
vOTU_64876	Feeding pattern	combined	-0.0217119	0.006504	942	251	0.000931975	0.0258402	12
vOTU_667	Feeding pattern	Breast milk	-0.0374312	0.0111699	942	102	0.000959565	0.0260566	12
vOTU_65213	Feeding pattern	Breast milk	-0.0484456	0.0146103	942	160	0.00106131	0.0266237	12
vOTU_34478	Feeding pattern	combined	0.0452165	0.0138386	942	326	0.00119859	0.0287007	12
vOTU_40267	Feeding pattern	combined	-0.0180732	0.00553597	942	224	0.00122093	0.0287978	12
vOTU_62945	Feeding pattern	Breast milk	-0.0606664	0.0188854	942	68	0.00144807	0.0331407	12
vOTU_63972	Feeding pattern	Breast milk	-0.0259593	0.00804296	942	130	0.00144599	0.0331407	12
vOTU_34098	Feeding pattern	Breast milk	-0.0379721	0.0119124	942	157	0.00157384	0.0343019	12
vOTU_40466	Feeding pattern	combined	-0.00753063	0.00232334	942	177	0.00157575	0.0343019	12
vOTU_44706	Feeding pattern	combined	-0.0182658	0.00580116	942	185	0.00177365	0.0372002	12
vOTU_34592	Feeding pattern	combined	-0.012581	0.00400529	942	90	0.00181898	0.0377259	12
vOTU_62970	Feeding pattern	Breast milk	-0.046778	0.0150814	942	185	0.00209688	0.0423743	12
vOTU_77855	Feeding pattern	combined	-0.00676844	0.0021837	942	64	0.00210745	0.0423743	12
vOTU_49416	Feeding pattern	Breast milk	-0.059023	0.0191228	942	331	0.00217807	0.0434624	12
vOTU_46252	Feeding pattern	Breast milk	0.0758674	0.0248407	942	203	0.00243428	0.0482097	12
vOTU_24702	Feeding pattern	Breast milk	-0.0541176	0.0178832	942	196	0.00278742	0.0539858	12
vOTU_61159	Feeding pattern	Breast milk	0.0494363	0.0164099	942	132	0.0030421	0.0576466	12
vOTU_65309	Feeding pattern	combined	0.0156099	0.00525745	942	66	0.003202	0.0592408	12
vOTU_6473	Feeding pattern	combined	-0.023082	0.00778003	942	113	0.00320612	0.0592408	12
vOTU_34961	Feeding pattern	combined	0.0119148	0.0040432	942	67	0.00341668	0.0608077	12
vOTU_43585	Feeding pattern	Breast milk	-0.0776676	0.0266377	942	685	0.00377207	0.0657989	12
vOTU_37772	Feeding pattern	Breast milk	0.0196602	0.00676162	942	72	0.00387026	0.0670676	12
vOTU_50759	Feeding pattern	combined	-0.0121742	0.00419368	942	108	0.00399032	0.0686962	12
vOTU_76647	Feeding pattern	Breast milk	-0.0379669	0.0131863	942	268	0.00422476	0.0713334	12
vOTU_30556	Feeding pattern	combined	-0.0097441	0.00341543	942	62	0.00474209	0.0780666	12
vOTU_30733	Feeding pattern	combined	0.015898	0.00560575	942	77	0.00489235	0.079058	12
vOTU_62696	Feeding pattern	combined	-0.0134756	0.00478737	942	103	0.00514184	0.0806166	12
vOTU_30996	Feeding pattern	combined	0.0056819	0.0020214	942	64	0.00527218	0.0821711	12
vOTU_68506	Feeding pattern	combined	-0.0101971	0.00363895	942	103	0.00535398	0.08247	12
vOTU_27152	Feeding pattern	Breast milk	0.0320408	0.0116053	942	56	0.0061412	0.0903682	12
vOTU_10067	Feeding pattern	Breast milk	-0.0318555	0.0115838	942	191	0.00660958	0.0959867	12
vOTU_72290	Feeding pattern	Breast milk	-0.0423261	0.0156485	942	270	0.00723103	0.102798	12
vOTU_18175	Feeding pattern	Breast milk	-0.0653582	0.0242235	942	356	0.00746189	0.104546	12
vOTU_24702	Feeding pattern	combined	-0.0204641	0.00767036	942	196	0.00804025	0.110302	12
vOTU_45243	Feeding pattern	Breast milk	0.0322413	0.0121199	942	111	0.00815776	0.111334	12
vOTU_62498	Feeding pattern	combined	0.0159981	0.0061222	942	69	0.00935096	0.124396	12
vOTU_40267	Feeding pattern	Breast milk	-0.0335706	0.0128976	942	224	0.00990759	0.129982	12
vOTU_74088	Feeding pattern	Breast milk	-0.0291383	0.0112962	942	48	0.0105511	0.135569	12
vOTU_36740	Feeding pattern	Breast milk	-0.0620437	0.024338	942	355	0.0113378	0.140867	12
vOTU_72162	Feeding pattern	combined	0.00817147	0.00322221	942	83	0.0116359	0.143892	12
vOTU_9530	Feeding pattern	combined	-0.00759475	0.00299753	942	51	0.0117285	0.144191	12
vOTU_34456	Feeding pattern	combined	-0.00607656	0.00240504	942	54	0.0120029	0.145694	12
vOTU_76637	Feeding pattern	combined	-0.012112	0.0047951	942	175	0.0121527	0.146166	12
vOTU_18780	Feeding pattern	combined	0.0411273	0.0163768	942	436	0.012454	0.146615	12
vOTU_28917	Feeding pattern	combined	0.0239783	0.00954786	942	199	0.0124601	0.146615	12
vOTU_62484	Feeding pattern	combined	-0.0124471	0.00496196	942	98	0.0125797	0.146615	12
vOTU_76743	Feeding pattern	combined	-0.015851	0.00631303	942	140	0.0124838	0.146615	12
vOTU_30720	Feeding pattern	combined	-0.010631	0.00425401	942	120	0.0128926	0.148944	12
vOTU_62286	Feeding pattern	Breast milk	-0.0808412	0.0325658	942	239	0.013501	0.155248	12
vOTU_71287	Feeding pattern	combined	0.0279949	0.0112586	942	244	0.0135562	0.155248	12
vOTU_51619	Feeding pattern	combined	-0.0159973	0.00645723	942	109	0.013681	0.155998	12
vOTU_69337	Feeding pattern	Breast milk	-0.0279657	0.0114282	942	143	0.0149985	0.164815	12
vOTU_76653	Feeding pattern	Breast milk	-0.0212406	0.00871718	942	50	0.0153478	0.166363	12
vOTU_40124	Feeding pattern	Breast milk	-0.0764446	0.0315514	942	685	0.0158844	0.170058	12
vOTU_62616	Feeding pattern	combined	-0.00359254	0.0014915	942	59	0.0165333	0.174895	12
vOTU_64035	Feeding pattern	combined	-0.0063333	0.00263204	942	66	0.0166226	0.175135	12
vOTU_43585	Feeding pattern	combined	-0.0261968	0.0109353	942	685	0.0170932	0.175974	12
vOTU_49507	Feeding pattern	Breast milk	-0.0459171	0.0191346	942	210	0.0169068	0.175974	12
vOTU_52214	Feeding pattern	Breast milk	-0.0520627	0.0217549	942	329	0.0173703	0.175974	12
vOTU_61511	Feeding pattern	Breast milk	-0.0268157	0.0112144	942	81	0.0172953	0.175974	12
vOTU_39008	Feeding pattern	combined	-0.00615582	0.00257734	942	55	0.0174642	0.176099	12
vOTU_59779	Feeding pattern	Breast milk	-0.0270449	0.0113302	942	60	0.0175163	0.176099	12
vOTU_60523	Feeding pattern	Breast milk	-0.0284819	0.0119599	942	58	0.0177789	0.176657	12
vOTU_61520	Feeding pattern	combined	0.00836682	0.00351092	942	54	0.017691	0.176657	12
vOTU_74351	Feeding pattern	Breast milk	0.0283756	0.0119061	942	98	0.0177791	0.176657	12
vOTU_60037	Feeding pattern	combined	0.00833138	0.00350541	942	76	0.0179783	0.176697	12
vOTU_51780	Feeding pattern	combined	0.0134401	0.00566234	942	108	0.0181261	0.176744	12
vOTU_57784	Feeding pattern	combined	0.0189249	0.00794737	942	61	0.0182325	0.176744	12
vOTU_30137	Feeding pattern	combined	0.0323093	0.0136057	942	344	0.0185419	0.176954	12
vOTU_6473	Feeding pattern	Breast milk	-0.0449136	0.0189626	942	113	0.0183842	0.176954	12
vOTU_65213	Feeding pattern	combined	-0.0146422	0.00622239	942	160	0.0192192	0.18196	12
vOTU_63058	Feeding pattern	Breast milk	0.0247999	0.0105823	942	97	0.0196334	0.183385	12
vOTU_46228	Feeding pattern	combined	-0.0153366	0.00661356	942	123	0.0209548	0.189673	12
vOTU_41996	Feeding pattern	Breast milk	0.0303859	0.0131677	942	88	0.0215726	0.190945	12
vOTU_76459	Feeding pattern	combined	0.00808763	0.00349835	942	100	0.0215162	0.190945	12
vOTU_19239	Feeding pattern	combined	-0.0095409	0.00415338	942	75	0.0222085	0.194343	12
vOTU_35080	Feeding pattern	combined	-0.00853418	0.00376767	942	151	0.0240903	0.20504	12
vOTU_67239	Feeding pattern	combined	0.00807523	0.00361565	942	59	0.0262981	0.214438	12
vOTU_60037	Feeding pattern	Breast milk	0.0187848	0.00853309	942	76	0.0283396	0.22226	12
vOTU_19425	Feeding pattern	Breast milk	0.0176591	0.00807132	942	60	0.0293033	0.226563	12
vOTU_39604	Feeding pattern	Breast milk	-0.0473691	0.0216361	942	250	0.029674	0.227875	12
vOTU_75655	Feeding pattern	combined	-0.00813785	0.00373442	942	49	0.0299571	0.228809	12
vOTU_33978	Feeding pattern	Breast milk	0.0152329	0.00700488	942	48	0.030611	0.230027	12
vOTU_69089	Feeding pattern	combined	-0.00761092	0.0035028	942	90	0.0306205	0.230027	12
vOTU_60866	Feeding pattern	Breast milk	-0.022747	0.0104949	942	58	0.0309367	0.230842	12
vOTU_66164	Feeding pattern	combined	0.00893543	0.00412754	942	80	0.0310579	0.231092	12
vOTU_32394	Feeding pattern	combined	-0.00735152	0.00338935	942	95	0.0315449	0.234055	12
vOTU_67643	Feeding pattern	Breast milk	-0.021944	0.0101878	942	133	0.0319207	0.236085	12
vOTU_59677	Feeding pattern	Breast milk	-0.0232619	0.0108212	942	69	0.0322363	0.23718	12
vOTU_10067	Feeding pattern	combined	-0.011008	0.00512148	942	191	0.0325487	0.238148	12
vOTU_50852	Feeding pattern	combined	-0.0104237	0.00488448	942	151	0.0335058	0.243797	12
vOTU_40767	Feeding pattern	combined	-0.00932466	0.00438307	942	70	0.0340663	0.245166	12
