# Supplementary material for: A metagenomic catalog of the early-life human gut virome
Source: Nat Commun. 2024 Feb 29;15:1864. doi: 10.1038/s41467-024-45793-z (PMC10904392; doi:10.1038/s41467-024-45793-z)
Supplement: Supplementary file 17 — Source data [file 41467_2024_45793_MOESM17_ESM.zip › Source data/figS2b.xlsx]

## Sheet: Sheet1
DOL	ratio	Cat
5	4.74614	bulk
43	5.16163	bulk
27	2.62155	bulk
24	2.7076	bulk
6	2.42399	bulk
6	2.46514	bulk
35	2.57703	bulk
14	2.6845	bulk
40	3.19829	bulk
17	2.45359	bulk
40	3.22678	bulk
32	1.68731	bulk
24	4.92374	bulk
14	5.59063	bulk
40	4.04935	bulk
9	1.00947	bulk
10	1.14614	bulk
11	0.96692	bulk
12	1.11162	bulk
14	2.27833	bulk
26	3.47391	bulk
30	3.49576	bulk
32	4.54221	bulk
50	0.879421	bulk
51	1.54883	bulk
52	1.12754	bulk
52	1.31844	bulk
53	3.72799	bulk
70	1.87232	bulk
16	3.4725	bulk
17	1.59995	bulk
19	3.42638	bulk
21	5.14549	bulk
22	5.19416	bulk
39	2.51687	bulk
15	2.49031	bulk
17	1.01735	bulk
21	1.37196	bulk
23	4.1309	bulk
34	5.29995	bulk
37	4.00292	bulk
38	5.01313	bulk
17	4.20878	bulk
18	4.8363	bulk
19	5.12816	bulk
20	3.90218	bulk
32	5.65843	bulk
35	6.72784	bulk
46	7.72482	bulk
51	9.86531	bulk
13	2.98657	bulk
14	3.48332	bulk
15	2.94407	bulk
27	3.03178	bulk
35	5.19645	bulk
38	3.16693	bulk
45	5.90009	bulk
9	5.16282	bulk
18	3.18356	bulk
24	7.0835	bulk
11	6.24199	bulk
11	5.37988	bulk
12	5.13774	bulk
13	6.75001	bulk
14	7.34005	bulk
14	5.58917	bulk
15	7.37101	bulk
19	2.36837	bulk
20	2.44765	bulk
13	2.30897	bulk
31.5	2.51506	bulk
23.35	5.0932	bulk
18.25	5.26656	bulk
21.23	3.38667	bulk
29.38	12.3615	bulk
53.88	2.20149	bulk
54.46	3.70035	bulk
31.58	3.07132	bulk
16.75	2.08736	bulk
15.52	14.6744	bulk
46.4	4.32207	bulk
14.47	7.72103	bulk
18.4	13.1724	bulk
33.27	7.57722	bulk
33.54	7.46426	bulk
41.92	3.18476	bulk
58.21	9.87343	bulk
23.43	3.32458	bulk
21.9694	4.75797	bulk
32.64	3.92751	bulk
22.22	14.4226	bulk
36.13	6.73602	bulk
47.63	6.57429	bulk
27.39	18.0472	bulk
47.13	5.19255	bulk
30.27	11.3253	bulk
37.72	17.6069	bulk
27.58	7.43698	bulk
35.08	3.23573	bulk
11.86	3.15125	bulk
40.48	22.2759	bulk
28.83	2.29829	bulk
66.67	36.9201	bulk
76.96	4.46764	bulk
42.59	9.86213	bulk
46.73	7.76751	bulk
39.8694	1.84823	bulk
57.03	10.3456	bulk
25.38	12.0499	bulk
35.11	6.15663	bulk
40	4.24266	bulk
30	5.68711	bulk
29.5	5.40486	bulk
16.36	2.34221	bulk
53.46	8.51511	bulk
33.48	8.60287	bulk
37.22	4.30193	bulk
29.5	2.19897	bulk
13.51	12.8479	bulk
13.76	3.45979	bulk
29.21	2.10507	bulk
11.49	12.7679	bulk
55.71	3.72911	bulk
56.65	7.41535	bulk
25	1.91418	bulk
71.76	7.92543	bulk
18.02	2.40725	bulk
38.63	16.1254	bulk
20.88	9.29194	bulk
20.26	6.73555	bulk
12.46	5.96756	bulk
35.72	1.713	bulk
17.58	2.16683	bulk
66.14	5.27507	bulk
25.86	12.1375	bulk
36.67	21.5907	bulk
44.83	12.8986	bulk
23.75	0.793378	bulk
27.6667	5.12828	bulk
24.85	2.95212	bulk
21.09	10.1092	bulk
23.38	8.09436	bulk
32.7	7.31706	bulk
51.63	4.81391	bulk
29.9465	6.99982	bulk
27	15.8911	bulk
31.13	5.22805	bulk
17.37	28.5209	bulk
42.13	3.74368	bulk
20.33	6.21305	bulk
32.39	23.8048	bulk
21.7396	5.21674	bulk
66.25	8.83693	bulk
28.21	21.7451	bulk
26.35	12.2931	bulk
31.14	5.3878	bulk
23.71	5.05035	bulk
16.95	11.0072	bulk
43.46	9.62813	bulk
25.6507	0	bulk
43.51	11.5309	bulk
28.13	8.71388	bulk
19.88	2.42863	bulk
31.65	20.4457	bulk
22.22	4.96488	bulk
55.88	20.7028	bulk
36.47	7.7331	bulk
33.13	5.46145	bulk
41.67	6.27043	bulk
53.65	6.42264	bulk
35.67	19.6861	bulk
24.56	15.7254	bulk
42.15	5.3952	bulk
16.95	8.69069	bulk
44.04	2.79897	bulk
12.38	5.24843	bulk
18.8694	6.78188	bulk
29.76	16.8706	bulk
22.22	12.0562	bulk
36.13	14.7915	bulk
25.65	13.9957	bulk
8.7	7.00691	bulk
46.38	3.83527	bulk
20.71	7.53034	bulk
28.9812	4.04541	bulk
19.21	38.8817	bulk
49.5896	6.56246	bulk
32.58	2.40144	bulk
12.6	7.21377	bulk
7.01	9.56005	bulk
49.8347	14.8058	bulk
28.15	3.15799	bulk
49.25	19.9663	bulk
36.75	21.7302	bulk
12.72	1.56434	bulk
16.23	3.41535	bulk
64.27	15.8218	bulk
36.09	27.0634	bulk
17	3.58372	bulk
31.96	6.57039	bulk
15.39	17.039	bulk
31.56	25.078	bulk
25.77	7.23	bulk
60.09	2.34553	bulk
33.2	2.98053	bulk
8.82	4.11008	bulk
18.88	9.12033	bulk
41.5965	3.34314	bulk
34.63	1.42186	bulk
29.86	3.54588	bulk
18	8.39539	bulk
27.63	9.01395	bulk
9.69	6.44587	bulk
56.46	7.30199	bulk
20.64	11.6214	bulk
17.14	7.18115	bulk
29.9938	1.01381	bulk
21.46	5.57295	bulk
51.63	9.03155	bulk
47.45	16.9923	bulk
13.58	2.12248	bulk
20.86	8.28303	bulk
21.21	11.241	bulk
27.85	7.02029	bulk
16.38	2.04599	bulk
39.72	1.89366	bulk
21.67	14.9163	bulk
32.93	0	bulk
16.65	8.50457	bulk
83.38	11.4604	bulk
28.9	17.8933	bulk
16.72	9.40626	bulk
17	10.4958	bulk
48.75	2.81592	bulk
37.9771	4.43696	bulk
20.3	5.60464	bulk
25.5	6.74119	bulk
19.08	5.57223	bulk
29.4	9.44801	bulk
14.65	40.0532	bulk
56.87	9.34	bulk
36.62	0	bulk
17.709	20.0063	bulk
23.69	5.04093	bulk
16.71	13.5584	bulk
20.86	3.11018	bulk
10.52	9.42924	bulk
59.89	41.4308	bulk
20.67	6.76011	bulk
59.5	18.1745	bulk
42.5	3.17076	bulk
24.21	8.90623	bulk
25.25	15.7879	bulk
18.06	5.02841	bulk
52.65	29.0577	bulk
31.88	2.37736	bulk
49.53	7.00367	bulk
18.97	13.9142	bulk
84.766	15.6066	bulk
26.9521	4.97016	bulk
18.64	25.7915	bulk
14.23	2.42988	bulk
18.15	2.39848	bulk
25.86	25.9613	bulk
48.8785	1.55011	bulk
16.26	4.92417	bulk
52.75	17.6879	bulk
12.65	0.748923	bulk
39.4583	3.76617	bulk
24.08	5.05746	bulk
18.28	4.78842	bulk
56.24	4.96305	bulk
58.5	4.95432	bulk
43.6	7.43651	bulk
66.32	22.413	bulk
35.08	7.28057	bulk
15.09	6.81266	bulk
32.83	8.15068	bulk
26.15	5.57771	bulk
8.34	7.63372	bulk
57.2576	3.78412	bulk
29.34	16.4233	bulk
22.83	12.6745	bulk
35.38	14.1115	bulk
21.97	15.9514	bulk
9.76458	1.51765	bulk
26.7	2.56875	bulk
37.33	2.11344	bulk
33.48	4.91765	bulk
45.33	1.24065	bulk
9.69	3.76231	bulk
15.48	16.5816	bulk
43.83	14.4919	bulk
27.49	17.9046	bulk
19.2208	3.80766	bulk
42.7569	5.09427	bulk
38.52	17.1869	bulk
16.33	7.96152	bulk
34.86	40.9186	bulk
50.39	5.63134	bulk
17.26	9.48904	bulk
20.21	29.4655	bulk
32.25	9.0813	bulk
14.88	3.86042	bulk
35.26	8.29291	bulk
56.65	28.0402	bulk
35.83	4.91791	bulk
28.35	11.2329	bulk
31.71	5.24931	bulk
32.5	12.6098	bulk
16.2562	6.61403	bulk
41.58	1.0163	bulk
42.7111	2.82711	bulk
34.5	4.24053	bulk
14.48	2.5163	bulk
14.51	3.47893	bulk
14.96	3.59585	bulk
74.38	15.0247	bulk
31.52	5.45612	bulk
52.37	14.1643	bulk
15.51	3.07159	bulk
12.1	10.0436	bulk
53.63	5.28644	bulk
34.75	22.5297	bulk
20.21	6.06334	bulk
37.02	2.53133	bulk
49.5	1.59301	bulk
21.48	11.9609	bulk
11.65	0.925033	bulk
23.67	15.0407	bulk
9.01	14.671	bulk
38.77	3.69424	bulk
40.83	6.55365	bulk
43.25	8.07431	bulk
14.58	3.1621	bulk
50.76	27.7875	bulk
77.3542	6.12331	bulk
46.13	2.17222	bulk
13.21	11.6961	bulk
42.5833	5.38272	bulk
16.24	3.22018	bulk
38.97	1.61614	bulk
50.28	15.2576	bulk
11.25	1.98497	bulk
51.99	12.2432	bulk
19.39	12.4405	bulk
35.25	7.47898	bulk
22.5	30.1026	bulk
29.6	2.03781	bulk
16.23	2.69218	bulk
14.48	5.66119	bulk
14.66	15.7171	bulk
14.63	10.0111	bulk
49.8972	2.96841	bulk
79.63	5.16041	bulk
63.17	14.9756	bulk
12.96	7.06058	bulk
29.58	9.47245	bulk
62.2674	1.5158	bulk
10.01	12.4732	bulk
10.13	16.6575	bulk
15.17	6.74575	bulk
24.25	5.63842	bulk
32.8875	1.61943	bulk
71.33	3.27781	bulk
39.14	36.089	bulk
52.35	6.40641	bulk
45.25	3.4261	bulk
29.74	19.2205	bulk
20.47	11.3318	bulk
18.22	12.0113	bulk
34.88	1.06941	bulk
30.5	27.5669	bulk
64.35	5.02251	bulk
68.97	3.41653	bulk
41.46	0	bulk
34.35	16.5906	bulk
74.2	3.68579	bulk
39.53	9.90435	bulk
42.8458	5.1464	bulk
55.8646	4.99932	bulk
30	9.24545	bulk
22.58	3.84352	bulk
9.59	1.98239	bulk
24.47	6.46634	bulk
54.15	18.6906	bulk
33.1	8.01374	bulk
40.63	8.67924	bulk
54.89	2.97835	bulk
29.4	16.1877	bulk
34.63	4.58408	bulk
39.36	9.1431	bulk
18.8382	2.22562	bulk
16.33	5.45186	bulk
53.96	3.42263	bulk
66.88	10.5356	bulk
58.59	24.2165	bulk
38.64	21.6319	bulk
6.1	11.5693	bulk
10.8465	39.6197	bulk
38.84	3.43898	bulk
12.39	5.28614	bulk
18.25	5.19708	bulk
10.65	0.882831	bulk
25.2	12.7953	bulk
23	5.88852	bulk
34.38	0.804708	bulk
38.56	15.3168	bulk
54.73	21.8229	bulk
27.49	25.0082	bulk
31.65	1.15002	bulk
23.33	27.9219	bulk
57.88	15.5734	bulk
34.68	3.19743	bulk
42.51	12.8114	bulk
88.27	20.2726	bulk
12.28	11.1861	bulk
30.19	4.32824	bulk
27.5	5.30473	bulk
32.26	11.527	bulk
13.71	4.54515	bulk
57.84	16.1465	bulk
43.64	6.79977	bulk
40.64	21.8073	bulk
28.9736	6.4581	bulk
34.63	7.36261	bulk
12.92	2.01163	bulk
36.88	3.75303	bulk
16.38	26.1794	bulk
64.5	3.33876	bulk
62.22	31.5664	bulk
60.73	4.62454	bulk
15.61	2.97022	bulk
18.21	5.00525	bulk
11.19	12.7555	bulk
57.51	29.1036	bulk
52.21	16.5744	bulk
24.78	10.7884	bulk
32.04	13.3301	bulk
38.25	6.32556	bulk
64.12	6.58508	bulk
31	4.77051	bulk
60.8875	0.747766	bulk
37	1.47276	bulk
14.53	3.81171	bulk
60.12	14.041	bulk
13.21	1.72965	bulk
33.75	20.2887	bulk
17.65	7.87442	bulk
17.6	17.3658	bulk
157.724	7.30746	bulk
25.4688	4.3535	bulk
41.55	7.86211	bulk
46.48	63.1054	bulk
21.77	17.2495	bulk
18.58	2.62249	bulk
54.5	31.0651	bulk
27.5	13.686	bulk
41.16	15.1719	bulk
27.8944	5.37299	bulk
35.13	2.50304	bulk
69.51	13.0129	bulk
50.64	5.97887	bulk
11.25	3.49651	bulk
10.89	6.43897	bulk
82.18	4.91167	bulk
22.72	1.09999	bulk
39.58	18.623	bulk
22.86	20.3982	bulk
18	3.4014	bulk
19	4.24181	bulk
20	3.37307	bulk
21	4.35291	bulk
23	3.79872	bulk
24	3.89836	bulk
25	3.60283	bulk
26	4.10895	bulk
10	2.80967	bulk
27	5.60358	bulk
5	1.31078	bulk
6	0.787572	bulk
7	2.55989	bulk
8	2.61902	bulk
11	3.75002	bulk
14	3.75385	bulk
15	3.99026	bulk
11	0.332877	bulk
16	5.88779	bulk
17	3.20634	bulk
18	3.30871	bulk
19	4.93581	bulk
20	3.42808	bulk
21	4.25245	bulk
22	2.89892	bulk
23	2.71799	bulk
24	3.01043	bulk
12	0.539503	bulk
25	3.40833	bulk
26	2.06405	bulk
27	5.28416	bulk
28	5.3682	bulk
13	1.40948	bulk
14	3.35498	bulk
15	4.64394	bulk
16	2.77975	bulk
17	5.65422	bulk
535	19.507	bulk
207	3.87348	bulk
680	16.9258	bulk
205	1.93187	bulk
419	15.1	bulk
542	9.82651	bulk
662	7.11365	bulk
311	5.89793	bulk
175	1.79242	bulk
513	8.30448	bulk
579	7.88065	bulk
447	18.8351	bulk
144	1.73726	bulk
598	5.27542	bulk
482	8.67637	bulk
328	9.4606	bulk
312	5.28054	bulk
221	11.8875	bulk
296	8.22094	bulk
120	4.92722	bulk
343	9.14452	bulk
549	6.44994	bulk
253	5.10566	bulk
660	9.58311	bulk
304	6.56861	bulk
127	9.48672	bulk
35	6.15885	bulk
123	15.9483	bulk
23	2.25867	bulk
22	1.93446	bulk
21	2.2761	bulk
20	3.9941	bulk
19	3.20872	bulk
18	4.40521	bulk
17	3.14846	bulk
16	3.81264	bulk
15	2.84608	bulk
14	2.10372	bulk
13	2.53974	bulk
12	1.16564	bulk
11	2.01661	bulk
10	3.43761	bulk
9	3.49332	bulk
8	2.08141	bulk
7	8.74313	bulk
6	8.10304	bulk
28	4.40108	bulk
27	2.44867	bulk
26	4.5161	bulk
25	2.99596	bulk
24	4.20506	bulk
23	2.26234	bulk
22	4.6795	bulk
21	4.15403	bulk
20	3.18106	bulk
19	2.57089	bulk
18	2.66296	bulk
17	3.283	bulk
15	3.49733	bulk
14	2.16715	bulk
13	4.00036	bulk
12	2.55867	bulk
11	4.23419	bulk
10	2.53173	bulk
9	4.69235	bulk
8	4.15559	bulk
7	6.66907	bulk
6	2.05277	bulk
28	7.72082	bulk
27	7.00593	bulk
26	5.56693	bulk
25	6.28789	bulk
24	5.40136	bulk
23	5.64724	bulk
21	6.19057	bulk
19	8.70661	bulk
18	5.91031	bulk
17	9.07399	bulk
16	8.4189	bulk
15	7.23764	bulk
14	7.92544	bulk
13	8.58439	bulk
11	7.68511	bulk
10	8.49003	bulk
9	14.3779	bulk
8	8.22819	bulk
7	8.43601	bulk
13	1.83477	bulk
12	1.62844	bulk
11	2.94519	bulk
10	8.69107	bulk
9	7.30665	bulk
6	0	bulk
5	0	bulk
28	4.3719	bulk
26	6.62846	bulk
25	5.40343	bulk
24	8.67327	bulk
23	6.14442	bulk
21	4.24914	bulk
20	4.4759	bulk
19	4.12495	bulk
18	4.17162	bulk
17	3.77752	bulk
16	2.55296	bulk
15	3.11444	bulk
13	3.18889	bulk
11	3.07269	bulk
10	3.49701	bulk
9	4.10459	bulk
7	18.9819	bulk
27	4.84275	bulk
26	3.05662	bulk
25	5.41043	bulk
24	3.06738	bulk
23	3.66799	bulk
22	2.63281	bulk
21	5.22826	bulk
20	3.1095	bulk
19	2.46408	bulk
18	1.74321	bulk
17	4.88472	bulk
16	2.18085	bulk
15	4.11296	bulk
14	3.01392	bulk
13	5.40371	bulk
12	3.29765	bulk
11	3.33336	bulk
10	1.65944	bulk
9	49.8828	bulk
8	2.68627	bulk
7	1.19783	bulk
5	2.19692	bulk
28	3.86018	bulk
26	3.99326	bulk
25	6.37825	bulk
24	9.15424	bulk
23	6.1939	bulk
22	6.73278	bulk
21	5.02172	bulk
20	3.66952	bulk
19	4.88834	bulk
18	7.35614	bulk
17	4.754	bulk
16	4.96492	bulk
15	6.44203	bulk
14	8.72881	bulk
13	4.50366	bulk
12	6.03632	bulk
11	4.41815	bulk
10	7.09937	bulk
9	4.25439	bulk
8	5.15751	bulk
7	7.03502	bulk
30	6.59187	bulk
26	5.88976	bulk
24	4.55325	bulk
23	5.50799	bulk
22	2.74378	bulk
21	3.54218	bulk
19	4.55921	bulk
18	4.49074	bulk
17	1.56848	bulk
16	2.70706	bulk
8	0.625845	bulk
7	2.46182	bulk
6	0	bulk
5	6.84126	bulk
28	4.54089	bulk
27	3.09577	bulk
26	3.65127	bulk
25	3.27447	bulk
24	2.55214	bulk
23	2.63584	bulk
22	3.4644	bulk
21	2.79072	bulk
20	2.13655	bulk
19	3.21517	bulk
18	3.29427	bulk
17	3.11401	bulk
16	2.87753	bulk
15	3.65178	bulk
14	3.70907	bulk
13	5.21559	bulk
12	8.03273	bulk
11	3.26004	bulk
10	1.2384	bulk
9	15.1091	bulk
8	5.56866	bulk
5	23.981	bulk
27	7.56784	bulk
26	5.15272	bulk
24	6.08285	bulk
23	5.44433	bulk
21	9.24594	bulk
20	6.78663	bulk
17	6.56283	bulk
15	4.14731	bulk
14	4.38766	bulk
12	3.46733	bulk
11	2.05577	bulk
10	1.27493	bulk
8	6.2099	bulk
7	42.9074	bulk
27	3.40118	bulk
26	5.29563	bulk
23	2.70453	bulk
22	6.8459	bulk
21	3.99965	bulk
20	5.28559	bulk
19	2.70708	bulk
18	1.02686	bulk
16	3.13925	bulk
15	5.86431	bulk
14	7.51236	bulk
13	3.54251	bulk
12	5.02211	bulk
11	3.47945	bulk
10	6.69281	bulk
9	2.51564	bulk
8	4.00768	bulk
7	3.64195	bulk
6	0	bulk
5	0	bulk
0	0.370876	bulk
28	3.09817	bulk
27	18.5707	bulk
26	4.6928	bulk
25	7.85674	bulk
23	6.52144	bulk
21	4.84249	bulk
20	9.57968	bulk
19	5.71567	bulk
18	7.94621	bulk
17	7.12532	bulk
16	7.49702	bulk
15	19.3379	bulk
14	5.91441	bulk
13	4.82991	bulk
12	7.84041	bulk
11	9.29781	bulk
10	5.51272	bulk
9	3.36695	bulk
8	4.13437	bulk
7	5.44862	bulk
6	2.93415	bulk
21	1.96627	bulk
20	3.25061	bulk
19	2.98031	bulk
18	2.39171	bulk
17	2.00897	bulk
16	2.39746	bulk
15	1.84938	bulk
14	2.65453	bulk
13	1.83541	bulk
12	2.94869	bulk
11	12.2098	bulk
10	1.11999	bulk
9	2.69896	bulk
8	2.0411	bulk
7	2.93112	bulk
5	2.69295	bulk
28	4.58815	bulk
27	7.31115	bulk
26	7.44948	bulk
24	3.46686	bulk
23	5.52231	bulk
22	6.7546	bulk
20	2.32304	bulk
19	3.01441	bulk
18	2.73058	bulk
17	2.75265	bulk
16	8.25554	bulk
15	1.97494	bulk
14	2.31354	bulk
13	3.22251	bulk
12	1.91418	bulk
11	2.70213	bulk
10	2.05144	bulk
7	0	bulk
5	12.4952	bulk
10	0.133607	bulk
9	1.08037	bulk
8	1.31644	bulk
8	1.30349	bulk
7	1.86564	bulk
42	4.25468	bulk
34	1.82806	bulk
27	2.30513	bulk
22	1.92797	bulk
18	2.48844	bulk
15	2.24576	bulk
13	1.0029	bulk
10	1.33917	bulk
8	1.84719	bulk
30	2.32235	bulk
29	2.19171	bulk
27	4.51475	bulk
25	2.28518	bulk
23	2.27575	bulk
21	3.80559	bulk
19	4.4234	bulk
17	4.24248	bulk
15	2.97993	bulk
13	3.41422	bulk
10	3.41798	bulk
8	2.10965	bulk
7	1.68031	bulk
60	3.03995	bulk
57	3.31989	bulk
42	1.46222	bulk
36	2.48846	bulk
30	2.71723	bulk
27	3.79615	bulk
24	1.3419	bulk
20	1.06722	bulk
19	2.8405	bulk
16	2.04347	bulk
29	1.99177	bulk
28	1.85156	bulk
27	3.63503	bulk
24	1.89955	bulk
21	2.41872	bulk
19	2.25968	bulk
18	1.95561	bulk
17	1.56948	bulk
15	2.98412	bulk
14	1.59712	bulk
64	3.46234	bulk
60	2.58227	bulk
50	2.9046	bulk
48	1.72973	bulk
37	2.26165	bulk
33	2.54774	bulk
31	1.79115	bulk
24	3.09396	bulk
21	2.83193	bulk
19	3.59514	bulk
17	2.9472	bulk
15	1.60097	bulk
13	1.49543	bulk
11	1.04237	bulk
9	1.26616	bulk
59	1.93522	bulk
52	3.1704	bulk
46	4.57496	bulk
38	1.41296	bulk
29	2.24729	bulk
26	1.11488	bulk
24	1.65365	bulk
22	2.21705	bulk
19	1.96535	bulk
17	2.24145	bulk
14	0.961285	bulk
11	1.98471	bulk
9	1.55548	bulk
8	0.290639	bulk
43	3.79529	bulk
36	4.73677	bulk
31	3.76953	bulk
27	6.21325	bulk
25	5.94752	bulk
20	3.93793	bulk
17	2.94159	bulk
16	2.63381	bulk
13	2.92527	bulk
11	1.65331	bulk
9	1.45465	bulk
82	2.09219	bulk
25	0.592798	bulk
21	2.25121	bulk
19	5.18498	bulk
15	1.09364	bulk
8	1.04802	bulk
7	0.998427	bulk
21	2.56454	bulk
20	2.53896	bulk
19	2.42964	bulk
16	1.36208	bulk
15	3.22011	bulk
13	3.24986	bulk
11	1.74975	bulk
9	1.48397	bulk
8	2.51844	bulk
44	3.21841	bulk
37	1.10444	bulk
35	0.813873	bulk
21	1.82729	bulk
20	3.01844	bulk
18	3.96384	bulk
15	2.82817	bulk
13	4.52705	bulk
11	5.94031	bulk
8	3.934	bulk
44	4.81431	bulk
39	4.19809	bulk
36	2.83603	bulk
30	3.28373	bulk
26	3.77476	bulk
20	2.66286	bulk
18	1.5902	bulk
15	2.389	bulk
13	1.41341	bulk
11	1.6967	bulk
9	2.41964	bulk
53	3.98571	bulk
46	5.07292	bulk
39	3.81892	bulk
32	3.93238	bulk
27	3.08582	bulk
25	3.17059	bulk
22	3.42141	bulk
20	4.13779	bulk
18	5.30566	bulk
16	1.97529	bulk
14	2.4625	bulk
12	1.66942	bulk
10	1.32861	bulk
55	0.287112	bulk
40	10.6945	bulk
33	2.11756	bulk
27	1.40167	bulk
23	1.72417	bulk
21	2.15366	bulk
20	1.88892	bulk
18	2.12929	bulk
16	1.97576	bulk
14	1.86923	bulk
12	0.374958	bulk
10	0.137272	bulk
8	0.205677	bulk
5	2.05527	bulk
5	1.92883	bulk
5	2.33437	bulk
1	8.4173	bulk
3	0.818792	bulk
3	1.24729	bulk
3	1.95401	bulk
1	0	bulk
8	2.09994	bulk
26	2.52801	bulk
8	1.20742	bulk
14	0.116946	bulk
21	1.71562	bulk
6	0.172091	bulk
7	1.17546	bulk
14	2.29887	bulk
20	3.56336	bulk
24	2.66507	bulk
14	2.23446	bulk
20	2.98779	bulk
24	3.3861	bulk
9	2.50749	bulk
15	2.09455	bulk
26	2.49883	bulk
8	0.806377	bulk
8	0.941368	bulk
18	1.33451	bulk
18	1.57145	bulk
22	1.6037	bulk
27	1.4013	bulk
8	1.50404	bulk
10	0.936087	bulk
10	11.6563	bulk
12	1.78947	bulk
23	2.22195	bulk
12	1.90407	bulk
16	1.04131	bulk
19	1.57186	bulk
25	2.1304	bulk
5	2.12047	bulk
7	1.53854	bulk
10	2.8234	bulk
12	2.84192	bulk
27	2.96946	bulk
34	2.8705	bulk
7	0.85538	bulk
9	0.826035	bulk
11	2.11854	bulk
13	1.09939	bulk
14	0.455595	bulk
17	0.491624	bulk
12	1.4585	bulk
15	1.59072	bulk
17	1.08122	bulk
27	0.963819	bulk
38	0.901168	bulk
42	0.892096	bulk
20	2.10225	bulk
28	3.28769	bulk
10	1.73498	bulk
13	5.94486	bulk
21	3.34752	bulk
27	6.34274	bulk
7	1.03291	bulk
10	2.59096	bulk
11	1.93173	bulk
16	2.24353	bulk
9	0.357031	bulk
10	0.397251	bulk
11	0.249645	bulk
28	0.888121	bulk
51	1.657	bulk
59	1.58731	bulk
26	1.71496	bulk
30	1.38625	bulk
34	1.71456	bulk
6	0.758267	bulk
9	0.827578	bulk
15	0.353964	bulk
19	0.903498	bulk
25	2.45163	bulk
30	3.24325	bulk
6	1.02565	bulk
9	0.691141	bulk
14	0.293991	bulk
19	0.355847	bulk
24	1.2055	bulk
30	0.721824	bulk
34	0.642764	bulk
8	1.34177	bulk
10	1.86171	bulk
13	1.54283	bulk
19	1.74544	bulk
25	1.56362	bulk
7	2.55919	bulk
9	2.27385	bulk
11	2.03725	bulk
11	1.9134	bulk
31	1.01938	bulk
33	1.55455	bulk
37	1.93205	bulk
39	2.53199	bulk
8	0.300624	bulk
11	1.68169	bulk
15	1.84873	bulk
18	1.82086	bulk
7	1.1022	bulk
10	1.71665	bulk
13	0.945986	bulk
16	1.0514	bulk
19	0.301599	bulk
22	0.327102	bulk
7	1.16994	bulk
10	1.96926	bulk
10	2.00314	bulk
16	3.22896	bulk
12	2.09187	bulk
16	1.79607	bulk
29	0.885216	bulk
6	1.57107	bulk
9	1.2889	bulk
15	2.41719	bulk
23	5.18844	bulk
5	1.18439	bulk
10	2.86494	bulk
12	2.24328	bulk
5	0.938321	bulk
8	1.72829	bulk
10	1.49397	bulk
12	2.42603	bulk
7	1.23678	bulk
13	1.77165	bulk
27	2.72551	bulk
16	2.10316	bulk
20	2.49413	bulk
8	1.15368	bulk
13	1.16922	bulk
20	2.19092	bulk
37	2.40846	bulk
8	0.528047	bulk
13	1.0635	bulk
20	1.60807	bulk
14	1.46914	bulk
18	3.07445	bulk
21	3.88108	bulk
6	2.58946	bulk
14	2.70445	bulk
17	2.89895	bulk
21	1.95022	bulk
6	3.99203	bulk
14	3.39661	bulk
18	3.65001	bulk
21	4.49477	bulk
6	2.07634	bulk
9	1.68575	bulk
13	1.90415	bulk
20	2.18638	bulk
6	1.96352	bulk
9	2.07473	bulk
13	1.85123	bulk
20	1.50344	bulk
15	0.971202	bulk
24	1.48968	bulk
31	1.65002	bulk
39	1.77866	bulk
53	2.00417	bulk
10	2.04324	bulk
24	0.61171	bulk
39	1.47973	bulk
53	2.58916	bulk
25	0.488152	bulk
37	0.730362	bulk
51	0.863245	bulk
20	1.8051	bulk
27	2.84851	bulk
61	2.32678	bulk
27	1.92805	bulk
66	3.70334	bulk
72	2.93182	bulk
17	1.12739	bulk
21	2.00055	bulk
23	1.54931	bulk
7	0.667159	bulk
9	0.531815	bulk
12	1.95137	bulk
16	3.37809	bulk
19	3.24015	bulk
5	19.7326	bulk
17	4.27298	bulk
26	1.9309	bulk
13	1.31306	bulk
18	2.57987	bulk
23	3.00956	bulk
36	1.81175	bulk
64	2.16897	bulk
18	1.68649	bulk
18	1.71594	bulk
23	2.72407	bulk
64	3.26006	bulk
19	0.454768	bulk
25	0.872829	bulk
45	3.5119	bulk
14	2.58313	bulk
20	1.76968	bulk
32	2.34237	bulk
40	2.95758	bulk
11	1.2738	bulk
16	2.70301	bulk
11	16.5124	bulk
16	1.5669	bulk
21	2.05741	bulk
38	1.80951	bulk
52	2.71497	bulk
8	1.52554	bulk
9	0.586003	bulk
24	3.95907	bulk
28	2.50519	bulk
8	1.65188	bulk
9	2.23914	bulk
14	0.956364	bulk
21	1.29336	bulk
40	2.69889	bulk
46	2.58255	bulk
8	1.4962	bulk
13	2.07333	bulk
8	0.779184	bulk
10	1.72713	bulk
16	2.34865	bulk
8	1.69691	bulk
10	2.48971	bulk
12	2.48946	bulk
14	1.39443	bulk
18	2.91483	bulk
20	4.00616	bulk
5	0.165049	bulk
6	0.252234	bulk
6	0.215997	bulk
26	1.87554	bulk
29	1.443	bulk
30	1.71949	bulk
11	1.81675	bulk
14	1.05195	bulk
24	1.38699	bulk
38	3.19881	bulk
18	2.13283	bulk
23	0.92728	bulk
12	2.25295	bulk
30	2.48574	bulk
36	2.47937	bulk
20	1.72642	bulk
38	2.32641	bulk
52	2.41856	bulk
25	4.26147	bulk
26	3.8367	bulk
0	2.24696	bulk
0	0.722183	bulk
0	0.859603	bulk
0	1.43799	bulk
0	1.50939	bulk
0	0.69722	bulk
0	0.840563	bulk
0	0.833721	bulk
0	0.437864	bulk
0	1.68179	bulk
0	2.59186	bulk
0	1.29289	bulk
0	0.288999	bulk
0	0.670085	bulk
0	0.746576	bulk
0	0.796098	bulk
0	0.660612	bulk
0	0.810471	bulk
0	0.870492	bulk
0	1.42009	bulk
0	1.33047	bulk
0	0.936233	bulk
0	1.38288	bulk
0	1.67191	bulk
0	0.820849	bulk
0	0.940788	bulk
0	1.40203	bulk
0	1.12289	bulk
0	2.47836	bulk
0	1.03665	bulk
0	0.849754	bulk
0	0.968769	bulk
0	1.21954	bulk
0	0.421058	bulk
0	1.20646	bulk
0	1.10957	bulk
0	0.806167	bulk
0	0.859245	bulk
0	3.63041	bulk
0	1.36881	bulk
0	1.13899	bulk
0	1.06252	bulk
0	1.24556	bulk
0	1.08982	bulk
0	1.38416	bulk
0	1.21009	bulk
0	0.925134	bulk
0	1.50987	bulk
0	1.23099	bulk
0	1.20899	bulk
0	0.472056	bulk
0	1.11346	bulk
7	1.246	bulk
9	1.83217	bulk
28	1.14413	bulk
30	1.81103	bulk
15	1.32089	bulk
17	1.42554	bulk
13	1.00125	bulk
14	1.64373	bulk
18	2.58509	bulk
19	1.22256	bulk
18	2.38581	bulk
19	1.86189	bulk
21	3.00767	bulk
22	2.53961	bulk
11	2.53278	bulk
13	1.04509	bulk
15	1.74718	bulk
17	2.20985	bulk
23	4.23473	bulk
25	3.01017	bulk
14	1.25865	bulk
15	0.648416	bulk
20	0.59128	bulk
21	0.588997	bulk
38	3.59344	bulk
45	4.45086	bulk
11	2.43491	bulk
13	1.01466	bulk
23	1.35089	bulk
25	1.04074	bulk
17	1.76146	bulk
16	1.26385	bulk
19	1.24018	bulk
18	0.984586	bulk
22	1.44401	bulk
21	1.31518	bulk
24	1.03391	bulk
23	0.808185	bulk
27	1.57613	bulk
26	1.32568	bulk
28	0.677019	bulk
27	1.36857	bulk
37	1.61027	bulk
33	1.42589	bulk
51	1.08132	bulk
46	0.633112	bulk
69	0.759618	bulk
62	0.857124	bulk
70	0.58281	bulk
17	0.45751	bulk
16	0.809459	bulk
14	0.758626	bulk
13	1.23371	bulk
11	0.710664	bulk
10	1.5363	bulk
11	2.54114	bulk
10	1.90951	bulk
9	1.19915	bulk
17	3.01607	bulk
8	1.9937	bulk
9	1.5689	bulk
6	1.50123	bulk
7	1.71563	bulk
12	2.10797	bulk
14	14.6323	bulk
10	2.36244	bulk
11	1.77157	bulk
15	4.19176	bulk
16	2.92615	bulk
26	2.82187	bulk
27	3.56109	bulk
28	3.40003	bulk
39	2.55335	bulk
44	3.20474	bulk
52	2.77138	bulk
78	2.15264	bulk
86	3.92641	bulk
8	2.54983	bulk
9	1.71848	bulk
13	2.14037	bulk
14	2.72475	bulk
18	1.08501	bulk
19	0.627098	bulk
20	0.628794	bulk
24	0.494894	bulk
37	1.01674	bulk
10	1.11894	bulk
11	2.03646	bulk
12	1.57502	bulk
34	6.04744	bulk
29	3.62144	bulk
21	2.33323	bulk
20	2.36767	bulk
55	5.30379	bulk
50	6.26026	bulk
42	4.7533	bulk
7	1.8631	bulk
26	2.83373	bulk
16	0.89009	bulk
15	1.28038	bulk
21	2.21182	bulk
18	1.20098	bulk
12	1.58022	bulk
10	1.55874	bulk
14	1.48244	bulk
13	0.922511	bulk
13	2.11166	bulk
15	1.96848	bulk
26	0.967368	bulk
27	1.33354	bulk
31	0.602629	bulk
38	1.16596	bulk
49	2.39101	bulk
56	3.53839	bulk
57	3.51411	bulk
12	1.12715	bulk
9	0.871656	bulk
10	1.88036	bulk
7	1.87923	bulk
8	2.38819	bulk
31	2.16142	bulk
6	1.02609	bulk
10	10.4846	bulk
28	1.9199	bulk
8	1.8835	bulk
9	1.49939	bulk
22	1.03974	bulk
21	0.819702	bulk
20	3.45687	bulk
19	2.4631	bulk
18	2.67563	bulk
17	1.82471	bulk
16	1.98247	bulk
15	2.63525	bulk
24	0.675509	bulk
23	1.40169	bulk
24	3.01645	bulk
21	1.25919	bulk
15	0.896442	bulk
14	3.50711	bulk
13	2.45725	bulk
11	2.37568	bulk
20	1.23997	bulk
19	1.84423	bulk
17	2.21616	bulk
16	3.60272	bulk
251	15.3443	bulk
39	3.35942	bulk
189	19.4593	bulk
221	18.2428	bulk
124	7.63047	bulk
67	3.75153	bulk
124	14.2107	bulk
154	13.2395	bulk
65	25.1119	bulk
77	16.7732	bulk
77	16.4879	bulk
141	13.9556	bulk
38	21.422	bulk
121	24.1194	bulk
198	12.7201	bulk
141	7.63717	bulk
38	21.2277	bulk
233	14.876	bulk
213	12.8696	bulk
100	15.95	bulk
128	8.22398	bulk
182	9.57497	bulk
218	5.4	bulk
11	0.706457	bulk
49	19.4302	bulk
132	14.0955	bulk
170	17.7467	bulk
218	5.95103	bulk
99	24.4892	bulk
208	18.8101	bulk
160	5.30705	bulk
190	12.5067	bulk
92	10.1864	bulk
128	17.479	bulk
37	11.0629	bulk
71	9.33496	bulk
4	2.45343	bulk
160	18.4046	bulk
190	8.22219	bulk
213	11.2437	bulk
172	26.7929	bulk
94	15.9445	bulk
142	10.2406	bulk
123	13.1945	bulk
10	7.56369	bulk
94	26.7557	bulk
230	12.2289	bulk
62	16.6731	bulk
19	7.22838	bulk
189	17.5511	bulk
156	6.5183	bulk
214	6.76069	bulk
39	2.95635	bulk
2	9.45037	bulk
247	15.0041	bulk
103	16.8626	bulk
39	2.29693	bulk
124	7.76095	bulk
103	7.92048	bulk
193	14.2565	bulk
193	13.1544	bulk
37	5.72967	bulk
95	15.62	bulk
132	8.48247	bulk
158	9.91133	bulk
158	8.99236	bulk
193	17.3505	bulk
214	14.8062	bulk
247	16.7627	bulk
230	9.98012	bulk
43	15.2604	bulk
100	12.413	bulk
151	14.5535	bulk
43	18.991	bulk
100	8.1824	bulk
167	9.16047	bulk
167	23.0614	bulk
199	10.4784	bulk
151	12.8347	bulk
128	12.307	bulk
71	21.7248	bulk
37	18.5429	bulk
4	1.80418	bulk
244	21.9352	bulk
43	10.5553	bulk
3	0	bulk
244	23.9466	bulk
132	17.2123	bulk
97	15.6947	bulk
160	18.9833	bulk
191	16.6197	bulk
216	12.5841	bulk
125	7.90443	bulk
244	13.2242	bulk
191	8.61078	bulk
31	17.2518	bulk
73	13.169	bulk
232	19.5757	bulk
208	14.6591	bulk
169	7.83259	bulk
142	7.97298	bulk
121	16.0898	bulk
92	17.2898	bulk
64	23.2045	bulk
232	13.2043	bulk
158	9.15401	bulk
67	12.5009	bulk
16	5.54734	bulk
2	6.72504	bulk
37	12.4467	bulk
249	19.3524	bulk
221	6.90531	bulk
249	13.5996	bulk
43	11.1833	bulk
77	11.3479	bulk
221	7.96103	bulk
132	25.4591	bulk
191	15.7091	bulk
221	8.8915	bulk
37	7.61076	bulk
215	11.3329	bulk
184	18.404	bulk
129	13.8913	bulk
93	9.59172	bulk
11	8.80091	bulk
195	18.6116	bulk
262	11.5511	bulk
246	16.2115	bulk
195	14.4926	bulk
195	25.5656	bulk
123	9.5716	bulk
156	12.3389	bulk
67	7.82731	bulk
40	3.42103	bulk
252	19.9613	bulk
216	9.27942	bulk
191	9.53112	bulk
160	12.5259	bulk
125	6.24085	bulk
73	13.6508	bulk
31	10.6997	bulk
97	17.7985	bulk
244	30.8901	bulk
216	10.2259	bulk
172	30.8677	bulk
156	15.2531	bulk
123	9.00411	bulk
96	11.5093	bulk
195	10.6783	bulk
67	8.45359	bulk
67	5.33717	bulk
40	6.76884	bulk
2	0	bulk
11	0.345558	bulk
50	15.552	bulk
198	11.8163	bulk
233	14.0452	bulk
65	21.9484	bulk
141	16.3672	bulk
76	17.8419	bulk
76	13.9586	bulk
121	21.4851	bulk
169	11.0484	bulk
142	5.06001	bulk
92	15.8763	bulk
121	16.9843	bulk
16	6.21352	bulk
169	33.2793	bulk
63	23.7518	bulk
200	10.3655	bulk
227	9.55343	bulk
189	11.0062	bulk
221	15.8351	bulk
0	0	bulk
30	1.5863	bulk
60	1.81042	bulk
0	0	bulk
14	1.91828	bulk
42	2.61008	bulk
0	19.2443	bulk
42	2.15431	bulk
314	17.1154	bulk
203.96	17.4348	bulk
457.16	28.2943	bulk
397.07	30.4298	bulk
383.6	18.1528	bulk
199.29	12.4319	bulk
49.61	2.10177	bulk
43.57	7.65842	bulk
280.85	30.8786	bulk
166.03	22.9212	bulk
17.59	0.897638	bulk
407.01	19.1459	bulk
97.89	10.924	bulk
30.01	4.55889	bulk
60.1	15.4858	bulk
442.41	14.0274	bulk
45.94	8.41998	bulk
42.94	7.79307	bulk
193.79	29.4176	bulk
43.65	7.66858	bulk
17.93	9.71162	bulk
10.31	6.74363	bulk
140.04	14.5661	bulk
105.17	9.71322	bulk
1.92	0	bulk
11.37	30.1796	bulk
48.56	14.9399	bulk
100.46	12.413	bulk
318.63	14.7146	bulk
349.73	13.9353	bulk
40.93	8.67211	bulk
459.83	17.7468	bulk
23.67	4.9879	bulk
26.92	9.13324	bulk
53.6	0	bulk
36	8.62822	bulk
36.26	3.92666	bulk
56.04	13.5172	bulk
440.71	19.2008	bulk
542.85	16.4856	bulk
167.33	23.891	bulk
286.44	21.5425	bulk
68.03	13.9437	bulk
195.86	23.4067	bulk
47.23	11.0368	bulk
57.6	17.5897	bulk
3.63	0.635355	bulk
49.61	11.6835	bulk
26.98	5.33841	bulk
36.98	8.98716	bulk
198.4	29.9289	bulk
294.69	17.9419	bulk
63.08	17.9576	bulk
71.69	11.4175	bulk
184.05	17.09	bulk
46.38	20.5912	bulk
99.5	23.887	bulk
180.38	17.7467	bulk
80.42	10.5015	bulk
92.18	19.9839	bulk
43.3	6.22915	bulk
21.47	3.96863	bulk
11.06	8.39922	bulk
488.79	23.2654	bulk
215.66	10.0573	bulk
175.26	9.16218	bulk
371.75	18.0595	bulk
257.68	10.3476	bulk
27.52	6.25179	bulk
20.76	5.27806	bulk
42.24	24.4136	bulk
34.65	4.88172	bulk
208.86	13.1239	bulk
87.23	40.1357	bulk
73.78	3.73885	bulk
36.96	10.4366	bulk
50.62	9.60408	bulk
46.12	7.10811	bulk
185.59	17.1016	bulk
57.62	10.0966	bulk
45.04	9.44161	bulk
25.86	2.12196	bulk
73.42	12.8793	bulk
55.39	17.3543	bulk
38.08	0	bulk
172.98	11.2815	bulk
22.39	17.7481	bulk
30.14	3.19411	bulk
202.81	18.2132	bulk
14.46	2.51893	bulk
77.79	21.5498	bulk
92.58	25.535	bulk
56.98	17.6982	bulk
62.84	16.0265	bulk
109.86	4.89878	bulk
67.21	3.13922	bulk
479.63	26.0036	bulk
150.44	14.3359	bulk
35.68	10.0459	bulk
454.04	22.5346	bulk
49.85	7.05107	bulk
31.24	6.8024	bulk
257.09	33.918	bulk
82.34	31.1761	bulk
362.91	24.4071	bulk
294.8	27.735	bulk
380.64	18.7159	bulk
288.49	1.68959	bulk
367.47	25.719	bulk
292.14	28.0088	bulk
139.47	18.8432	bulk
121.99	24.7864	bulk
107.87	26.8334	bulk
46.75	8.38264	bulk
15	6.36956	bulk
22.73	11.4724	bulk
66.97	17.7223	bulk
51.35	2.50817	bulk
12.57	9.92159	bulk
9.72	5.02159	bulk
249.61	13.2854	bulk
191.85	8.61078	bulk
371.35	23.6515	bulk
310.35	16.9382	bulk
28.87	12.1488	bulk
37.87	4.43109	bulk
44.49	10.0096	bulk
187.57	22.3729	bulk
316.73	16.5398	bulk
10.4	9.08944	bulk
28.37	10.4273	bulk
32.23	40.1353	bulk
532.61	19.8744	bulk
439.66	19.97	bulk
43.81	11.5757	bulk
627.72	20.7931	bulk
132.42	25.0312	bulk
105.83	14.9569	bulk
620.33	20.8267	bulk
536.54	22.2076	bulk
425.36	20.5229	bulk
369.31	20.871	bulk
297.32	20.9728	bulk
247.31	16.3546	bulk
193.3	17.4464	bulk
38.39	12.1685	bulk
2.32	7.06363	bulk
343.68	12.4537	bulk
244.34	12.9712	bulk
458.32	4.10142	bulk
408.36	21.1002	bulk
133.34	16.9771	bulk
67.42	12.2168	bulk
440.71	18.8954	bulk
304.86	15.398	bulk
233.69	15.3889	bulk
121.61	24.6936	bulk
65.63	23.7447	bulk
38.37	20.1452	bulk
1.73	19.5878	bulk
438.96	13.2865	bulk
35.76	29.3789	bulk
21.15	9.6327	bulk
53.2	19.5572	bulk
309.05	7.03329	bulk
18.04	4.8352	bulk
80.87	12.8434	bulk
94.88	10.9493	bulk
523.79	24.6093	bulk
409.48	17.0044	bulk
66.22	10.8963	bulk
78.7	17.7977	bulk
90.48	11.0814	bulk
70	12.2504	bulk
75.34	6.09802	bulk
498.88	14.6311	bulk
16.71	7.94432	bulk
76.07	12.2517	bulk
431.78	13.2664	bulk
183.92	5.75276	bulk
104.05	17.9543	bulk
209.05	18.0473	bulk
295.03	13.0506	bulk
490.04	17.9804	bulk
279.94	9.62313	bulk
49.51	10.2706	bulk
289.77	24.4154	bulk
29.24	4.71308	bulk
42.23	10.1256	bulk
121.54	15.089	bulk
63.5	22.955	bulk
312.22	16.5212	bulk
100.44	8.34939	bulk
48.5	18.3765	bulk
11.39	8.80091	bulk
230.42	8.7691	bulk
197.5	21.0591	bulk
316.9	11.8705	bulk
422.35	14.6002	bulk
11.87	6.10314	bulk
349.72	7.26393	bulk
15.9	4.85678	bulk
541.74	13.7847	bulk
62.66	15.7961	bulk
366.92	19.3509	bulk
274.89	22.0999	bulk
125.05	5.46754	bulk
17.69	8.56483	bulk
556.34	20.7422	bulk
425.31	22.1671	bulk
116.92	2.09737	bulk
118.1	4.16094	bulk
83.09	3.37021	bulk
69.38	25.9543	bulk
41.45	14.1743	bulk
24.62	7.78747	bulk
59.02	4.20395	bulk
70.17	9.50702	bulk
440.67	18.6389	bulk
56.67	11.5676	bulk
86.26	15.3817	bulk
75.36	11.9506	bulk
218.72	8.39906	bulk
71.14	11.3624	bulk
79.74	12.7243	bulk
281.94	10.7488	bulk
527.57	25.9277	bulk
410.2	9.59509	bulk
369.13	39.3283	bulk
459.35	25.9394	bulk
215.31	29.248	bulk
295.04	16.7661	bulk
64.22	20.1283	bulk
96.8	10.7901	bulk
413.72	16.807	bulk
23.11	1.43021	bulk
41.4	9.75222	bulk
31.87	15.8746	bulk
32.2	5.72026	bulk
46.87	10.5122	bulk
27.22	9.40623	bulk
61.22	13.7463	bulk
312.38	21.7906	bulk
371.44	8.909	bulk
191.85	15.2023	bulk
249.58	19.2198	bulk
474.96	20.1467	bulk
385.73	13.3585	bulk
21.93	20.2381	bulk
11.78	38.6125	bulk
77.69	10.1857	bulk
510.65	32.7222	bulk
295.88	23.549	bulk
246.87	12.4545	bulk
627.73	10.4361	bulk
439.65	18.4664	bulk
532.59	18.9771	bulk
457.07	21.8569	bulk
45.26	7.21995	bulk
316.09	5.75966	bulk
397.07	33.4299	bulk
103.95	16.4976	bulk
203.08	20.1016	bulk
361.68	15.1839	bulk
471.45	19.267	bulk
114.51	21.2626	bulk
188.42	16.7162	bulk
78.61	10.2889	bulk
235.37	23.9501	bulk
307.61	10.9997	bulk
388.7	23.9154	bulk
382.71	11.4088	bulk
34.58	22.6828	bulk
45.11	13.0192	bulk
39.27	2.9845	bulk
92.42	14.8192	bulk
456.24	7.63254	bulk
22.96	5.53473	bulk
261.4	4.70234	bulk
352.19	6.61528	bulk
589.45	0	bulk
528.41	15.6628	bulk
38.08	5.91758	bulk
80.62	6.74993	bulk
160.49	23.3914	bulk
422.49	21.0604	bulk
377.76	22.3305	bulk
56.99	8.81561	bulk
230.73	17.7026	bulk
169.31	7.15133	bulk
67.54	4.4149	bulk
61.43	18.3183	bulk
47.94	9.3044	bulk
279.72	16.6233	bulk
93.38	3.64316	bulk
25.77	3.96293	bulk
61.03	2.85797	bulk
231.19	13.5886	bulk
365.22	18.0645	bulk
476.74	24.072	bulk
13.23	5.76063	bulk
14.88	4.052	bulk
24.01	5.50039	bulk
44.66	7.17128	bulk
85.8	24.5171	bulk
77.2	5.77031	bulk
62.73	6.88358	bulk
57.1	10.5719	bulk
46.8	9.29201	bulk
36.79	28.6792	bulk
26.08	6.74717	bulk
271.49	16.4629	bulk
485.49	28.0466	bulk
65.63	17.2928	bulk
121.42	21.7186	bulk
2.46	12.9561	bulk
38.37	21.8174	bulk
438.8	17.669	bulk
523.83	21.1226	bulk
22.58	7.31596	bulk
15.08	4.96306	bulk
10.86	5.35909	bulk
194.37	5.96459	bulk
43.29	9.9726	bulk
105.82	13.1017	bulk
70.84	1.00933	bulk
133.44	8.10325	bulk
233.67	13.7586	bulk
304.91	14.2354	bulk
601	22.2096	bulk
78.45	5.60522	bulk
75.6	0.913447	bulk
233.53	21.083	bulk
91.09	1.73083	bulk
1.56	4.76772	bulk
297.5	9.57368	bulk
396.91	20.3153	bulk
82.66	9.30432	bulk
210.83	17.1353	bulk
364.15	8.60997	bulk
471.52	7.522	bulk
40.91	8.13863	bulk
55.81	7.87485	bulk
74.42	4.68433	bulk
22.82	7.79358	bulk
38.75	6.84517	bulk
88.18	7.43655	bulk
99.07	8.52507	bulk
38.2	5.22189	bulk
51.44	4.95889	bulk
48.02	21.7938	bulk
358.05	15.9131	bulk
4	2.85016	bulk
6	3.36903	bulk
10	2.52411	bulk
12	4.04486	bulk
21	4.83643	bulk
4	8.44003	bulk
6	4.65654	bulk
7	4.66184	bulk
8	3.02538	bulk
4	1.54335	bulk
7	3.17869	bulk
8	2.79973	bulk
10	4.85902	bulk
12	10.7556	bulk
4	2.88873	bulk
7	1.89738	bulk
9	1.94537	bulk
12	3.15782	bulk
21	4.85262	bulk
4	1.28866	bulk
10	1.91	bulk
12	1.51414	bulk
21	1.72988	bulk
4	3.50105	bulk
7	3.33796	bulk
12	4.78307	bulk
14	3.30188	bulk
4	2.67675	bulk
7	2.99662	bulk
9	2.66685	bulk
11	2.49357	bulk
13	1.9945	bulk
4	2.12105	bulk
7	4.18016	bulk
12	4.82046	bulk
14	4.56796	bulk
21	6.67506	bulk
4	6.19606	bulk
7	7.09808	bulk
10	5.36247	bulk
11	5.6843	bulk
21	7.21013	bulk
7	3.08116	bulk
7	5.66268	bulk
10	1.44814	bulk
11	1.91879	bulk
14	1.50292	bulk
4	1.90795	bulk
7	3.07551	bulk
12	2.78215	bulk
14	2.33194	bulk
18	2.41477	bulk
21	2.26266	bulk
4	2.07819	bulk
7	3.35928	bulk
7	3.45123	bulk
7	3.46051	bulk
7	4.34825	bulk
7	2.73042	bulk
21	5.2776	bulk
4	5.88042	bulk
7	2.23886	bulk
4	3.42389	bulk
7	5.6331	bulk
7	4.34141	bulk
7	5.30344	bulk
7	2.68922	bulk
7	3.02811	bulk
7	2.35893	bulk
4	3.75173	bulk
7	4.21657	bulk
7	3.50011	bulk
17	7.73138	bulk
12	5.5316	bulk
10	1.86773	bulk
10	2.41092	bulk
7	5.10936	bulk
[truncated: 5,818 more rows]
