# Supplementary material for: A metagenomic catalog of the early-life human gut virome
Source: Nat Commun. 2024 Feb 29;15:1864. doi: 10.1038/s41467-024-45793-z (PMC10904392; doi:10.1038/s41467-024-45793-z)
Supplement: Supplementary file 17 — Source data [file 41467_2024_45793_MOESM17_ESM.zip › Source data/fig4a.xlsx]

## Sheet: Sheet1
taxa	n	perc	cat
p__Firmicutes	10175	0.682703	Phylum
p__Actinobacteriota	2688	0.180354	Phylum
p__Bacteroidota	1256	0.0842727	Phylum
p__Proteobacteria	590	0.0395867	Phylum
p__Verrucomicrobiota	191	0.0128154	Phylum
Others	4	0.000268384	Phylum
o__Lachnospirales	4038	0.26578	Order
o__Actinomycetales	2584	0.170078	Order
o__Veillonellales	1466	0.0964918	Order
o__Bacteroidales	1256	0.0826697	Order
o__Oscillospirales	1251	0.0823406	Order
Others	4598	0.302639	Order
c__Clostridia	7155	0.472964	Class
c__Actinomycetia	2642	0.174643	Class
c__Bacilli	1686	0.111449	Class
c__Negativicutes	1558	0.102988	Class
c__Bacteroidia	1256	0.0830249	Class
Others	831	0.0549313	Class
f__Lachnospiraceae	4029	0.263609	Family
f__Bifidobacteriaceae	2569	0.168084	Family
f__Veillonellaceae	1410	0.0922533	Family
f__Clostridiaceae	1099	0.0719053	Family
f__Bacteroidaceae	903	0.0590814	Family
Others	5274	0.345067	Family
g__Bifidobacterium	2565	0.158206	Genus
g__Veillonella	1361	0.083945	Genus
g__Anaerostipes	847	0.052242	Genus
g__Clostridium	740	0.0456424	Genus
g__Ruminococcus_B	736	0.0453957	Genus
Others	9964	0.614569	Genus
s__Bifidobacterium longum	1198	0.0501969	Species
s__Bifidobacterium pseudocatenulatum	1197	0.050155	Species
s__Bifidobacterium adolescentis	1064	0.0445823	Species
s__Bifidobacterium kashiwanohense	989	0.0414397	Species
s__Veillonella parvula_A	938	0.0393028	Species
Others	18480	0.774323	Species
