# Supplementary material for: A metagenomic catalog of the early-life human gut virome
Source: Nat Commun. 2024 Feb 29;15:1864. doi: 10.1038/s41467-024-45793-z (PMC10904392; doi:10.1038/s41467-024-45793-z)
Supplement: Supplementary file 17 — Source data [file 41467_2024_45793_MOESM17_ESM.zip › Source data/fig2a_vlp.xlsx]

## Sheet: Sheet1
Study	otu	Richness	Cat	period
MaqsoodR_2019	ERR3487534	12	VLP	0
MaqsoodR_2019	ERR3487536	5	VLP	0
MaqsoodR_2019	ERR3487537	9	VLP	0
MaqsoodR_2019	ERR3487539	7	VLP	0
MaqsoodR_2019	ERR3487540	10	VLP	0
MaqsoodR_2019	ERR3487541	2	VLP	0
MaqsoodR_2019	ERR3487543	8	VLP	0
MaqsoodR_2019	ERR3487544	3	VLP	0
MaqsoodR_2019	ERR3487545	2	VLP	0
MaqsoodR_2019	ERR3487546	5	VLP	0
MaqsoodR_2019	ERR3487550	6	VLP	0
MaqsoodR_2019	ERR3487551	7	VLP	0
MaqsoodR_2019	ERR3487552	5	VLP	0
MaqsoodR_2019	ERR3487555	12	VLP	0
MaqsoodR_2019	ERR3487557	8	VLP	0
MaqsoodR_2019	ERR3487558	10	VLP	0
MaqsoodR_2019	ERR3487559	1	VLP	0
MaqsoodR_2019	ERR3487560	16	VLP	0
MaqsoodR_2019	ERR3487562	6	VLP	0
MaqsoodR_2019	ERR3487563	14	VLP	0
MaqsoodR_2019	ERR3487565	12	VLP	0
MaqsoodR_2019	ERR3487567	11	VLP	0
MaqsoodR_2019	ERR3487570	14	VLP	0
MaqsoodR_2019	ERR3487575	2	VLP	0
MaqsoodR_2019	ERR3487576	3	VLP	0
MaqsoodR_2019	ERR3487578	4	VLP	0
MaqsoodR_2019	ERR3487579	2	VLP	0
MaqsoodR_2019	ERR3487580	5	VLP	0
MaqsoodR_2019	ERR3487581	6	VLP	0
MaqsoodR_2019	ERR3487582	7	VLP	0
MaqsoodR_2019	ERR3487583	1	VLP	0
MaqsoodR_2019	ERR3487585	6	VLP	0
MaqsoodR_2019	ERR3487586	6	VLP	0
MaqsoodR_2019	ERR3487587	4	VLP	0
MaqsoodR_2019	ERR3487591	8	VLP	0
MaqsoodR_2019	ERR3487594	11	VLP	0
MaqsoodR_2019	ERR3487595	8	VLP	0
MaqsoodR_2019	ERR3487596	3	VLP	0
MaqsoodR_2019	ERR3487597	4	VLP	0
MaqsoodR_2019	ERR3487599	9	VLP	0
MaqsoodR_2019	ERR3487600	58	VLP	0
MaqsoodR_2019	ERR3487601	5	VLP	0
MaqsoodR_2019	ERR3487604	5	VLP	0
MaqsoodR_2019	ERR3487607	9	VLP	0
MaqsoodR_2019	ERR3487608	7	VLP	0
MaqsoodR_2019	ERR3487609	13	VLP	0
MaqsoodR_2019	ERR3487610	6	VLP	0
MaqsoodR_2019	ERR3487611	3	VLP	0
MaqsoodR_2019	ERR3487612	3	VLP	0
ShahSA_2023	ERR8081229	81	VLP	12
ShahSA_2023	ERR8081230	108	VLP	12
ShahSA_2023	ERR8081231	119	VLP	12
ShahSA_2023	ERR8081232	161	VLP	12
ShahSA_2023	ERR8081233	174	VLP	12
ShahSA_2023	ERR8081234	100	VLP	12
ShahSA_2023	ERR8081235	113	VLP	12
ShahSA_2023	ERR8081236	64	VLP	12
ShahSA_2023	ERR8081237	51	VLP	12
ShahSA_2023	ERR8081238	122	VLP	12
ShahSA_2023	ERR8081239	25	VLP	12
ShahSA_2023	ERR8081240	115	VLP	12
ShahSA_2023	ERR8081241	138	VLP	12
ShahSA_2023	ERR8081242	146	VLP	12
ShahSA_2023	ERR8081243	15	VLP	12
ShahSA_2023	ERR8081244	147	VLP	12
ShahSA_2023	ERR8081245	165	VLP	12
ShahSA_2023	ERR8081246	82	VLP	12
ShahSA_2023	ERR8081247	41	VLP	12
ShahSA_2023	ERR8081248	93	VLP	12
ShahSA_2023	ERR8081249	68	VLP	12
ShahSA_2023	ERR8081250	29	VLP	12
ShahSA_2023	ERR8081251	69	VLP	12
ShahSA_2023	ERR8081252	47	VLP	12
ShahSA_2023	ERR8081253	29	VLP	12
ShahSA_2023	ERR8081254	195	VLP	12
ShahSA_2023	ERR8081255	38	VLP	12
ShahSA_2023	ERR8081256	32	VLP	12
ShahSA_2023	ERR8081257	80	VLP	12
ShahSA_2023	ERR8081258	128	VLP	12
ShahSA_2023	ERR8081259	187	VLP	12
ShahSA_2023	ERR8081260	58	VLP	12
ShahSA_2023	ERR8081261	39	VLP	12
ShahSA_2023	ERR8081262	175	VLP	12
ShahSA_2023	ERR8081263	32	VLP	12
ShahSA_2023	ERR8081264	61	VLP	12
ShahSA_2023	ERR8081265	297	VLP	12
ShahSA_2023	ERR8081266	141	VLP	12
ShahSA_2023	ERR8081267	91	VLP	12
ShahSA_2023	ERR8081268	51	VLP	12
ShahSA_2023	ERR8081269	113	VLP	12
ShahSA_2023	ERR8081270	168	VLP	12
ShahSA_2023	ERR8081271	102	VLP	12
ShahSA_2023	ERR8081272	159	VLP	12
ShahSA_2023	ERR8081273	82	VLP	12
ShahSA_2023	ERR8081274	39	VLP	12
ShahSA_2023	ERR8081275	98	VLP	12
ShahSA_2023	ERR8081276	244	VLP	12
ShahSA_2023	ERR8081277	114	VLP	12
ShahSA_2023	ERR8081278	166	VLP	12
ShahSA_2023	ERR8081279	120	VLP	12
ShahSA_2023	ERR8081280	22	VLP	12
ShahSA_2023	ERR8081281	38	VLP	12
ShahSA_2023	ERR8081282	26	VLP	12
ShahSA_2023	ERR8081283	161	VLP	12
ShahSA_2023	ERR8081284	29	VLP	12
ShahSA_2023	ERR8081285	71	VLP	12
ShahSA_2023	ERR8081286	128	VLP	12
ShahSA_2023	ERR8081287	67	VLP	12
ShahSA_2023	ERR8081288	45	VLP	12
ShahSA_2023	ERR8081289	151	VLP	12
ShahSA_2023	ERR8081290	45	VLP	12
ShahSA_2023	ERR8081291	45	VLP	12
ShahSA_2023	ERR8081292	151	VLP	12
ShahSA_2023	ERR8081293	160	VLP	12
ShahSA_2023	ERR8081294	24	VLP	12
ShahSA_2023	ERR8081295	116	VLP	12
ShahSA_2023	ERR8081296	29	VLP	12
ShahSA_2023	ERR8081297	48	VLP	12
ShahSA_2023	ERR8081298	206	VLP	12
ShahSA_2023	ERR8081299	26	VLP	12
ShahSA_2023	ERR8081300	41	VLP	12
ShahSA_2023	ERR8081301	149	VLP	12
ShahSA_2023	ERR8081302	22	VLP	12
ShahSA_2023	ERR8081303	104	VLP	12
ShahSA_2023	ERR8081304	231	VLP	12
ShahSA_2023	ERR8081305	90	VLP	12
ShahSA_2023	ERR8081306	268	VLP	12
ShahSA_2023	ERR8081307	219	VLP	12
ShahSA_2023	ERR8081308	75	VLP	12
ShahSA_2023	ERR8081309	87	VLP	12
ShahSA_2023	ERR8081310	198	VLP	12
ShahSA_2023	ERR8081311	197	VLP	12
ShahSA_2023	ERR8081312	187	VLP	12
ShahSA_2023	ERR8081313	89	VLP	12
ShahSA_2023	ERR8081314	134	VLP	12
ShahSA_2023	ERR8081315	41	VLP	12
ShahSA_2023	ERR8081316	75	VLP	12
ShahSA_2023	ERR8081317	68	VLP	12
ShahSA_2023	ERR8081318	151	VLP	12
ShahSA_2023	ERR8081319	96	VLP	12
ShahSA_2023	ERR8081320	36	VLP	12
ShahSA_2023	ERR8081321	44	VLP	12
ShahSA_2023	ERR8081322	87	VLP	12
ShahSA_2023	ERR8081323	69	VLP	12
ShahSA_2023	ERR8081324	158	VLP	12
ShahSA_2023	ERR8081325	28	VLP	12
ShahSA_2023	ERR8081326	146	VLP	12
ShahSA_2023	ERR8081327	54	VLP	12
ShahSA_2023	ERR8081328	50	VLP	12
ShahSA_2023	ERR8081329	154	VLP	12
ShahSA_2023	ERR8081330	18	VLP	12
ShahSA_2023	ERR8081331	207	VLP	12
ShahSA_2023	ERR8081332	46	VLP	12
ShahSA_2023	ERR8081333	62	VLP	12
ShahSA_2023	ERR8081334	32	VLP	12
ShahSA_2023	ERR8081335	77	VLP	12
ShahSA_2023	ERR8081336	226	VLP	12
ShahSA_2023	ERR8081337	42	VLP	12
ShahSA_2023	ERR8081338	90	VLP	12
ShahSA_2023	ERR8081339	56	VLP	12
ShahSA_2023	ERR8081340	134	VLP	12
ShahSA_2023	ERR8081341	67	VLP	12
ShahSA_2023	ERR8081342	171	VLP	12
ShahSA_2023	ERR8081343	47	VLP	12
ShahSA_2023	ERR8081344	123	VLP	12
ShahSA_2023	ERR8081345	136	VLP	12
ShahSA_2023	ERR8081346	44	VLP	12
ShahSA_2023	ERR8081347	45	VLP	12
ShahSA_2023	ERR8081348	120	VLP	12
ShahSA_2023	ERR8081349	147	VLP	12
ShahSA_2023	ERR8081350	239	VLP	12
ShahSA_2023	ERR8081351	104	VLP	12
ShahSA_2023	ERR8081352	52	VLP	12
ShahSA_2023	ERR8081353	203	VLP	12
ShahSA_2023	ERR8081354	112	VLP	12
ShahSA_2023	ERR8081355	90	VLP	12
ShahSA_2023	ERR8081356	86	VLP	12
ShahSA_2023	ERR8081357	114	VLP	12
ShahSA_2023	ERR8081358	117	VLP	12
ShahSA_2023	ERR8081359	118	VLP	12
ShahSA_2023	ERR8081360	62	VLP	12
ShahSA_2023	ERR8081361	400	VLP	12
ShahSA_2023	ERR8081362	92	VLP	12
ShahSA_2023	ERR8081363	340	VLP	12
ShahSA_2023	ERR8081364	68	VLP	12
ShahSA_2023	ERR8081365	176	VLP	12
ShahSA_2023	ERR8081366	140	VLP	12
ShahSA_2023	ERR8081367	86	VLP	12
ShahSA_2023	ERR8081368	69	VLP	12
ShahSA_2023	ERR8081369	106	VLP	12
ShahSA_2023	ERR8081370	112	VLP	12
ShahSA_2023	ERR8081371	35	VLP	12
ShahSA_2023	ERR8081372	62	VLP	12
ShahSA_2023	ERR8081373	24	VLP	12
ShahSA_2023	ERR8081374	88	VLP	12
ShahSA_2023	ERR8081375	136	VLP	12
ShahSA_2023	ERR8081376	131	VLP	12
ShahSA_2023	ERR8081377	76	VLP	12
ShahSA_2023	ERR8081378	66	VLP	12
ShahSA_2023	ERR8081379	138	VLP	12
ShahSA_2023	ERR8081380	47	VLP	12
ShahSA_2023	ERR8081381	29	VLP	12
ShahSA_2023	ERR8081382	73	VLP	12
ShahSA_2023	ERR8081383	30	VLP	12
ShahSA_2023	ERR8081384	106	VLP	12
ShahSA_2023	ERR8081385	274	VLP	12
ShahSA_2023	ERR8081386	158	VLP	12
ShahSA_2023	ERR8081387	42	VLP	12
ShahSA_2023	ERR8081388	106	VLP	12
ShahSA_2023	ERR8081389	27	VLP	12
ShahSA_2023	ERR8081390	168	VLP	12
ShahSA_2023	ERR8081391	118	VLP	12
ShahSA_2023	ERR8081392	103	VLP	12
ShahSA_2023	ERR8081393	147	VLP	12
ShahSA_2023	ERR8081394	230	VLP	12
ShahSA_2023	ERR8081395	27	VLP	12
ShahSA_2023	ERR8081396	95	VLP	12
ShahSA_2023	ERR8081397	258	VLP	12
ShahSA_2023	ERR8081398	55	VLP	12
ShahSA_2023	ERR8081399	107	VLP	12
ShahSA_2023	ERR8081400	105	VLP	12
ShahSA_2023	ERR8081401	15	VLP	12
ShahSA_2023	ERR8081402	95	VLP	12
ShahSA_2023	ERR8081403	44	VLP	12
ShahSA_2023	ERR8081404	164	VLP	12
ShahSA_2023	ERR8081405	114	VLP	12
ShahSA_2023	ERR8081406	108	VLP	12
ShahSA_2023	ERR8081407	55	VLP	12
ShahSA_2023	ERR8081408	72	VLP	12
ShahSA_2023	ERR8081409	163	VLP	12
ShahSA_2023	ERR8081410	120	VLP	12
ShahSA_2023	ERR8081411	146	VLP	12
ShahSA_2023	ERR8081412	82	VLP	12
ShahSA_2023	ERR8081413	26	VLP	12
ShahSA_2023	ERR8081414	50	VLP	12
ShahSA_2023	ERR8081415	93	VLP	12
ShahSA_2023	ERR8081416	240	VLP	12
ShahSA_2023	ERR8081417	101	VLP	12
ShahSA_2023	ERR8081418	113	VLP	12
ShahSA_2023	ERR8081419	104	VLP	12
ShahSA_2023	ERR8081420	111	VLP	12
ShahSA_2023	ERR8081421	167	VLP	12
ShahSA_2023	ERR8081422	186	VLP	12
ShahSA_2023	ERR8081423	110	VLP	12
ShahSA_2023	ERR8081424	38	VLP	12
ShahSA_2023	ERR8081425	183	VLP	12
ShahSA_2023	ERR8081426	122	VLP	12
ShahSA_2023	ERR8081427	138	VLP	12
ShahSA_2023	ERR8081428	349	VLP	12
ShahSA_2023	ERR8081429	28	VLP	12
ShahSA_2023	ERR8081430	64	VLP	12
ShahSA_2023	ERR8081431	210	VLP	12
ShahSA_2023	ERR8081432	67	VLP	12
ShahSA_2023	ERR8081433	23	VLP	12
ShahSA_2023	ERR8081434	219	VLP	12
ShahSA_2023	ERR8081435	80	VLP	12
ShahSA_2023	ERR8081436	240	VLP	12
ShahSA_2023	ERR8081437	20	VLP	12
ShahSA_2023	ERR8081438	138	VLP	12
ShahSA_2023	ERR8081439	38	VLP	12
ShahSA_2023	ERR8081440	33	VLP	12
ShahSA_2023	ERR8081441	87	VLP	12
ShahSA_2023	ERR8081442	122	VLP	12
ShahSA_2023	ERR8081443	55	VLP	12
ShahSA_2023	ERR8081444	227	VLP	12
ShahSA_2023	ERR8081445	153	VLP	12
ShahSA_2023	ERR8081446	14	VLP	12
ShahSA_2023	ERR8081447	253	VLP	12
ShahSA_2023	ERR8081448	140	VLP	12
ShahSA_2023	ERR8081449	211	VLP	12
ShahSA_2023	ERR8081450	59	VLP	12
ShahSA_2023	ERR8081451	60	VLP	12
ShahSA_2023	ERR8081452	21	VLP	12
ShahSA_2023	ERR8081453	165	VLP	12
ShahSA_2023	ERR8081454	38	VLP	12
ShahSA_2023	ERR8081455	140	VLP	12
ShahSA_2023	ERR8081456	28	VLP	12
ShahSA_2023	ERR8081457	322	VLP	12
ShahSA_2023	ERR8081458	63	VLP	12
ShahSA_2023	ERR8081459	19	VLP	12
ShahSA_2023	ERR8081460	36	VLP	12
ShahSA_2023	ERR8081461	202	VLP	12
ShahSA_2023	ERR8081462	95	VLP	12
ShahSA_2023	ERR8081463	32	VLP	12
ShahSA_2023	ERR8081464	28	VLP	12
ShahSA_2023	ERR8081465	193	VLP	12
ShahSA_2023	ERR8081466	66	VLP	12
ShahSA_2023	ERR8081467	32	VLP	12
ShahSA_2023	ERR8081468	98	VLP	12
ShahSA_2023	ERR8081469	61	VLP	12
ShahSA_2023	ERR8081470	53	VLP	12
ShahSA_2023	ERR8081471	22	VLP	12
ShahSA_2023	ERR8081472	137	VLP	12
ShahSA_2023	ERR8081473	107	VLP	12
ShahSA_2023	ERR8081474	32	VLP	12
ShahSA_2023	ERR8081475	49	VLP	12
ShahSA_2023	ERR8081476	135	VLP	12
ShahSA_2023	ERR8081477	282	VLP	12
ShahSA_2023	ERR8081478	196	VLP	12
ShahSA_2023	ERR8081479	278	VLP	12
ShahSA_2023	ERR8081480	35	VLP	12
ShahSA_2023	ERR8081481	119	VLP	12
ShahSA_2023	ERR8081482	56	VLP	12
ShahSA_2023	ERR8081483	179	VLP	12
ShahSA_2023	ERR8081484	110	VLP	12
ShahSA_2023	ERR8081485	81	VLP	12
ShahSA_2023	ERR8081486	109	VLP	12
ShahSA_2023	ERR8081487	46	VLP	12
ShahSA_2023	ERR8081488	86	VLP	12
ShahSA_2023	ERR8081489	48	VLP	12
ShahSA_2023	ERR8081490	150	VLP	12
ShahSA_2023	ERR8081491	49	VLP	12
ShahSA_2023	ERR8081492	136	VLP	12
ShahSA_2023	ERR8081493	248	VLP	12
ShahSA_2023	ERR8081494	94	VLP	12
ShahSA_2023	ERR8081495	109	VLP	12
ShahSA_2023	ERR8081496	37	VLP	12
ShahSA_2023	ERR8081497	32	VLP	12
ShahSA_2023	ERR8081498	148	VLP	12
ShahSA_2023	ERR8081499	91	VLP	12
ShahSA_2023	ERR8081500	94	VLP	12
ShahSA_2023	ERR8081501	126	VLP	12
ShahSA_2023	ERR8081502	294	VLP	12
ShahSA_2023	ERR8081503	21	VLP	12
ShahSA_2023	ERR8081504	38	VLP	12
ShahSA_2023	ERR8081505	94	VLP	12
ShahSA_2023	ERR8081506	148	VLP	12
ShahSA_2023	ERR8081507	46	VLP	12
ShahSA_2023	ERR8081508	80	VLP	12
ShahSA_2023	ERR8081509	42	VLP	12
ShahSA_2023	ERR8081510	128	VLP	12
ShahSA_2023	ERR8081511	118	VLP	12
ShahSA_2023	ERR8081512	75	VLP	12
ShahSA_2023	ERR8081513	36	VLP	12
ShahSA_2023	ERR8081514	32	VLP	12
ShahSA_2023	ERR8081515	156	VLP	12
ShahSA_2023	ERR8081516	60	VLP	12
ShahSA_2023	ERR8081517	293	VLP	12
ShahSA_2023	ERR8081518	51	VLP	12
ShahSA_2023	ERR8081519	85	VLP	12
ShahSA_2023	ERR8081520	348	VLP	12
ShahSA_2023	ERR8081521	183	VLP	12
ShahSA_2023	ERR8081522	42	VLP	12
ShahSA_2023	ERR8081523	35	VLP	12
ShahSA_2023	ERR8081524	46	VLP	12
ShahSA_2023	ERR8081525	15	VLP	12
ShahSA_2023	ERR8081526	143	VLP	12
ShahSA_2023	ERR8081527	199	VLP	12
ShahSA_2023	ERR8081528	95	VLP	12
ShahSA_2023	ERR8081529	79	VLP	12
ShahSA_2023	ERR8081530	210	VLP	12
ShahSA_2023	ERR8081531	81	VLP	12
ShahSA_2023	ERR8081532	47	VLP	12
ShahSA_2023	ERR8081533	50	VLP	12
ShahSA_2023	ERR8081534	56	VLP	12
ShahSA_2023	ERR8081535	47	VLP	12
ShahSA_2023	ERR8081536	163	VLP	12
ShahSA_2023	ERR8081537	98	VLP	12
ShahSA_2023	ERR8081538	48	VLP	12
ShahSA_2023	ERR8081539	62	VLP	12
ShahSA_2023	ERR8081540	54	VLP	12
ShahSA_2023	ERR8081541	116	VLP	12
ShahSA_2023	ERR8081542	14	VLP	12
ShahSA_2023	ERR8081543	88	VLP	12
ShahSA_2023	ERR8081544	61	VLP	12
ShahSA_2023	ERR8081545	85	VLP	12
ShahSA_2023	ERR8081546	105	VLP	12
ShahSA_2023	ERR8081547	29	VLP	12
ShahSA_2023	ERR8081548	216	VLP	12
ShahSA_2023	ERR8081549	45	VLP	12
ShahSA_2023	ERR8081550	109	VLP	12
ShahSA_2023	ERR8081551	91	VLP	12
ShahSA_2023	ERR8081552	29	VLP	12
ShahSA_2023	ERR8081553	119	VLP	12
ShahSA_2023	ERR8081554	66	VLP	12
ShahSA_2023	ERR8081555	205	VLP	12
ShahSA_2023	ERR8081556	62	VLP	12
ShahSA_2023	ERR8081557	81	VLP	12
ShahSA_2023	ERR8081558	34	VLP	12
ShahSA_2023	ERR8081559	75	VLP	12
ShahSA_2023	ERR8081560	102	VLP	12
ShahSA_2023	ERR8081561	28	VLP	12
ShahSA_2023	ERR8081562	85	VLP	12
ShahSA_2023	ERR8081563	135	VLP	12
ShahSA_2023	ERR8081564	91	VLP	12
ShahSA_2023	ERR8081565	95	VLP	12
ShahSA_2023	ERR8081566	25	VLP	12
ShahSA_2023	ERR8081567	46	VLP	12
ShahSA_2023	ERR8081568	199	VLP	12
ShahSA_2023	ERR8081569	47	VLP	12
ShahSA_2023	ERR8081570	86	VLP	12
ShahSA_2023	ERR8081571	156	VLP	12
ShahSA_2023	ERR8081572	53	VLP	12
ShahSA_2023	ERR8081573	84	VLP	12
ShahSA_2023	ERR8081574	42	VLP	12
ShahSA_2023	ERR8081575	39	VLP	12
ShahSA_2023	ERR8081576	74	VLP	12
ShahSA_2023	ERR8081577	99	VLP	12
ShahSA_2023	ERR8081578	166	VLP	12
ShahSA_2023	ERR8081579	158	VLP	12
ShahSA_2023	ERR8081580	90	VLP	12
ShahSA_2023	ERR8081581	63	VLP	12
ShahSA_2023	ERR8081582	255	VLP	12
ShahSA_2023	ERR8081583	84	VLP	12
ShahSA_2023	ERR8081584	339	VLP	12
ShahSA_2023	ERR8081585	69	VLP	12
ShahSA_2023	ERR8081586	193	VLP	12
ShahSA_2023	ERR8081587	42	VLP	12
ShahSA_2023	ERR8081588	48	VLP	12
ShahSA_2023	ERR8081589	108	VLP	12
ShahSA_2023	ERR8081590	127	VLP	12
ShahSA_2023	ERR8081591	65	VLP	12
ShahSA_2023	ERR8081592	92	VLP	12
ShahSA_2023	ERR8081593	34	VLP	12
ShahSA_2023	ERR8081594	227	VLP	12
ShahSA_2023	ERR8081595	47	VLP	12
ShahSA_2023	ERR8081596	35	VLP	12
ShahSA_2023	ERR8081597	108	VLP	12
ShahSA_2023	ERR8081598	218	VLP	12
ShahSA_2023	ERR8081599	55	VLP	12
ShahSA_2023	ERR8081600	21	VLP	12
ShahSA_2023	ERR8081601	142	VLP	12
ShahSA_2023	ERR8081602	116	VLP	12
ShahSA_2023	ERR8081603	108	VLP	12
ShahSA_2023	ERR8081604	29	VLP	12
ShahSA_2023	ERR8081605	90	VLP	12
ShahSA_2023	ERR8081606	177	VLP	12
ShahSA_2023	ERR8081607	90	VLP	12
ShahSA_2023	ERR8081608	19	VLP	12
ShahSA_2023	ERR8081609	65	VLP	12
ShahSA_2023	ERR8081610	85	VLP	12
ShahSA_2023	ERR8081611	154	VLP	12
ShahSA_2023	ERR8081612	76	VLP	12
ShahSA_2023	ERR8081613	180	VLP	12
ShahSA_2023	ERR8081614	30	VLP	12
ShahSA_2023	ERR8081615	83	VLP	12
ShahSA_2023	ERR8081616	104	VLP	12
ShahSA_2023	ERR8081617	178	VLP	12
ShahSA_2023	ERR8081618	33	VLP	12
ShahSA_2023	ERR8081619	57	VLP	12
ShahSA_2023	ERR8081620	170	VLP	12
ShahSA_2023	ERR8081621	43	VLP	12
ShahSA_2023	ERR8081622	162	VLP	12
ShahSA_2023	ERR8081623	155	VLP	12
ShahSA_2023	ERR8081624	35	VLP	12
ShahSA_2023	ERR8081625	90	VLP	12
ShahSA_2023	ERR8081626	243	VLP	12
ShahSA_2023	ERR8081627	59	VLP	12
ShahSA_2023	ERR8081628	84	VLP	12
ShahSA_2023	ERR8081629	122	VLP	12
ShahSA_2023	ERR8081630	75	VLP	12
ShahSA_2023	ERR8081631	77	VLP	12
ShahSA_2023	ERR8081632	312	VLP	12
ShahSA_2023	ERR8081633	184	VLP	12
ShahSA_2023	ERR8081634	72	VLP	12
ShahSA_2023	ERR8081635	20	VLP	12
ShahSA_2023	ERR8081636	116	VLP	12
ShahSA_2023	ERR8081637	110	VLP	12
ShahSA_2023	ERR8081638	59	VLP	12
ShahSA_2023	ERR8081639	145	VLP	12
ShahSA_2023	ERR8081640	236	VLP	12
ShahSA_2023	ERR8081641	165	VLP	12
ShahSA_2023	ERR8081642	44	VLP	12
ShahSA_2023	ERR8081643	193	VLP	12
ShahSA_2023	ERR8081644	212	VLP	12
ShahSA_2023	ERR8081645	126	VLP	12
ShahSA_2023	ERR8081646	41	VLP	12
ShahSA_2023	ERR8081647	88	VLP	12
ShahSA_2023	ERR8081648	81	VLP	12
ShahSA_2023	ERR8081649	63	VLP	12
ShahSA_2023	ERR8081650	56	VLP	12
ShahSA_2023	ERR8081651	39	VLP	12
ShahSA_2023	ERR8081652	90	VLP	12
ShahSA_2023	ERR8081653	186	VLP	12
ShahSA_2023	ERR8081654	89	VLP	12
ShahSA_2023	ERR8081655	117	VLP	12
ShahSA_2023	ERR8081656	59	VLP	12
ShahSA_2023	ERR8081657	40	VLP	12
ShahSA_2023	ERR8081658	243	VLP	12
ShahSA_2023	ERR8081659	120	VLP	12
ShahSA_2023	ERR8081660	164	VLP	12
ShahSA_2023	ERR8081661	33	VLP	12
ShahSA_2023	ERR8081662	30	VLP	12
ShahSA_2023	ERR8081663	117	VLP	12
ShahSA_2023	ERR8081664	71	VLP	12
ShahSA_2023	ERR8081665	20	VLP	12
ShahSA_2023	ERR8081666	89	VLP	12
ShahSA_2023	ERR8081667	162	VLP	12
ShahSA_2023	ERR8081668	120	VLP	12
ShahSA_2023	ERR8081669	38	VLP	12
ShahSA_2023	ERR8081670	58	VLP	12
ShahSA_2023	ERR8081671	113	VLP	12
ShahSA_2023	ERR8081672	93	VLP	12
ShahSA_2023	ERR8081673	165	VLP	12
ShahSA_2023	ERR8081674	244	VLP	12
ShahSA_2023	ERR8081675	98	VLP	12
ShahSA_2023	ERR8081676	111	VLP	12
ShahSA_2023	ERR8081677	258	VLP	12
ShahSA_2023	ERR8081678	54	VLP	12
ShahSA_2023	ERR8081679	42	VLP	12
ShahSA_2023	ERR8081680	79	VLP	12
ShahSA_2023	ERR8081681	30	VLP	12
ShahSA_2023	ERR8081682	60	VLP	12
ShahSA_2023	ERR8081683	80	VLP	12
ShahSA_2023	ERR8081684	89	VLP	12
ShahSA_2023	ERR8081685	58	VLP	12
ShahSA_2023	ERR8081686	17	VLP	12
ShahSA_2023	ERR8081687	110	VLP	12
ShahSA_2023	ERR8081688	201	VLP	12
ShahSA_2023	ERR8081689	291	VLP	12
ShahSA_2023	ERR8081690	22	VLP	12
ShahSA_2023	ERR8081691	38	VLP	12
ShahSA_2023	ERR8081692	54	VLP	12
ShahSA_2023	ERR8081693	55	VLP	12
ShahSA_2023	ERR8081694	212	VLP	12
ShahSA_2023	ERR8081695	169	VLP	12
ShahSA_2023	ERR8081696	73	VLP	12
ShahSA_2023	ERR8081697	165	VLP	12
ShahSA_2023	ERR8081698	60	VLP	12
ShahSA_2023	ERR8081699	148	VLP	12
ShahSA_2023	ERR8081700	98	VLP	12
ShahSA_2023	ERR8081701	89	VLP	12
ShahSA_2023	ERR8081702	120	VLP	12
ShahSA_2023	ERR8081703	183	VLP	12
ShahSA_2023	ERR8081704	48	VLP	12
ShahSA_2023	ERR8081705	184	VLP	12
ShahSA_2023	ERR8081706	51	VLP	12
ShahSA_2023	ERR8081707	392	VLP	12
ShahSA_2023	ERR8081708	86	VLP	12
ShahSA_2023	ERR8081709	121	VLP	12
ShahSA_2023	ERR8081710	58	VLP	12
ShahSA_2023	ERR8081711	52	VLP	12
ShahSA_2023	ERR8081712	262	VLP	12
ShahSA_2023	ERR8081713	66	VLP	12
ShahSA_2023	ERR8081714	99	VLP	12
ShahSA_2023	ERR8081715	131	VLP	12
ShahSA_2023	ERR8081716	245	VLP	12
ShahSA_2023	ERR8081717	162	VLP	12
ShahSA_2023	ERR8081718	97	VLP	12
ShahSA_2023	ERR8081719	99	VLP	12
ShahSA_2023	ERR8081720	164	VLP	12
ShahSA_2023	ERR8081721	116	VLP	12
ShahSA_2023	ERR8081722	101	VLP	12
ShahSA_2023	ERR8081723	232	VLP	12
ShahSA_2023	ERR8081724	270	VLP	12
ShahSA_2023	ERR8081725	142	VLP	12
ShahSA_2023	ERR8081726	250	VLP	12
ShahSA_2023	ERR8081727	111	VLP	12
ShahSA_2023	ERR8081728	75	VLP	12
ShahSA_2023	ERR8081729	53	VLP	12
ShahSA_2023	ERR8081730	49	VLP	12
ShahSA_2023	ERR8081731	132	VLP	12
ShahSA_2023	ERR8081732	37	VLP	12
ShahSA_2023	ERR8081733	74	VLP	12
ShahSA_2023	ERR8081734	160	VLP	12
ShahSA_2023	ERR8081735	83	VLP	12
ShahSA_2023	ERR8081736	91	VLP	12
ShahSA_2023	ERR8081737	36	VLP	12
ShahSA_2023	ERR8081738	90	VLP	12
ShahSA_2023	ERR8081739	99	VLP	12
ShahSA_2023	ERR8081740	194	VLP	12
ShahSA_2023	ERR8081741	51	VLP	12
ShahSA_2023	ERR8081742	103	VLP	12
ShahSA_2023	ERR8081743	84	VLP	12
ShahSA_2023	ERR8081744	149	VLP	12
ShahSA_2023	ERR8081745	127	VLP	12
ShahSA_2023	ERR8081746	167	VLP	12
ShahSA_2023	ERR8081747	97	VLP	12
ShahSA_2023	ERR8081748	85	VLP	12
ShahSA_2023	ERR8081749	352	VLP	12
ShahSA_2023	ERR8081750	52	VLP	12
ShahSA_2023	ERR8081751	113	VLP	12
ShahSA_2023	ERR8081752	120	VLP	12
ShahSA_2023	ERR8081753	44	VLP	12
ShahSA_2023	ERR8081754	49	VLP	12
ShahSA_2023	ERR8081755	150	VLP	12
ShahSA_2023	ERR8081756	44	VLP	12
ShahSA_2023	ERR8081757	52	VLP	12
ShahSA_2023	ERR8081758	69	VLP	12
ShahSA_2023	ERR8081759	146	VLP	12
ShahSA_2023	ERR8081760	126	VLP	12
ShahSA_2023	ERR8081761	134	VLP	12
ShahSA_2023	ERR8081762	81	VLP	12
ShahSA_2023	ERR8081763	129	VLP	12
ShahSA_2023	ERR8081764	70	VLP	12
ShahSA_2023	ERR8081765	172	VLP	12
ShahSA_2023	ERR8081766	123	VLP	12
ShahSA_2023	ERR8081767	225	VLP	12
ShahSA_2023	ERR8081768	126	VLP	12
ShahSA_2023	ERR8081769	49	VLP	12
ShahSA_2023	ERR8081770	106	VLP	12
ShahSA_2023	ERR8081771	39	VLP	12
ShahSA_2023	ERR8081772	179	VLP	12
ShahSA_2023	ERR8081773	53	VLP	12
ShahSA_2023	ERR8081774	268	VLP	12
ShahSA_2023	ERR8081775	20	VLP	12
ShahSA_2023	ERR8081776	170	VLP	12
ShahSA_2023	ERR8081777	233	VLP	12
ShahSA_2023	ERR8081778	159	VLP	12
ShahSA_2023	ERR8081779	170	VLP	12
ShahSA_2023	ERR8081780	72	VLP	12
ShahSA_2023	ERR8081781	97	VLP	12
ShahSA_2023	ERR8081782	59	VLP	12
ShahSA_2023	ERR8081783	130	VLP	12
ShahSA_2023	ERR8081784	178	VLP	12
ShahSA_2023	ERR8081785	161	VLP	12
ShahSA_2023	ERR8081786	16	VLP	12
ShahSA_2023	ERR8081787	55	VLP	12
ShahSA_2023	ERR8081788	68	VLP	12
ShahSA_2023	ERR8081789	37	VLP	12
ShahSA_2023	ERR8081790	44	VLP	12
ShahSA_2023	ERR8081791	77	VLP	12
ShahSA_2023	ERR8081792	308	VLP	12
ShahSA_2023	ERR8081793	78	VLP	12
ShahSA_2023	ERR8081794	136	VLP	12
ShahSA_2023	ERR8081795	62	VLP	12
ShahSA_2023	ERR8081796	53	VLP	12
ShahSA_2023	ERR8081797	37	VLP	12
ShahSA_2023	ERR8081798	29	VLP	12
ShahSA_2023	ERR8081799	131	VLP	12
ShahSA_2023	ERR8081800	38	VLP	12
ShahSA_2023	ERR8081801	58	VLP	12
ShahSA_2023	ERR8081802	84	VLP	12
ShahSA_2023	ERR8081803	78	VLP	12
ShahSA_2023	ERR8081804	123	VLP	12
ShahSA_2023	ERR8081805	112	VLP	12
ShahSA_2023	ERR8081806	215	VLP	12
ShahSA_2023	ERR8081807	124	VLP	12
ShahSA_2023	ERR8081808	255	VLP	12
ShahSA_2023	ERR8081809	341	VLP	12
ShahSA_2023	ERR8081810	224	VLP	12
ShahSA_2023	ERR8081811	102	VLP	12
ShahSA_2023	ERR8081812	171	VLP	12
ShahSA_2023	ERR8081813	81	VLP	12
ShahSA_2023	ERR8081814	29	VLP	12
ShahSA_2023	ERR8081815	138	VLP	12
ShahSA_2023	ERR8081816	127	VLP	12
ShahSA_2023	ERR8081817	186	VLP	12
ShahSA_2023	ERR8081818	25	VLP	12
ShahSA_2023	ERR8081819	15	VLP	12
ShahSA_2023	ERR8081820	79	VLP	12
ShahSA_2023	ERR8081821	128	VLP	12
ShahSA_2023	ERR8081822	58	VLP	12
ShahSA_2023	ERR8081823	76	VLP	12
ShahSA_2023	ERR8081824	203	VLP	12
ShahSA_2023	ERR8081825	40	VLP	12
ShahSA_2023	ERR8081826	186	VLP	12
ShahSA_2023	ERR8081827	120	VLP	12
ShahSA_2023	ERR8081828	31	VLP	12
ShahSA_2023	ERR8081829	162	VLP	12
ShahSA_2023	ERR8081830	44	VLP	12
ShahSA_2023	ERR8081831	70	VLP	12
ShahSA_2023	ERR8081832	95	VLP	12
ShahSA_2023	ERR8081833	43	VLP	12
ShahSA_2023	ERR8081834	56	VLP	12
ShahSA_2023	ERR8081835	21	VLP	12
ShahSA_2023	ERR8081836	138	VLP	12
ShahSA_2023	ERR8081837	181	VLP	12
ShahSA_2023	ERR8081838	76	VLP	12
ShahSA_2023	ERR8081839	47	VLP	12
ShahSA_2023	ERR8081840	152	VLP	12
ShahSA_2023	ERR8081841	93	VLP	12
ShahSA_2023	ERR8081842	36	VLP	12
ShahSA_2023	ERR8081843	150	VLP	12
ShahSA_2023	ERR8081844	41	VLP	12
ShahSA_2023	ERR8081845	137	VLP	12
ShahSA_2023	ERR8081846	91	VLP	12
ShahSA_2023	ERR8081847	109	VLP	12
ShahSA_2023	ERR8081848	37	VLP	12
ShahSA_2023	ERR8081849	84	VLP	12
ShahSA_2023	ERR8081850	57	VLP	12
ShahSA_2023	ERR8081851	12	VLP	12
ShahSA_2023	ERR8081852	221	VLP	12
ShahSA_2023	ERR8081853	159	VLP	12
ShahSA_2023	ERR8081854	180	VLP	12
ShahSA_2023	ERR8081855	179	VLP	12
ShahSA_2023	ERR8081856	271	VLP	12
ShahSA_2023	ERR8081857	109	VLP	12
ShahSA_2023	ERR8081858	26	VLP	12
ShahSA_2023	ERR8081859	41	VLP	12
ShahSA_2023	ERR8081860	38	VLP	12
ShahSA_2023	ERR8081861	217	VLP	12
ShahSA_2023	ERR8081862	180	VLP	12
ShahSA_2023	ERR8081863	106	VLP	12
ShahSA_2023	ERR8081864	113	VLP	12
ShahSA_2023	ERR8081865	190	VLP	12
ShahSA_2023	ERR8081866	350	VLP	12
ShahSA_2023	ERR8081867	25	VLP	12
ShahSA_2023	ERR8081868	40	VLP	12
ShahSA_2023	ERR8081869	126	VLP	12
ShahSA_2023	ERR8081870	172	VLP	12
ShahSA_2023	ERR8081871	121	VLP	12
ShahSA_2023	ERR8081872	49	VLP	12
ShahSA_2023	ERR8081873	66	VLP	12
ShahSA_2023	ERR8081874	200	VLP	12
ShahSA_2023	ERR8081875	56	VLP	12
KaelinEA_2022	SRR13200782	29	VLP	3
KaelinEA_2022	SRR13200783	35	VLP	1
KaelinEA_2022	SRR13200784	7	VLP	3
KaelinEA_2022	SRR13200785	16	VLP	3
KaelinEA_2022	SRR13200786	19	VLP	1
KaelinEA_2022	SRR13200787	21	VLP	3
KaelinEA_2022	SRR13200788	13	VLP	3
KaelinEA_2022	SRR13200789	25	VLP	3
KaelinEA_2022	SRR13200790	4	VLP	1
KaelinEA_2022	SRR13200791	3	VLP	3
KaelinEA_2022	SRR13200792	8	VLP	3
KaelinEA_2022	SRR13200793	31	VLP	3
KaelinEA_2022	SRR13200794	19	VLP	3
KaelinEA_2022	SRR13200795	8	VLP	3
KaelinEA_2022	SRR13200796	9	VLP	1
KaelinEA_2022	SRR13200797	19	VLP	1
KaelinEA_2022	SRR13200798	18	VLP	3
KaelinEA_2022	SRR13200799	2	VLP	3
KaelinEA_2022	SRR13200800	7	VLP	3
KaelinEA_2022	SRR13200801	20	VLP	3
KaelinEA_2022	SRR13200802	14	VLP	1
KaelinEA_2022	SRR13200803	16	VLP	3
KaelinEA_2022	SRR13200804	5	VLP	6
KaelinEA_2022	SRR13200805	67	VLP	3
KaelinEA_2022	SRR13200806	48	VLP	3
KaelinEA_2022	SRR13200807	59	VLP	3
KaelinEA_2022	SRR13200808	5	VLP	3
KaelinEA_2022	SRR13200809	32	VLP	3
KaelinEA_2022	SRR13200810	57	VLP	3
KaelinEA_2022	SRR13200811	46	VLP	1
KaelinEA_2022	SRR13200812	52	VLP	3
KaelinEA_2022	SRR13200813	10	VLP	3
KaelinEA_2022	SRR13200814	43	VLP	1
KaelinEA_2022	SRR13200815	4	VLP	1
KaelinEA_2022	SRR13200816	25	VLP	3
KaelinEA_2022	SRR13200817	15	VLP	3
KaelinEA_2022	SRR13200818	13	VLP	3
KaelinEA_2022	SRR13200819	28	VLP	1
KaelinEA_2022	SRR13200820	21	VLP	3
KaelinEA_2022	SRR13200821	24	VLP	1
KaelinEA_2022	SRR13200822	19	VLP	3
KaelinEA_2022	SRR13200823	14	VLP	3
KaelinEA_2022	SRR13200824	1	VLP	1
KaelinEA_2022	SRR13200825	10	VLP	1
KaelinEA_2022	SRR13200826	35	VLP	3
KaelinEA_2022	SRR13200827	15	VLP	3
KaelinEA_2022	SRR13200828	24	VLP	1
KaelinEA_2022	SRR13200829	21	VLP	0
KaelinEA_2022	SRR13200830	20	VLP	3
KaelinEA_2022	SRR13200831	3	VLP	3
KaelinEA_2022	SRR13200832	23	VLP	1
KaelinEA_2022	SRR13200833	35	VLP	3
KaelinEA_2022	SRR13200834	9	VLP	3
KaelinEA_2022	SRR13200835	15	VLP	1
KaelinEA_2022	SRR13200836	11	VLP	3
KaelinEA_2022	SRR13200837	17	VLP	1
KaelinEA_2022	SRR13200838	25	VLP	3
KaelinEA_2022	SRR13200839	28	VLP	1
KaelinEA_2022	SRR13200840	19	VLP	1
KaelinEA_2022	SRR13200841	31	VLP	1
KaelinEA_2022	SRR13200842	6	VLP	1
KaelinEA_2022	SRR13200843	24	VLP	3
KaelinEA_2022	SRR13200844	24	VLP	1
KaelinEA_2022	SRR13200845	18	VLP	1
KaelinEA_2022	SRR13200846	21	VLP	3
KaelinEA_2022	SRR13200847	14	VLP	3
KaelinEA_2022	SRR13200848	28	VLP	1
KaelinEA_2022	SRR13200849	28	VLP	3
KaelinEA_2022	SRR13200850	24	VLP	1
KaelinEA_2022	SRR13200851	48	VLP	3
KaelinEA_2022	SRR13200852	9	VLP	3
KaelinEA_2022	SRR13200853	4	VLP	3
KaelinEA_2022	SRR13200854	23	VLP	3
KaelinEA_2022	SRR13200855	16	VLP	1
KaelinEA_2022	SRR13200856	11	VLP	3
KaelinEA_2022	SRR13200857	19	VLP	1
KaelinEA_2022	SRR13200858	19	VLP	1
KaelinEA_2022	SRR13200859	2	VLP	3
KaelinEA_2022	SRR13200860	12	VLP	3
KaelinEA_2022	SRR13200861	7	VLP	3
KaelinEA_2022	SRR13200862	3	VLP	3
KaelinEA_2022	SRR13200863	11	VLP	3
KaelinEA_2022	SRR13200864	14	VLP	3
KaelinEA_2022	SRR13200865	1	VLP	1
KaelinEA_2022	SRR13200866	6	VLP	0
KaelinEA_2022	SRR13200867	4	VLP	3
KaelinEA_2022	SRR13200868	9	VLP	0
KaelinEA_2022	SRR13200869	18	VLP	3
KaelinEA_2022	SRR13200870	16	VLP	1
KaelinEA_2022	SRR13200871	12	VLP	3
KaelinEA_2022	SRR13200872	7	VLP	3
KaelinEA_2022	SRR13200873	12	VLP	1
KaelinEA_2022	SRR13200874	3	VLP	3
KaelinEA_2022	SRR13200875	8	VLP	3
KaelinEA_2022	SRR13200876	8	VLP	3
KaelinEA_2022	SRR13200877	15	VLP	3
KaelinEA_2022	SRR13200878	3	VLP	1
KaelinEA_2022	SRR13200879	8	VLP	3
KaelinEA_2022	SRR13200880	2	VLP	3
KaelinEA_2022	SRR13200881	2	VLP	3
KaelinEA_2022	SRR13200882	3	VLP	1
KaelinEA_2022	SRR13200883	17	VLP	1
KaelinEA_2022	SRR13200884	5	VLP	3
KaelinEA_2022	SRR13200885	13	VLP	1
KaelinEA_2022	SRR13200886	9	VLP	3
KaelinEA_2022	SRR13200887	10	VLP	3
KaelinEA_2022	SRR13200888	4	VLP	3
KaelinEA_2022	SRR13200889	17	VLP	1
KaelinEA_2022	SRR13200890	6	VLP	3
KaelinEA_2022	SRR13200891	46	VLP	3
KaelinEA_2022	SRR13200892	32	VLP	3
KaelinEA_2022	SRR13200893	17	VLP	3
KaelinEA_2022	SRR13200894	8	VLP	3
KaelinEA_2022	SRR13200895	21	VLP	3
KaelinEA_2022	SRR13200896	3	VLP	3
KaelinEA_2022	SRR13200897	15	VLP	3
KaelinEA_2022	SRR13200898	22	VLP	1
KaelinEA_2022	SRR13200899	2	VLP	1
KaelinEA_2022	SRR13200900	6	VLP	1
KaelinEA_2022	SRR13200901	10	VLP	3
KaelinEA_2022	SRR13200902	13	VLP	3
KaelinEA_2022	SRR13200903	4	VLP	1
KaelinEA_2022	SRR13200904	54	VLP	3
KaelinEA_2022	SRR13200905	4	VLP	1
KaelinEA_2022	SRR13200906	2	VLP	1
KaelinEA_2022	SRR13200907	26	VLP	3
KaelinEA_2022	SRR13200908	26	VLP	3
KaelinEA_2022	SRR13200909	18	VLP	1
KaelinEA_2022	SRR13200910	15	VLP	3
KaelinEA_2022	SRR13200911	20	VLP	3
KaelinEA_2022	SRR13200912	11	VLP	1
KaelinEA_2022	SRR13200913	41	VLP	3
KaelinEA_2022	SRR13200914	7	VLP	3
KaelinEA_2022	SRR13200916	5	VLP	1
KaelinEA_2022	SRR13200917	22	VLP	3
KaelinEA_2022	SRR13200918	13	VLP	3
BellerL_2022	SRR13508142	13	VLP	12
BellerL_2022	SRR13508143	31	VLP	12
BellerL_2022	SRR13508144	30	VLP	6
BellerL_2022	SRR13508145	10	VLP	6
BellerL_2022	SRR13508146	16	VLP	6
BellerL_2022	SRR13508147	28	VLP	6
BellerL_2022	SRR13508148	17	VLP	6
BellerL_2022	SRR13508149	20	VLP	6
BellerL_2022	SRR13508150	26	VLP	6
BellerL_2022	SRR13508151	23	VLP	6
BellerL_2022	SRR13508152	3	VLP	3
BellerL_2022	SRR13508153	19	VLP	6
BellerL_2022	SRR13508154	21	VLP	6
BellerL_2022	SRR13508155	18	VLP	6
BellerL_2022	SRR13508156	14	VLP	6
BellerL_2022	SRR13508157	13	VLP	3
BellerL_2022	SRR13508158	12	VLP	3
BellerL_2022	SRR13508159	4	VLP	3
BellerL_2022	SRR13508160	6	VLP	3
BellerL_2022	SRR13508161	17	VLP	3
BellerL_2022	SRR13508162	15	VLP	3
BellerL_2022	SRR13508163	6	VLP	3
BellerL_2022	SRR13508164	25	VLP	3
BellerL_2022	SRR13508165	11	VLP	1
BellerL_2022	SRR13508166	21	VLP	1
BellerL_2022	SRR13508167	19	VLP	1
BellerL_2022	SRR13508168	13	VLP	0
BellerL_2022	SRR13508169	9	VLP	0
BellerL_2022	SRR13508170	20	VLP	24
BellerL_2022	SRR13508171	21	VLP	24
BellerL_2022	SRR13508172	6	VLP	12
BellerL_2022	SRR13508173	95	VLP	12
BellerL_2022	SRR13508174	23	VLP	3
BellerL_2022	SRR13508175	35	VLP	12
BellerL_2022	SRR13508176	44	VLP	12
BellerL_2022	SRR13508177	81	VLP	12
BellerL_2022	SRR13508178	34	VLP	6
BellerL_2022	SRR13508179	18	VLP	6
BellerL_2022	SRR13508180	17	VLP	6
BellerL_2022	SRR13508181	9	VLP	6
BellerL_2022	SRR13508182	35	VLP	6
BellerL_2022	SRR13508183	61	VLP	6
BellerL_2022	SRR13508184	57	VLP	6
BellerL_2022	SRR13508185	20	VLP	1
BellerL_2022	SRR13508186	3	VLP	6
BellerL_2022	SRR13508187	3	VLP	6
BellerL_2022	SRR13508188	2	VLP	6
BellerL_2022	SRR13508189	33	VLP	6
BellerL_2022	SRR13508190	25	VLP	6
BellerL_2022	SRR13508191	2	VLP	6
BellerL_2022	SRR13508192	9	VLP	6
BellerL_2022	SRR13508193	29	VLP	6
BellerL_2022	SRR13508194	24	VLP	6
BellerL_2022	SRR13508195	41	VLP	6
BellerL_2022	SRR13508196	12	VLP	1
BellerL_2022	SRR13508197	33	VLP	6
BellerL_2022	SRR13508198	26	VLP	3
BellerL_2022	SRR13508199	28	VLP	3
BellerL_2022	SRR13508200	28	VLP	3
BellerL_2022	SRR13508201	29	VLP	3
BellerL_2022	SRR13508202	29	VLP	3
BellerL_2022	SRR13508203	25	VLP	3
BellerL_2022	SRR13508204	14	VLP	3
BellerL_2022	SRR13508205	20	VLP	1
BellerL_2022	SRR13508206	18	VLP	1
BellerL_2022	SRR13508207	9	VLP	1
BellerL_2022	SRR13508208	50	VLP	1
BellerL_2022	SRR13508209	17	VLP	0
BellerL_2022	SRR13508210	46	VLP	0
BellerL_2022	SRR13508211	34	VLP	0
BellerL_2022	SRR13508212	54	VLP	24
BellerL_2022	SRR13508213	66	VLP	24
BellerL_2022	SRR13508214	89	VLP	12
BellerL_2022	SRR13508215	104	VLP	12
BellerL_2022	SRR13508216	46	VLP	12
BellerL_2022	SRR13508217	12	VLP	24
BellerL_2022	SRR13508218	33	VLP	12
BellerL_2022	SRR13508219	50	VLP	12
BellerL_2022	SRR13508220	15	VLP	12
BellerL_2022	SRR13508221	33	VLP	12
BellerL_2022	SRR13508222	6	VLP	1
BellerL_2022	SRR13508223	11	VLP	12
BellerL_2022	SRR13508224	25	VLP	12
BellerL_2022	SRR13508225	25	VLP	12
BellerL_2022	SRR13508226	39	VLP	12
BellerL_2022	SRR13508227	26	VLP	6
BellerL_2022	SRR13508228	23	VLP	6
BellerL_2022	SRR13508229	75	VLP	6
BellerL_2022	SRR13508230	24	VLP	6
BellerL_2022	SRR13508231	31	VLP	6
BellerL_2022	SRR13508232	79	VLP	6
BellerL_2022	SRR13508233	49	VLP	12
BellerL_2022	SRR13508234	28	VLP	6
BellerL_2022	SRR13508235	9	VLP	6
BellerL_2022	SRR13508236	21	VLP	6
BellerL_2022	SRR13508237	51	VLP	6
BellerL_2022	SRR13508238	11	VLP	6
BellerL_2022	SRR13508239	3	VLP	3
BellerL_2022	SRR13508240	20	VLP	3
BellerL_2022	SRR13508241	5	VLP	3
BellerL_2022	SRR13508242	27	VLP	3
BellerL_2022	SRR13508243	93	VLP	3
BellerL_2022	SRR13508244	36	VLP	12
BellerL_2022	SRR13508245	63	VLP	3
BellerL_2022	SRR13508246	102	VLP	3
BellerL_2022	SRR13508247	41	VLP	3
BellerL_2022	SRR13508248	33	VLP	3
BellerL_2022	SRR13508249	85	VLP	3
BellerL_2022	SRR13508250	73	VLP	3
BellerL_2022	SRR13508251	45	VLP	3
BellerL_2022	SRR13508252	49	VLP	1
BellerL_2022	SRR13508253	10	VLP	1
BellerL_2022	SRR13508254	34	VLP	1
BellerL_2022	SRR13508255	33	VLP	12
BellerL_2022	SRR13508256	38	VLP	0
BellerL_2022	SRR13508257	38	VLP	0
BellerL_2022	SRR13508258	107	VLP	12
BellerL_2022	SRR13508259	8	VLP	12
BellerL_2022	SRR13508260	19	VLP	12
BellerL_2022	SRR13508261	72	VLP	12
BellerL_2022	SRR13508262	84	VLP	12
BellerL_2022	SRR13508263	73	VLP	12
BellerL_2022	SRR13508264	57	VLP	12
BellerL_2022	SRR13508265	45	VLP	12
BellerL_2022	SRR13508266	52	VLP	12
BellerL_2022	SRR13508267	27	VLP	12
BellerL_2022	SRR13508268	43	VLP	12
BellerL_2022	SRR13508269	98	VLP	12
BellerL_2022	SRR13508270	87	VLP	12
BellerL_2022	SRR13508271	215	VLP	12
BellerL_2022	SRR13508272	81	VLP	12
BellerL_2022	SRR13508273	69	VLP	6
BellerL_2022	SRR13508274	37	VLP	6
BellerL_2022	SRR13508275	24	VLP	6
BellerL_2022	SRR13508276	14	VLP	6
BellerL_2022	SRR13508277	35	VLP	12
BellerL_2022	SRR13508278	9	VLP	6
BellerL_2022	SRR13508279	31	VLP	6
BellerL_2022	SRR13508280	26	VLP	6
BellerL_2022	SRR13508281	26	VLP	6
BellerL_2022	SRR13508282	5	VLP	6
BellerL_2022	SRR13508283	10	VLP	6
BellerL_2022	SRR13508284	8	VLP	3
BellerL_2022	SRR13508285	31	VLP	3
BellerL_2022	SRR13508286	19	VLP	3
BellerL_2022	SRR13508287	13	VLP	3
BellerL_2022	SRR13508288	25	VLP	12
BellerL_2022	SRR13508289	10	VLP	3
BellerL_2022	SRR13508290	16	VLP	3
BellerL_2022	SRR13508291	29	VLP	3
BellerL_2022	SRR13508292	26	VLP	1
BellerL_2022	SRR13508293	19	VLP	1
BellerL_2022	SRR13508294	16	VLP	1
BellerL_2022	SRR13508295	16	VLP	1
BellerL_2022	SRR13508296	33	VLP	0
BellerL_2022	SRR13508297	1	VLP	0
BellerL_2022	SRR13508298	58	VLP	12
BellerL_2022	SRR13508299	35	VLP	12
BellerL_2022	SRR13508300	27	VLP	12
BellerL_2022	SRR13508301	13	VLP	12
BellerL_2022	SRR13508302	56	VLP	12
BellerL_2022	SRR13508303	25	VLP	12
BellerL_2022	SRR13508304	20	VLP	12
BellerL_2022	SRR13508305	33	VLP	12
BellerL_2022	SRR13508306	6	VLP	12
BellerL_2022	SRR13508307	24	VLP	12
BellerL_2022	SRR13508308	25	VLP	12
BellerL_2022	SRR13508309	45	VLP	12
BellerL_2022	SRR13508310	22	VLP	12
BellerL_2022	SRR13508311	33	VLP	12
BellerL_2022	SRR13508312	27	VLP	12
BellerL_2022	SRR13508313	38	VLP	12
BellerL_2022	SRR13508314	37	VLP	6
BellerL_2022	SRR13508315	25	VLP	6
BellerL_2022	SRR13508316	10	VLP	6
BellerL_2022	SRR13508317	20	VLP	6
BellerL_2022	SRR13508318	3	VLP	6
BellerL_2022	SRR13508319	6	VLP	6
BellerL_2022	SRR13508320	28	VLP	6
BellerL_2022	SRR13508321	18	VLP	12
BellerL_2022	SRR13508322	31	VLP	6
BellerL_2022	SRR13508323	6	VLP	6
BellerL_2022	SRR13508324	28	VLP	6
BellerL_2022	SRR13508325	16	VLP	6
BellerL_2022	SRR13508326	4	VLP	6
BellerL_2022	SRR13508327	11	VLP	6
BellerL_2022	SRR13508328	23	VLP	3
BellerL_2022	SRR13508329	20	VLP	3
BellerL_2022	SRR13508330	25	VLP	3
BellerL_2022	SRR13508331	25	VLP	3
BellerL_2022	SRR13508332	8	VLP	6
BellerL_2022	SRR13508333	5	VLP	0
BellerL_2022	SRR13508334	30	VLP	3
BellerL_2022	SRR13508335	28	VLP	3
BellerL_2022	SRR13508336	31	VLP	3
BellerL_2022	SRR13508337	27	VLP	3
BellerL_2022	SRR13508338	17	VLP	3
BellerL_2022	SRR13508339	14	VLP	3
BellerL_2022	SRR13508340	14	VLP	1
BellerL_2022	SRR13508341	12	VLP	1
BellerL_2022	SRR13508342	17	VLP	1
BellerL_2022	SRR13508343	14	VLP	1
BellerL_2022	SRR13508344	4	VLP	6
BellerL_2022	SRR13508345	24	VLP	0
BellerL_2022	SRR13508346	7	VLP	0
BellerL_2022	SRR13508347	2	VLP	0
BellerL_2022	SRR13508348	18	VLP	24
BellerL_2022	SRR13508349	18	VLP	12
BellerL_2022	SRR13508350	56	VLP	12
BellerL_2022	SRR13508351	9	VLP	12
BellerL_2022	SRR13508352	27	VLP	12
BellerL_2022	SRR13508353	61	VLP	12
BellerL_2022	SRR13508354	33	VLP	12
BellerL_2022	SRR13508355	24	VLP	6
BellerL_2022	SRR13508356	50	VLP	12
BellerL_2022	SRR13508357	12	VLP	12
BellerL_2022	SRR13508358	25	VLP	12
BellerL_2022	SRR13508359	2	VLP	12
BellerL_2022	SRR13508360	119	VLP	12
BellerL_2022	SRR13508362	41	VLP	12
BellerL_2022	SRR13508363	67	VLP	6
BellerL_2022	SRR13508364	66	VLP	6
BellerL_2022	SRR13508365	45	VLP	6
BellerL_2022	SRR13508366	5	VLP	6
BellerL_2022	SRR13508367	15	VLP	6
BellerL_2022	SRR13508368	12	VLP	6
BellerL_2022	SRR13508369	7	VLP	6
BellerL_2022	SRR13508370	55	VLP	6
BellerL_2022	SRR13508371	42	VLP	6
BellerL_2022	SRR13508372	46	VLP	6
BellerL_2022	SRR13508373	41	VLP	6
BellerL_2022	SRR13508374	29	VLP	6
BellerL_2022	SRR13508375	52	VLP	6
BellerL_2022	SRR13508376	57	VLP	6
BellerL_2022	SRR13508377	20	VLP	6
BellerL_2022	SRR13508378	30	VLP	3
BellerL_2022	SRR13508379	54	VLP	3
BellerL_2022	SRR13508380	28	VLP	3
BellerL_2022	SRR13508381	36	VLP	3
BellerL_2022	SRR13508382	53	VLP	3
BellerL_2022	SRR13508383	44	VLP	3
BellerL_2022	SRR13508384	16	VLP	1
BellerL_2022	SRR13508385	24	VLP	1
BellerL_2022	SRR13508386	17	VLP	1
BellerL_2022	SRR13508387	4	VLP	1
BellerL_2022	SRR13508388	35	VLP	6
BellerL_2022	SRR13508389	16	VLP	1
BellerL_2022	SRR13508390	16	VLP	0
BellerL_2022	SRR13508391	6	VLP	0
BellerL_2022	SRR13508392	25	VLP	24
BellerL_2022	SRR13508393	44	VLP	12
BellerL_2022	SRR13508394	11	VLP	12
BellerL_2022	SRR13508395	12	VLP	12
BellerL_2022	SRR13508396	15	VLP	12
BellerL_2022	SRR13508397	6	VLP	12
BellerL_2022	SRR13508398	12	VLP	12
BellerL_2022	SRR13508399	15	VLP	6
BellerL_2022	SRR13508400	9	VLP	12
BellerL_2022	SRR13508401	4	VLP	12
BellerL_2022	SRR13508402	2	VLP	12
BellerL_2022	SRR13508403	73	VLP	12
BellerL_2022	SRR13508404	39	VLP	12
BellerL_2022	SRR13508405	21	VLP	12
BellerL_2022	SRR13508406	9	VLP	6
BellerL_2022	SRR13508407	2	VLP	6
BellerL_2022	SRR13508408	3	VLP	6
BellerL_2022	SRR13508409	2	VLP	6
BellerL_2022	SRR13508410	14	VLP	6
BellerL_2022	SRR13508411	3	VLP	6
BellerL_2022	SRR13508412	2	VLP	6
BellerL_2022	SRR13508413	4	VLP	6
BellerL_2022	SRR13508414	6	VLP	6
BellerL_2022	SRR13508415	9	VLP	6
BellerL_2022	SRR13508416	21	VLP	6
BellerL_2022	SRR13508417	20	VLP	3
BellerL_2022	SRR13508418	8	VLP	3
BellerL_2022	SRR13508419	8	VLP	3
BellerL_2022	SRR13508420	41	VLP	3
BellerL_2022	SRR13508421	18	VLP	6
BellerL_2022	SRR13508422	32	VLP	3
BellerL_2022	SRR13508423	41	VLP	3
BellerL_2022	SRR13508424	31	VLP	3
BellerL_2022	SRR13508425	11	VLP	3
BellerL_2022	SRR13508426	76	VLP	1
BellerL_2022	SRR13508427	75	VLP	1
BellerL_2022	SRR13508428	52	VLP	1
BellerL_2022	SRR13508429	45	VLP	1
BellerL_2022	SRR13508430	31	VLP	1
BellerL_2022	SRR13508431	12	VLP	0
BellerL_2022	SRR13508432	8	VLP	6
BellerL_2022	SRR13508433	55	VLP	12
BellerL_2022	SRR13508434	45	VLP	12
BellerL_2022	SRR13508435	4	VLP	12
BellerL_2022	SRR13508436	6	VLP	12
BellerL_2022	SRR13508437	35	VLP	12
BellerL_2022	SRR13508438	24	VLP	12
BellerL_2022	SRR13508439	17	VLP	12
BellerL_2022	SRR13508440	10	VLP	12
BellerL_2022	SRR13508441	31	VLP	12
BellerL_2022	SRR13508442	6	VLP	12
BellerL_2022	SRR13508443	8	VLP	3
BellerL_2022	SRR13508444	7	VLP	0
McCannA_2018	SRR5494999	20	VLP	12
McCannA_2018	SRR5495000	30	VLP	12
McCannA_2018	SRR5495001	13	VLP	12
McCannA_2018	SRR5495002	49	VLP	12
McCannA_2018	SRR5495003	21	VLP	12
McCannA_2018	SRR5495004	8	VLP	12
McCannA_2018	SRR5495005	14	VLP	12
McCannA_2018	SRR5495006	18	VLP	12
McCannA_2018	SRR5495007	88	VLP	12
McCannA_2018	SRR5495008	59	VLP	12
McCannA_2018	SRR5495009	5	VLP	12
McCannA_2018	SRR5495010	5	VLP	12
McCannA_2018	SRR5495011	68	VLP	12
McCannA_2018	SRR5495012	11	VLP	12
McCannA_2018	SRR5495013	157	VLP	12
McCannA_2018	SRR5495014	49	VLP	12
McCannA_2018	SRR5495015	27	VLP	12
McCannA_2018	SRR5495016	5	VLP	12
McCannA_2018	SRR5495017	29	VLP	12
ZhaoG_2017	SRR5597270	1	VLP	24
ZhaoG_2017	SRR5597271	17	VLP	1
ZhaoG_2017	SRR5597272	4	VLP	12
ZhaoG_2017	SRR5597273	4	VLP	6
ZhaoG_2017	SRR5597274	1	VLP	3
ZhaoG_2017	SRR5597275	23	VLP	6
ZhaoG_2017	SRR5597276	2	VLP	6
ZhaoG_2017	SRR5597277	1	VLP	12
ZhaoG_2017	SRR5597278	2	VLP	24
ZhaoG_2017	SRR5597279	1	VLP	24
ZhaoG_2017	SRR5597280	1	VLP	24
ZhaoG_2017	SRR5597281	1	VLP	12
ZhaoG_2017	SRR5597282	1	VLP	6
ZhaoG_2017	SRR5597283	1	VLP	6
ZhaoG_2017	SRR5597284	1	VLP	1
ZhaoG_2017	SRR5597285	1	VLP	3
ZhaoG_2017	SRR5597286	1	VLP	3
ZhaoG_2017	SRR5597287	2	VLP	6
ZhaoG_2017	SRR5597288	1	VLP	12
ZhaoG_2017	SRR5597289	1	VLP	12
ZhaoG_2017	SRR5597290	4	VLP	24
ZhaoG_2017	SRR5597291	2	VLP	24
ZhaoG_2017	SRR5597292	7	VLP	24
ZhaoG_2017	SRR5597293	2	VLP	12
ZhaoG_2017	SRR5597294	11	VLP	24
ZhaoG_2017	SRR5597295	5	VLP	24
ZhaoG_2017	SRR5597296	18	VLP	24
ZhaoG_2017	SRR5597297	22	VLP	24
ZhaoG_2017	SRR5597298	3	VLP	24
ZhaoG_2017	SRR5597299	1	VLP	24
ZhaoG_2017	SRR5597300	1	VLP	24
ZhaoG_2017	SRR5597301	2	VLP	24
ZhaoG_2017	SRR5597302	9	VLP	24
ZhaoG_2017	SRR5597303	9	VLP	24
ZhaoG_2017	SRR5597304	1	VLP	12
ZhaoG_2017	SRR5597305	9	VLP	12
ZhaoG_2017	SRR5597306	9	VLP	12
ZhaoG_2017	SRR5597307	2	VLP	12
ZhaoG_2017	SRR5597308	1	VLP	24
ZhaoG_2017	SRR5597309	3	VLP	24
ZhaoG_2017	SRR5597310	1	VLP	24
ZhaoG_2017	SRR5597311	1	VLP	24
ZhaoG_2017	SRR5597312	4	VLP	6
ZhaoG_2017	SRR5597313	8	VLP	6
ZhaoG_2017	SRR5597314	2	VLP	3
ZhaoG_2017	SRR5597315	4	VLP	6
ZhaoG_2017	SRR5597316	2	VLP	12
ZhaoG_2017	SRR5597317	1	VLP	12
ZhaoG_2017	SRR5597318	6	VLP	24
ZhaoG_2017	SRR5597319	1	VLP	3
ZhaoG_2017	SRR5597320	6	VLP	12
ZhaoG_2017	SRR5597321	4	VLP	24
ZhaoG_2017	SRR5597322	3	VLP	12
ZhaoG_2017	SRR5597323	2	VLP	12
ZhaoG_2017	SRR5597324	6	VLP	24
ZhaoG_2017	SRR5597325	7	VLP	24
ZhaoG_2017	SRR5597326	7	VLP	24
ZhaoG_2017	SRR5597327	8	VLP	24
ZhaoG_2017	SRR5597328	1	VLP	6
ZhaoG_2017	SRR5597329	3	VLP	3
ZhaoG_2017	SRR5597330	1	VLP	24
ZhaoG_2017	SRR5597331	5	VLP	24
ZhaoG_2017	SRR5597332	1	VLP	24
ZhaoG_2017	SRR5597333	1	VLP	24
ZhaoG_2017	SRR5597334	2	VLP	12
ZhaoG_2017	SRR5597335	2	VLP	12
ZhaoG_2017	SRR5597336	3	VLP	6
ZhaoG_2017	SRR5597337	2	VLP	6
ZhaoG_2017	SRR5597338	1	VLP	24
ZhaoG_2017	SRR5597339	3	VLP	12
ZhaoG_2017	SRR5597340	4	VLP	12
ZhaoG_2017	SRR5597341	1	VLP	6
ZhaoG_2017	SRR5597342	1	VLP	12
ZhaoG_2017	SRR5597343	1	VLP	12
ZhaoG_2017	SRR5597344	1	VLP	3
ZhaoG_2017	SRR5597345	1	VLP	12
ZhaoG_2017	SRR5597346	1	VLP	3
ZhaoG_2017	SRR5597347	4	VLP	6
ZhaoG_2017	SRR5597348	5	VLP	6
ZhaoG_2017	SRR5597349	4	VLP	3
ZhaoG_2017	SRR5597350	8	VLP	3
ZhaoG_2017	SRR5597351	5	VLP	6
ZhaoG_2017	SRR5597352	1	VLP	6
ZhaoG_2017	SRR5597353	1	VLP	6
ZhaoG_2017	SRR5597354	1	VLP	12
ZhaoG_2017	SRR5597355	10	VLP	12
ZhaoG_2017	SRR5597356	1	VLP	12
ZhaoG_2017	SRR5597357	1	VLP	12
ZhaoG_2017	SRR5597358	3	VLP	12
ZhaoG_2017	SRR5597359	3	VLP	3
ZhaoG_2017	SRR5597360	2	VLP	24
ZhaoG_2017	SRR5597361	2	VLP	24
ZhaoG_2017	SRR5597362	5	VLP	24
ZhaoG_2017	SRR5597363	7	VLP	24
ZhaoG_2017	SRR5597364	2	VLP	12
ZhaoG_2017	SRR5597365	11	VLP	12
ZhaoG_2017	SRR5597366	2	VLP	12
ZhaoG_2017	SRR5597367	2	VLP	24
ZhaoG_2017	SRR5597368	1	VLP	24
ZhaoG_2017	SRR5597369	1	VLP	24
ZhaoG_2017	SRR5597370	1	VLP	12
ZhaoG_2017	SRR5597371	1	VLP	12
ZhaoG_2017	SRR5597372	1	VLP	24
ZhaoG_2017	SRR5597373	2	VLP	24
ZhaoG_2017	SRR5597374	1	VLP	12
ZhaoG_2017	SRR5597375	1	VLP	6
ZhaoG_2017	SRR5597376	1	VLP	12
ZhaoG_2017	SRR5597377	1	VLP	12
ZhaoG_2017	SRR5597378	2	VLP	12
ZhaoG_2017	SRR5597379	1	VLP	12
ZhaoG_2017	SRR5597380	1	VLP	12
ZhaoG_2017	SRR5597381	3	VLP	12
ZhaoG_2017	SRR5597382	7	VLP	6
ZhaoG_2017	SRR5597383	3	VLP	3
ZhaoG_2017	SRR5597384	12	VLP	3
ZhaoG_2017	SRR5597385	16	VLP	3
ZhaoG_2017	SRR5597386	1	VLP	12
ZhaoG_2017	SRR5597387	3	VLP	12
ZhaoG_2017	SRR5597388	1	VLP	6
ZhaoG_2017	SRR5597389	1	VLP	24
ZhaoG_2017	SRR5597390	1	VLP	3
ZhaoG_2017	SRR5597391	11	VLP	24
ZhaoG_2017	SRR5597392	1	VLP	24
ZhaoG_2017	SRR5597393	4	VLP	6
ZhaoG_2017	SRR5597394	11	VLP	24
ZhaoG_2017	SRR5597395	1	VLP	12
ZhaoG_2017	SRR5597396	1	VLP	12
ZhaoG_2017	SRR5597397	1	VLP	12
ZhaoG_2017	SRR5597398	3	VLP	12
ZhaoG_2017	SRR5597399	1	VLP	12
ZhaoG_2017	SRR5597400	1	VLP	24
ZhaoG_2017	SRR5597401	3	VLP	6
ZhaoG_2017	SRR5597402	2	VLP	12
ZhaoG_2017	SRR5597403	1	VLP	12
ZhaoG_2017	SRR5597404	2	VLP	12
ZhaoG_2017	SRR5597405	2	VLP	6
ZhaoG_2017	SRR5597406	6	VLP	12
ZhaoG_2017	SRR5597407	4	VLP	12
ZhaoG_2017	SRR5597408	2	VLP	12
ZhaoG_2017	SRR5597409	1	VLP	12
ZhaoG_2017	SRR5597410	1	VLP	6
ZhaoG_2017	SRR5597411	2	VLP	6
ZhaoG_2017	SRR5597412	1	VLP	24
ZhaoG_2017	SRR5597413	1	VLP	24
ZhaoG_2017	SRR5597414	1	VLP	12
ZhaoG_2017	SRR5597415	2	VLP	24
ZhaoG_2017	SRR5597416	4	VLP	24
ZhaoG_2017	SRR5597417	1	VLP	24
ZhaoG_2017	SRR5597418	1	VLP	12
ZhaoG_2017	SRR5597419	1	VLP	6
ZhaoG_2017	SRR5597420	3	VLP	3
ZhaoG_2017	SRR5597421	1	VLP	3
ZhaoG_2017	SRR5597422	6	VLP	12
ZhaoG_2017	SRR5597423	1	VLP	12
ZhaoG_2017	SRR5597424	7	VLP	12
ZhaoG_2017	SRR5597425	2	VLP	12
ZhaoG_2017	SRR5597426	1	VLP	12
ZhaoG_2017	SRR5597427	11	VLP	24
ZhaoG_2017	SRR5597428	12	VLP	24
ZhaoG_2017	SRR5597429	1	VLP	6
ZhaoG_2017	SRR5597430	2	VLP	3
ZhaoG_2017	SRR5597431	1	VLP	3
ZhaoG_2017	SRR5597432	4	VLP	24
ZhaoG_2017	SRR5597433	11	VLP	24
ZhaoG_2017	SRR5597434	2	VLP	24
ZhaoG_2017	SRR5597435	2	VLP	12
ZhaoG_2017	SRR5597436	2	VLP	6
ZhaoG_2017	SRR5597437	1	VLP	6
ZhaoG_2017	SRR5597438	1	VLP	12
ZhaoG_2017	SRR5621369	1	VLP	3
ZhaoG_2017	SRR5621370	5	VLP	3
ZhaoG_2017	SRR5621371	5	VLP	3
ZhaoG_2017	SRR5621372	2	VLP	12
ZhaoG_2017	SRR5621373	16	VLP	12
ZhaoG_2017	SRR5621374	13	VLP	12
ZhaoG_2017	SRR5621375	7	VLP	12
ZhaoG_2017	SRR5621376	8	VLP	12
ZhaoG_2017	SRR5621377	2	VLP	12
ZhaoG_2017	SRR5621378	7	VLP	6
ZhaoG_2017	SRR5621379	1	VLP	24
ZhaoG_2017	SRR5621380	2	VLP	3
ZhaoG_2017	SRR5621381	2	VLP	24
ZhaoG_2017	SRR5621382	2	VLP	24
ZhaoG_2017	SRR5621383	3	VLP	12
ZhaoG_2017	SRR5621384	3	VLP	12
ZhaoG_2017	SRR5621385	1	VLP	24
ZhaoG_2017	SRR5621386	1	VLP	24
ZhaoG_2017	SRR5621387	3	VLP	24
ZhaoG_2017	SRR5621388	3	VLP	24
ZhaoG_2017	SRR5621389	5	VLP	12
ZhaoG_2017	SRR5621390	3	VLP	12
ZhaoG_2017	SRR5621391	12	VLP	24
ZhaoG_2017	SRR5621392	7	VLP	24
ZhaoG_2017	SRR5621393	12	VLP	24
ZhaoG_2017	SRR5621394	8	VLP	3
ZhaoG_2017	SRR5621395	8	VLP	3
ZhaoG_2017	SRR5621396	3	VLP	6
ZhaoG_2017	SRR5621397	5	VLP	12
ZhaoG_2017	SRR5621398	3	VLP	12
ZhaoG_2017	SRR5621399	16	VLP	12
ZhaoG_2017	SRR5621400	15	VLP	12
ZhaoG_2017	SRR5621401	3	VLP	3
ZhaoG_2017	SRR5621402	3	VLP	3
ZhaoG_2017	SRR5621403	2	VLP	3
ZhaoG_2017	SRR5621404	15	VLP	12
ZhaoG_2017	SRR5621405	49	VLP	12
ZhaoG_2017	SRR5621406	16	VLP	24
ZhaoG_2017	SRR5621407	8	VLP	12
ZhaoG_2017	SRR5621408	1	VLP	6
ZhaoG_2017	SRR5621409	82	VLP	6
ZhaoG_2017	SRR5621410	20	VLP	12
ZhaoG_2017	SRR5621411	8	VLP	12
ZhaoG_2017	SRR5621412	2	VLP	12
ZhaoG_2017	SRR5621413	1	VLP	6
ZhaoG_2017	SRR5621414	15	VLP	6
ZhaoG_2017	SRR5621415	12	VLP	3
ZhaoG_2017	SRR5621416	11	VLP	24
ZhaoG_2017	SRR5621417	17	VLP	24
ZhaoG_2017	SRR5621418	3	VLP	12
ZhaoG_2017	SRR5621419	10	VLP	12
LiangG_2020	SRR8652800	1	VLP	0
LiangG_2020	SRR8652812	30	VLP	6
LiangG_2020	SRR8652813	48	VLP	6
LiangG_2020	SRR8652814	51	VLP	6
LiangG_2020	SRR8652815	111	VLP	6
LiangG_2020	SRR8652816	52	VLP	6
LiangG_2020	SRR8652817	73	VLP	6
LiangG_2020	SRR8652818	51	VLP	6
LiangG_2020	SRR8652819	174	VLP	6
LiangG_2020	SRR8652820	93	VLP	6
LiangG_2020	SRR8652821	68	VLP	6
LiangG_2020	SRR8652822	50	VLP	6
LiangG_2020	SRR8652823	43	VLP	6
LiangG_2020	SRR8652839	1	VLP	6
LiangG_2020	SRR8652841	87	VLP	6
LiangG_2020	SRR8652842	79	VLP	6
LiangG_2020	SRR8652843	48	VLP	6
LiangG_2020	SRR8652844	47	VLP	6
LiangG_2020	SRR8652845	55	VLP	6
LiangG_2020	SRR8652846	39	VLP	6
LiangG_2020	SRR8652847	118	VLP	6
LiangG_2020	SRR8652848	23	VLP	6
LiangG_2020	SRR8652849	59	VLP	6
LiangG_2020	SRR8652850	63	VLP	6
LiangG_2020	SRR8652864	1	VLP	6
LiangG_2020	SRR8652877	77	VLP	3
LiangG_2020	SRR8652878	22	VLP	0
LiangG_2020	SRR8652879	31	VLP	1
LiangG_2020	SRR8652881	155	VLP	6
LiangG_2020	SRR8652882	33	VLP	1
LiangG_2020	SRR8652883	24	VLP	6
LiangG_2020	SRR8652884	11	VLP	1
LiangG_2020	SRR8652885	18	VLP	0
LiangG_2020	SRR8652886	78	VLP	6
LiangG_2020	SRR8652897	53	VLP	6
LiangG_2020	SRR8652898	50	VLP	6
LiangG_2020	SRR8652899	38	VLP	6
LiangG_2020	SRR8652900	64	VLP	6
LiangG_2020	SRR8652901	74	VLP	6
LiangG_2020	SRR8652902	56	VLP	6
LiangG_2020	SRR8652903	70	VLP	6
LiangG_2020	SRR8652904	61	VLP	6
LiangG_2020	SRR8652905	59	VLP	6
LiangG_2020	SRR8652906	38	VLP	6
LiangG_2020	SRR8652907	2	VLP	6
LiangG_2020	SRR8652927	1	VLP	6
LiangG_2020	SRR8652936	1	VLP	6
LiangG_2020	SRR8652941	48	VLP	3
LiangG_2020	SRR8652942	131	VLP	6
LiangG_2020	SRR8652943	23	VLP	0
LiangG_2020	SRR8652944	70	VLP	3
LiangG_2020	SRR8652945	145	VLP	6
LiangG_2020	SRR8652946	6	VLP	0
LiangG_2020	SRR8652947	87	VLP	3
LiangG_2020	SRR8652948	52	VLP	6
LiangG_2020	SRR8652949	32	VLP	0
LiangG_2020	SRR8652950	119	VLP	3
LiangG_2020	SRR8652954	82	VLP	6
LiangG_2020	SRR8652956	49	VLP	1
LiangG_2020	SRR8652976	1	VLP	6
LiangG_2020	SRR8652996	22	VLP	0
LiangG_2020	SRR8652997	50	VLP	1
LiangG_2020	SRR8652998	56	VLP	6
LiangG_2020	SRR8652999	10	VLP	0
LiangG_2020	SRR8653000	84	VLP	6
LiangG_2020	SRR8653001	53	VLP	0
LiangG_2020	SRR8653002	58	VLP	1
LiangG_2020	SRR8653003	82	VLP	6
LiangG_2020	SRR8653005	60	VLP	3
LiangG_2020	SRR8653006	96	VLP	6
LiangG_2020	SRR8653020	28	VLP	6
LiangG_2020	SRR8653021	89	VLP	6
LiangG_2020	SRR8653022	94	VLP	6
LiangG_2020	SRR8653023	36	VLP	6
LiangG_2020	SRR8653024	54	VLP	6
LiangG_2020	SRR8653025	47	VLP	6
LiangG_2020	SRR8653026	30	VLP	6
LiangG_2020	SRR8653027	40	VLP	6
LiangG_2020	SRR8653028	29	VLP	6
LiangG_2020	SRR8653029	50	VLP	6
LiangG_2020	SRR8653033	4	VLP	0
LiangG_2020	SRR8653049	2	VLP	6
LiangG_2020	SRR8653050	4	VLP	6
LiangG_2020	SRR8653053	4	VLP	6
LiangG_2020	SRR8653054	1	VLP	6
LiangG_2020	SRR8653056	1	VLP	6
LiangG_2020	SRR8653069	1	VLP	6
LiangG_2020	SRR8653073	157	VLP	6
LiangG_2020	SRR8653074	75	VLP	3
LiangG_2020	SRR8653075	87	VLP	3
LiangG_2020	SRR8653076	23	VLP	0
LiangG_2020	SRR8653077	11	VLP	0
LiangG_2020	SRR8653078	106	VLP	6
LiangG_2020	SRR8653080	77	VLP	6
LiangG_2020	SRR8653081	168	VLP	6
LiangG_2020	SRR8653082	56	VLP	3
LiangG_2020	SRR8653096	1	VLP	6
LiangG_2020	SRR8653109	53	VLP	6
LiangG_2020	SRR8653110	24	VLP	6
LiangG_2020	SRR8653111	60	VLP	6
LiangG_2020	SRR8653112	43	VLP	6
LiangG_2020	SRR8653127	64	VLP	1
LiangG_2020	SRR8653132	5	VLP	0
LiangG_2020	SRR8653133	58	VLP	3
LiangG_2020	SRR8653134	57	VLP	6
LiangG_2020	SRR8653135	28	VLP	0
LiangG_2020	SRR8653138	68	VLP	6
LiangG_2020	SRR8653139	57	VLP	0
LiangG_2020	SRR8653140	1	VLP	3
LiangG_2020	SRR8653147	1	VLP	6
LiangG_2020	SRR8653151	75	VLP	6
LiangG_2020	SRR8653152	13	VLP	6
LiangG_2020	SRR8653153	20	VLP	6
LiangG_2020	SRR8653154	85	VLP	6
LiangG_2020	SRR8653155	47	VLP	6
LiangG_2020	SRR8653156	35	VLP	6
LiangG_2020	SRR8653157	88	VLP	6
LiangG_2020	SRR8653158	46	VLP	6
LiangG_2020	SRR8653159	43	VLP	6
LiangG_2020	SRR8653160	55	VLP	6
LiangG_2020	SRR8653166	1	VLP	6
LiangG_2020	SRR8653168	1	VLP	3
LiangG_2020	SRR8653179	30	VLP	6
LiangG_2020	SRR8653180	57	VLP	6
LiangG_2020	SRR8653181	89	VLP	6
LiangG_2020	SRR8653182	34	VLP	6
LiangG_2020	SRR8653183	41	VLP	6
LiangG_2020	SRR8653184	56	VLP	6
LiangG_2020	SRR8653185	51	VLP	6
LiangG_2020	SRR8653186	58	VLP	6
LiangG_2020	SRR8653187	45	VLP	6
LiangG_2020	SRR8653188	69	VLP	6
LiangG_2020	SRR8653189	59	VLP	6
LiangG_2020	SRR8653190	46	VLP	6
LiangG_2020	SRR8653191	86	VLP	6
LiangG_2020	SRR8653192	57	VLP	6
LiangG_2020	SRR8653193	18	VLP	6
LiangG_2020	SRR8653194	52	VLP	6
LiangG_2020	SRR8653195	35	VLP	6
LiangG_2020	SRR8653196	59	VLP	6
LiangG_2020	SRR8653197	29	VLP	6
LiangG_2020	SRR8653198	30	VLP	6
LiangG_2020	SRR8653205	1	VLP	6
LiangG_2020	SRR8653210	1	VLP	6
LiangG_2020	SRR8653230	74	VLP	6
LiangG_2020	SRR8653231	7	VLP	0
LiangG_2020	SRR8653232	9	VLP	0
LiangG_2020	SRR8653233	76	VLP	1
LiangG_2020	SRR8653234	33	VLP	1
LiangG_2020	SRR8653235	65	VLP	6
LiangG_2020	SRR8653236	50	VLP	6
LiangG_2020	SRR8653237	18	VLP	0
LiangG_2020	SRR8653238	4	VLP	0
LiangG_2020	SRR8653239	51	VLP	3
LiangG_2020	SRR8653250	1	VLP	1
LiangG_2020	SRR8653258	1	VLP	3
LiangG_2020	SRR8653265	44	VLP	6
LiangG_2020	SRR8653266	27	VLP	6
LiangG_2020	SRR8653267	36	VLP	6
LiangG_2020	SRR8653268	77	VLP	6
LiangG_2020	SRR8653269	15	VLP	6
LiangG_2020	SRR8653270	29	VLP	6
LiangG_2020	SRR8653271	51	VLP	6
LiangG_2020	SRR8653272	38	VLP	6
LiangG_2020	SRR8653273	76	VLP	6
LiangG_2020	SRR8653274	18	VLP	6
LiangG_2020	SRR8653275	2	VLP	6
LiangG_2020	SRR9660131	4	VLP	3
LiangG_2020	SRR9660133	26	VLP	3
LiangG_2020	SRR9660134	10	VLP	3
LiangG_2020	SRR9660135	21	VLP	3
LiangG_2020	SRR9660136	5	VLP	3
LiangG_2020	SRR9660137	5	VLP	3
LiangG_2020	SRR9660139	2	VLP	3
LiangG_2020	SRR9660142	1	VLP	3
LiangG_2020	SRR9660144	3	VLP	3
LiangG_2020	SRR9660146	12	VLP	3
LiangG_2020	SRR9660147	15	VLP	3
LiangG_2020	SRR9660148	30	VLP	3
LiangG_2020	SRR9660149	3	VLP	3
LiangG_2020	SRR9660152	2	VLP	3
LiangG_2020	SRR9660154	22	VLP	3
LiangG_2020	SRR9660155	7	VLP	3
LiangG_2020	SRR9660172	5	VLP	3
LiangG_2020	SRR9660175	1	VLP	3
LiangG_2020	SRR9660176	1	VLP	3
LiangG_2020	SRR9660178	3	VLP	3
LiangG_2020	SRR9660180	1	VLP	3
LiangG_2020	SRR9660181	11	VLP	3
LiangG_2020	SRR9660182	15	VLP	3
LiangG_2020	SRR9660183	3	VLP	3
LiangG_2020	SRR9660184	5	VLP	3
LiangG_2020	SRR9660185	6	VLP	3
LiangG_2020	SRR9660197	12	VLP	3
LiangG_2020	SRR9660201	7	VLP	3
LiangG_2020	SRR9660202	13	VLP	3
LiangG_2020	SRR9660208	17	VLP	3
LiangG_2020	SRR9660209	28	VLP	3
