# Supplementary material for: A metagenomic catalog of the early-life human gut virome
Source: Nat Commun. 2024 Feb 29;15:1864. doi: 10.1038/s41467-024-45793-z (PMC10904392; doi:10.1038/s41467-024-45793-z)
Supplement: Supplementary file 17 — Source data [file 41467_2024_45793_MOESM17_ESM.zip › Source data/figS4a_vlp.xlsx]

## Sheet: Sheet1
run	total_perc
ERR3487534	58.218
ERR3487536	63.4422
ERR3487537	8.79964
ERR3487539	10.8625
ERR3487540	100
ERR3487541	99.2815
ERR3487543	55.8875
ERR3487544	28.8512
ERR3487545	11.1897
ERR3487546	76.4331
ERR3487550	11.9085
ERR3487551	46.7738
ERR3487552	2.83579
ERR3487555	94.7222
ERR3487557	46.278
ERR3487558	37.4123
ERR3487559	0
ERR3487560	78.4707
ERR3487562	26.1067
ERR3487563	23.1105
ERR3487565	99.8096
ERR3487567	36.5205
ERR3487570	39.7511
ERR3487575	97.7552
ERR3487576	0
ERR3487578	91.9187
ERR3487579	27.5877
ERR3487580	42.5634
ERR3487581	100
ERR3487582	4.03764
ERR3487583	100
ERR3487585	0
ERR3487586	65.2916
ERR3487587	0
ERR3487591	100
ERR3487594	88.2364
ERR3487595	88.3257
ERR3487596	100
ERR3487597	82.4732
ERR3487599	22.7256
ERR3487600	42.3944
ERR3487601	20.6911
ERR3487604	15.2462
ERR3487607	55.7902
ERR3487608	38.0698
ERR3487609	99.9581
ERR3487610	98.9711
ERR3487611	0
ERR3487612	0
ERR8081229	96.1476
ERR8081230	81.098
ERR8081231	91.9259
ERR8081232	22.9461
ERR8081233	85.0859
ERR8081234	79.8567
ERR8081235	90.8708
ERR8081236	96.5149
ERR8081237	40.5562
ERR8081238	57.3321
ERR8081239	80.9114
ERR8081240	52.3133
ERR8081241	87.1226
ERR8081242	66.6436
ERR8081243	91.2205
ERR8081244	69.8349
ERR8081245	85.759
ERR8081246	88.5238
ERR8081247	65.2142
ERR8081248	71.4397
ERR8081249	94.5342
ERR8081250	100
ERR8081251	80.2033
ERR8081252	73.0053
ERR8081253	100
ERR8081254	46.4881
ERR8081255	98.9194
ERR8081256	74.1621
ERR8081257	79.2266
ERR8081258	83.7489
ERR8081259	26.953
ERR8081260	94.6411
ERR8081261	90.3827
ERR8081262	64.2142
ERR8081263	98.2476
ERR8081264	57.1815
ERR8081265	21.3216
ERR8081266	71.1152
ERR8081267	68.5759
ERR8081268	98.2886
ERR8081269	43.185
ERR8081270	60.6418
ERR8081271	68.1587
ERR8081272	77.3729
ERR8081273	28.4401
ERR8081274	22.7481
ERR8081275	59.3931
ERR8081276	40.8338
ERR8081277	65.412
ERR8081278	54.1476
ERR8081279	92.9107
ERR8081280	100
ERR8081281	99.0518
ERR8081282	99.2279
ERR8081283	67.991
ERR8081284	46.8748
ERR8081285	53.6764
ERR8081286	65.6722
ERR8081287	88.7455
ERR8081288	97.9668
ERR8081289	46.0258
ERR8081290	96.4452
ERR8081291	17.7694
ERR8081292	82.5928
ERR8081293	78.9404
ERR8081294	52.9058
ERR8081295	74.9018
ERR8081296	99.2743
ERR8081297	85.6625
ERR8081298	53.5178
ERR8081299	99.2129
ERR8081300	73.3315
ERR8081301	83.7133
ERR8081302	54.3382
ERR8081303	61.6834
ERR8081304	62.9834
ERR8081305	94.7942
ERR8081306	80.5412
ERR8081307	73.0279
ERR8081308	92.9569
ERR8081309	82.4214
ERR8081310	37.3537
ERR8081311	43.4509
ERR8081312	57.4972
ERR8081313	49.5345
ERR8081314	91.6241
ERR8081315	99.4026
ERR8081316	79.2995
ERR8081317	97.4521
ERR8081318	69.4522
ERR8081319	54.8769
ERR8081320	98.9911
ERR8081321	88.3881
ERR8081322	82.798
ERR8081323	48.2835
ERR8081324	90.7506
ERR8081325	97.837
ERR8081326	18.4528
ERR8081327	98.7953
ERR8081328	86.0811
ERR8081329	86.9707
ERR8081330	100
ERR8081331	67.3612
ERR8081332	81.1232
ERR8081333	97.7888
ERR8081334	100
ERR8081335	66.1332
ERR8081336	54.012
ERR8081337	96.5703
ERR8081338	61.8745
ERR8081339	98.4678
ERR8081340	44.3604
ERR8081341	83.4382
ERR8081342	60.1508
ERR8081343	95.555
ERR8081344	57.3692
ERR8081345	79.0808
ERR8081346	95.9275
ERR8081347	70.1377
ERR8081348	72.0368
ERR8081349	87.3852
ERR8081350	92.3864
ERR8081351	58.051
ERR8081352	94.647
ERR8081353	3.40675
ERR8081354	72.5379
ERR8081355	85.0486
ERR8081356	95.1504
ERR8081357	88.4616
ERR8081358	52.7393
ERR8081359	49.4192
ERR8081360	75.2619
ERR8081361	46.058
ERR8081362	68.7145
ERR8081363	40.9072
ERR8081364	79.833
ERR8081365	60.4078
ERR8081366	67.101
ERR8081367	92.1348
ERR8081368	83.3753
ERR8081369	96.0581
ERR8081370	69.0599
ERR8081371	95.9187
ERR8081372	98.6334
ERR8081373	99.4705
ERR8081374	94.9307
ERR8081375	26.7348
ERR8081376	70.9044
ERR8081377	26.8113
ERR8081378	80.6147
ERR8081379	84.441
ERR8081380	88.9363
ERR8081381	100
ERR8081382	77.8397
ERR8081383	98.0171
ERR8081384	73.0183
ERR8081385	32.3998
ERR8081386	70.478
ERR8081387	98.7449
ERR8081388	67.1079
ERR8081389	99.9591
ERR8081390	59.8799
ERR8081391	59.1118
ERR8081392	90.5977
ERR8081393	66.9426
ERR8081394	32.6708
ERR8081395	96.9356
ERR8081396	95.1091
ERR8081397	57.0414
ERR8081398	60.7738
ERR8081399	69.3865
ERR8081400	83.3555
ERR8081401	97.9559
ERR8081402	0.771096
ERR8081403	97.6581
ERR8081404	51.5811
ERR8081405	94.9925
ERR8081406	66.167
ERR8081407	60.4059
ERR8081408	80.5385
ERR8081409	64.3089
ERR8081410	59.2352
ERR8081411	67.6333
ERR8081412	43.8914
ERR8081413	99.2024
ERR8081414	89.3524
ERR8081415	57.6057
ERR8081416	45.3901
ERR8081417	87.9555
ERR8081418	93.636
ERR8081419	71.5859
ERR8081420	75.8088
ERR8081421	68.1129
ERR8081422	55.5672
ERR8081423	71.6561
ERR8081424	99.7237
ERR8081425	58.2369
ERR8081426	85.7966
ERR8081427	82.8707
ERR8081428	27.3362
ERR8081429	98.0812
ERR8081430	79.8741
ERR8081431	41.1347
ERR8081432	80.5144
ERR8081433	61.5969
ERR8081434	36.86
ERR8081435	87.7612
ERR8081436	48.1864
ERR8081437	99.6103
ERR8081438	60.1567
ERR8081439	96.8682
ERR8081440	94.9886
ERR8081441	60.3233
ERR8081442	74.7522
ERR8081443	98.6529
ERR8081444	55.4697
ERR8081445	45.589
ERR8081446	100
ERR8081447	52.3102
ERR8081448	58.7869
ERR8081449	69.2372
ERR8081450	91.9435
ERR8081451	83.2613
ERR8081452	100
ERR8081453	45.8024
ERR8081454	10.7033
ERR8081455	61.849
ERR8081456	99.9191
ERR8081457	11.1871
ERR8081458	95.8362
ERR8081459	99.2031
ERR8081460	97.1005
ERR8081461	59.5119
ERR8081462	62.5989
ERR8081463	89.254
ERR8081464	97.8289
ERR8081465	53.1116
ERR8081466	85.0648
ERR8081467	91.0053
ERR8081468	33.7319
ERR8081469	56.8346
ERR8081470	97.7884
ERR8081471	100
ERR8081472	84.7205
ERR8081473	59.935
ERR8081474	98.4086
ERR8081475	98.443
ERR8081476	58.3594
ERR8081477	19.5257
ERR8081478	61.5065
ERR8081479	61.9852
ERR8081480	89.887
ERR8081481	43.6098
ERR8081482	61.6586
ERR8081483	67.1088
ERR8081484	67.1818
ERR8081485	96.1064
ERR8081486	79.7374
ERR8081487	34.8084
ERR8081488	39.466
ERR8081489	95.4436
ERR8081490	62.2989
ERR8081491	94.3658
ERR8081492	72.7386
ERR8081493	51.8024
ERR8081494	10.301
ERR8081495	53.9461
ERR8081496	96.6119
ERR8081497	99.1319
ERR8081498	78.8099
ERR8081499	86.0446
ERR8081500	48.3619
ERR8081501	25.9411
ERR8081502	59.6957
ERR8081503	100
ERR8081504	95.5656
ERR8081505	91.812
ERR8081506	69.04
ERR8081507	100
ERR8081508	73.2947
ERR8081509	91.2689
ERR8081510	80.6104
ERR8081511	12.8715
ERR8081512	97.1331
ERR8081513	100
ERR8081514	100
ERR8081515	47.2757
ERR8081516	98.3849
ERR8081517	71.2172
ERR8081518	38.4287
ERR8081519	92.9663
ERR8081520	61.5982
ERR8081521	51.9097
ERR8081522	76.3325
ERR8081523	95.7867
ERR8081524	91.5159
ERR8081525	99.766
ERR8081526	78.5615
ERR8081527	68.9627
ERR8081528	92.6831
ERR8081529	88.2506
ERR8081530	5.99482
ERR8081531	80.0525
ERR8081532	87.1294
ERR8081533	92.6674
ERR8081534	64.4157
ERR8081535	99.0389
ERR8081536	66.3008
ERR8081537	67.8926
ERR8081538	96.0137
ERR8081539	98.045
ERR8081540	96.2379
ERR8081541	67.9506
ERR8081542	98.1123
ERR8081543	98.2815
ERR8081544	53.4161
ERR8081545	55.8134
ERR8081546	70.4485
ERR8081547	99.7439
ERR8081548	65.2923
ERR8081549	73.9849
ERR8081550	79.5896
ERR8081551	74.6379
ERR8081552	98.1223
ERR8081553	37.6022
ERR8081554	63.493
ERR8081555	59.0899
ERR8081556	93.2548
ERR8081557	84.97
ERR8081558	98.73
ERR8081559	94.2038
ERR8081560	49.4541
ERR8081561	82.5905
ERR8081562	82.2079
ERR8081563	46.9433
ERR8081564	80.7298
ERR8081565	82.3853
ERR8081566	95.5415
ERR8081567	98.5678
ERR8081568	9.08615
ERR8081569	89.1685
ERR8081570	79.5489
ERR8081571	50.5001
ERR8081572	98.5142
ERR8081573	97.4133
ERR8081574	91.9206
ERR8081575	99.1705
ERR8081576	68.9831
ERR8081577	67.2983
ERR8081578	60.7804
ERR8081579	56.5143
ERR8081580	93.8398
ERR8081581	81.6202
ERR8081582	30.8835
ERR8081583	48.6723
ERR8081584	52.6447
ERR8081585	96.5712
ERR8081586	73.5653
ERR8081587	98.8206
ERR8081588	66.4062
ERR8081589	85.9432
ERR8081590	92.3241
ERR8081591	61.4822
ERR8081592	65.3956
ERR8081593	97.8165
ERR8081594	45.683
ERR8081595	97.8421
ERR8081596	100
ERR8081597	79.0888
ERR8081598	81.0446
ERR8081599	96.8328
ERR8081600	100
ERR8081601	85.1451
ERR8081602	86.4609
ERR8081603	95.3953
ERR8081604	94.8861
ERR8081605	80.9112
ERR8081606	50.8744
ERR8081607	90.6907
ERR8081608	99.8772
ERR8081609	90.7267
ERR8081610	65.5789
ERR8081611	29.824
ERR8081612	89.7289
ERR8081613	47.2472
ERR8081614	99.3362
ERR8081615	82.6737
ERR8081616	53.6759
ERR8081617	58.9472
ERR8081618	97.2638
ERR8081619	96.3066
ERR8081620	43.4756
ERR8081621	98.8108
ERR8081622	67.5213
ERR8081623	90.8472
ERR8081624	100
ERR8081625	61.8345
ERR8081626	52.9166
ERR8081627	98.7653
ERR8081628	83.1451
ERR8081629	94.713
ERR8081630	90.2045
ERR8081631	92.6231
ERR8081632	54.997
ERR8081633	71.5134
ERR8081634	72.4755
ERR8081635	99.1158
ERR8081636	66.8072
ERR8081637	64.0206
ERR8081638	83.3003
ERR8081639	82.3765
ERR8081640	42.5028
ERR8081641	31.8296
ERR8081642	97.0534
ERR8081643	60.2264
ERR8081644	61.602
ERR8081645	58.9999
ERR8081646	98.7266
ERR8081647	76.5816
ERR8081648	63.0929
ERR8081649	94.4468
ERR8081650	94.4571
ERR8081651	96.899
ERR8081652	96.4151
ERR8081653	58.5713
ERR8081654	96.1978
ERR8081655	72.2362
ERR8081656	70.1021
ERR8081657	100
ERR8081658	71.3567
ERR8081659	53.7795
ERR8081660	52.3989
ERR8081661	93.7206
ERR8081662	98.6336
ERR8081663	45.7349
ERR8081664	88.7895
ERR8081665	86.0594
ERR8081666	78.6978
ERR8081667	65.9744
ERR8081668	91.0584
ERR8081669	99.9193
ERR8081670	86.2195
ERR8081671	73.428
ERR8081672	79.3086
ERR8081673	59.1944
ERR8081674	65.3428
ERR8081675	92.9049
ERR8081676	48.7054
ERR8081677	62.6121
ERR8081678	99.644
ERR8081679	96.7361
ERR8081680	98.7695
ERR8081681	99.3544
ERR8081682	76.4045
ERR8081683	50.226
ERR8081684	42.275
ERR8081685	52.9376
ERR8081686	99.1531
ERR8081687	77.3986
ERR8081688	57.8041
ERR8081689	48.0994
ERR8081690	100
ERR8081691	98.7609
ERR8081692	85.3551
ERR8081693	100
ERR8081694	67.8648
ERR8081695	65.1061
ERR8081696	95.5174
ERR8081697	57.7993
ERR8081698	83.8003
ERR8081699	38.7907
ERR8081700	61.8123
ERR8081701	89.9099
ERR8081702	63.2346
ERR8081703	43.7367
ERR8081704	92.9183
ERR8081705	61.6238
ERR8081706	97.4883
ERR8081707	14.4087
ERR8081708	45.9376
ERR8081709	70.9118
ERR8081710	31.099
ERR8081711	99.4178
ERR8081712	26.0624
ERR8081713	93.5707
ERR8081714	87.0558
ERR8081715	79.6917
ERR8081716	61.1286
ERR8081717	55.2415
ERR8081718	88.5188
ERR8081719	67.5914
ERR8081720	63.5995
ERR8081721	52.7065
ERR8081722	64.3919
ERR8081723	23.9529
ERR8081724	14.6466
ERR8081725	55.425
ERR8081726	45.9871
ERR8081727	48.0419
ERR8081728	71.5737
ERR8081729	85.8445
ERR8081730	57.1899
ERR8081731	59.6801
ERR8081732	97.0864
ERR8081733	94.8735
ERR8081734	54.8263
ERR8081735	86.2588
ERR8081736	93.9993
ERR8081737	98.7723
ERR8081738	74.5884
ERR8081739	27.8299
ERR8081740	61.6947
ERR8081741	95.3979
ERR8081742	84.063
ERR8081743	90.7381
ERR8081744	58.3424
ERR8081745	61.196
ERR8081746	56.2366
ERR8081747	88.7763
ERR8081748	61.8749
ERR8081749	15.2015
ERR8081750	94.7795
ERR8081751	85.3081
ERR8081752	95.0124
ERR8081753	98.5606
ERR8081754	93.8387
ERR8081755	62.2703
ERR8081756	98.7671
ERR8081757	83.4174
ERR8081758	89.5215
ERR8081759	60.5048
ERR8081760	70.4718
ERR8081761	78.988
ERR8081762	76.0004
ERR8081763	76.3711
ERR8081764	69.8842
ERR8081765	56.9105
ERR8081766	94.4665
ERR8081767	56.3973
ERR8081768	43.8668
ERR8081769	76.5663
ERR8081770	85.2484
ERR8081771	90.0023
ERR8081772	64.9365
ERR8081773	77.1402
ERR8081774	60.0927
ERR8081775	99.4331
ERR8081776	56.4107
ERR8081777	73.0395
ERR8081778	34.7925
ERR8081779	55.6927
ERR8081780	56.73
ERR8081781	72.8012
ERR8081782	94.4912
ERR8081783	72.4692
ERR8081784	78.3018
ERR8081785	76.5388
ERR8081786	93.1876
ERR8081787	93.6841
ERR8081788	95.0389
ERR8081789	98.6007
ERR8081790	98.1782
ERR8081791	72.8783
ERR8081792	56.7322
ERR8081793	44.1245
ERR8081794	62.1024
ERR8081795	94.9888
ERR8081796	99.7568
ERR8081797	96.4842
ERR8081798	99.7981
ERR8081799	83.405
ERR8081800	73.8289
ERR8081801	84.0608
ERR8081802	80.7563
ERR8081803	98.7293
ERR8081804	19.4212
ERR8081805	77.4353
ERR8081806	65.0393
ERR8081807	80.7853
ERR8081808	8.43923
ERR8081809	64.5464
ERR8081810	85.7474
ERR8081811	70.9205
ERR8081812	90.0242
ERR8081813	95.1435
ERR8081814	100
ERR8081815	84.665
ERR8081816	91.6148
ERR8081817	59.9832
ERR8081818	100
ERR8081819	99.1847
ERR8081820	93.7321
ERR8081821	87.9412
ERR8081822	86.6331
ERR8081823	64.5178
ERR8081824	69.771
ERR8081825	41.2777
ERR8081826	64.7575
ERR8081827	80.6647
ERR8081828	98.4214
ERR8081829	59.6201
ERR8081830	81.8828
ERR8081831	83.2791
ERR8081832	88.1347
ERR8081833	84.8123
ERR8081834	97.0649
ERR8081835	96.4502
ERR8081836	53.0268
ERR8081837	38.2944
ERR8081838	92.425
ERR8081839	98.5174
ERR8081840	79.2424
ERR8081841	82.4945
ERR8081842	81.6918
ERR8081843	65.6211
ERR8081844	97.1055
ERR8081845	74.1468
ERR8081846	87.9153
ERR8081847	83.9155
ERR8081848	95.9899
ERR8081849	53.3254
ERR8081850	97.2352
ERR8081851	100
ERR8081852	80.9686
ERR8081853	82.524
ERR8081854	79.6589
ERR8081855	61.7108
ERR8081856	54.883
ERR8081857	60.537
ERR8081858	36.7126
ERR8081859	98.6402
ERR8081860	97.3089
ERR8081861	55.5368
ERR8081862	57.0186
ERR8081863	68.9858
ERR8081864	54.1758
ERR8081865	37.9226
ERR8081866	6.01907
ERR8081867	98.2926
ERR8081868	89.5885
ERR8081869	68.6442
ERR8081870	55.702
ERR8081871	94.7828
ERR8081872	87.7651
ERR8081873	72.2191
ERR8081874	80.627
ERR8081875	79.8272
SRR13200782	88.765
SRR13200783	96.4995
SRR13200784	65.8195
SRR13200785	80.878
SRR13200786	54.5201
SRR13200787	50.1537
SRR13200788	74.0267
SRR13200789	93.6925
SRR13200790	89.0428
SRR13200791	2.34333
SRR13200792	31.5149
SRR13200793	85.3301
SRR13200794	94.6011
SRR13200795	15.627
SRR13200796	98.7748
SRR13200797	95.081
SRR13200798	99.6328
SRR13200799	25.5699
SRR13200800	100
SRR13200801	75.2779
SRR13200802	33.2282
SRR13200803	95.9868
SRR13200804	2.75706
SRR13200805	56.3818
SRR13200806	63.7234
SRR13200807	49.0877
SRR13200808	97.4579
SRR13200809	69.5052
SRR13200810	56.6802
SRR13200811	52.6463
SRR13200812	64.287
SRR13200813	97.7295
SRR13200814	90.8591
SRR13200815	100
SRR13200816	52.2025
SRR13200817	61.2935
SRR13200818	36.9819
SRR13200819	92.0779
SRR13200820	72.0378
SRR13200821	93.3136
SRR13200822	73.4806
SRR13200823	99.1901
SRR13200824	100
SRR13200825	50.3451
SRR13200826	84.1517
SRR13200827	38.1139
SRR13200828	26.7802
SRR13200829	37.9504
SRR13200830	99.6731
SRR13200831	100
SRR13200832	60.451
SRR13200833	69.3635
SRR13200834	99.2763
SRR13200835	51.9052
SRR13200836	89.8186
SRR13200837	38.2429
SRR13200838	91.8417
SRR13200839	50.8412
SRR13200840	51.558
SRR13200841	95.7735
SRR13200842	51.3607
SRR13200843	76.1118
SRR13200844	91.5702
SRR13200845	47.967
SRR13200846	100
SRR13200847	61.329
SRR13200848	68.5756
SRR13200849	81.1021
SRR13200850	36.2693
SRR13200851	68.1641
SRR13200852	92.2389
SRR13200853	52.1815
SRR13200854	85.4204
SRR13200855	85.414
SRR13200856	67.9055
SRR13200857	100
SRR13200858	57.646
SRR13200859	0.988559
SRR13200860	99.4045
SRR13200861	98.6754
SRR13200862	68.3045
SRR13200863	29.0965
SRR13200864	43.8088
SRR13200865	0
SRR13200866	2.47396
SRR13200867	100
SRR13200868	29.5866
SRR13200869	92.5546
SRR13200870	90.3802
SRR13200871	95.4007
SRR13200872	87.839
SRR13200873	85.2624
SRR13200874	26.8227
SRR13200875	98.9382
SRR13200876	98.4113
SRR13200877	100
SRR13200878	100
SRR13200879	59.771
SRR13200880	0
SRR13200881	0
SRR13200882	99.3564
SRR13200883	58.5421
SRR13200884	99.1931
SRR13200885	100
SRR13200886	100
SRR13200887	73.0497
SRR13200888	73.1318
SRR13200889	96.5578
SRR13200890	0
SRR13200891	77.6758
SRR13200892	96.1665
SRR13200893	49.9634
SRR13200894	55.8304
SRR13200895	90.6597
SRR13200896	74.7087
SRR13200897	97.4786
SRR13200898	99.4942
SRR13200899	97.8043
SRR13200900	88.0681
SRR13200901	88.5692
SRR13200902	72.4574
SRR13200903	40.6409
SRR13200904	82.0757
SRR13200905	44.5798
SRR13200906	100
SRR13200907	43.9971
SRR13200908	92.169
SRR13200909	59.698
SRR13200910	74.6141
SRR13200911	78.3587
SRR13200912	36.6585
SRR13200913	77.797
SRR13200914	86.2755
SRR13200916	57.3294
SRR13200917	76.9374
SRR13200918	82.4317
SRR13508142	78.3481
SRR13508143	23.2387
SRR13508144	97.1544
SRR13508145	97.7759
SRR13508146	99.9516
SRR13508147	95.7136
SRR13508148	98.0877
SRR13508149	93.4009
SRR13508150	98.7134
SRR13508151	93.9479
SRR13508152	98.9375
SRR13508153	94.6243
SRR13508154	94.3994
SRR13508155	94.4868
SRR13508156	93.8257
SRR13508157	96.0372
SRR13508158	97.4893
SRR13508159	100
SRR13508160	98.7402
SRR13508161	95.7881
SRR13508162	95.636
SRR13508163	46.0032
SRR13508164	93.7892
SRR13508165	98.9332
SRR13508166	97.7351
SRR13508167	57.49
SRR13508168	98.164
SRR13508169	100
SRR13508170	95.3026
SRR13508171	95.7909
SRR13508172	99.9103
SRR13508173	79.1136
SRR13508174	52.4669
SRR13508175	98.307
SRR13508176	95.5898
SRR13508177	83.9216
SRR13508178	6.5759
SRR13508179	18.3461
SRR13508180	26.7935
SRR13508181	18.2957
SRR13508182	14.4231
SRR13508183	48.8253
SRR13508184	19.2419
SRR13508185	19.693
SRR13508186	99.6345
SRR13508187	99.3226
SRR13508188	99.6917
SRR13508189	88.2143
SRR13508190	61.4281
SRR13508191	100
SRR13508192	93.9452
SRR13508193	53.6237
SRR13508194	89.6496
SRR13508195	91.0457
SRR13508196	65.9064
SRR13508197	84.2235
SRR13508198	93.3981
SRR13508199	92.3983
SRR13508200	90.1238
SRR13508201	93.3657
SRR13508202	93.009
SRR13508203	89.2468
SRR13508204	97.9263
SRR13508205	91.8853
SRR13508206	98.0837
SRR13508207	48.03
SRR13508208	75.9029
SRR13508209	93.3055
SRR13508210	46.4534
SRR13508211	25.8214
SRR13508212	50.4285
SRR13508213	46.2258
SRR13508214	24.4828
SRR13508215	25.5031
SRR13508216	28.2635
SRR13508217	92.804
SRR13508218	91.8125
SRR13508219	82.9634
SRR13508220	85.0943
SRR13508221	98.3814
SRR13508222	33.4207
SRR13508223	99.8314
SRR13508224	98.6743
SRR13508225	93.8782
SRR13508226	93.7203
SRR13508227	96.692
SRR13508228	97.9907
SRR13508229	95.3586
SRR13508230	99.3702
SRR13508231	97.2268
SRR13508232	94.2849
SRR13508233	49.7907
SRR13508234	44.9463
SRR13508235	100
SRR13508236	97.2496
SRR13508237	94.0431
SRR13508238	99.2643
SRR13508239	100
SRR13508240	95.8818
SRR13508241	100
SRR13508242	95.8598
SRR13508243	92.0809
SRR13508244	17.8933
SRR13508245	98.9082
SRR13508246	97.4519
SRR13508247	98.012
SRR13508248	98.0215
SRR13508249	95.1955
SRR13508250	95.0251
SRR13508251	87.841
SRR13508252	99.0809
SRR13508253	100
SRR13508254	92.5155
SRR13508255	26.5559
SRR13508256	94.4425
SRR13508257	91.546
SRR13508258	33.7334
SRR13508259	99.9646
SRR13508260	17.322
SRR13508261	44.7487
SRR13508262	86.8191
SRR13508263	96.17
SRR13508264	77.982
SRR13508265	99.3698
SRR13508266	61.839
SRR13508267	99.9416
SRR13508268	78.0398
SRR13508269	83.442
SRR13508270	89.4584
SRR13508271	67.6248
SRR13508272	93.9551
SRR13508273	93.5485
SRR13508274	93.819
SRR13508275	96.2233
SRR13508276	86.3082
SRR13508277	27.2427
SRR13508278	98.2138
SRR13508279	96.8517
SRR13508280	60.0941
SRR13508281	91.9515
SRR13508282	100
SRR13508283	100
SRR13508284	100
SRR13508285	99.6758
SRR13508286	99.758
SRR13508287	99.7517
SRR13508288	70.7146
SRR13508289	99.9797
SRR13508290	99.8889
SRR13508291	99.1855
SRR13508292	99.1712
SRR13508293	98.7085
SRR13508294	99.5695
SRR13508295	98.7496
SRR13508296	17.9196
SRR13508297	0
SRR13508298	92.1498
SRR13508299	85.6909
SRR13508300	86.5213
SRR13508301	96.7752
SRR13508302	89.7851
SRR13508303	95.0968
SRR13508304	99.9708
SRR13508305	99.1729
SRR13508306	99.947
SRR13508307	96.3836
SRR13508308	97.198
SRR13508309	98.3376
SRR13508310	78.1522
SRR13508311	96.2818
SRR13508312	99.5192
SRR13508313	60.1534
SRR13508314	77.8034
SRR13508315	14.6366
SRR13508316	83.0139
SRR13508317	46.2325
SRR13508318	99.8205
SRR13508319	99.9557
SRR13508320	99.7097
SRR13508321	79.3933
SRR13508322	99.7651
SRR13508323	100
SRR13508324	99.1963
SRR13508325	99.3916
SRR13508326	100
SRR13508327	96.3493
SRR13508328	65.1889
SRR13508329	93.8099
SRR13508330	86.845
SRR13508331	47.4651
SRR13508332	99.1515
SRR13508333	12.5617
SRR13508334	95.8646
SRR13508335	86.1235
SRR13508336	86.2608
SRR13508337	89.8932
SRR13508338	90.9254
SRR13508339	99.7949
SRR13508340	100
SRR13508341	99.5363
SRR13508342	99.6351
SRR13508343	84.7346
SRR13508344	100
SRR13508345	84.5846
SRR13508346	2.431
SRR13508347	67.0048
SRR13508348	99.8929
SRR13508349	99.4757
SRR13508350	96.123
SRR13508351	25.715
SRR13508352	86.7133
SRR13508353	61.0574
SRR13508354	51.9241
SRR13508355	98.8867
SRR13508356	80.1988
SRR13508357	57.0527
SRR13508358	18.5419
SRR13508359	95.2307
SRR13508360	40.7233
SRR13508362	87.29
SRR13508363	94.2858
SRR13508364	81.6039
SRR13508365	67.1255
SRR13508366	100
SRR13508367	65.5667
SRR13508368	59.8929
SRR13508369	43.422
SRR13508370	45.5015
SRR13508371	83.8396
SRR13508372	86.601
SRR13508373	91.2283
SRR13508374	90.5492
SRR13508375	92.214
SRR13508376	78.6253
SRR13508377	98.474
SRR13508378	96.5326
SRR13508379	91.4854
SRR13508380	96.0187
SRR13508381	74.2806
SRR13508382	84.5225
SRR13508383	98.3763
SRR13508384	100
SRR13508385	99.6839
SRR13508386	96.0449
SRR13508387	76.5273
SRR13508388	94.7848
SRR13508389	97.4535
SRR13508390	98.5549
SRR13508391	87.2701
SRR13508392	99.7376
SRR13508393	98.6425
SRR13508394	99.7986
SRR13508395	99.9186
SRR13508396	99.7374
SRR13508397	99.0708
SRR13508398	99.8985
SRR13508399	97.3445
SRR13508400	99.904
SRR13508401	100
SRR13508402	21.5049
SRR13508403	50.2078
SRR13508404	99.483
SRR13508405	99.9059
SRR13508406	99.0109
SRR13508407	100
SRR13508408	100
SRR13508409	100
SRR13508410	98.3749
SRR13508411	99.8583
SRR13508412	24.3202
SRR13508413	97.9407
SRR13508414	98.8598
SRR13508415	97.8565
SRR13508416	99.5627
SRR13508417	98.6974
SRR13508418	48.4745
SRR13508419	90.0584
SRR13508420	96.8372
SRR13508421	97.0069
SRR13508422	79.7547
SRR13508423	77.746
SRR13508424	94.5531
SRR13508425	74.2733
SRR13508426	51.3983
SRR13508427	25.8841
SRR13508428	6.72294
SRR13508429	17.4445
SRR13508430	5.88033
SRR13508431	3.59138
SRR13508432	96.8681
SRR13508433	97.525
SRR13508434	87.0552
SRR13508435	99.8711
SRR13508436	99.87
SRR13508437	60.274
SRR13508438	29.0325
SRR13508439	97.0883
SRR13508440	98.985
SRR13508441	70.1008
SRR13508442	82.9589
SRR13508443	99.1321
SRR13508444	99.5638
SRR2297845	59.6215
SRR2297846	2.18579
SRR2297847	75.4858
SRR2297848	11.3214
SRR2297849	10.087
SRR2297850	7.63687
SRR2297851	83.9774
SRR2297852	86.0957
SRR2297854	100
SRR2297855	100
SRR2297856	79.7759
SRR2297857	96.721
SRR2297858	100
SRR2297859	0
SRR2297913	0
SRR2297954	32.779
SRR2298023	65.0257
SRR2298024	100
SRR2298101	99.7588
SRR2298102	100
SRR2298124	100
SRR2298175	100
SRR2298207	100
SRR2298266	100
SRR2298290	41.8611
SRR2298340	100
SRR2298361	100
SRR2298362	85.5231
SRR2298382	49.7498
SRR2298469	50.2536
SRR2298470	80.0509
SRR2298525	99.5913
SRR2298526	99.6799
SRR2298527	89.4713
SRR2298528	100
SRR2298529	0.749752
SRR2298531	100
SRR2298532	100
SRR2298533	99.8769
SRR2298534	93.5182
SRR2298535	100
SRR2298536	100
SRR2298537	100
SRR2298538	100
SRR2298539	67.558
SRR2298540	98.7589
SRR2298541	100
SRR2298542	77.4644
SRR2298543	99.7323
SRR2298544	98.8002
SRR2298545	76.083
SRR2298546	47.3795
SRR2298547	51.7712
SRR2298548	88.21
SRR2298549	100
SRR2298550	100
SRR2298551	100
SRR2298552	100
SRR2298553	76.1123
SRR2298554	100
SRR2298557	100
SRR2298558	99.8768
SRR2298559	0
SRR2298560	100
SRR2298561	22.6636
SRR2298562	66.1872
SRR2298563	99.8
SRR2298564	100
SRR2298565	100
SRR2298566	99.169
SRR2298567	94.386
SRR2298568	99.1204
SRR2298569	57.05
SRR2298570	0.912829
SRR2298571	100
SRR2298572	98.5058
SRR2298573	25.3185
SRR2298574	100
SRR2298576	55.9677
SRR2298577	27.3942
SRR2298578	40.93
SRR2298579	100
SRR2298580	71.8864
SRR2298581	70.2238
SRR2298582	100
SRR2298583	76.7719
SRR2298584	87.4557
SRR2298585	97.6686
SRR2298587	0
SRR5494999	74.9107
SRR5495000	89.0847
SRR5495001	67.5124
SRR5495002	78.2624
SRR5495003	4.16012
SRR5495004	90.3772
SRR5495005	99.8706
SRR5495006	95.4816
SRR5495007	63.5988
SRR5495008	85.4385
SRR5495009	70.0016
SRR5495010	99.6345
SRR5495011	86.674
SRR5495012	6.64751
SRR5495013	4.99114
SRR5495014	57.3609
SRR5495015	93.2095
SRR5495016	98.2418
SRR5495017	22.062
SRR5597270	100
SRR5597271	77.4085
SRR5597272	99.2734
SRR5597273	96.7387
SRR5597274	100
SRR5597275	72.7999
SRR5597276	95.3306
SRR5597277	100
SRR5597278	99.6289
SRR5597279	100
SRR5597280	100
SRR5597281	100
SRR5597282	100
SRR5597283	100
SRR5597284	100
SRR5597285	100
SRR5597286	100
SRR5597287	100
SRR5597288	100
SRR5597289	100
SRR5597290	100
SRR5597291	100
SRR5597292	99.8826
SRR5597293	99.8663
SRR5597294	99.4864
SRR5597295	100
SRR5597296	98.6086
SRR5597297	97.5783
SRR5597298	100
SRR5597299	100
SRR5597300	100
SRR5597301	100
SRR5597302	94.9878
SRR5597303	88.6789
SRR5597304	100
SRR5597305	78.4207
SRR5597306	95.4615
SRR5597307	100
SRR5597308	100
SRR5597309	100
SRR5597310	100
SRR5597311	100
SRR5597312	100
SRR5597313	98.7054
SRR5597314	100
SRR5597315	100
SRR5597316	100
SRR5597317	100
SRR5597318	100
SRR5597319	100
SRR5597320	100
SRR5597321	100
SRR5597322	100
SRR5597323	100
SRR5597324	100
SRR5597325	100
SRR5597326	100
SRR5597327	91.5288
SRR5597328	100
SRR5597329	98.3009
SRR5597330	100
SRR5597331	99.2561
SRR5597332	100
SRR5597333	100
SRR5597334	100
SRR5597335	100
SRR5597336	99.391
SRR5597337	100
SRR5597338	100
SRR5597339	100
SRR5597340	98.6152
SRR5597341	100
SRR5597342	100
SRR5597343	100
SRR5597344	100
SRR5597345	100
SRR5597346	100
SRR5597347	74.1137
SRR5597348	42.8104
SRR5597349	49.8097
SRR5597350	57.5661
SRR5597351	60.2899
SRR5597352	100
SRR5597353	100
SRR5597354	100
SRR5597355	92.8268
SRR5597356	100
SRR5597357	100
SRR5597358	99.7949
SRR5597359	100
SRR5597360	100
SRR5597361	100
SRR5597362	100
SRR5597363	97.9043
SRR5597364	100
SRR5597365	96.7515
SRR5597366	100
SRR5597367	100
SRR5597368	100
SRR5597369	100
SRR5597370	100
SRR5597371	100
SRR5597372	100
SRR5597373	100
SRR5597374	100
SRR5597375	100
SRR5597376	100
SRR5597377	100
SRR5597378	100
SRR5597379	100
SRR5597380	100
SRR5597381	98.8202
SRR5597382	97.7071
SRR5597383	86.9502
SRR5597384	82.0001
SRR5597385	96.1487
SRR5597386	100
SRR5597387	100
SRR5597388	100
SRR5597389	100
SRR5597390	100
SRR5597391	45.931
SRR5597392	100
SRR5597393	99.4875
SRR5597394	94.0462
SRR5597395	100
SRR5597396	100
SRR5597397	100
SRR5597398	99.1725
SRR5597399	100
SRR5597400	100
SRR5597401	92.7706
SRR5597402	62.4117
SRR5597403	100
SRR5597404	100
SRR5597405	98.4284
SRR5597406	96.3643
SRR5597407	100
SRR5597408	100
SRR5597409	100
SRR5597410	100
SRR5597411	100
SRR5597412	100
SRR5597413	100
SRR5597414	100
SRR5597415	100
SRR5597416	100
SRR5597417	100
SRR5597418	100
SRR5597419	100
SRR5597420	97.5502
SRR5597421	100
SRR5597422	98.5805
SRR5597423	100
SRR5597424	71.246
SRR5597425	95.6165
SRR5597426	100
SRR5597427	100
SRR5597428	99.9421
SRR5597429	100
SRR5597430	100
SRR5597431	100
SRR5597432	100
SRR5597433	99.7768
SRR5597434	100
SRR5597435	100
SRR5597436	100
SRR5597437	100
SRR5597438	100
SRR5621369	100
SRR5621370	100
SRR5621371	92.8967
SRR5621372	100
SRR5621373	91.9817
SRR5621374	87.9719
SRR5621375	96.286
SRR5621376	94.6338
SRR5621377	100
SRR5621378	99.8924
SRR5621379	100
SRR5621380	39.0195
SRR5621381	100
SRR5621382	99.171
SRR5621383	26.6827
SRR5621384	99.723
SRR5621385	100
SRR5621386	100
SRR5621387	99.4128
SRR5621388	17.9888
SRR5621389	80.8817
SRR5621390	100
SRR5621391	96.8911
SRR5621392	92.6302
SRR5621393	99.1345
SRR5621394	100
SRR5621395	84.1923
SRR5621396	99.9447
SRR5621397	100
SRR5621398	100
SRR5621399	83.1646
SRR5621400	87.1779
SRR5621401	100
SRR5621402	100
SRR5621403	100
SRR5621404	99.8011
SRR5621405	94.8818
SRR5621406	99.6142
SRR5621407	98.9619
SRR5621408	100
SRR5621409	20.6228
SRR5621410	97.7383
SRR5621411	92.7175
SRR5621412	100
SRR5621413	100
SRR5621414	82.6737
SRR5621415	28.8371
SRR5621416	99.5434
SRR5621417	99.7079
SRR5621418	100
SRR5621419	99.6691
SRR7892438	66.2752
SRR7892439	65.9921
SRR7892440	66.4366
SRR7892441	93.7975
SRR7892446	71.951
SRR7892447	76.166
SRR7892449	73.6492
SRR7892450	52.7039
SRR7892451	16.3824
SRR7892452	69.062
SRR7892453	90.2461
SRR7892465	0.375233
SRR7892472	73.3221
SRR7892475	80.6642
SRR7892476	70.84
SRR7892478	6.34794
SRR7892483	79.3994
SRR7892484	57.1953
SRR7892485	89.3318
SRR7892486	80.4654
SRR7892487	55.5424
SRR7892488	75.4934
SRR8652800	100
SRR8652812	57.6461
SRR8652813	70.758
SRR8652814	83.2801
SRR8652815	64.4655
SRR8652816	23.1158
SRR8652817	74.3227
SRR8652818	98.8595
SRR8652819	58.5738
SRR8652820	53.1283
SRR8652821	72.881
SRR8652822	40.2345
SRR8652823	42.621
SRR8652839	100
SRR8652841	80.4065
SRR8652842	96.9899
SRR8652843	86.1474
SRR8652844	53.6286
SRR8652845	99.5065
SRR8652846	22.3234
SRR8652847	49.9965
SRR8652848	89.2707
SRR8652849	59.084
SRR8652850	88.0221
SRR8652864	100
SRR8652877	93.3655
SRR8652878	94.88
SRR8652879	98.9417
SRR8652881	83.6498
SRR8652882	99.5838
SRR8652883	3.24412
SRR8652884	99.952
SRR8652885	100
SRR8652886	92.3353
SRR8652897	19.052
SRR8652898	45.5765
SRR8652899	98.5325
SRR8652900	83.2489
SRR8652901	48.5142
SRR8652902	40.2549
SRR8652903	72.9099
SRR8652904	81.8493
SRR8652905	20.6098
SRR8652906	26.1552
SRR8652907	100
SRR8652927	100
SRR8652936	100
SRR8652941	93.8027
SRR8652942	83.0892
SRR8652943	99.9247
SRR8652944	81.3856
SRR8652945	85.0078
SRR8652946	2.04753
SRR8652947	96.1427
SRR8652948	13.5469
SRR8652949	91.827
SRR8652950	94.7233
SRR8652954	70.6812
SRR8652956	99.5064
SRR8652976	100
SRR8652996	99.6155
SRR8652997	74.5981
SRR8652998	99.3571
SRR8652999	3.74611
SRR8653000	98.9544
SRR8653001	95.9665
SRR8653002	79.4301
SRR8653003	80.9906
SRR8653005	83.7579
SRR8653006	90.9063
SRR8653020	98.7422
SRR8653021	84.7537
SRR8653022	97.0445
SRR8653023	98.6049
SRR8653024	48.2231
SRR8653025	82.047
SRR8653026	27.9933
SRR8653027	39.804
SRR8653028	44.899
SRR8653029	44.0922
SRR8653033	50.1016
SRR8653049	100
SRR8653050	100
SRR8653053	100
SRR8653054	100
SRR8653056	100
SRR8653069	100
SRR8653073	94.2593
SRR8653074	97.1567
SRR8653075	89.3841
SRR8653076	86.1765
SRR8653077	15.2412
SRR8653078	58.0045
SRR8653080	98.9455
SRR8653081	88.5163
SRR8653082	12.6552
SRR8653096	100
SRR8653109	66.0783
SRR8653110	43.4684
SRR8653111	94.5435
SRR8653112	6.37271
SRR8653127	99.9223
SRR8653132	100
SRR8653133	86.5893
SRR8653134	98.3264
SRR8653135	32.3516
SRR8653138	97.5493
SRR8653139	99.4929
SRR8653140	100
SRR8653147	100
SRR8653151	97.2948
SRR8653152	99.302
SRR8653153	85.4584
SRR8653154	80.2686
SRR8653155	76.4496
SRR8653156	79.8767
SRR8653157	40.4096
SRR8653158	8.57929
SRR8653159	61.4353
SRR8653160	44.0966
SRR8653166	100
SRR8653168	100
SRR8653179	65.7777
SRR8653180	95.9735
SRR8653181	83.1836
SRR8653182	78.763
SRR8653183	8.80998
SRR8653184	55.1808
SRR8653185	97.5516
SRR8653186	41.5439
SRR8653187	98.6874
SRR8653188	49.2179
SRR8653189	85.8647
SRR8653190	97.0944
SRR8653191	80.0899
SRR8653192	63.7044
SRR8653193	52.4605
SRR8653194	65.9984
SRR8653195	66.2281
SRR8653196	46.6006
SRR8653197	86.9665
SRR8653198	51.8308
SRR8653205	100
SRR8653210	100
SRR8653230	86.4607
SRR8653231	14.1219
SRR8653232	20.9944
SRR8653233	93.5608
SRR8653234	99.7768
SRR8653235	69.8722
SRR8653236	89.1869
SRR8653237	100
SRR8653238	38.175
SRR8653239	99.0222
SRR8653250	100
SRR8653258	100
SRR8653265	56.5366
SRR8653266	96.8474
SRR8653267	4.38596
SRR8653268	90.1379
SRR8653269	99.9598
SRR8653270	86.0949
SRR8653271	3.71521
SRR8653272	99.687
SRR8653273	87.3493
SRR8653274	95.7614
SRR8653275	100
SRR9660131	57.5143
SRR9660133	73.1576
SRR9660134	71.9607
SRR9660135	92.5263
SRR9660136	69.0699
SRR9660137	94.0436
SRR9660139	0
SRR9660142	100
SRR9660144	100
SRR9660146	95.903
SRR9660147	78.8046
SRR9660148	95.8025
SRR9660149	100
SRR9660152	100
SRR9660154	68.4408
SRR9660155	90.3027
SRR9660172	70.0755
SRR9660175	100
SRR9660176	100
SRR9660178	100
SRR9660180	100
SRR9660181	90.7389
SRR9660182	91.4786
SRR9660183	75.407
SRR9660184	87.6601
SRR9660185	94.9393
SRR9660197	74.2749
SRR9660201	99.8548
SRR9660202	93.8156
SRR9660208	97.0536
SRR9660209	92.1482
