# Supplementary material for: A metagenomic catalog of the early-life human gut virome
Source: Nat Commun. 2024 Feb 29;15:1864. doi: 10.1038/s41467-024-45793-z (PMC10904392; doi:10.1038/s41467-024-45793-z)
Supplement: Supplementary file 17 — Source data [file 41467_2024_45793_MOESM17_ESM.zip › Source data/fig2b_bulk.xlsx]

## Sheet: Sheet1
Axis1	Axis2	Sample_ID	period
0.352137	0.0645139	ERR1600426	0
0.106488	-0.0402798	ERR1600427	3
0.165769	-0.271925	ERR1600428	1
0.115538	-0.186686	ERR1600429	1
0.165704	-0.170821	ERR1600430	0
0.165471	-0.168132	ERR1600431	0
0.235672	-0.155774	ERR1600432	3
0.172239	-0.273201	ERR1600433	1
0.16137	-0.259322	ERR1600434	3
0.125263	-0.21068	ERR1600435	1
0.104416	-0.181999	ERR1600436	3
0.0895908	-0.143887	ERR1600437	3
0.107396	-0.176518	ERR1600438	1
0.156851	-0.255905	ERR1600439	1
0.0980923	-0.17417	ERR1600440	3
0.177599	0.179507	ERR3404624	0
0.170534	0.116775	ERR3404625	0
0.0332173	-0.0539096	ERR3404626	1
0.0915193	0.0410932	ERR3404627	1
0.0371832	0.0378875	ERR3404628	1
-0.125546	0.198209	ERR3404629	0
-0.116829	0.174638	ERR3404630	0
-0.156185	0.246793	ERR3404631	0
-0.145445	0.231358	ERR3404632	1
0.135353	-0.233955	ERR3404633	0
0.180578	-0.288979	ERR3404634	0
0.175373	-0.283018	ERR3404635	1
0.147562	-0.244101	ERR3404636	1
0.103465	-0.179186	ERR3404637	1
0.10475	-0.176971	ERR3404638	0
0.109439	-0.184714	ERR3404639	0
0.148729	-0.238144	ERR3404640	1
0.151221	-0.243902	ERR3404641	1
0.0391085	-0.122788	ERR3404642	1
0.399564	0.247762	ERR3404643	0
0.404815	0.244678	ERR3404644	1
0.376078	0.227321	ERR3404645	1
0.392683	0.208397	ERR3404646	1
0.0359166	0.423047	ERR3404647	0
-0.143005	0.306743	ERR3404648	0
-0.0425476	0.0860143	ERR3404649	1
-0.164965	-0.0092971	ERR3404650	1
0.385262	0.172755	ERR3404651	0
0.372879	0.159144	ERR3404652	0
0.293326	0.0658825	ERR3404653	1
0.0702868	0.348353	ERR3404654	1
0.0768292	0.302456	ERR3404655	1
0.146019	-0.226231	ERR3404656	0
0.19869	-0.11128	ERR3404657	0
0.123504	-0.0208258	ERR3404658	1
0.124627	-0.055063	ERR3404659	1
0.181039	0.0547981	ERR3404660	1
-0.193621	0.138422	ERR3404670	0
-0.277674	0.21675	ERR3404671	0
-0.264909	0.164144	ERR3404672	1
-0.279299	0.224562	ERR3404673	1
-0.22345	0.0421539	ERR3404674	1
0.427681	0.233816	ERR3404675	0
-0.197655	0.00528469	ERR3404676	0
-0.158019	0.084293	ERR3404677	1
-0.153287	0.0807787	ERR3404678	1
-0.15319	0.0824081	ERR3404679	1
0.101746	-0.177812	ERR3404680	0
0.0615537	-0.105362	ERR3404681	0
0.0664343	-0.0957556	ERR3404682	1
0.0940382	-0.148493	ERR3404683	1
0.0757662	-0.128298	ERR3404684	1
0.0790993	-0.1327	ERR3404685	1
-0.0862257	0.169194	ERR3404686	0
0.122971	-0.209597	ERR3404687	0
0.234127	0.163668	ERR3404688	0
-0.183044	-0.0407476	ERR3404689	0
0.415909	0.232454	ERR3404690	0
0.066044	-0.112047	ERR3404691	0
0.134035	0.314185	ERR3404692	1
0.173563	-0.26075	ERR3404693	0
0.1747	-0.269343	ERR3404694	0
0.0928177	-0.0525776	ERR3404695	0
0.104439	-0.0918175	ERR3404696	0
-0.0571891	0.467339	ERR3404697	0
0.16835	-0.275051	ERR3404698	0
0.0905724	-0.193527	ERR3404699	0
-0.0793386	0.304242	ERR3404700	0
0.162297	-0.0576456	ERR3404701	0
0.0437528	-0.21556	ERR3404702	0
-0.122038	-0.181775	ERR3404703	0
-0.169031	0.272475	ERR3404704	0
0.388761	0.229372	ERR3404705	1
-0.206327	0.376662	ERR3404706	1
0.17912	-0.29741	ERR3404707	1
0.084031	-0.0556953	ERR3404708	1
-0.0781233	0.225427	ERR3404709	0
0.0863529	0.406303	ERR3404711	0
-0.0286344	0.21747	ERR3404712	0
0.104342	-0.192388	ERR3404714	0
0.152906	-0.236574	ERR3404715	0
0.138084	-0.234922	ERR3404716	0
0.140823	-0.231419	ERR3404717	0
-0.187605	0.205659	ERR3404722	0
0.029583	0.000404196	ERR3404724	0
0.184458	-0.307497	ERR3404726	0
-0.0974078	0.170009	ERR3404727	0
-0.0670682	0.0650351	ERR3404728	0
-0.197333	0.183816	ERR3404729	0
0.0756588	-0.193057	ERR3404730	0
0.191668	-0.305785	ERR3404731	0
-0.0351026	0.128922	ERR3404734	0
-0.226194	0.314889	ERR3404735	1
0.146185	-0.246811	ERR3404737	0
0.385354	0.0879774	ERR3404739	0
-0.10139	0.107096	ERR3404740	0
-0.0625855	0.0249027	ERR3404742	0
0.109922	-0.207619	ERR3404743	1
0.18721	-0.292764	ERR3404744	0
0.129215	-0.223966	ERR3404745	0
0.0119635	-0.197368	ERR3404746	1
0.075371	-0.15433	ERR3404747	0
0.0839925	-0.161911	ERR3404748	0
0.294953	0.144107	ERR3404749	1
0.151621	-0.25146	ERR3404750	0
-0.0666854	0.12788	ERR3404751	0
0.361132	0.114184	ERR3404752	0
0.436981	0.191634	ERR3404753	0
-0.242457	0.272857	ERR3404754	0
0.134619	-0.226102	ERR3404755	0
0.163182	-0.254713	ERR3404756	0
0.263852	1.0303e-05	ERR3404757	0
-0.0888902	0.1358	ERR3404758	1
0.0718132	-0.131584	ERR3404759	0
0.0356703	-0.0513287	ERR3404760	0
0.151263	0.0995945	ERR3404761	1
0.0967745	-0.120954	ERR3404763	0
-0.0845851	0.1235	ERR3404764	1
0.194423	-0.299435	ERR3404765	1
0.14915	-0.240175	ERR3404767	0
0.197836	-0.300755	ERR3404768	0
0.0375168	0.245655	ERR3404769	0
0.157733	0.312207	ERR3404770	0
-0.0579381	0.256814	ERR3404771	1
0.169632	-0.276538	ERR3404772	0
0.07303	-0.158651	ERR3404773	0
0.27384	0.128062	ERR3404774	1
0.103006	-0.193564	ERR3404775	0
-0.170133	0.259611	ERR3404776	1
0.394053	0.132446	ERR3404777	0
0.341119	0.16704	ERR3404778	0
0.361447	0.258546	ERR3404779	1
0.109445	-0.204736	ERR3404780	0
0.272469	0.212194	ERR3404781	0
-0.0489569	0.310117	ERR3404782	1
0.183065	0.220128	ERR3404783	1
0.0940339	-0.162389	ERR3404784	1
0.0845749	-0.175304	ERR3404785	0
0.155189	-0.247887	ERR3404786	1
0.154711	-0.259067	ERR3404787	0
0.168589	-0.277859	ERR3404788	0
0.151085	-0.252258	ERR3404789	1
0.229775	0.10565	ERR3404791	0
0.164693	-0.255509	ERR3404792	0
0.13874	-0.231893	ERR3404793	0
0.0519069	-0.0670632	ERR3404794	1
0.0472064	-0.112664	ERR3404795	0
0.0493172	-0.0932145	ERR3404796	1
-0.0156639	0.0414007	ERR3404798	0
0.0860103	-0.12801	ERR3404799	0
0.116722	-0.159855	ERR3404800	1
-0.24937	0.275963	ERR3404801	0
-0.292369	0.248472	ERR3404802	1
0.207782	-0.00483534	ERR3404803	1
0.287782	0.0470164	ERR3404804	1
-0.102921	0.10982	ERR3404805	0
0.00443265	0.32078	ERR3404806	0
0.13025	0.344549	ERR3404807	1
0.170001	-0.286652	ERR3404808	0
0.061716	-0.24199	ERR3404809	0
0.129028	-0.194272	ERR3404810	1
0.000620127	-0.00125386	ERR3404811	0
0.0230397	-0.0340203	ERR3404812	0
-0.00330074	0.0103123	ERR3404813	1
0.439407	0.228174	ERR3404814	0
0.431112	0.213009	ERR3404815	1
-0.35757	0.0661326	ERR3404816	0
-0.371906	0.227823	ERR3404817	0
-0.280826	0.194438	ERR3404818	1
0.130007	-0.233231	ERR3404819	0
-0.0731189	0.12059	ERR3404820	0
-0.115725	0.204191	ERR3404821	1
-0.0855253	-0.0221804	ERR3404823	0
-0.164926	0.0505582	ERR3404824	0
-0.289448	0.322565	ERR3404825	1
0.141762	-0.122776	ERR3404826	0
0.051148	0.0568546	ERR3404827	1
0.0905727	-0.186006	ERR3404828	0
0.130406	-0.24115	ERR3404829	0
0.0114958	-0.227589	ERR3404830	1
-0.285505	-0.0763216	ERR3404831	0
0.170815	-0.280766	ERR3404832	0
0.0728934	-0.106262	ERR3404833	0
0.111597	-0.161722	ERR3404834	0
0.0933988	-0.127295	ERR3404835	1
0.138635	-0.224216	ERR3404836	0
0.113054	-0.179548	ERR3404837	0
0.118701	-0.117116	ERR3404838	1
0.02974	-0.106336	ERR3404839	0
0.0547043	-0.134057	ERR3404840	0
-0.0500581	-0.020424	ERR3404841	1
-0.288704	0.240593	ERR3404843	0
-0.299331	0.251726	ERR3404844	0
0.118667	-0.199127	ERR3404845	0
0.000599461	-0.0161131	ERR3404846	1
0.0394505	-0.264184	ERR3404847	0
0.0175845	-0.279487	ERR3404848	0
-0.0311643	-0.231361	ERR3404849	1
0.149761	-0.229002	ERR3404850	0
0.00380869	-0.0331953	ERR3404851	1
0.0886773	0.346526	ERR3404852	0
-0.0146992	0.109319	ERR3404853	0
-0.0518057	0.220137	ERR3404854	1
0.186791	-0.28709	ERR3404856	1
0.139309	-0.232957	ERR3404857	0
0.213789	-0.312442	ERR3404858	0
0.0936514	-0.16296	ERR3404859	1
-0.208333	-0.117982	ERR3404860	0
-0.0784064	-0.0530571	ERR3404861	0
-0.257631	0.0594828	ERR3404862	1
0.112069	-0.212429	ERR3404863	0
0.17644	-0.291635	ERR3404864	0
-0.0624219	-0.193036	ERR3404865	1
0.0517613	-0.0784427	ERR3404866	0
0.30656	0.218537	ERR3404867	0
0.297612	0.208931	ERR3404868	1
0.422911	0.0911077	ERR3404870	1
0.439929	0.107284	ERR3404871	1
0.38344	0.183767	ERR3404872	0
0.399053	0.246693	ERR3404873	0
0.0294128	-0.0955323	ERR3404874	0
0.101875	-0.165058	ERR3404875	0
0.187629	-0.306334	ERR3404876	0
0.177627	-0.29117	ERR3404877	0
0.168712	-0.217046	ERR3404878	0
0.118015	-0.19494	ERR3404879	0
0.270102	0.126248	ERR3404880	1
0.000129269	-0.190581	ERR3404882	0
-0.102407	0.207011	ERR3404883	1
0.109631	-0.129085	ERR3404884	0
0.0300636	0.0297424	ERR3404885	0
-0.0955681	0.188822	ERR3404886	1
0.147343	-0.245232	ERR3404887	0
0.136796	-0.237746	ERR3404888	0
0.166066	-0.266325	ERR3404889	0
0.206563	-0.299531	ERR3404890	0
0.403599	0.253757	ERR3404891	0
0.422187	0.224133	ERR3404892	0
0.121106	-0.17736	ERR3404893	1
0.126696	-0.212933	ERR3404895	0
0.157695	-0.253945	ERR3404896	0
-0.31811	0.279681	ERR3404897	0
0.060333	-0.0827435	ERR3404898	0
0.0832325	-0.172884	ERR3404899	0
0.386666	0.121775	ERR3404900	0
0.0992546	-0.180304	ERR3404901	0
0.11508	-0.205265	ERR3404902	1
0.0718462	-0.150211	ERR3404903	0
0.155732	-0.268456	ERR3404904	0
0.153174	-0.264736	ERR3404905	0
-0.0103286	-0.106938	ERR3404906	0
-0.23747	-0.105918	ERR3404908	0
0.0696088	-0.145464	ERR3404909	0
0.0802891	-0.150016	ERR3404910	1
0.383418	0.24204	ERR3404911	0
0.386878	0.142895	ERR3404912	1
0.151073	0.0944273	ERR3404913	0
0.0348303	0.120491	ERR3404914	0
0.0103234	0.0496135	ERR3404915	0
0.264246	0.271068	ERR3404916	0
0.0747166	-0.14891	ERR3404917	0
0.109011	-0.191361	ERR3404918	0
0.152164	0.339419	ERR3404920	0
-0.0280432	0.243065	ERR3404921	0
0.133938	0.326119	ERR3404922	0
0.0707375	-0.149155	ERR3404923	0
-0.0959374	0.162672	ERR3404924	1
0.381281	0.215115	ERR3404925	0
-0.235532	0.116162	ERR3404927	0
-0.131386	0.0601536	ERR3404928	0
0.365937	0.203975	ERR3404929	0
0.126332	-0.239	ERR3404930	0
0.106631	-0.205894	ERR3404931	0
0.225638	-0.0310669	ERR3404932	0
0.136743	-0.235752	ERR3404933	0
0.134028	-0.0638856	ERR3404934	0
0.170114	-0.262937	ERR3404935	1
0.177876	-0.260701	ERR3404936	1
0.0668764	-0.184138	ERR3404937	0
0.06538	-0.180477	ERR3404938	0
-0.0551776	0.235159	ERR3404939	1
0.111607	-0.174445	ERR3404940	0
0.15074	-0.195391	ERR3404941	0
0.329774	0.0190059	ERR3404942	0
-0.124869	0.23504	ERR3404943	1
-0.192435	0.168213	ERR3404944	1
-0.0900244	0.189358	ERR3404945	1
0.0539912	-0.0970595	ERR3404946	0
0.302737	0.140082	ERR3404947	1
0.249834	0.297217	ERR3404948	1
-0.248753	0.0787136	ERR3404949	1
-0.0861618	0.0559517	ERR3404950	0
-0.106595	0.0795946	ERR3404951	0
0.331169	0.185048	ERR3404953	0
0.33944	-0.0378348	ERR3404956	1
0.408396	0.270414	ERR3404957	0
0.100736	0.377804	ERR3404958	0
0.386758	0.157859	ERR3404959	0
-0.0828608	0.38393	ERR3404960	0
-0.15109	-0.0836611	ERR3404963	0
0.124318	-0.204079	ERR3404964	0
0.0770564	-0.157852	ERR3404965	0
0.0865612	0.0433202	ERR3404966	0
-0.0260118	0.0373937	ERR3404967	1
0.445009	0.215116	ERR3404968	0
0.11886	-0.149203	ERR3404969	1
-0.243918	0.305345	ERR3404970	0
0.155616	-0.253324	ERR3404971	0
0.129513	-0.217095	ERR3404972	0
0.411159	0.258913	ERR3404973	0
-0.00814604	-0.00616987	ERR3404974	0
0.27526	-0.0640283	ERR3404975	0
0.0578177	0.414394	ERR3404976	0
-0.0758495	0.201706	ERR3404977	0
0.137468	-0.228164	ERR3404978	0
0.061468	-0.281156	ERR3404979	0
0.004683	0.240812	ERR3404980	0
-0.185875	0.304823	ERR3404981	1
0.374195	0.178797	ERR3404984	0
0.401561	0.202704	ERR3404985	0
0.398512	0.147359	ERR3404986	1
0.360043	-0.0114006	ERR3404987	1
0.0471748	-0.16832	ERR3404988	1
0.0554403	-0.176813	ERR3404989	1
-0.0216785	-0.0644372	ERR3404990	1
-0.03353	-0.123892	ERR3404991	0
0.116924	-0.202578	ERR3404992	0
0.1572	0.181595	ERR3404993	1
0.195006	-0.209713	ERR3404994	0
-0.185302	0.220354	ERR3404995	0
-0.229228	0.180684	ERR3404996	0
0.23218	-0.0203904	ERR3404997	0
0.148034	-0.191034	ERR3404998	0
-0.246716	0.211476	ERR3404999	0
-0.0442533	0.314782	ERR3405000	1
-0.118841	0.154605	ERR3405001	0
-0.262844	0.22351	ERR3405003	1
-0.0417561	0.154324	ERR3405004	0
0.0661191	-0.138372	ERR3405005	0
0.0495735	-0.0574931	ERR3405006	0
0.418541	0.241459	ERR3405007	0
0.302094	-0.0100755	ERR3405008	0
-0.0209482	0.297958	ERR3405013	0
0.125155	-0.221541	ERR3405019	0
0.370294	0.137125	ERR3405020	1
-0.0765078	0.121395	ERR3405021	0
0.348848	0.201527	ERR3405022	0
0.138263	-0.238705	ERR3405023	1
0.351666	0.237081	ERR3405024	0
0.322264	0.101201	ERR3405025	1
0.16231	-0.264056	ERR3405026	0
0.257813	0.194088	ERR3405027	0
-0.0977464	0.171998	ERR3405028	0
-0.060115	-0.183734	ERR3405029	1
0.108807	-0.186985	ERR3405031	0
0.162245	-0.235672	ERR3405032	1
0.105632	0.0443937	ERR3405033	0
-0.119789	0.202574	ERR3405034	1
0.144847	-0.23425	ERR3405035	0
0.147505	-0.243441	ERR3405036	0
-0.0437734	-0.142966	ERR3405037	1
-0.12185	0.20245	ERR3405038	1
0.078153	-0.166273	ERR3405039	0
-0.185908	0.196206	ERR3405040	1
0.0732942	-0.160987	ERR3405041	0
0.151084	0.193052	ERR3405043	1
-0.0580355	0.183466	ERR3405044	1
0.0699115	-0.12699	ERR3405045	0
0.192047	-0.30905	ERR3405046	0
0.107316	-0.202899	ERR3405047	0
0.11309	-0.215593	ERR3405048	0
0.0704852	0.0350361	ERR3405049	1
-0.105435	0.227711	ERR3405050	0
0.106684	0.043501	ERR3405051	1
0.180315	-0.296154	ERR3405052	0
0.181305	-0.285205	ERR3405053	0
-0.16148	0.236349	ERR3405054	0
0.322242	-0.102581	ERR3405055	0
-0.216684	0.186583	ERR3405056	0
-0.178027	0.138929	ERR3405057	0
-0.261312	0.321703	ERR3405058	0
0.0849016	-0.162369	ERR3405059	0
0.373919	0.00605079	ERR3405064	0
-0.301461	0.170308	ERR3405065	1
0.0991899	-0.18476	ERR3405066	1
0.436298	0.201036	ERR3405067	0
0.170681	-0.271802	ERR3405068	0
-0.267383	0.288236	ERR3405069	0
-0.191633	0.0627129	ERR3405070	0
-0.185879	0.0348136	ERR3405071	1
-0.196402	0.247373	ERR3405072	0
-0.159141	0.205444	ERR3405073	0
0.396091	0.220542	ERR3405074	1
0.117943	-0.250242	ERR3405075	1
0.172873	0.381606	ERR3405076	0
-0.050572	0.266029	ERR3405079	0
-0.0934352	0.241631	ERR3405080	0
0.0493153	-0.214868	ERR3405081	0
-0.0445229	0.0845815	ERR3405082	1
0.0760456	-0.152201	ERR3405083	0
-0.0429887	0.210618	ERR3405084	0
0.415632	0.0897683	ERR3405085	1
-0.0855227	0.120739	ERR3405086	1
0.122059	-0.228201	ERR3405087	0
-0.0963624	0.154287	ERR3405088	1
-0.322719	0.271089	ERR3405089	1
-0.046213	0.323735	ERR3405090	0
-0.0436839	0.120862	ERR3405091	0
-0.0313811	0.337839	ERR3405095	0
0.378615	0.101196	ERR3405096	0
-0.230577	0.239074	ERR3405097	1
0.230921	-0.264281	ERR3405098	1
-0.142867	0.26405	ERR3405099	0
0.0953576	0.36709	ERR3405100	0
-0.127866	0.152191	ERR3405101	1
0.118059	-0.158715	ERR3405102	0
0.120583	-0.165797	ERR3405103	0
0.306515	0.260803	ERR3405104	0
-0.258305	0.11835	ERR3405105	1
0.0883187	-0.192089	ERR3405106	1
0.15466	0.444198	ERR3405107	0
0.0547199	-0.0610302	ERR3405108	1
0.149673	0.135222	ERR3405109	1
0.07877	0.391387	ERR3405110	0
-0.10204	0.284416	ERR3405111	1
-0.257983	0.341859	ERR3405112	1
0.242987	0.178611	ERR3405113	1
-0.0485433	0.301558	ERR3405114	0
0.434534	0.223557	ERR3405115	1
-0.0372637	0.227707	ERR3405116	0
-0.103894	0.12606	ERR3405118	1
0.122405	0.250875	ERR3405119	1
0.0119159	-0.0954591	ERR3405120	0
-0.0318379	0.0519651	ERR3405121	0
-0.201454	0.192768	ERR3405122	1
0.0885096	-0.165037	ERR3405125	0
0.296236	0.2317	ERR3405126	0
0.0982203	-0.192763	ERR3405127	0
0.10975	-0.212423	ERR3405128	0
0.140362	-0.233748	ERR3405129	0
0.228706	-0.172601	ERR3405130	0
0.0835091	-0.158148	ERR3405131	0
-0.0966292	0.177154	ERR3405132	0
0.0675063	-0.116686	ERR3405133	0
0.216551	0.12989	ERR3405134	0
0.402446	0.194844	ERR3405135	0
0.301755	0.239587	ERR3405136	0
-0.158004	0.0959892	ERR3405137	0
-0.115669	0.130294	ERR3405138	0
0.167495	-0.250198	ERR3405139	1
-0.0378935	0.0238538	ERR3405140	1
0.15309	-0.25168	ERR3405142	0
0.407264	0.233513	ERR3405143	1
-0.00189641	0.220021	ERR3405144	1
-0.0837284	-0.0132846	ERR3405146	1
0.130861	-0.0883683	ERR3405147	1
0.114592	-0.194193	ERR3405148	1
0.171107	-0.258662	ERR3405149	1
0.394206	0.0553774	ERR3405150	1
0.169401	0.182789	ERR3405151	0
0.220115	0.214583	ERR3405152	0
0.139569	-0.236317	ERR3405153	0
0.140608	-0.237551	ERR3405154	0
0.18891	-0.287194	ERR3405155	0
0.1514	-0.24212	ERR3405156	0
0.144216	-0.238157	ERR3405157	0
0.100264	-0.200896	ERR3405158	0
0.0904056	-0.175679	ERR3405159	0
-0.0672003	-0.14316	ERR3405160	0
-0.0821477	0.326906	ERR3405164	1
0.0440114	-0.0687846	ERR3405165	0
0.0807966	-0.170959	ERR3405166	0
0.126464	-0.22661	ERR3405167	0
-0.0923988	0.244975	ERR3405168	1
0.381288	0.203979	ERR3405169	1
0.387571	0.149196	ERR3405170	0
0.205988	-0.151137	ERR3405171	1
0.366308	0.213982	ERR3405172	0
0.124554	-0.220181	ERR3405173	0
0.429303	0.226502	ERR3405175	0
0.0813057	-0.142338	ERR3405176	1
-0.119474	0.230618	ERR3405178	1
0.18471	-0.289683	ERR3405179	0
0.0809453	0.249138	ERR3405180	0
0.0359037	-0.0498736	ERR3405181	1
0.39877	0.198059	ERR3405182	1
0.16058	-0.255464	ERR3405183	0
-0.153212	0.222359	ERR3405184	1
0.135218	-0.215238	ERR3405185	1
0.336153	0.155476	ERR3405186	0
-0.163215	0.225669	ERR3405187	1
-0.226886	0.262452	ERR3405188	1
0.126845	-0.196792	ERR3405189	1
-0.24789	0.130167	ERR3405190	1
0.182368	0.141727	ERR3405191	1
0.16154	-0.269264	ERR3405192	0
0.284004	-0.0464064	ERR3405194	0
0.435272	0.186498	ERR3405195	0
0.0986573	-0.197099	ERR3405196	0
0.111066	-0.210116	ERR3405197	0
-0.142857	0.136204	ERR3405198	1
0.00226775	0.123641	ERR3405199	0
-0.0475899	-0.175301	ERR3405200	0
0.246598	0.200191	ERR3405204	0
0.0837913	-0.194779	ERR3405205	0
0.268416	0.334128	ERR3405206	0
-0.121569	0.208116	ERR3405207	0
-0.0280008	0.271558	ERR3405208	0
-0.0447159	0.319732	ERR3405209	0
0.116122	0.38416	ERR3405210	0
0.407044	0.173087	ERR3405211	0
-0.262598	0.326998	ERR3405212	0
-0.137585	0.0868817	ERR3405213	0
-0.286222	0.174359	ERR3405215	0
-0.167122	0.100462	ERR3405216	0
0.0049407	0.399608	ERR3405217	0
0.313471	0.223653	ERR3405218	0
0.183717	-0.0318557	ERR3405219	0
0.397977	0.24226	ERR3405220	0
0.175658	-0.277819	ERR3405221	0
0.1713	-0.262897	ERR3405222	0
0.13977	-0.211857	ERR3405223	0
0.174969	-0.272975	ERR3405224	0
0.157876	-0.263746	ERR3405226	0
0.139235	-0.227169	ERR3405227	0
0.112328	-0.217349	ERR3405228	0
-0.216711	0.200522	ERR3405229	1
0.0990852	-0.187839	ERR3405230	0
0.111347	-0.19932	ERR3405231	0
0.118755	-0.206847	ERR3405232	1
0.144507	-0.235634	ERR3405233	0
0.158691	-0.239354	ERR3405234	0
0.287679	0.0884066	ERR3405235	1
0.152711	-0.247865	ERR3405236	0
0.160052	-0.180207	ERR3405237	0
0.293996	-0.0564849	ERR3405238	1
0.14781	-0.217921	ERR3405239	0
0.299355	-0.1048	ERR3405240	0
0.146879	0.0773138	ERR3405241	1
0.115627	-0.164192	ERR3405242	0
-0.130392	0.221795	ERR3405243	0
0.101945	-0.184739	ERR3405245	1
0.107039	-0.198842	ERR3405246	0
0.0815021	-0.168768	ERR3405247	0
0.15501	-0.253574	ERR3405248	1
0.0401873	-0.103319	ERR3405249	0
0.120865	-0.209829	ERR3405250	0
0.191604	-0.28116	ERR3405251	1
0.126732	-0.258328	ERR3405252	0
-0.0260092	0.0643671	ERR3405253	0
0.0784577	-0.144616	ERR3405254	0
0.330521	0.153972	ERR3405255	1
0.37618	0.21288	ERR3405256	0
-0.0818971	0.125902	ERR3405257	1
0.103149	-0.19249	ERR3405258	0
0.121082	-0.224915	ERR3405259	0
0.0594145	0.142448	ERR3405260	0
-0.250761	0.339144	ERR3405262	0
-0.210762	0.229428	ERR3405264	1
0.369164	0.148228	ERR3405265	0
0.199371	0.14571	ERR3405266	0
-0.000222344	-0.0162525	ERR3405267	1
0.0506883	-0.0608142	ERR3405268	1
0.148657	-0.239364	ERR3405269	0
0.306956	0.141669	ERR3405270	0
0.0798211	0.346197	ERR3405271	1
-0.14007	0.411569	ERR3405272	0
-0.198787	0.311491	ERR3405273	0
-0.0631927	0.21949	ERR3405274	1
0.00854909	-0.0140309	ERR3405275	0
0.0888231	-0.166329	ERR3405276	0
0.103274	-0.178068	ERR3405277	1
0.0668121	-0.215226	ERR3405278	0
0.0864597	-0.209621	ERR3405279	0
0.100298	-0.189339	ERR3405280	1
0.102791	-0.197921	ERR3405281	0
0.124117	-0.228383	ERR3405282	0
-0.120106	0.216484	ERR3405283	1
0.299092	0.104067	ERR3405284	0
0.394753	0.253222	ERR3405285	0
-0.0509874	0.255768	ERR3405286	1
0.0689828	0.42791	ERR3405287	0
-0.0662589	0.229428	ERR3405288	0
-0.137358	0.241255	ERR3405289	1
-0.210488	0.155688	ERR3405290	0
-0.156698	0.147791	ERR3405291	0
0.0187841	-0.038691	ERR3405292	1
0.116071	-0.220699	ERR3405293	0
0.162378	-0.264115	ERR3405294	0
0.0915283	-0.221178	ERR3405295	0
0.304075	0.192388	ERR3405297	0
-0.0361542	0.320888	ERR3405298	0
0.408127	0.25893	ERR3405300	0
0.414537	0.259223	ERR3405301	0
0.428532	0.206108	ERR3405302	1
0.0493581	-0.0795358	ERR3405303	1
0.0660575	-0.142242	ERR3405304	0
0.0955788	-0.187492	ERR3405305	0
0.162906	0.357091	ERR3405306	1
0.176565	-0.282194	ERR3405307	0
-0.0165978	0.0532385	ERR3405308	0
0.156237	0.351462	ERR3405309	1
0.154029	-0.24967	ERR3405310	0
-0.0167012	0.0298257	ERR3405311	0
0.406877	0.185496	ERR3405312	0
0.16119	-0.245796	ERR3405314	0
0.15538	-0.285964	ERR3405315	0
0.0401438	-0.0592905	ERR3405317	0
0.274601	0.116802	ERR3405319	0
0.315682	0.172892	ERR3405320	0
0.117219	-0.214034	ERR3405321	0
0.128361	-0.224568	ERR3405323	0
0.375543	0.268283	ERR3405325	0
0.305852	0.219316	ERR3405326	0
0.2476	0.167933	ERR3405327	1
0.151333	-0.244437	ERR3405328	0
0.0914733	-0.158058	ERR3405329	0
-0.0075637	0.00745965	ERR3405330	1
-0.245228	0.0853567	ERR3405331	0
-0.194797	0.0853863	ERR3405332	0
-0.183957	0.0658122	ERR3405333	1
0.0870628	-0.18082	ERR3405334	0
0.144268	-0.241261	ERR3405335	0
0.113684	-0.201494	ERR3405336	1
-0.11611	0.178274	ERR3405337	0
-0.0232907	0.0453341	ERR3405338	0
0.0604153	0.2248	ERR3405339	1
0.14671	-0.233825	ERR3405340	0
0.125658	-0.0900827	ERR3405341	0
-0.0864139	0.167763	ERR3405342	1
0.0603459	-0.13339	ERR3405343	0
0.0728607	-0.149003	ERR3405344	0
0.196802	-0.27538	ERR3405345	1
0.0665619	-0.143876	ERR3405346	0
0.0768392	-0.155207	ERR3405347	0
0.175628	0.0980034	ERR3405348	1
0.17683	-0.280991	ERR3405349	1
0.142827	-0.243296	ERR3405350	0
0.175576	-0.279065	ERR3405351	0
0.00934671	-0.0433842	ERR3405352	1
0.153527	-0.252086	ERR3405353	0
0.261515	-0.171147	ERR3405354	0
-0.135945	0.212998	ERR3405355	1
0.0379032	0.277589	ERR3405356	0
0.180807	0.0239142	ERR3405357	1
0.0736838	-0.152401	ERR3405358	0
0.0999046	-0.173047	ERR3405359	0
-0.12169	0.0878083	ERR3405360	1
0.137981	0.314849	ERR3405361	0
-0.0748351	0.0578374	ERR3405362	0
0.393962	0.145026	ERR3405364	1
0.165171	-0.273823	ERR3405365	0
0.376428	0.218017	ERR3405366	0
0.347637	0.119353	ERR3405367	1
0.11306	-0.19075	ERR3405368	0
0.377914	0.167573	ERR3405369	0
-0.0807588	-0.149308	ERR3405370	1
0.315839	-0.0794339	ERR3405371	0
0.291906	-0.10395	ERR3405372	0
0.186731	-0.284251	ERR3405373	1
0.0679074	-0.136313	ERR3405374	0
0.148971	-0.253267	ERR3405375	0
-0.160279	0.159924	ERR3405376	1
-0.147574	0.264798	ERR3405377	1
0.159987	-0.252777	ERR3405378	0
-0.00907029	0.00988039	ERR3405379	0
-0.00709932	-0.0687321	ERR3405381	1
0.0851979	-0.213843	ERR3405382	0
0.148749	-0.266386	ERR3405383	0
-0.109956	0.184297	ERR3405384	1
0.0270488	-0.0931662	ERR3405385	0
-0.0943153	0.161955	ERR3405386	0
-0.130723	0.0415782	ERR3405387	1
-0.297221	0.157989	ERR3405388	0
-0.0941343	0.00113846	ERR3405389	0
-0.0951158	-0.199694	ERR3405390	1
0.0581688	-0.225196	ERR3405391	0
0.014918	-0.171737	ERR3405392	0
0.0784948	-0.116039	ERR3405393	0
0.41053	0.246465	ERR3405394	1
0.386207	0.256858	ERR3405395	0
0.426556	0.23301	ERR3405396	0
0.00359865	-0.0569873	ERR3405397	1
0.00175219	-0.140807	ERR3405398	0
0.071391	-0.141623	ERR3405399	0
-0.152162	0.0600503	ERR3405400	1
-0.151255	-0.124696	ERR3405401	0
-0.230587	0.0756737	ERR3405402	0
0.229033	0.10454	ERR3405404	1
0.19441	0.120771	ERR3405405	0
0.300569	0.187229	ERR3405406	0
0.396915	0.232117	ERR3405408	1
0.423145	0.219654	ERR3405409	0
0.394455	0.08742	ERR3405410	0
-0.0205833	0.241183	ERR3405412	1
0.00962361	0.279334	ERR3405413	0
-0.0102791	0.287253	ERR3405414	0
-0.163165	0.264571	ERR3405416	1
0.0768256	-0.154296	ERR3405417	0
0.118653	-0.213708	ERR3405418	0
0.101476	-0.144933	ERR3405419	1
0.137577	-0.233179	ERR3405420	0
0.0427862	-0.0649981	ERR3405421	0
-0.204361	0.170954	ERR3405422	1
0.24893	0.260005	ERR3405423	0
-0.0497169	0.289166	ERR3405424	0
-0.198065	0.130392	ERR3405425	1
-0.107616	0.0883055	ERR3405426	0
-0.134644	0.255053	ERR3405427	0
0.0828367	-0.119968	ERR3405429	1
0.132305	-0.224225	ERR3405430	0
0.155642	-0.248074	ERR3405431	0
0.288577	0.166259	ERR3405433	1
0.430884	0.172419	ERR3405434	0
0.377467	0.136502	ERR3405435	0
0.124295	0.217372	ERR3405437	1
0.144391	-0.246727	ERR3405438	0
0.155513	-0.250973	ERR3405439	0
-0.0198967	0.240661	ERR3405441	1
0.104887	-0.203352	ERR3405442	0
0.215499	-0.118654	ERR3405443	0
-0.227013	0.220392	ERR3405445	1
0.142509	-0.237107	ERR3405446	0
0.145296	-0.239797	ERR3405447	0
0.154993	-0.25246	ERR3405448	1
0.109691	-0.180651	ERR3405449	1
0.103646	-0.191905	ERR3405450	0
0.13369	-0.2319	ERR3405451	0
0.382585	0.0790629	ERR3405452	1
0.190928	-0.293473	ERR3405453	0
0.192642	-0.297169	ERR3405454	0
-0.149921	0.233058	ERR3405455	1
0.0362683	-0.0966188	ERR3405456	0
0.0676231	-0.102611	ERR3405457	0
-0.0793133	0.147098	ERR3405458	1
0.159406	-0.251757	ERR3405459	0
0.151888	-0.225915	ERR3405460	0
0.148577	-0.245791	ERR3405462	0
0.142343	-0.238549	ERR3405463	0
-0.099233	0.157702	ERR3405464	1
-0.0110925	0.0182993	ERR3405465	1
0.113331	-0.209084	ERR3405466	0
0.0500159	-0.0761177	ERR3405467	0
0.155856	-0.23996	ERR3405468	1
0.152544	-0.250664	ERR3405469	0
0.179146	-0.281213	ERR3405470	0
-0.0914806	0.0718484	ERR3405472	1
0.0583843	0.257327	ERR3405473	0
0.177109	0.380029	ERR3405474	0
0.117576	-0.200088	ERR3405475	1
0.0465472	-0.11024	ERR3405476	0
0.0573078	-0.10882	ERR3405477	0
0.371548	0.141648	ERR3405479	1
0.0547614	-0.124747	ERR3405480	0
0.103117	-0.172399	ERR3405481	0
-0.017828	-0.0793886	ERR3405482	1
-0.125952	0.32008	ERR3405483	0
0.00757381	0.340052	ERR3405484	0
0.372883	0.240624	ERR3405486	1
0.426531	0.176896	ERR3405487	0
0.462129	0.186409	ERR3405488	0
0.14963	-0.235566	ERR3405489	1
0.0738103	-0.151184	ERR3405490	0
0.148401	-0.247271	ERR3405491	0
0.0540946	-0.1231	ERR3405492	1
0.0503554	-0.116681	ERR3405493	0
0.264383	0.10878	ERR3405494	0
-0.00434685	-0.153726	ERR3405496	1
0.0721068	-0.159338	ERR3405497	0
0.104553	-0.202093	ERR3405498	0
-0.0876848	0.139186	ERR3405500	1
0.125828	-0.229383	ERR3405501	0
0.134508	-0.245994	ERR3405502	0
0.111725	-0.190126	ERR3405503	1
0.0845278	-0.162674	ERR3405504	0
0.10773	-0.188177	ERR3405505	0
-0.31001	0.077199	ERR3405506	1
-0.220307	-0.0270916	ERR3405507	0
-0.255462	0.251757	ERR3405508	0
-0.0676777	0.100113	ERR3405509	1
-0.119757	0.226301	ERR3405510	0
-0.133556	0.362604	ERR3405511	0
0.156266	0.0339695	ERR3405512	1
-0.13947	-0.166021	ERR3405513	0
-0.04458	-0.219374	ERR3405514	0
0.303496	0.219026	ERR3405515	1
0.407095	0.26508	ERR3405516	0
0.408039	0.266631	ERR3405517	0
0.177825	-0.275367	ERR3405518	0
0.145068	-0.244809	ERR3405520	1
0.167428	-0.272817	ERR3405521	0
0.180585	-0.291822	ERR3405522	0
0.139688	-0.190153	ERR3405523	1
0.122004	-0.223076	ERR3405524	0
0.115875	-0.219055	ERR3405525	0
0.0768568	0.16855	ERR3405526	1
0.162785	-0.267645	ERR3405527	0
0.22737	-0.226983	ERR3405528	0
-0.0570947	-0.0388742	ERR3405530	1
0.335165	0.234234	ERR3405531	0
0.388712	0.239185	ERR3405532	0
0.14068	-0.20656	ERR3405534	1
0.175375	-0.281306	ERR3405536	0
-0.00213525	0.258833	ERR3405538	1
0.415324	0.19365	ERR3405539	0
0.412458	0.11675	ERR3405540	0
-0.0153401	0.188466	ERR3405542	1
-0.150285	-0.113943	ERR3405543	0
0.158295	0.0961524	ERR3405544	0
0.096035	-0.173183	ERR3405546	1
0.0964823	-0.194925	ERR3405547	0
0.103188	-0.196562	ERR3405548	0
-0.116491	0.0407198	ERR3405549	1
0.107737	-0.207923	ERR3405550	0
-0.0497013	-0.0315395	ERR3405551	0
0.130683	-0.15471	ERR3405553	1
0.175135	-0.28014	ERR3405554	0
0.0937094	-0.149731	ERR3405555	0
0.199923	-0.292296	ERR3405557	1
0.161592	-0.258346	ERR3405558	0
0.171096	-0.272381	ERR3405559	0
0.30786	0.17245	ERR3405561	1
0.406026	0.272935	ERR3405562	0
0.363662	0.246642	ERR3405563	0
0.163008	-0.271761	ERR3405564	0
0.00659413	-0.0107929	ERR3405565	0
0.0169635	-0.110492	ERR3405566	0
0.033599	-0.170817	ERR3405567	0
-0.0951123	0.176584	ERR3405568	0
0.0566534	-0.188869	ERR3405569	0
-0.0268906	-0.100977	ERR3405570	0
-0.0733999	-0.219612	ERR3405571	0
0.0146294	-0.213012	ERR3405572	0
0.022225	-0.0250739	ERR3405573	1
-0.204314	0.182818	ERR3405574	1
0.000949542	-0.129466	ERR3405575	1
-0.0986649	-0.165217	ERR3405576	1
0.11306	-0.207213	ERR3405577	0
0.0376764	-0.102055	ERR3405578	0
0.420207	0.285269	ERR3405579	0
0.1067	-0.191981	ERR3405580	0
0.112727	0.105304	ERR3405581	0
0.0824311	-0.163522	ERR3405582	0
0.120839	-0.221059	ERR3405583	0
0.0771982	-0.15738	ERR3405584	0
-0.00868387	0.386628	ERR3405585	0
-0.190418	0.130698	ERR3405586	0
0.347587	0.197195	ERR3405587	0
0.127724	-0.210425	ERR3405588	0
0.155658	-0.255675	ERR3405589	0
0.233281	0.0239397	ERR3405590	0
0.148778	-0.281604	ERR3405591	0
0.141154	-0.23362	ERR3405592	0
0.104411	-0.183603	ERR3405593	0
0.290715	-0.0590626	ERR3405594	0
0.123903	0.379058	ERR3405595	0
0.419985	0.274668	ERR3405596	0
0.292211	0.330566	ERR3405597	0
0.287032	0.234083	ERR3405598	0
0.0684695	-0.142487	ERR3405599	0
0.0627133	-0.124277	ERR3405600	0
0.0714211	-0.111487	ERR3405601	1
-0.189925	0.306118	ERR3405602	1
0.0646487	-0.137746	ERR3405603	1
0.385799	0.156449	ERR3405604	1
-0.224995	0.180078	ERR3405605	1
-0.258577	0.144434	ERR3405606	1
0.338109	0.0212716	ERR3405607	1
0.123208	-0.227923	ERR3405608	1
0.0705799	0.315935	ERR3405609	1
0.29028	0.338637	ERR3405610	1
-0.01243	0.044406	ERR3405611	1
0.140112	-0.0883462	ERR3405612	1
0.410495	0.262191	ERR3405613	0
0.189379	-0.307926	ERR3405614	1
-0.308768	0.0636966	ERR3405615	1
-0.193817	0.137086	ERR3405616	0
-0.211462	0.155191	ERR3405617	1
0.110217	0.0348804	ERR3405619	0
0.290383	-0.0534887	ERR3405620	0
0.356452	0.0841396	ERR3405621	0
-0.0429804	-0.157938	ERR3405622	1
0.370896	0.0886791	ERR3405623	1
0.16599	-0.262439	ERR3405624	1
0.16384	-0.273235	ERR3405626	1
-0.107207	-0.00475371	ERR3405627	0
-0.115828	0.00399445	ERR3405628	0
0.317508	0.182168	ERR3405629	0
0.147848	-0.252132	ERR3405630	0
0.139824	-0.238656	ERR3405631	0
-0.162502	0.055469	ERR3405632	1
0.450927	0.219815	ERR3405633	0
0.0359108	-0.0846634	ERR3405635	1
0.424924	0.26444	ERR3405636	0
0.0995544	-0.226773	ERR3405637	0
-0.143649	0.145004	ERR3405638	1
0.138397	-0.221745	ERR3405639	0
0.123289	-0.16845	ERR3405640	0
0.0682898	-0.144265	ERR3405641	0
0.41458	0.26032	ERR3405642	1
-0.12816	0.219734	ERR3405643	0
0.116506	-0.202507	ERR3405644	0
-0.0386465	-0.054527	ERR3405645	0
0.102933	-0.204292	ERR3405646	0
0.389869	0.0790135	ERR3405647	1
0.111354	-0.149102	ERR3405648	1
-0.00788289	-0.211994	ERR3405649	1
-0.174847	0.155623	ERR3405650	1
-0.26543	-0.018154	ERR3405651	0
-0.202157	0.18865	ERR3405652	1
0.111011	-0.14838	ERR3405653	1
0.00058325	0.187744	ERR3405654	0
0.395329	0.0193308	ERR3405655	0
-0.0983117	0.166058	ERR3405656	0
-0.103912	0.000747172	ERR3405657	0
0.137277	-0.228542	ERR3405658	0
0.141939	0.0436122	ERR3405659	0
0.153246	-0.226541	ERR3405660	0
0.0394266	0.307675	ERR3405661	0
0.159249	-0.256585	ERR3405662	0
0.165374	-0.2657	ERR3405663	0
0.051807	-0.0762734	ERR3405664	0
-0.13325	0.101431	ERR3405665	0
0.110606	-0.20841	ERR3405666	0
0.0754658	-0.107427	ERR3405667	0
0.0678507	-0.087225	ERR3405668	0
0.126865	-0.231971	ERR3405669	0
0.139401	-0.285658	ERR3405670	0
0.124319	-0.233394	ERR3405671	0
-0.267855	0.168521	ERR3405672	0
-0.164533	0.286637	ERR3405673	0
0.432074	0.280501	ERR3405696	0
0.127468	-0.228359	ERR3405698	1
0.0683845	0.207163	ERR3405700	0
0.189015	-0.24221	ERR3405701	0
0.139355	-0.234918	ERR3405703	0
0.0502119	-0.0769533	ERR3405704	0
0.307599	0.120559	ERR3405705	0
0.176497	-0.294056	ERR3405706	0
0.35492	0.0809164	ERR3405707	0
0.240539	0.130812	ERR3405708	0
0.120202	-0.218468	ERR3405709	0
0.15872	-0.241372	ERR3405710	0
0.18252	-0.277155	ERR3405711	0
0.164656	-0.249677	ERR3405712	0
-0.224863	0.234263	ERR3405713	0
-0.168442	0.250467	ERR3405714	0
0.373162	0.221995	ERR3405715	0
0.186342	-0.290057	ERR3405716	0
0.349767	0.159201	ERR3405717	0
0.0234594	-0.0554259	ERR3405718	0
0.0974773	-0.174086	ERR3405722	0
-0.00831423	-0.224797	ERR3405723	0
0.179304	-0.297925	ERR3405724	0
0.109788	-0.192498	ERR3405725	0
0.150534	-0.254692	ERR3405726	0
0.422681	0.233837	ERR3405728	1
0.375948	0.0612632	ERR3405731	0
0.0407425	-0.0620312	ERR3405732	0
0.438447	0.158429	ERR3405735	0
-0.115933	0.247592	ERR3405736	0
0.437953	0.260794	ERR3405745	0
0.0410077	-0.0869591	ERR3405746	0
0.0652914	0.0666377	ERR3405747	0
0.12496	-0.201128	ERR3405748	0
-0.0221722	0.303494	ERR3405749	0
0.15793	-0.257624	ERR3405750	0
0.164338	-0.261483	ERR3405751	0
0.123072	-0.226825	ERR3405752	0
0.332689	0.060846	ERR3405753	0
-0.0338736	0.00446403	ERR3405754	0
0.128656	-0.21482	ERR3405755	0
0.114805	-0.186462	ERR3405756	0
0.274387	-0.130641	ERR3405757	1
0.173584	-0.261423	ERR3405758	0
0.112873	-0.185378	ERR3405759	1
0.126798	-0.201538	ERR3405760	1
-0.131403	0.0141463	ERR3405761	0
-0.232549	0.227421	ERR3405762	0
0.0757818	-0.163345	ERR3405763	0
0.153949	-0.248618	ERR3405764	0
0.0594142	-0.219017	ERR3405765	0
-0.0662459	0.0895727	ERR3405766	1
0.0259362	-0.0479392	ERR3405767	0
-0.124592	0.185739	ERR3405768	1
0.127194	-0.217892	ERR3405769	0
-0.104062	0.186267	ERR3405770	0
0.179984	0.190233	ERR3405771	0
0.121025	-0.220746	ERR3405772	0
0.0887129	-0.157572	ERR3405773	1
0.414191	0.219295	ERR3405774	0
0.173661	0.401249	ERR3405775	0
-0.11165	0.17345	ERR3405776	1
0.0926425	-0.179922	ERR3405777	0
0.358699	-0.00144875	ERR3405778	0
-0.101585	0.158698	ERR3405779	1
0.104865	-0.193659	ERR3405780	0
0.109616	-0.207636	ERR3405781	0
0.0516604	-0.212979	ERR3405782	0
0.111972	-0.16199	ERR3405783	0
0.0792018	-0.026654	ERR3405784	0
0.357727	0.14242	ERR3405786	0
0.0845132	-0.107663	ERR3405787	0
-0.287615	0.193028	ERR3405788	0
-0.259536	0.299595	ERR3405789	1
0.0700434	-0.103896	ERR3405790	1
-0.261043	0.272216	ERR3405791	0
0.346113	0.180405	ERR3405792	0
-0.0309496	0.353321	ERR3405793	0
0.14398	-0.241923	ERR3405794	1
-0.0599468	-0.176182	ERR3405795	1
0.374538	0.203758	ERR3405796	1
0.105021	-0.127174	ERR3405797	1
0.113364	-0.195196	ERR3405798	1
0.135993	-0.183425	ERR3405799	1
0.365798	0.235471	ERR3405800	1
0.0823595	-0.166218	ERR3405801	1
-0.135454	0.153795	ERR3405802	0
0.10455	-0.188835	ERR3405803	0
0.0908979	-0.168054	ERR3405804	0
0.101509	-0.199557	ERR3405805	0
0.117897	-0.171946	ERR3405806	0
0.0433434	-0.0643365	ERR3405807	0
0.111186	-0.205929	ERR3405808	0
0.387902	0.173317	ERR3405809	1
-0.0795858	0.146759	ERR3405810	0
0.052952	-0.233483	ERR3405811	1
0.132289	-0.156841	ERR3405812	0
0.306673	0.181549	ERR3405813	1
0.274919	-0.0191661	ERR3405814	1
-0.2667	0.331187	ERR3405815	1
0.183135	-0.290185	ERR3405816	0
0.0315264	-0.105229	ERR3405817	1
-0.0702915	0.141337	ERR3405818	1
0.0870202	-0.1853	ERR3405819	0
-0.00127057	0.188524	ERR3405820	1
0.292162	0.00247887	ERR3405821	1
-0.0407785	-0.169402	ERR3405822	0
-0.230188	0.207656	ERR3405823	1
0.151231	-0.245775	ERR3405824	1
0.173727	-0.249127	ERR3405825	0
0.201694	-0.139446	ERR3405826	0
0.324223	0.00344204	ERR3405827	1
0.15033	-0.242881	ERR3405828	0
-0.0215357	0.0629385	ERR3405829	0
0.0231271	-0.132399	ERR3405830	0
0.157239	-0.294854	ERR3405831	1
0.0613447	-0.0881279	ERR3405832	0
0.0098061	-0.182943	ERR3405833	1
-0.102101	0.174298	ERR3405834	1
-0.0729842	0.140476	ERR3405835	1
0.0805209	-0.164298	ERR3405836	0
0.140353	-0.230118	ERR3405837	0
-0.0575026	0.0192275	ERR3405838	0
-0.241605	0.214985	ERR3405839	0
0.0978911	0.0278876	ERR3405840	0
0.0438206	0.293329	ERR3405841	0
-0.259198	0.224278	ERR3405842	0
0.296529	0.168001	ERR3405843	1
0.0231189	-0.0966103	ERR3405844	0
0.0470633	-0.0434638	ERR3405845	0
-0.141851	0.232213	ERR3405846	1
-0.1881	0.298443	ERR3405847	0
0.149182	-0.253742	ERR3405848	0
0.104325	-0.192497	ERR3405849	1
0.065384	-0.185155	ERR3405850	0
0.0459197	0.377392	ERR3405851	0
0.435932	0.204398	ERR3405852	1
0.42979	0.140622	ERR3405853	0
-0.283797	0.137632	ERR3405854	1
0.115596	-0.198825	ERR3405855	0
-0.101714	-0.0508874	ERR3405856	12
-0.105938	-0.0570201	ERR3405857	12
-0.35508	0.255372	ERR3405858	12
-0.260467	0.254549	ERR3405859	12
-0.086305	0.31555	ERR3405860	12
-0.291195	0.196578	ERR3405861	12
0.0280017	-0.141347	ERR3405862	12
-0.261121	0.215094	ERR3405863	12
-0.376674	0.183656	ERR3405864	12
-0.0740424	-0.0398808	ERR3405865	12
-0.129931	0.275418	ERR3405866	12
-0.318622	0.0481999	ERR3405867	12
0.0604021	0.415128	ERR3405868	12
0.313383	0.256294	ERR3405869	12
-0.103101	0.202136	ERR3405870	12
-0.291802	-0.0772469	ERR3405871	12
-0.193838	0.311745	ERR3405872	12
-0.100245	0.249277	ERR3405873	12
-0.0808638	0.35461	ERR3405874	12
-0.187941	0.3084	ERR3405875	12
-0.172348	0.303295	ERR3405876	12
-0.206069	0.315542	ERR3405877	12
-0.235346	0.132298	ERR3405878	12
-0.0862846	0.220725	ERR3405879	12
-0.0991141	0.386594	ERR3405880	12
-0.214064	0.199986	ERR3405881	12
-0.134498	0.300542	ERR3405882	12
-0.351374	0.270186	ERR3405883	12
-0.15155	0.250506	ERR3405884	12
-0.253729	-0.0927467	ERR3405885	12
-0.24954	0.258483	ERR3405886	12
0.0830021	0.306771	ERR3405887	12
-0.275326	0.34115	ERR3405888	12
-0.266021	0.256405	ERR3405889	12
-0.131716	0.194374	ERR3405890	12
-0.189114	0.27663	ERR3405891	12
-0.338294	0.106202	ERR3405892	12
-0.160987	0.0439492	ERR3405893	12
-0.17771	0.315744	ERR3405894	12
-0.0598363	0.342356	ERR3405895	12
-0.350021	0.0388323	ERR3405896	12
-0.171505	0.24465	ERR3405897	12
0.0809181	0.367779	ERR3405898	12
-0.280568	-0.0670813	ERR3405899	12
-0.190061	0.0495697	ERR3405900	12
-0.0393808	0.215827	ERR3405901	12
-0.315873	0.17229	ERR3405902	12
-0.155594	0.220842	ERR3405903	12
0.0138381	0.0610606	ERR3405904	12
-0.131262	0.183255	ERR3405905	12
-0.165827	0.24865	ERR3405906	12
-0.325365	0.17973	ERR3405907	12
-0.260786	0.00313594	ERR3405908	12
-0.0845035	0.327508	ERR3405909	12
0.258362	0.316949	ERR3405910	12
0.0189515	0.016434	ERR3405911	12
-0.223715	0.150924	ERR3405912	12
-0.141721	-0.0790348	ERR3405913	12
-0.168257	0.0924901	ERR3405914	12
-0.1825	0.33645	ERR3405915	12
0.0538135	0.218059	ERR3405916	12
-0.129005	0.130364	ERR3405917	6
-0.316673	0.0186828	ERR3405918	12
0.02062	0.0448312	ERR3405919	12
-0.279142	0.0586887	ERR3405920	12
0.069425	0.145275	ERR3405921	6
-0.0957113	0.298662	ERR3405922	12
-0.218922	0.170211	ERR3405923	12
-0.2606	-0.114512	ERR3405924	12
-0.219398	-0.0131664	ERR3405925	12
-0.196219	-0.0702348	ERR3405926	12
-0.225208	0.254124	ERR3405927	12
-0.241066	0.23394	ERR3405928	12
-0.0480941	0.309251	ERR3405929	12
-0.30436	-0.0771708	ERR3405930	12
-0.285619	0.0603852	ERR3405931	12
-0.335723	-0.0300012	ERR3405932	12
-0.225829	0.243799	ERR3405933	12
-0.287338	-0.0917708	ERR3405934	12
-0.0759228	0.246277	ERR3405935	12
-0.197746	0.0385758	ERR3405936	12
-0.206396	-0.0306402	ERR3405937	12
-0.283239	0.198674	ERR3405938	12
-0.215103	0.210572	ERR3405939	12
-0.277333	0.0503311	ERR3405940	12
-0.0601883	0.29973	ERR3405941	12
-0.242786	0.235561	ERR3405942	12
0.0798779	0.317331	ERR3405943	12
-0.081395	0.237115	ERR3405944	12
-0.117333	0.262521	ERR3405945	12
0.0231218	-0.0864757	ERR3405947	1
0.0916791	-0.181098	ERR3405948	1
0.412257	0.014901	ERR3405949	0
0.295255	0.0657321	ERR3405951	1
0.101059	0.349266	ERR3405952	0
0.0535811	-0.0711402	ERR3405953	0
0.15732	-0.257086	ERR3405954	0
-0.0879059	-0.182799	ERR3405955	0
0.13234	0.391348	ERR3405956	0
0.394815	0.158552	ERR3405957	0
0.41357	0.239257	ERR3405959	0
-0.159772	-0.11381	ERR3405960	0
0.0897115	-0.181824	ERR3405961	0
0.0170059	-0.0900831	ERR3405962	1
-0.172667	0.282568	ERR3405963	0
-0.173572	0.409441	ERR3405965	0
0.0547537	-0.0988339	ERR3405966	0
0.105841	0.357584	ERR3405968	1
0.366004	0.106093	ERR3405969	1
0.168939	-0.276603	ERR3405970	0
0.393762	0.0491319	ERR3405971	0
0.149393	-0.243502	ERR3405980	0
-0.175274	-0.121788	ERR3405984	1
0.0146559	0.374936	ERR3405985	0
0.385976	0.245459	ERR3405986	0
0.198507	0.191715	ERR3405988	0
-0.109546	0.327937	ERR3405989	12
0.0626649	0.363235	ERR3405990	12
-0.139196	0.293367	ERR3405991	12
-0.11924	0.214684	ERR3405992	12
-0.211026	0.26681	ERR3405993	12
-0.0686159	0.179709	ERR3405994	12
-0.264646	0.146289	ERR3405995	12
-0.224224	-0.114824	ERR3405997	12
-0.302896	0.0229998	ERR3405998	12
-0.00538286	0.245089	ERR3405999	12
0.0374388	0.119824	ERR3406000	12
-0.143529	0.237133	ERR3406001	12
0.133129	0.0905253	ERR3406002	12
-0.29646	-0.0629754	ERR3406003	12
-0.22972	-0.147662	ERR3406004	12
-0.217927	0.27964	ERR3406005	12
-0.312061	0.249026	ERR3406006	12
-0.198384	0.0910465	ERR3406007	12
-0.326687	0.178072	ERR3406008	12
-0.0902058	0.0152133	ERR3406009	12
-0.337503	-0.00672861	ERR3406010	24
-0.126669	0.0335379	ERR3406011	12
-0.266526	-0.0419517	ERR3406012	12
0.000228373	0.0284543	ERR3406013	12
-0.227677	0.115526	ERR3406014	12
0.178387	0.395557	ERR3406015	12
-0.214736	-0.00744086	ERR3406016	12
-0.0713888	0.0584951	ERR3406017	24
-0.33528	-0.0536508	ERR3406018	12
-0.147678	0.00108651	ERR3406019	12
-0.175554	0.188786	ERR3406020	6
-0.265188	-0.145568	ERR3406021	24
-0.130443	-0.0247443	ERR3406022	12
-0.0869854	-0.0763591	ERR3406023	12
-0.344845	0.0104758	ERR3406024	12
-0.232633	0.158095	ERR3406025	12
0.155556	0.3638	ERR3406026	12
-0.116127	-0.0208215	ERR3406027	12
-0.367944	0.0567762	ERR3406028	12
-0.179819	0.129405	ERR3406029	12
-0.120362	0.116007	ERR3406030	12
-0.0344247	0.393349	ERR3406031	12
0.0737673	0.425839	ERR3406032	12
-0.251858	0.128159	ERR3406033	12
-0.107266	0.16153	ERR3406034	12
-0.154165	0.252902	ERR3406035	12
-0.226693	0.322206	ERR3406036	12
-0.174042	0.249132	ERR3406037	12
-0.192206	0.179383	ERR3406038	12
-0.265003	0.368264	ERR3406039	12
-0.0592112	0.237284	ERR3406040	12
0.11542	-0.225372	ERR3406041	0
-0.291459	0.219638	ERR3406042	0
0.397069	0.0526781	ERR3406043	0
0.19212	-0.271787	ERR3406044	0
0.168669	-0.0113247	ERR3406045	1
0.12476	-0.203714	ERR3406046	0
0.126678	0.291854	ERR3406047	0
-0.223991	0.240353	ERR3406048	12
0.0477755	0.0415654	ERR3406049	12
-0.286762	0.316124	ERR3406050	12
-0.261016	0.161469	ERR3406051	12
0.0919029	0.37188	ERR3406052	12
-0.36698	0.0144569	ERR3406053	24
-0.336623	-0.0048576	ERR3406054	24
-0.14314	-0.07067	ERR3406055	24
-0.108647	0.0449483	ERR3406056	12
-0.244115	-0.146226	ERR3406057	12
-0.176235	0.163597	ERR3406058	12
0.042583	0.172159	ERR3406060	12
-0.171781	0.282064	ERR3406061	12
-0.249307	0.323843	ERR3406062	12
-0.163121	0.307347	ERR3406063	6
-0.171208	0.363083	ERR3406064	12
0.403817	0.0255383	ERR3406065	0
0.144264	-0.272539	ERR3406066	0
-0.330882	0.30746	ERR3406067	12
-0.276138	0.020879	ERR3406068	12
-0.231454	0.265641	ERR3406069	12
-0.056514	0.352366	ERR3406070	12
0.0534149	0.130712	ERR3406071	0
0.454952	0.148144	ERR3406072	0
-0.0724505	0.354182	ERR3406073	12
-0.253811	0.262301	ERR3406074	12
-0.219013	-0.0772421	ERR3406075	12
-0.225664	0.224893	ERR3406076	12
0.166846	-0.262063	ERR3406077	0
-0.236544	0.261501	ERR3406078	0
-0.0965715	0.327387	ERR3406079	12
-0.243746	0.301559	ERR3406080	12
-0.257266	-0.12604	ERR3406081	24
-0.0900031	0.216565	ERR3406082	12
0.165342	-0.262585	ERR3406083	0
-0.142534	0.0831357	ERR3406084	0
-0.118151	0.355847	ERR3406085	12
-0.12431	-0.0147002	ERR3406086	12
-0.189552	0.283336	ERR3406087	12
-0.241829	-0.0173788	ERR3406088	12
0.137374	0.416337	ERR3406089	0
0.0923855	0.381236	ERR3406090	0
-0.200354	0.308081	ERR3406091	12
-0.277713	-0.000647404	ERR3406092	12
-0.215353	0.129059	ERR3406093	12
-0.0422719	0.0775396	ERR3406094	0
0.00272259	0.323919	ERR3406095	0
-0.255665	0.22643	ERR3406096	12
-0.225556	0.0243812	ERR3406097	12
-0.268315	-0.0463096	ERR3406098	12
-0.170819	0.275468	ERR3406099	12
0.0486034	0.29901	ERR3406100	1
-0.279454	0.159437	ERR3406101	12
-0.285479	0.111185	ERR3406102	12
-0.0195778	-0.012653	ERR3406103	12
-0.296744	-0.00672271	ERR3406104	12
-0.192038	-0.0309324	ERR3406105	12
0.0458649	-0.242108	ERR3406106	0
-0.204386	-0.0587945	ERR3406107	12
-0.340381	0.152035	ERR3406108	12
-0.199828	-0.0883627	ERR3406109	24
-0.287054	0.120591	ERR3406110	12
0.122689	-0.222924	ERR3406111	0
-0.228169	0.246601	ERR3406112	0
0.152646	-0.257264	ERR3406113	0
0.125045	-0.211056	ERR3406114	0
0.0969115	-0.190662	ERR3406115	0
0.104205	-0.199384	ERR3406116	0
0.109567	-0.191494	ERR3406117	0
0.0358895	-0.0586193	ERR3406118	0
0.0783821	-0.143182	ERR3406119	0
-0.107202	0.132884	ERR3406120	1
0.158217	0.111567	ERR3406121	0
-0.0599781	0.371352	ERR3406122	0
0.0989096	-0.142134	ERR3406123	0
-0.0359455	0.260052	ERR3406124	0
-0.135848	0.0659816	ERR3406125	0
0.197753	-0.301952	ERR3406126	0
0.401577	0.166003	ERR3406127	1
-0.0424111	-0.101286	ERR3406128	0
0.177483	-0.27274	ERR3406129	0
0.0265431	-0.248637	ERR3406130	0
0.115777	-0.216875	ERR3406131	1
-0.0904636	0.275371	ERR3406132	0
0.189488	-0.286238	ERR3406133	0
-0.295826	0.0438657	ERR3406134	0
0.11188	-0.201457	ERR3406135	0
0.152294	-0.256442	ERR3406136	0
0.0146227	-0.111369	ERR3406137	0
0.436249	0.211496	ERR3406138	0
0.119387	-0.229131	ERR3406139	0
-0.152204	0.248438	ERR3406140	0
-0.104378	0.26527	ERR3406141	1
-0.250545	0.227486	ERR3406142	1
-0.0590313	0.0650084	ERR3406143	0
-0.294836	0.292894	ERR3406144	0
0.172894	-0.273417	ERR3406145	0
0.0657142	-0.0894737	ERR3406146	0
-0.0113377	0.299837	ERR3406147	0
-0.0316436	-0.10027	ERR3406148	0
0.101821	-0.188552	ERR3406149	0
-0.0827602	0.00587794	ERR3406150	0
0.0908243	-0.182376	ERR3406151	0
-0.231038	0.231499	ERR3406152	0
0.390609	0.251635	ERR3406153	0
-0.0581234	-0.0176064	ERR3406154	0
-0.00354694	-0.196204	ERR3406155	0
-0.102421	0.155137	ERR3406156	0
-0.056585	0.026263	ERR3406157	0
0.197788	-0.123769	ERR3406158	0
0.180277	-0.277344	ERR3406159	0
0.0343844	-0.0585562	ERR3406160	0
-0.0854912	0.148734	ERR3406161	0
0.394737	0.250474	ERR3406162	0
-0.164954	0.131196	ERR3406163	0
0.174268	-0.290748	ERR3406164	0
0.0686345	-0.100369	ERR3406165	0
-0.169734	0.139057	ERR3406166	0
-0.240654	0.135423	ERR3406167	0
-0.0750299	0.325599	ERR3406168	0
0.10999	-0.213814	ERR3406169	0
0.166622	-0.262692	ERR3406170	0
0.13439	-0.221445	ERR3406171	0
0.180984	0.128348	ERR3406172	0
0.00135091	-0.0339792	ERR3406173	0
0.152073	-0.252095	ERR3406174	0
0.305019	0.366873	ERR3406175	0
-0.295402	0.135015	ERR3406176	0
0.136141	-0.223858	ERR3406177	0
0.343964	0.260272	ERR3406178	0
0.127674	-0.200377	ERR3406179	0
-0.03311	0.0430345	ERR3406180	0
-0.229869	0.22925	ERR3406181	0
0.445047	0.280617	ERR3406182	0
0.364879	-0.0524775	ERR3406183	0
-0.0381948	0.0337704	ERR3406184	0
0.133284	0.095033	ERR3406185	0
0.0966873	-0.193384	ERR3406186	0
0.106137	-0.213154	ERR3406187	0
0.118082	-0.178188	ERR3406188	0
-0.0775274	-0.192077	ERR3406189	0
0.15307	-0.251098	ERR3406190	0
0.218986	0.125703	ERR3406191	0
-0.237629	0.00166625	ERR3406192	12
-0.215816	0.217301	ERR3406193	12
-0.202181	-0.0965589	ERR3406194	12
-0.337062	0.138427	ERR3406195	24
-0.059103	0.229599	ERR3406196	12
-0.299375	-0.0347385	ERR3406197	12
-0.260344	0.31645	ERR3406198	12
-0.319301	0.123865	ERR3406199	12
-0.224214	0.118382	ERR3406200	12
-0.0844878	0.194516	ERR3406201	12
0.00566949	0.144172	ERR3406202	12
-0.166529	0.302082	ERR3406203	12
-0.132566	0.315159	ERR3406204	12
-0.128963	0.129736	ERR3406205	12
-0.317254	0.150044	ERR3406206	12
-0.263351	0.189623	ERR3406207	12
-0.130684	0.285592	ERR3406208	6
-0.169337	0.173074	ERR3406209	12
-0.236786	0.363528	ERR3406210	6
0.137637	0.165011	ERR3406211	24
-0.356066	0.285877	ERR3406212	12
0.100245	0.0954477	ERR3406213	12
-0.393272	0.192552	ERR3406214	12
-0.344784	0.179443	ERR3406215	12
-0.256408	-0.101319	ERR3406216	12
-0.326598	0.0680087	ERR3406217	12
-0.291587	0.312189	ERR3406218	12
-0.116084	-0.113783	ERR3406219	12
-0.113853	0.361964	ERR3406220	12
-0.040032	0.383485	ERR3406221	12
-0.270752	0.342151	ERR3406222	12
-0.1275	0.336405	ERR3406223	12
-0.233243	-0.0298687	ERR3406224	12
-0.199277	0.048268	ERR3406225	12
-0.35448	-0.0101546	ERR3406226	12
-0.190634	0.336103	ERR3406227	12
-0.141005	0.196444	ERR3406228	12
-0.221448	0.270548	ERR3406229	12
-0.299359	0.224025	ERR3406230	12
-0.20544	0.188572	ERR3406231	12
-0.169387	0.234229	ERR3406232	12
-0.201772	0.293293	ERR3406233	12
-0.261398	0.12546	ERR3406234	12
-0.269485	0.373256	ERR3406235	12
0.0740087	-0.0873788	ERR3406236	12
-0.242887	0.322087	ERR3406237	12
-0.20942	0.135736	ERR3406238	12
-0.146339	0.325169	ERR3406239	12
-0.134157	0.273863	ERR3406240	6
-0.186135	0.29585	ERR3406241	6
-0.285257	0.351329	ERR3406242	12
-0.151438	0.225491	ERR3406243	12
0.0779533	0.115008	ERR3406244	12
-0.240864	0.290686	ERR3406245	12
-0.257539	-0.00151459	ERR3406246	24
-0.130396	0.171596	ERR3406247	12
-0.21243	0.131168	ERR3406248	24
-0.0850886	0.0993669	ERR3406249	12
-0.122257	0.145755	ERR3406250	12
-0.253329	0.337602	ERR3406251	24
0.0345947	0.0665635	ERR3406252	24
-0.255922	0.134541	ERR3406253	12
0.0767937	0.436186	ERR3406254	6
-0.196234	-0.0619215	ERR3406255	24
-0.360453	0.174167	ERR3406256	12
-0.163413	0.266158	ERR3406257	12
-0.0550398	0.279915	ERR3406258	12
-0.0520166	0.238348	ERR3406259	12
-0.194137	0.346054	ERR3406261	12
-0.318589	0.192641	ERR3406262	12
-0.0644974	0.35301	ERR3406263	6
-0.300703	0.329097	ERR3406264	12
-0.072556	0.130991	ERR3406265	6
-0.252407	0.275813	ERR3406266	12
-0.311119	0.0501673	ERR3406267	12
-0.285147	0.207127	ERR3406268	12
0.00953206	0.000432954	ERR3406269	12
-0.206118	0.284095	ERR3406270	12
-0.0573514	0.339865	ERR3406271	12
-0.114715	-0.133817	ERR3406272	12
-0.177461	0.284898	ERR3406273	12
-0.183501	0.307716	ERR3406274	12
-0.23477	0.255094	ERR3406275	12
-0.184404	0.288055	ERR3406276	12
-0.120231	-0.0969016	ERR3406277	12
-0.151584	0.23837	ERR3406278	12
-0.142143	0.261903	ERR3406279	12
-0.0586504	0.40438	ERR3406280	12
-0.198725	-0.0924751	ERR3406281	12
0.00835951	0.239773	ERR3406282	12
-0.166835	0.287821	ERR3406283	6
-0.237838	0.265881	ERR3406284	12
0.338	0.292607	ERR3406285	12
-0.168697	0.124204	ERR3406286	12
-0.17434	0.233482	ERR3406287	12
-0.144421	0.209977	ERR3406288	12
-0.316734	0.249011	ERR3406289	12
-0.0725487	0.105011	ERR3406290	12
-0.217295	0.247405	ERR3406291	12
-0.265106	0.21283	ERR3406292	12
-0.178125	0.272016	ERR3406293	12
-0.144079	0.288024	ERR3406294	12
0.11005	0.178856	ERR3406295	12
-0.213539	0.139478	ERR3406296	12
-0.251273	0.133148	ERR3406297	12
-0.254304	0.282775	ERR3406298	12
0.153013	-0.239728	ERR3406299	12
-0.162979	0.174387	ERR3406300	12
-0.289913	0.151591	ERR3406301	12
-0.386604	0.16236	ERR3406302	12
-0.291186	-0.164844	ERR525688	24
-0.206721	-0.155627	ERR525689	24
0.143825	-0.238385	ERR525690	6
-0.00879142	0.018456	ERR525691	0
-0.00275763	0.199935	ERR525693	6
-0.229343	-0.117749	ERR525694	12
0.109207	0.187839	ERR525695	6
0.0289825	-0.0416425	ERR525696	0
0.22263	0.127606	ERR525698	0
-0.128689	-0.0954721	ERR525700	24
-0.206709	-0.150533	ERR525701	24
0.00595503	0.0254625	ERR525702	6
-0.272116	-0.152211	ERR525703	24
0.149202	0.0386954	ERR525704	6
0.19457	0.185962	ERR525705	0
-0.162363	-0.143669	ERR525707	0
0.013244	0.0454205	ERR525709	24
0.116225	0.385878	ERR525710	6
0.375729	0.22483	ERR525711	0
-0.280362	-0.133232	ERR525713	24
-0.200613	0.116185	ERR525714	6
0.405875	0.212977	ERR525715	1
-0.191236	-0.0691546	ERR525717	24
-0.0320836	-0.0183251	ERR525718	6
0.256767	0.129105	ERR525719	0
-0.35954	0.0943455	ERR525721	6
-0.216176	-0.138008	ERR525722	24
-0.0631947	-0.0579813	ERR525723	6
-0.0401197	-0.106025	ERR525724	0
-0.156938	-0.115206	ERR525726	24
0.134333	0.0604059	ERR525727	6
0.38935	0.238247	ERR525728	0
-0.277636	-0.158791	ERR525730	24
-0.0227255	-0.0249789	ERR525731	6
-0.12988	-0.0176488	ERR525732	0
-0.231093	-0.143577	ERR525734	24
-0.186538	-0.0953266	ERR525735	6
0.175352	0.111116	ERR525736	1
-0.0649056	-0.0723603	ERR525738	24
0.0957551	0.0482166	ERR525739	6
0.139425	-0.244298	ERR525740	0
-0.13981	-0.107244	ERR525742	12
-0.228743	-0.143957	ERR525743	24
-0.257373	0.248582	ERR525744	6
0.402408	0.272578	ERR525745	0
-0.251557	-0.168941	ERR525747	12
-0.233355	0.274902	ERR525748	6
-0.205387	-0.070933	ERR525749	0
-0.245119	0.138128	ERR525750	6
-0.0307576	-0.116777	ERR525752	0
-0.211194	-0.0958353	ERR525754	24
-0.284103	0.174304	ERR525755	6
-0.17198	-0.149619	ERR525756	0
-0.151141	0.110852	ERR525758	0
-0.233312	0.0240637	ERR525760	24
-0.26243	-0.0234434	ERR525762	1
-0.191172	-0.144931	ERR525764	12
-0.120172	0.220166	ERR525765	6
0.0849779	-0.220487	ERR525766	0
-0.172681	-0.131321	ERR525768	24
-0.20311	0.00457394	ERR525769	6
0.32831	0.219848	ERR525770	1
-0.26128	-0.138414	ERR525772	24
0.177688	0.311004	ERR525773	6
-0.171228	-0.133814	ERR525776	24
-0.133724	0.237364	ERR525777	6
-0.00883365	-0.0925681	ERR525778	0
-0.292663	-0.148797	ERR525780	12
-0.119218	0.13407	ERR525781	6
0.394623	0.245548	ERR525782	0
-0.24765	-0.1578	ERR525784	12
-0.213383	-0.146166	ERR525785	6
-0.184399	-0.139955	ERR525786	0
-0.266733	-0.146078	ERR525788	24
-0.281554	0.20513	ERR525789	6
0.1338	0.169658	ERR525790	0
-0.1731	-0.10756	ERR525792	24
-0.0198436	0.416399	ERR525793	6
0.175581	0.481053	ERR525794	0
-0.230683	-0.1624	ERR525796	24
0.209745	0.150789	ERR525797	6
0.389587	0.246605	ERR525798	0
-0.285092	-0.148615	ERR525800	24
-0.246133	-0.153206	ERR525801	24
-0.26212	0.0401634	ERR525802	6
0.0479694	0.0800758	ERR525803	1
-0.0850359	0.340073	ERR525805	6
-0.232694	-0.125278	ERR525806	24
-0.0216935	0.369811	ERR525807	6
0.145264	-0.235286	ERR525808	1
-0.276061	-0.164514	ERR525810	24
-0.171903	-0.0398299	ERR525811	6
0.111073	0.270083	ERR525812	0
0.133071	-0.23991	ERR525814	0
-0.286772	-0.157139	ERR525816	24
-0.164912	-0.0890766	ERR525817	6
0.113658	0.128235	ERR525818	0
-0.170381	-0.137784	ERR525820	24
-0.146151	0.0747826	ERR525821	6
0.384039	0.255615	ERR525822	0
-0.178854	-0.116109	ERR525824	24
-0.112437	0.320317	ERR525825	6
-0.125533	-0.105447	ERR525826	0
-0.299945	-0.148299	ERR525828	24
-0.176946	0.206615	ERR525829	6
-0.0921819	0.106377	ERR525830	0
-0.245101	-0.134898	ERR525832	24
-0.392213	0.171661	ERR525833	6
-0.304062	0.164753	ERR525834	0
-0.228796	-0.154113	ERR525836	24
-0.203477	0.267794	ERR525837	6
0.174586	0.211457	ERR525838	0
-0.211792	-0.152139	ERR525844	24
-0.267044	-0.000972724	ERR525845	6
-0.204158	-0.106071	ERR525846	1
-0.205822	-0.139785	ERR525848	24
-0.216415	0.00428007	ERR525849	6
-0.0435816	-0.0140511	ERR525850	0
-0.27449	-0.16506	ERR525852	24
-0.143381	0.299226	ERR525853	6
0.34821	0.273681	ERR525854	0
-0.130119	-0.138656	ERR525856	24
-0.221809	-0.0551227	ERR525857	6
-0.272239	0.0687501	ERR525858	0
-0.19153	-0.136224	ERR525860	24
-0.195198	0.0188492	ERR525861	6
-0.122792	0.14544	ERR525862	1
-0.213619	-0.147903	ERR525864	12
-0.283513	0.131479	ERR525865	6
-0.0538398	0.263162	ERR525866	0
-0.24853	-0.147785	ERR525868	24
-0.0403085	0.0428237	ERR525869	6
0.0929238	0.107262	ERR525870	0
-0.261815	-0.116571	ERR525872	24
-0.263148	0.123072	ERR525873	6
-0.0509097	0.14936	ERR525874	0
-0.196286	-0.114149	ERR525876	24
0.201408	0.31929	ERR525877	6
0.244945	0.299377	ERR525878	0
-0.294412	-0.114018	ERR525880	24
-0.233466	-0.149905	ERR525881	24
0.11567	0.317353	ERR525882	6
0.359934	0.209106	ERR525883	0
-0.175139	0.328245	ERR525885	6
-0.254977	-0.153102	ERR525886	24
-0.150111	0.27496	ERR525887	6
0.119931	-0.214532	ERR525888	0
-0.140649	-0.131817	ERR525890	24
0.145961	0.272908	ERR525891	6
0.0109555	0.0305497	ERR525892	0
-0.116503	-0.134335	ERR525894	0
-0.259289	-0.120887	ERR525896	24
-0.111952	0.359266	ERR525897	6
-0.212356	-0.151912	ERR525898	24
0.205725	0.214367	ERR525899	6
0.0486652	-0.0878081	ERR525900	1
-0.0872778	0.313892	ERR525902	0
-0.272428	-0.129881	ERR525904	24
-0.091168	0.05293	ERR525905	6
0.258248	0.282594	ERR525906	0
-0.200251	-0.0276922	ERR525908	24
-0.117449	-0.0312205	ERR525909	6
-0.121091	-0.14415	ERR525910	0
-0.261089	-0.16629	ERR525912	24
0.22768	0.182932	ERR525913	6
0.308565	0.335311	ERR525914	0
-0.215061	-0.121247	ERR525916	24
0.124897	-0.121171	ERR525917	6
0.18024	-0.284236	ERR525918	0
-0.183218	-0.000882984	ERR525920	24
-0.195378	0.196821	ERR525921	6
0.221701	0.106593	ERR525922	1
-0.233283	-0.155373	ERR525924	12
-0.228313	-0.153693	ERR525925	24
-0.211831	-0.0664177	ERR525926	6
-0.1736	0.0144667	ERR525927	0
-0.102262	0.00186444	ERR525929	6
0.360219	0.250639	ERR525930	0
0.0777079	0.110731	ERR525932	24
-0.178989	-0.012545	ERR525933	6
0.425229	0.277942	ERR525934	0
-0.112632	-0.123087	ERR525936	12
-0.218992	0.1497	ERR525937	6
0.160526	-0.252453	ERR525938	0
-0.234871	-0.138439	ERR525940	12
-0.207875	0.144706	ERR525941	6
0.391329	0.248823	ERR525942	0
-0.177009	0.0118566	ERR525944	24
-0.122446	-0.12076	ERR525945	24
-0.187802	-0.0399747	ERR525946	6
0.0793666	-0.165615	ERR525947	0
0.132264	0.224488	ERR525949	6
-0.257613	-0.171307	ERR525950	24
-0.0967727	0.369757	ERR525951	6
0.137992	-0.237466	ERR525952	0
0.105995	0.313386	ERR525954	0
-0.221273	-0.156826	ERR525956	24
-0.0392005	-0.178637	ERR525957	6
-0.188093	-0.144106	ERR525960	12
-0.102165	0.132143	ERR525961	6
0.318786	0.17033	ERR525962	0
-0.256435	-0.164669	ERR525964	12
0.308021	0.227013	ERR525965	6
0.210859	0.11422	ERR525966	0
-0.21402	-0.139997	ERR525968	12
-0.0477164	0.337543	ERR525969	6
0.0742829	-0.143569	ERR525970	0
-0.256408	-0.151567	ERR525972	24
-0.235449	0.13539	ERR525973	6
-0.0530686	0.195098	ERR525974	0
-0.298835	0.243311	ERR525980	24
-0.0702851	0.372052	ERR525981	6
0.0188286	-0.271614	ERR525982	0
-0.238474	-0.140414	ERR525984	24
-0.181528	-0.0600794	ERR525985	6
-0.101099	-0.134741	ERR525986	0
-0.278131	-0.1701	ERR525988	24
0.0741677	0.236845	ERR525989	6
-0.251478	0.0771965	ERR525990	0
-0.212689	0.0026954	ERR525992	24
-0.031418	-0.102559	ERR525993	6
0.0718264	-0.168936	ERR525994	0
-0.20321	-0.13317	ERR525996	24
-0.18291	0.0555474	ERR525997	6
0.0227077	-0.0969275	ERR525998	0
-0.227623	-0.164663	ERR526000	24
-0.154077	0.23695	ERR526001	6
0.131803	-0.238787	ERR526002	0
-0.189572	-0.125488	ERR526004	24
-0.207853	-0.0612797	ERR526005	6
-0.0684985	-0.0962333	ERR526006	0
-0.267378	-0.159628	ERR526008	24
-0.0468183	-0.0653875	ERR526009	6
0.0320106	-0.0305166	ERR526010	0
-0.124128	-0.0837067	ERR526012	12
-0.254071	0.0179007	ERR526013	6
-0.180323	-0.126149	ERR526014	0
-0.130744	-0.12049	ERR526016	24
-0.252636	0.0203269	ERR526017	6
-0.240153	0.105893	ERR526018	1
-0.303877	-0.132397	ERR526020	12
-0.117182	0.0627483	ERR526021	6
0.167931	-0.273273	ERR526022	0
-0.249814	-0.115192	ERR526024	24
-0.264005	0.290188	ERR526025	6
-0.134612	0.0920945	ERR526026	0
-0.0615004	0.0217078	ERR526028	24
-0.213574	0.156736	ERR526029	6
0.135449	-0.24333	ERR526030	1
-0.230911	-0.1504	ERR526032	24
-0.189342	0.299977	ERR526033	6
0.0837076	-0.171868	ERR526034	0
-0.286647	-0.114147	ERR526036	12
-0.176905	0.308728	ERR526037	6
0.301447	0.245349	ERR526038	0
-0.19514	-0.129425	ERR526040	12
0.04301	0.15817	ERR526041	6
-0.252604	-0.148264	ERR526044	24
-0.241273	0.146487	ERR526045	6
-0.031933	-0.021412	ERR526046	0
-0.275536	-0.00497194	ERR526048	24
-0.07632	0.263373	ERR526049	6
-0.246629	-0.148475	ERR526052	12
-0.248975	0.26539	ERR526053	6
0.0157464	0.26961	ERR526054	0
-0.152349	-0.154769	ERR526056	24
-0.352006	0.203422	ERR526057	6
0.028881	0.407747	ERR526058	0
-0.151125	-0.103508	ERR526060	24
-0.143191	-0.131504	ERR526061	6
0.0684845	-0.156097	ERR526062	0
-0.229794	-0.126819	ERR526064	24
-0.260728	0.0564562	ERR526065	6
-0.156311	-0.132531	ERR526066	0
-0.28338	-0.13728	ERR526068	12
0.25232	0.355569	ERR526069	6
-0.297772	-0.13487	ERR526070	24
-0.109464	0.238079	ERR526071	6
-0.0650138	0.294603	ERR526072	0
0.234149	0.228984	ERR526074	0
-0.22671	-0.14209	ERR526076	24
-0.281183	-0.0781269	ERR526077	6
-0.251543	-0.0449228	ERR526078	0
-0.225465	-0.133433	ERR526080	24
0.120065	-0.154182	ERR526081	6
0.153384	-0.252221	ERR526082	0
-0.0712671	-0.0209697	ERR526084	24
0.0963749	0.110533	ERR526085	6
0.0203835	-0.0973336	ERR526086	0
-0.224345	-0.14867	SRR10527825	12
-0.228111	0.0263941	SRR10527826	12
-0.214272	-0.0833108	SRR10527827	12
-0.060383	-0.123916	SRR10527828	12
-0.230414	0.0265241	SRR10527829	12
-0.170724	-0.154072	SRR10527830	12
-0.207983	-0.074541	SRR10527831	12
-0.0582302	-0.123942	SRR10527832	12
0.339178	0.230141	SRR10527833	12
-0.0627226	-0.0607551	SRR10527834	12
-0.0788585	-0.0772142	SRR10527835	12
-0.23356	-0.148661	SRR10527836	12
-0.0920716	-0.134062	SRR10527837	12
-0.111527	-0.10759	SRR10527838	12
-0.0556836	-0.118153	SRR10527839	12
-0.125735	-0.0639822	SRR10527840	12
0.259949	0.115187	SRR1777715	1
0.119976	-0.20435	SRR1779101	1
0.0884165	-0.154923	SRR1779102	1
0.111106	-0.189369	SRR1779103	1
0.117619	-0.199976	SRR1779104	1
0.149081	-0.158075	SRR1779105	1
0.126587	-0.207535	SRR1779106	1
0.088986	-0.186332	SRR1779107	1
0.0187652	-0.210768	SRR1779108	3
0.0731421	-0.160936	SRR1779109	3
0.0275945	-0.175493	SRR1779110	3
0.0616546	-0.165148	SRR1779111	3
0.0669738	-0.168392	SRR1779112	3
0.0749914	-0.200617	SRR1779113	3
0.0847333	-0.18692	SRR1779114	3
0.174232	-0.271785	SRR1779115	1
0.153884	-0.246542	SRR1779116	1
0.168446	-0.265478	SRR1779117	1
0.167551	-0.263549	SRR1779118	1
0.164058	-0.255837	SRR1779119	1
0.163776	-0.262226	SRR1779120	3
0.112643	-0.206413	SRR1779121	1
0.0380215	-0.0986	SRR1779122	1
0.0383897	-0.0994044	SRR1779123	1
0.049706	-0.110233	SRR1779124	1
0.065591	-0.134085	SRR1779125	3
0.0733563	-0.149147	SRR1779126	3
0.0718638	-0.14542	SRR1779127	3
0.151771	-0.240241	SRR1779128	1
0.150064	-0.235549	SRR1779129	1
0.165647	-0.258041	SRR1779130	1
0.128222	-0.221891	SRR1779131	1
0.0709669	-0.156978	SRR1779132	3
0.0866742	-0.171442	SRR1779133	3
0.235557	0.0206301	SRR1779134	3
0.33597	0.186318	SRR1779135	3
0.174629	-0.261159	SRR1779136	1
0.179639	-0.263773	SRR1779137	1
0.20712	-0.296101	SRR1779138	1
0.172664	-0.26173	SRR1779139	1
0.122082	-0.203573	SRR1779140	3
0.131716	-0.220626	SRR1779141	3
0.128962	-0.206176	SRR1779142	3
0.315499	-0.000865502	SRR1779143	1
0.290151	-0.0147136	SRR1779144	1
0.147395	-0.15933	SRR1779145	1
0.0849205	-0.166095	SRR1779146	1
0.147081	-0.224922	SRR1779147	1
0.0862623	-0.167411	SRR1779148	1
0.153472	-0.229683	SRR1779149	1
0.163596	-0.193533	SRR1779150	1
0.183975	-0.149603	SRR1779151	1
0.253536	-0.0545767	SRR1779152	1
0.16596	-0.262645	SRR1779153	1
0.165079	-0.263766	SRR1779154	1
0.256795	0.164412	SRR1779155	1
0.408811	0.214546	SRR1779472	1
0.00945425	0.310228	SRR1783777	1
-0.0296699	0.179708	SRR1785909	1
0.448096	0.232162	SRR1789035	1
0.336095	0.188714	SRR1791585	1
0.345244	0.159263	SRR1793359	1
0.413218	0.118483	SRR1793377	1
-0.10442	-0.0492624	SRR1793408	1
0.35326	0.233616	SRR1793410	1
-0.174836	0.0177018	SRR1793416	1
0.400107	0.253197	SRR1799892	1
0.151363	0.166828	SRR1802723	1
0.088748	0.0571219	SRR1818227	1
0.0540205	-0.121486	SRR1818231	1
-0.0331876	-0.0494941	SRR1818235	1
0.147256	0.111466	SRR1818241	1
0.207983	0.252073	SRR1819806	1
0.079954	-0.146627	SRR1821190	1
-0.0430936	0.0346204	SRR1822318	1
0.273899	0.21917	SRR1822319	1
0.345676	0.280405	SRR1825362	1
-0.131278	0.0509073	SRR1825367	1
-0.146908	0.235456	SRR2131211	3
0.0140412	-0.0140799	SRR2131212	3
-0.11551	0.00825192	SRR2155554	1
0.117133	-0.192764	SRR3131692	3
0.165209	-0.26967	SRR3131694	1
0.243093	0.0196669	SRR3131696	1
0.106529	-0.209983	SRR3131698	1
0.134209	-0.21912	SRR3131700	1
0.388634	0.249532	SRR3131702	3
0.167082	-0.275825	SRR3131704	3
0.057625	-0.117118	SRR3131706	3
0.0899869	-0.177142	SRR3131708	1
0.384553	0.226682	SRR3131710	1
0.0908557	-0.196812	SRR3131712	3
0.192695	-0.315624	SRR3131714	1
0.339577	-0.0423094	SRR3131716	1
0.146688	-0.22067	SRR3131718	3
0.114332	-0.22098	SRR3131720	3
0.116549	-0.193702	SRR3131722	3
0.0796809	-0.168772	SRR3131724	3
0.103985	-0.189904	SRR3131726	1
0.328367	0.198847	SRR3131728	1
0.15881	-0.260672	SRR3131730	3
0.3677	0.167496	SRR3131732	1
0.107979	-0.198299	SRR3131734	3
0.333453	0.207823	SRR3131736	3
0.194287	-0.29275	SRR3131738	1
0.102023	-0.188167	SRR3131740	3
0.106889	-0.197983	SRR3131742	3
0.341097	0.103198	SRR3131744	3
0.176133	-0.282533	SRR3131746	1
0.00952009	-0.116302	SRR3131748	3
0.0850889	-0.171668	SRR3131750	1
0.413559	0.202579	SRR3131752	3
0.0736483	-0.15985	SRR3131754	1
-0.0211189	-0.0697104	SRR3131756	3
0.426922	0.253073	SRR3131758	3
0.391628	0.0905169	SRR3131760	3
0.454691	0.172682	SRR3131762	3
0.118465	-0.212301	SRR3131764	3
0.35694	0.234346	SRR3131766	3
0.12609	-0.208992	SRR3131768	1
0.143387	-0.214961	SRR3131770	3
0.0913891	-0.170086	SRR3131772	3
0.142584	-0.242641	SRR3131774	1
0.0340047	-0.0935764	SRR3131776	1
0.0923725	-0.189059	SRR3131778	1
0.434883	0.272212	SRR3131780	3
0.270655	0.243839	SRR3131782	3
0.0814174	-0.171861	SRR3131784	3
0.112832	-0.189049	SRR3131786	1
0.34729	0.210256	SRR3131788	1
0.125648	-0.207307	SRR3131790	1
0.0725908	-0.118592	SRR3131792	1
0.372988	0.256575	SRR3131794	1
0.428024	0.260351	SRR3131796	3
0.376424	0.0999852	SRR3131798	3
0.0746569	-0.206844	SRR3131800	1
0.111975	-0.152676	SRR3131802	3
0.0928387	-0.18087	SRR3131804	1
0.32664	0.07494	SRR3131806	3
0.143051	-0.235045	SRR3131808	1
-0.0617477	-0.18088	SRR3131810	1
0.0624455	-0.0741335	SRR3131812	1
0.0339813	-0.0936009	SRR3131814	3
0.108577	-0.194859	SRR3131816	1
0.0820746	-0.217544	SRR3131818	3
0.147862	-0.24748	SRR3131820	1
0.320656	-0.107223	SRR3131822	3
0.435885	0.211409	SRR3131824	3
0.0700518	-0.154192	SRR3131826	1
0.0505429	-0.117661	SRR3131828	1
0.0703303	-0.154636	SRR3131830	1
0.162161	-0.267553	SRR3131832	1
0.294029	0.0986157	SRR3131834	1
0.149316	-0.244886	SRR3131836	3
0.417004	0.241499	SRR3131838	3
0.435065	0.292354	SRR3131840	1
0.124958	-0.208901	SRR3131842	1
0.0983751	-0.179992	SRR3131844	3
0.158506	-0.101104	SRR3131846	1
0.116981	-0.194643	SRR3131848	3
0.0765606	-0.166906	SRR3131850	1
0.380105	0.175607	SRR3131852	3
0.118671	-0.199029	SRR3131854	1
0.0859097	-0.175974	SRR3131856	3
0.125942	-0.214654	SRR3131858	1
0.164064	0.242878	SRR3131860	1
0.149134	-0.201235	SRR3131862	3
0.159208	-0.260539	SRR3131864	1
0.158935	-0.269441	SRR3131866	1
0.18648	-0.292855	SRR3131868	3
0.0849484	-0.174463	SRR3131872	3
0.285241	0.113524	SRR3131874	1
0.105719	-0.208875	SRR3131876	1
0.207273	-0.213125	SRR3131878	3
0.331906	0.194215	SRR3131880	1
0.198549	0.0901349	SRR3131882	3
0.410436	0.191596	SRR3131884	3
0.146216	-0.22554	SRR3131886	3
0.103099	-0.179335	SRR3131888	3
0.156611	-0.241069	SRR3131890	3
0.299455	0.00825923	SRR3131892	3
[truncated: 4,086 more rows]
