# Supplementary material for: A metagenomic catalog of the early-life human gut virome
Source: Nat Commun. 2024 Feb 29;15:1864. doi: 10.1038/s41467-024-45793-z (PMC10904392; doi:10.1038/s41467-024-45793-z)
Supplement: Supplementary file 17 — Source data [file 41467_2024_45793_MOESM17_ESM.zip › Source data/fig2d_bulk.xlsx]

## Sheet: Sheet1
period	Family	family_averg
0	Microviridae	0.279838
0	Siphoviridae	34.8873
1	Microviridae	0.518864
1	Siphoviridae	33.8182
3	Microviridae	0.718892
3	Siphoviridae	33.8884
6	Microviridae	0.192284
6	Siphoviridae	31.5107
12	Microviridae	0.14728
12	Siphoviridae	31.4986
24	Microviridae	0.142718
24	Siphoviridae	29.6343
36	Microviridae	0.17475
36	Siphoviridae	26.9022
0	Anelloviridae	0
6	Anelloviridae	0
36	Anelloviridae	0
3	Anelloviridae	0
24	Anelloviridae	0
1	Anelloviridae	0
12	Anelloviridae	0
0	Autographiviridae	0.0643044
1	Autographiviridae	0.063914
3	Autographiviridae	0.0740592
6	Autographiviridae	0.162645
12	Autographiviridae	0.193456
24	Autographiviridae	0.103792
36	Autographiviridae	0.16725
1	Caliciviridae	0
12	Caliciviridae	0
0	Caliciviridae	0
6	Caliciviridae	0
36	Caliciviridae	0
3	Caliciviridae	0
24	Caliciviridae	0
0	Herelleviridae	0.837787
1	Herelleviridae	0.23699
3	Herelleviridae	0.0877178
6	Herelleviridae	0.0959218
12	Herelleviridae	0.158153
24	Herelleviridae	0.319655
36	Herelleviridae	0.218202
0	Inoviridae	0.184503
1	Inoviridae	0.0558292
3	Inoviridae	0.0946605
6	Inoviridae	0.0289051
12	Inoviridae	0.0142434
24	Inoviridae	0.0146552
36	Inoviridae	0.00238705
0	Myoviridae	5.84084
1	Myoviridae	9.14296
3	Myoviridae	7.7912
6	Myoviridae	4.73287
12	Myoviridae	2.95798
24	Myoviridae	2.78016
36	Myoviridae	2.41695
0	Papillomaviridae	0.000221542
1	Papillomaviridae	3.255e-05
3	Papillomaviridae	0
6	Papillomaviridae	0
12	Papillomaviridae	0
24	Papillomaviridae	0
36	Papillomaviridae	0
0	Parvoviridae	0.000291031
1	Parvoviridae	0
3	Parvoviridae	0.0176399
6	Parvoviridae	0.0587312
12	Parvoviridae	0.119658
24	Parvoviridae	7.30785e-05
36	Parvoviridae	0
0	Peduoviridae	2.37893
1	Peduoviridae	3.63531
3	Peduoviridae	2.85193
6	Peduoviridae	0.924485
12	Peduoviridae	0.478997
24	Peduoviridae	0.317521
36	Peduoviridae	0.21259
0	Podoviridae	1.30915
1	Podoviridae	1.28758
3	Podoviridae	1.09137
6	Podoviridae	0.457847
12	Podoviridae	0.630304
24	Podoviridae	1.03325
36	Podoviridae	1.68486
3	Sedoreoviridae	0
24	Sedoreoviridae	0
1	Sedoreoviridae	0
12	Sedoreoviridae	0
0	Sedoreoviridae	0
6	Sedoreoviridae	0
36	Sedoreoviridae	0
0	Adenoviridae	0
1	Adenoviridae	0
3	Adenoviridae	0.0195752
6	Adenoviridae	0.0892252
12	Adenoviridae	0.201652
24	Adenoviridae	0.126893
36	Adenoviridae	0.158639
0	Drexlerviridae	0.262039
1	Drexlerviridae	0.42146
3	Drexlerviridae	0.452764
6	Drexlerviridae	0.192401
12	Drexlerviridae	0.0492614
24	Drexlerviridae	0.0486494
36	Drexlerviridae	0.0174434
0	Duneviridae	0.0201107
1	Duneviridae	0.00548071
3	Duneviridae	0.00308705
6	Duneviridae	0.0116838
12	Duneviridae	0.0899166
24	Duneviridae	0.105047
36	Duneviridae	0.146441
0	Forsetiviridae	0.0477724
1	Forsetiviridae	0.0185505
3	Forsetiviridae	0.0179335
6	Forsetiviridae	0.11591
12	Forsetiviridae	0.248598
24	Forsetiviridae	0.968594
36	Forsetiviridae	1.2384
0	Intestiviridae	0
1	Intestiviridae	0
3	Intestiviridae	0
6	Intestiviridae	0.000238652
12	Intestiviridae	0.00454855
24	Intestiviridae	0.037687
36	Intestiviridae	0.00146854
0	Picornaviridae	0
1	Picornaviridae	0
3	Picornaviridae	0
6	Picornaviridae	0
12	Picornaviridae	0
24	Picornaviridae	0
36	Picornaviridae	0
0	Rountreeviridae	0.114374
1	Rountreeviridae	0.499337
3	Rountreeviridae	0.00139913
6	Rountreeviridae	0
12	Rountreeviridae	0.055771
24	Rountreeviridae	0.00616239
36	Rountreeviridae	0.0174481
0	Salasmaviridae	0.00686769
1	Salasmaviridae	0.00423436
3	Salasmaviridae	0.019888
6	Salasmaviridae	0.0728894
12	Salasmaviridae	0.0704849
24	Salasmaviridae	0.0873304
36	Salasmaviridae	0.254834
0	Schitoviridae	0.00322994
1	Schitoviridae	8.00097e-05
3	Schitoviridae	0.0154415
6	Schitoviridae	0.00104457
12	Schitoviridae	0.00118855
24	Schitoviridae	0.00220244
36	Schitoviridae	0.00867164
0	Steigviridae	0.000107211
1	Steigviridae	0
3	Steigviridae	0
6	Steigviridae	0.0106954
12	Steigviridae	0.0105303
24	Steigviridae	0.0826643
36	Steigviridae	0.0649228
0	Straboviridae	0.0145352
1	Straboviridae	0.0172699
3	Straboviridae	0.0537792
6	Straboviridae	0.116921
12	Straboviridae	0.0201586
24	Straboviridae	0.0293953
36	Straboviridae	0.0041253
0	Winoviridae	0.0113644
1	Winoviridae	0.00565618
3	Winoviridae	0.022221
6	Winoviridae	0.0145564
12	Winoviridae	0.0299033
24	Winoviridae	0.0500704
36	Winoviridae	0.156643
