# Supplementary material for: A metagenomic catalog of the early-life human gut virome
Source: Nat Commun. 2024 Feb 29;15:1864. doi: 10.1038/s41467-024-45793-z (PMC10904392; doi:10.1038/s41467-024-45793-z)
Supplement: Supplementary file 17 — Source data [file 41467_2024_45793_MOESM17_ESM.zip › Source data/figS3a.xlsx]

## Sheet: Sheet1
period	total_reads	reads, milllion	Cat
0	17277198	17.2772	bulk
3	17823816	17.8238	bulk
1	17546864	17.5469	bulk
1	16619888	16.6199	bulk
0	18151880	18.1519	bulk
0	18254570	18.2546	bulk
3	16297838	16.2978	bulk
1	16762874	16.7629	bulk
3	18760026	18.76	bulk
1	15895086	15.8951	bulk
3	20143914	20.1439	bulk
3	10667874	10.6679	bulk
1	8733200	8.7332	bulk
1	4829510	4.82951	bulk
3	16298932	16.2989	bulk
1	19812358	19.8124	bulk
1	18322322	18.3223	bulk
1	21718438	21.7184	bulk
1	19790932	19.7909	bulk
1	21506978	21.507	bulk
1	19574472	19.5745	bulk
1	19166086	19.1661	bulk
3	17392400	17.3924	bulk
3	20468012	20.468	bulk
3	18078134	18.0781	bulk
3	19511584	19.5116	bulk
3	20478740	20.4787	bulk
3	17167414	17.1674	bulk
3	20295690	20.2957	bulk
1	19870418	19.8704	bulk
1	18125592	18.1256	bulk
1	20429728	20.4297	bulk
1	17102360	17.1024	bulk
1	20600052	20.6001	bulk
3	19468612	19.4686	bulk
1	21282488	21.2825	bulk
1	21624844	21.6248	bulk
1	21866496	21.8665	bulk
1	13072200	13.0722	bulk
3	14905800	14.9058	bulk
3	19485798	19.4858	bulk
3	16955468	16.9555	bulk
1	17107080	17.1071	bulk
1	19022804	19.0228	bulk
1	16965148	16.9651	bulk
1	15119738	15.1197	bulk
3	13431284	13.4313	bulk
3	16201334	16.2013	bulk
3	17993950	17.994	bulk
3	16421172	16.4212	bulk
1	15402286	15.4023	bulk
1	15215368	15.2154	bulk
1	19360944	19.3609	bulk
1	22758880	22.7589	bulk
3	19243904	19.2439	bulk
3	43259556	43.2596	bulk
3	20508164	20.5082	bulk
1	21499862	21.4999	bulk
1	18532706	18.5327	bulk
1	20187774	20.1878	bulk
1	15059288	15.0593	bulk
1	22119432	22.1194	bulk
1	21604836	21.6048	bulk
1	17481454	17.4815	bulk
1	20980790	20.9808	bulk
1	16997144	16.9971	bulk
1	16551322	16.5513	bulk
1	19000424	19.0004	bulk
1	24513294	24.5133	bulk
1	19489170	19.4892	bulk
3	4771250	4.77125	bulk
1	6086542	6.08654	bulk
1	3987420	3.98742	bulk
1	7086598	7.0866	bulk
1	889858	0.889858	bulk
3	14081386	14.0814	bulk
3	11350266	11.3503	bulk
3	3581522	3.58152	bulk
1	8144272	8.14427	bulk
1	4702070	4.70207	bulk
3	7172492	7.17249	bulk
1	8289054	8.28905	bulk
1	2732994	2.73299	bulk
3	6070830	6.07083	bulk
3	3483266	3.48327	bulk
3	3453946	3.45395	bulk
3	2329484	2.32948	bulk
1	11730808	11.7308	bulk
1	12400252	12.4003	bulk
3	7129196	7.1292	bulk
1	2357416	2.35742	bulk
3	5047490	5.04749	bulk
3	3194262	3.19426	bulk
1	5485622	5.48562	bulk
3	5970090	5.97009	bulk
3	3531924	3.53192	bulk
3	4316490	4.31649	bulk
1	6857624	6.85762	bulk
3	4944784	4.94478	bulk
1	3173344	3.17334	bulk
3	3366868	3.36687	bulk
1	4351070	4.35107	bulk
3	3006490	3.00649	bulk
3	15668214	15.6682	bulk
3	9937006	9.93701	bulk
3	5407138	5.40714	bulk
3	17313884	17.3139	bulk
3	5316260	5.31626	bulk
1	5975132	5.97513	bulk
3	8608610	8.60861	bulk
3	6128228	6.12823	bulk
1	3340886	3.34089	bulk
1	2590260	2.59026	bulk
1	11100606	11.1006	bulk
3	3288274	3.28827	bulk
3	14065076	14.0651	bulk
3	2092086	2.09209	bulk
1	4547580	4.54758	bulk
1	5993198	5.9932	bulk
1	6358760	6.35876	bulk
1	7600682	7.60068	bulk
1	3054528	3.05453	bulk
3	9921934	9.92193	bulk
3	11867270	11.8673	bulk
1	11493188	11.4932	bulk
3	6182632	6.18263	bulk
1	8723638	8.72364	bulk
3	5767298	5.7673	bulk
1	4950526	4.95053	bulk
1	8907962	8.90796	bulk
1	5194754	5.19475	bulk
3	7589044	7.58904	bulk
1	14306612	14.3066	bulk
3	10236824	10.2368	bulk
1	2883614	2.88361	bulk
3	4214776	4.21478	bulk
3	2480880	2.48088	bulk
1	10083462	10.0835	bulk
1	584992	0.584992	bulk
1	2709916	2.70992	bulk
1	2670834	2.67083	bulk
1	3582742	3.58274	bulk
3	4236672	4.23667	bulk
3	4777816	4.77782	bulk
1	9857402	9.8574	bulk
1	4782538	4.78254	bulk
3	2295312	2.29531	bulk
1	3891876	3.89188	bulk
3	2671166	2.67117	bulk
1	3058080	3.05808	bulk
3	1008200	1.0082	bulk
1	5175648	5.17565	bulk
3	2602714	2.60271	bulk
1	1195674	1.19567	bulk
1	7971954	7.97195	bulk
3	6496152	6.49615	bulk
1	4950150	4.95015	bulk
1	4724192	4.72419	bulk
3	5816288	5.81629	bulk
3	5463584	5.46358	bulk
1	5164174	5.16417	bulk
1	9470344	9.47034	bulk
3	4352986	4.35299	bulk
1	4028292	4.02829	bulk
3	3477796	3.4778	bulk
3	4138058	4.13806	bulk
3	3112726	3.11273	bulk
3	1435308	1.43531	bulk
3	7940654	7.94065	bulk
3	5790898	5.7909	bulk
1	2225702	2.2257	bulk
3	7043304	7.0433	bulk
1	5983416	5.98342	bulk
3	17863692	17.8637	bulk
1	6287600	6.2876	bulk
1	2801584	2.80158	bulk
1	4208502	4.2085	bulk
1	3068958	3.06896	bulk
3	4326800	4.3268	bulk
1	5501672	5.50167	bulk
1	2854326	2.85433	bulk
3	3911070	3.91107	bulk
1	4515066	4.51507	bulk
1	5932650	5.93265	bulk
1	1131638	1.13164	bulk
3	13104842	13.1048	bulk
3	7495506	7.49551	bulk
1	1108990	1.10899	bulk
1	4707086	4.70709	bulk
3	5065582	5.06558	bulk
1	5383170	5.38317	bulk
3	3756332	3.75633	bulk
3	3037252	3.03725	bulk
1	8949444	8.94944	bulk
1	3513544	3.51354	bulk
3	4424274	4.42427	bulk
3	1847512	1.84751	bulk
1	6696950	6.69695	bulk
3	1826376	1.82638	bulk
1	1291152	1.29115	bulk
3	4545826	4.54583	bulk
1	3181188	3.18119	bulk
3	12790304	12.7903	bulk
3	5032664	5.03266	bulk
1	3649560	3.64956	bulk
1	6359418	6.35942	bulk
3	11964794	11.9648	bulk
3	7736340	7.73634	bulk
1	3666224	3.66622	bulk
1	4049840	4.04984	bulk
1	2440662	2.44066	bulk
1	6826072	6.82607	bulk
3	4656264	4.65626	bulk
1	1290718	1.29072	bulk
1	2506564	2.50656	bulk
1	10850178	10.8502	bulk
1	8074712	8.07471	bulk
3	2435906	2.43591	bulk
3	4884568	4.88457	bulk
1	10365244	10.3652	bulk
1	3742592	3.74259	bulk
1	2935682	2.93568	bulk
1	10113542	10.1135	bulk
1	6842658	6.84266	bulk
3	7921168	7.92117	bulk
1	5162142	5.16214	bulk
1	3527516	3.52752	bulk
3	8812932	8.81293	bulk
1	2123700	2.1237	bulk
1	8611286	8.61129	bulk
1	2000804	2.0008	bulk
3	12429316	12.4293	bulk
3	10367464	10.3675	bulk
1	4282168	4.28217	bulk
1	6378700	6.3787	bulk
1	3589226	3.58923	bulk
1	7832334	7.83233	bulk
1	773970	0.77397	bulk
3	3961456	3.96146	bulk
1	849732	0.849732	bulk
1	12497706	12.4977	bulk
1	5015342	5.01534	bulk
1	10610330	10.6103	bulk
1	7847926	7.84793	bulk
3	2582618	2.58262	bulk
1	6064992	6.06499	bulk
3	1980800	1.9808	bulk
3	9776836	9.77684	bulk
1	1347372	1.34737	bulk
1	2660272	2.66027	bulk
1	2784180	2.78418	bulk
3	2512246	2.51225	bulk
3	11357150	11.3572	bulk
3	2855646	2.85565	bulk
1	3234112	3.23411	bulk
3	1473736	1.47374	bulk
1	12876844	12.8768	bulk
1	1473356	1.47336	bulk
1	11523198	11.5232	bulk
1	12507934	12.5079	bulk
1	3774848	3.77485	bulk
3	10321856	10.3219	bulk
1	8935508	8.93551	bulk
3	5766656	5.76666	bulk
1	12017250	12.0173	bulk
3	15665780	15.6658	bulk
1	5734100	5.7341	bulk
1	13156748	13.1567	bulk
3	5440200	5.4402	bulk
3	11505112	11.5051	bulk
3	4437566	4.43757	bulk
3	4327854	4.32785	bulk
3	4669964	4.66996	bulk
1	6605348	6.60535	bulk
3	7115970	7.11597	bulk
1	1434280	1.43428	bulk
1	7335874	7.33587	bulk
3	10570496	10.5705	bulk
1	4749346	4.74935	bulk
1	2919252	2.91925	bulk
3	1771600	1.7716	bulk
1	3071832	3.07183	bulk
1	3294560	3.29456	bulk
1	3503650	3.50365	bulk
3	7570578	7.57058	bulk
3	2643540	2.64354	bulk
3	5642212	5.64221	bulk
1	5847468	5.84747	bulk
1	3316920	3.31692	bulk
3	3312194	3.31219	bulk
1	5752702	5.7527	bulk
1	5252568	5.25257	bulk
3	11777938	11.7779	bulk
3	2385540	2.38554	bulk
1	3140104	3.1401	bulk
3	195510	0.19551	bulk
3	1420620	1.42062	bulk
1	2845388	2.84539	bulk
1	203628	0.203628	bulk
3	5395704	5.3957	bulk
1	4144626	4.14463	bulk
3	12179072	12.1791	bulk
3	4029928	4.02993	bulk
3	4066768	4.06677	bulk
1	3204858	3.20486	bulk
3	11620572	11.6206	bulk
3	1982586	1.98259	bulk
1	2872682	2.87268	bulk
3	10823584	10.8236	bulk
3	14502464	14.5025	bulk
3	3065656	3.06566	bulk
1	11127430	11.1274	bulk
1	5748898	5.7489	bulk
1	3059084	3.05908	bulk
3	3594082	3.59408	bulk
3	4215448	4.21545	bulk
3	6424604	6.4246	bulk
1	3906770	3.90677	bulk
1	6770468	6.77047	bulk
3	4161590	4.16159	bulk
3	4216648	4.21665	bulk
1	5277622	5.27762	bulk
3	3950496	3.9505	bulk
3	10043882	10.0439	bulk
1	1839330	1.83933	bulk
1	4324170	4.32417	bulk
1	6515668	6.51567	bulk
1	3544398	3.5444	bulk
3	8391442	8.39144	bulk
3	4425018	4.42502	bulk
3	5820928	5.82093	bulk
1	7273656	7.27366	bulk
3	3022938	3.02294	bulk
3	22046908	22.0469	bulk
3	8286466	8.28647	bulk
1	1282482	1.28248	bulk
3	10589434	10.5894	bulk
1	15527086	15.5271	bulk
3	9900142	9.90014	bulk
3	2097318	2.09732	bulk
1	4030280	4.03028	bulk
3	4737320	4.73732	bulk
1	4501442	4.50144	bulk
3	7487648	7.48765	bulk
1	1129472	1.12947	bulk
1	12758826	12.7588	bulk
1	9286150	9.28615	bulk
1	6889016	6.88902	bulk
1	2481378	2.48138	bulk
1	1698120	1.69812	bulk
3	7074490	7.07449	bulk
3	5038360	5.03836	bulk
3	2470678	2.47068	bulk
1	12463566	12.4636	bulk
1	3061510	3.06151	bulk
3	11215170	11.2152	bulk
1	4168926	4.16893	bulk
1	1140630	1.14063	bulk
1	3557796	3.5578	bulk
1	8513018	8.51302	bulk
3	20995080	20.9951	bulk
3	6101634	6.10163	bulk
3	1579430	1.57943	bulk
3	7492492	7.49249	bulk
3	7005058	7.00506	bulk
1	6919706	6.91971	bulk
1	3706374	3.70637	bulk
1	1498584	1.49858	bulk
3	27117878	27.1179	bulk
3	1414742	1.41474	bulk
3	4977586	4.97759	bulk
3	7317368	7.31737	bulk
3	1386326	1.38633	bulk
3	7596734	7.59673	bulk
3	3634768	3.63477	bulk
3	7578108	7.57811	bulk
3	5600766	5.60077	bulk
1	5624388	5.62439	bulk
1	5203564	5.20356	bulk
1	18664330	18.6643	bulk
1	6495176	6.49518	bulk
3	1819096	1.8191	bulk
3	1996572	1.99657	bulk
3	7834790	7.83479	bulk
3	10408436	10.4084	bulk
1	4077162	4.07716	bulk
3	1963316	1.96332	bulk
3	5796720	5.79672	bulk
1	7189018	7.18902	bulk
1	4952440	4.95244	bulk
3	8473020	8.47302	bulk
3	2088162	2.08816	bulk
3	3468708	3.46871	bulk
3	4252986	4.25299	bulk
0	2679510	2.67951	bulk
1	126200	0.1262	bulk
3	2907838	2.90784	bulk
1	2648436	2.64844	bulk
1	3271066	3.27107	bulk
1	3398158	3.39816	bulk
1	2188300	2.1883	bulk
1	5604128	5.60413	bulk
3	6213434	6.21343	bulk
3	3329678	3.32968	bulk
3	3574230	3.57423	bulk
1	4838420	4.83842	bulk
3	22608232	22.6082	bulk
1	1289312	1.28931	bulk
3	963178	0.963178	bulk
3	13135570	13.1356	bulk
3	3200286	3.20029	bulk
3	1381176	1.38118	bulk
1	2056128	2.05613	bulk
3	6931230	6.93123	bulk
1	2262134	2.26213	bulk
3	4771410	4.77141	bulk
1	3740252	3.74025	bulk
3	3468242	3.46824	bulk
3	2500086	2.50009	bulk
3	3943640	3.94364	bulk
1	9445500	9.4455	bulk
3	5704502	5.7045	bulk
1	4473980	4.47398	bulk
3	6128378	6.12838	bulk
1	916752	0.916752	bulk
3	5690732	5.69073	bulk
3	2344264	2.34426	bulk
3	11676842	11.6768	bulk
1	10773600	10.7736	bulk
1	4794964	4.79496	bulk
1	4233462	4.23346	bulk
3	2061600	2.0616	bulk
3	4102704	4.1027	bulk
1	3151526	3.15153	bulk
3	5101234	5.10123	bulk
3	1580888	1.58089	bulk
3	5466900	5.4669	bulk
3	4402046	4.40205	bulk
3	16047792	16.0478	bulk
3	16295986	16.296	bulk
1	11281014	11.281	bulk
3	6196156	6.19616	bulk
1	16188268	16.1883	bulk
3	5766744	5.76674	bulk
1	4571766	4.57177	bulk
1	7773880	7.77388	bulk
6	3558006	3.55801	bulk
1	11485014	11.485	bulk
3	6613998	6.614	bulk
3	316930	0.31693	bulk
1	2782682	2.78268	bulk
1	6863700	6.8637	bulk
3	3186852	3.18685	bulk
1	5041664	5.04166	bulk
3	4086504	4.0865	bulk
1	12842020	12.842	bulk
3	7590760	7.59076	bulk
3	1383248	1.38325	bulk
3	6522968	6.52297	bulk
1	7149988	7.14999	bulk
1	3727302	3.7273	bulk
3	10179838	10.1798	bulk
1	8181862	8.18186	bulk
3	3060726	3.06073	bulk
1	3480694	3.48069	bulk
1	23519760	23.5198	bulk
1	17681134	17.6811	bulk
1	23717266	23.7173	bulk
1	14243342	14.2433	bulk
1	20006720	20.0067	bulk
1	17956268	17.9563	bulk
1	21649624	21.6496	bulk
1	20686548	20.6865	bulk
1	18507520	18.5075	bulk
1	13919676	13.9197	bulk
0	18309732	18.3097	bulk
0	12697250	12.6973	bulk
0	12500522	12.5005	bulk
1	15654702	15.6547	bulk
1	19466572	19.4666	bulk
1	21844230	21.8442	bulk
1	19046388	19.0464	bulk
1	15020558	15.0206	bulk
1	13247748	13.2477	bulk
1	23703048	23.703	bulk
1	22365232	22.3652	bulk
1	17221086	17.2211	bulk
1	21002996	21.003	bulk
1	17401744	17.4017	bulk
1	24836838	24.8368	bulk
1	33480572	33.4806	bulk
1	24249056	24.2491	bulk
1	22242684	22.2427	bulk
1	23765316	23.7653	bulk
1	38274296	38.2743	bulk
1	15328834	15.3288	bulk
1	13226028	13.226	bulk
1	24831934	24.8319	bulk
1	22056732	22.0567	bulk
1	15719406	15.7194	bulk
1	25901586	25.9016	bulk
1	13087566	13.0876	bulk
24	5587732	5.58773	bulk
12	8003132	8.00313	bulk
24	10811928	10.8119	bulk
12	15528972	15.529	bulk
24	4105952	4.10595	bulk
24	9260666	9.26067	bulk
24	33737936	33.7379	bulk
36	25361686	25.3617	bulk
12	15768252	15.7683	bulk
6	38495376	38.4954	bulk
24	17219614	17.2196	bulk
24	10024548	10.0245	bulk
24	3185542	3.18554	bulk
36	10762898	10.7629	bulk
6	12663656	12.6637	bulk
24	24073890	24.0739	bulk
36	35781290	35.7813	bulk
24	12678118	12.6781	bulk
12	5496480	5.49648	bulk
12	6059986	6.05999	bulk
12	21619432	21.6194	bulk
12	11799140	11.7991	bulk
6	23948612	23.9486	bulk
12	30182006	30.182	bulk
24	33178588	33.1786	bulk
36	26867246	26.8672	bulk
12	15864734	15.8647	bulk
24	15756894	15.7569	bulk
12	8829874	8.82987	bulk
6	6640860	6.64086	bulk
3	4546302	4.5463	bulk
6	5455126	5.45513	bulk
36	14649750	14.6497	bulk
1	31877212	31.8772	bulk
1	37736668	37.7367	bulk
1	27678872	27.6789	bulk
1	17275486	17.2755	bulk
1	21192236	21.1922	bulk
1	17025296	17.0253	bulk
1	27632570	27.6326	bulk
1	18884550	18.8846	bulk
1	21784322	21.7843	bulk
1	28520950	28.5209	bulk
1	23624446	23.6244	bulk
1	26594938	26.5949	bulk
1	16860018	16.86	bulk
1	19781200	19.7812	bulk
1	13167996	13.168	bulk
1	20659110	20.6591	bulk
0	3545640	3.54564	bulk
0	7404628	7.40463	bulk
1	19086230	19.0862	bulk
1	34712786	34.7128	bulk
1	17935824	17.9358	bulk
1	24032376	24.0324	bulk
1	18786902	18.7869	bulk
1	30499410	30.4994	bulk
1	14531460	14.5315	bulk
1	16128906	16.1289	bulk
1	23577068	23.5771	bulk
1	24116182	24.1162	bulk
1	20653720	20.6537	bulk
1	24367980	24.368	bulk
1	18871540	18.8715	bulk
1	30916116	30.9161	bulk
1	17498444	17.4984	bulk
1	27748792	27.7488	bulk
1	16059736	16.0597	bulk
1	27254128	27.2541	bulk
1	15557226	15.5572	bulk
1	14679032	14.679	bulk
0	9296648	9.29665	bulk
0	20460122	20.4601	bulk
1	20852706	20.8527	bulk
1	23123284	23.1233	bulk
1	28381902	28.3819	bulk
1	27990296	27.9903	bulk
1	39804782	39.8048	bulk
1	29394866	29.3949	bulk
1	26653438	26.6534	bulk
1	20903664	20.9037	bulk
1	32316396	32.3164	bulk
1	15979740	15.9797	bulk
1	18292186	18.2922	bulk
1	20310484	20.3105	bulk
1	19557270	19.5573	bulk
1	18638486	18.6385	bulk
1	22250810	22.2508	bulk
1	23085898	23.0859	bulk
1	7998380	7.99838	bulk
1	18108488	18.1085	bulk
0	12091024	12.091	bulk
1	15260760	15.2608	bulk
1	17194418	17.1944	bulk
1	6111650	6.11165	bulk
1	345182	0.345182	bulk
1	3832126	3.83213	bulk
1	25389428	25.3894	bulk
1	19159816	19.1598	bulk
1	20542512	20.5425	bulk
1	12682642	12.6826	bulk
1	23435886	23.4359	bulk
1	29888398	29.8884	bulk
1	26586856	26.5869	bulk
1	20606314	20.6063	bulk
1	29484974	29.485	bulk
1	21972084	21.9721	bulk
1	23110412	23.1104	bulk
1	19907274	19.9073	bulk
1	22264804	22.2648	bulk
1	19852294	19.8523	bulk
1	22304776	22.3048	bulk
1	12668736	12.6687	bulk
0	1369728	1.36973	bulk
1	11150690	11.1507	bulk
1	29771468	29.7715	bulk
1	15155918	15.1559	bulk
1	32275128	32.2751	bulk
1	18538740	18.5387	bulk
1	25827942	25.8279	bulk
1	12814978	12.815	bulk
1	26370832	26.3708	bulk
1	19479854	19.4799	bulk
1	32698378	32.6984	bulk
1	9212402	9.2124	bulk
1	26595076	26.5951	bulk
1	16776254	16.7763	bulk
1	16921470	16.9215	bulk
1	9437962	9.43796	bulk
1	17285042	17.285	bulk
1	13799890	13.7999	bulk
1	25912398	25.9124	bulk
1	400940	0.40094	bulk
1	4839416	4.83942	bulk
0	6678758	6.67876	bulk
0	2275910	2.27591	bulk
1	22537820	22.5378	bulk
1	25042190	25.0422	bulk
1	18657152	18.6572	bulk
1	11360854	11.3609	bulk
1	20019682	20.0197	bulk
1	17080622	17.0806	bulk
1	22303098	22.3031	bulk
1	32156754	32.1568	bulk
1	23934522	23.9345	bulk
1	16041028	16.041	bulk
1	25872944	25.8729	bulk
1	29204876	29.2049	bulk
1	20800886	20.8009	bulk
1	15809724	15.8097	bulk
1	27089064	27.0891	bulk
1	21701968	21.702	bulk
1	27839686	27.8397	bulk
1	21692074	21.6921	bulk
1	25385522	25.3855	bulk
1	22297578	22.2976	bulk
0	16915366	16.9154	bulk
1	22603608	22.6036	bulk
1	16469274	16.4693	bulk
1	21523098	21.5231	bulk
1	15976802	15.9768	bulk
1	31343618	31.3436	bulk
1	23149614	23.1496	bulk
1	11624810	11.6248	bulk
1	17591772	17.5918	bulk
1	43353980	43.354	bulk
1	22903046	22.903	bulk
1	30358948	30.3589	bulk
0	812408	0.812408	bulk
0	146172	0.146172	bulk
1	17617700	17.6177	bulk
1	19704334	19.7043	bulk
1	22457946	22.4579	bulk
1	19850532	19.8505	bulk
1	22334218	22.3342	bulk
1	20107478	20.1075	bulk
1	16741698	16.7417	bulk
1	16483172	16.4832	bulk
1	28550730	28.5507	bulk
1	18039458	18.0395	bulk
1	16695650	16.6957	bulk
1	18304376	18.3044	bulk
1	21893776	21.8938	bulk
1	16430362	16.4304	bulk
1	14289314	14.2893	bulk
1	9970116	9.97012	bulk
1	7344952	7.34495	bulk
1	19018196	19.0182	bulk
1	25032296	25.0323	bulk
1	2845964	2.84596	bulk
1	11133740	11.1337	bulk
0	542096	0.542096	bulk
1	17177956	17.178	bulk
1	27558280	27.5583	bulk
1	18905618	18.9056	bulk
1	19469808	19.4698	bulk
1	12870516	12.8705	bulk
1	20039404	20.0394	bulk
1	15694454	15.6945	bulk
1	24112028	24.112	bulk
1	21195786	21.1958	bulk
1	21053678	21.0537	bulk
1	30645396	30.6454	bulk
1	21961944	21.9619	bulk
1	4347896	4.3479	bulk
0	862322	0.862322	bulk
1	47924572	47.9246	bulk
1	29647098	29.6471	bulk
1	58050838	58.0508	bulk
1	26585262	26.5853	bulk
1	48504234	48.5042	bulk
1	32919702	32.9197	bulk
1	54671428	54.6714	bulk
1	37005896	37.0059	bulk
1	45233700	45.2337	bulk
1	21144840	21.1448	bulk
1	10516004	10.516	bulk
1	25970290	25.9703	bulk
1	12942774	12.9428	bulk
1	26440930	26.4409	bulk
1	6723634	6.72363	bulk
1	27030886	27.0309	bulk
1	499042	0.499042	bulk
0	274578	0.274578	bulk
0	407144312	407.144	bulk
1	19366250	19.3663	bulk
1	2046232	2.04623	bulk
1	26423450	26.4234	bulk
1	15782624	15.7826	bulk
1	17787476	17.7875	bulk
1	22302592	22.3026	bulk
1	10334372	10.3344	bulk
1	18895422	18.8954	bulk
1	14598146	14.5981	bulk
1	19928930	19.9289	bulk
1	16940062	16.9401	bulk
1	4705784	4.70578	bulk
1	19105876	19.1059	bulk
1	18426828	18.4268	bulk
1	22702894	22.7029	bulk
1	17961216	17.9612	bulk
1	21949222	21.9492	bulk
1	28215418	28.2154	bulk
1	19108096	19.1081	bulk
0	22390978	22.391	bulk
0	19426434	19.4264	bulk
1	42211980	42.212	bulk
1	18458058	18.4581	bulk
1	20803196	20.8032	bulk
1	20487450	20.4874	bulk
1	26381730	26.3817	bulk
1	23775196	23.7752	bulk
1	27576754	27.5768	bulk
1	18082310	18.0823	bulk
1	28876410	28.8764	bulk
1	18991510	18.9915	bulk
1	1719924	1.71992	bulk
1	21428700	21.4287	bulk
1	17043618	17.0436	bulk
1	31355714	31.3557	bulk
0	21834688	21.8347	bulk
0	23023110	23.0231	bulk
1	22449150	22.4491	bulk
1	20790158	20.7902	bulk
1	19598686	19.5987	bulk
1	19037412	19.0374	bulk
1	17202960	17.203	bulk
1	16581294	16.5813	bulk
1	26258734	26.2587	bulk
1	21894824	21.8948	bulk
1	26001810	26.0018	bulk
1	23976870	23.9769	bulk
1	4845234	4.84523	bulk
1	24810900	24.8109	bulk
1	19450716	19.4507	bulk
1	12102352	12.1024	bulk
1	23508724	23.5087	bulk
1	19984270	19.9843	bulk
1	19010994	19.011	bulk
0	6802632	6.80263	bulk
1	22453878	22.4539	bulk
1	25917150	25.9171	bulk
1	37221572	37.2216	bulk
1	37591266	37.5913	bulk
0	43952828	43.9528	bulk
3	27969178	27.9692	bulk
3	35009756	35.0098	bulk
1	27764192	27.7642	bulk
1	36307596	36.3076	bulk
1	27326334	27.3263	bulk
1	29834020	29.834	bulk
1	50852718	50.8527	bulk
1	26882326	26.8823	bulk
1	43309088	43.3091	bulk
1	49949486	49.9495	bulk
1	51101716	51.1017	bulk
1	21042138	21.0421	bulk
1	36320954	36.321	bulk
1	30759092	30.7591	bulk
1	31795342	31.7953	bulk
1	27354494	27.3545	bulk
1	24278232	24.2782	bulk
1	31879978	31.88	bulk
1	26067420	26.0674	bulk
1	24575888	24.5759	bulk
1	25596692	25.5967	bulk
0	30351570	30.3516	bulk
3	25658318	25.6583	bulk
3	18072880	18.0729	bulk
3	45820628	45.8206	bulk
3	32550256	32.5503	bulk
1	16192952	16.193	bulk
1	27923024	27.923	bulk
1	43967376	43.9674	bulk
1	59031674	59.0317	bulk
1	31684616	31.6846	bulk
1	25936246	25.9362	bulk
1	31630134	31.6301	bulk
1	43746926	43.7469	bulk
1	18156638	18.1566	bulk
1	40009410	40.0094	bulk
1	29767770	29.7678	bulk
1	31862878	31.8629	bulk
1	49089620	49.0896	bulk
1	26123356	26.1234	bulk
1	17090470	17.0905	bulk
1	53846782	53.8468	bulk
3	35236292	35.2363	bulk
3	47632456	47.6325	bulk
3	27886820	27.8868	bulk
3	33531210	33.5312	bulk
3	37141074	37.1411	bulk
3	36110380	36.1104	bulk
3	46897184	46.8972	bulk
1	15837320	15.8373	bulk
1	48023740	48.0237	bulk
1	31431334	31.4313	bulk
1	27144422	27.1444	bulk
1	31855650	31.8557	bulk
1	31429000	31.429	bulk
1	34536556	34.5366	bulk
1	30011932	30.0119	bulk
3	44439300	44.4393	bulk
3	19240476	19.2405	bulk
3	21858120	21.8581	bulk
3	51664556	51.6646	bulk
1	11124510	11.1245	bulk
1	35878386	35.8784	bulk
1	29026658	29.0267	bulk
1	26611910	26.6119	bulk
1	35108280	35.1083	bulk
1	21414748	21.4147	bulk
1	42651250	42.6512	bulk
1	27711828	27.7118	bulk
1	31501594	31.5016	bulk
1	127305686	127.306	bulk
3	33989508	33.9895	bulk
3	26389282	26.3893	bulk
3	32364776	32.3648	bulk
1	23176274	23.1763	bulk
1	22362276	22.3623	bulk
1	30726830	30.7268	bulk
1	33315290	33.3153	bulk
1	39486532	39.4865	bulk
1	39996348	39.9963	bulk
1	48992516	48.9925	bulk
1	44684276	44.6843	bulk
3	12427186	12.4272	bulk
1	10121486	10.1215	bulk
1	4442064	4.44206	bulk
1	1928648	1.92865	bulk
1	14630066	14.6301	bulk
1	46754886	46.7549	bulk
0	40063012	40.063	bulk
1	32364534	32.3645	bulk
1	16542204	16.5422	bulk
1	36630966	36.631	bulk
1	33771882	33.7719	bulk
1	18322380	18.3224	bulk
1	26154978	26.155	bulk
1	34290632	34.2906	bulk
1	32345726	32.3457	bulk
1	29383272	29.3833	bulk
3	24235570	24.2356	bulk
3	37122864	37.1229	bulk
3	74950228	74.9502	bulk
1	64576620	64.5766	bulk
1	37105306	37.1053	bulk
1	24723526	24.7235	bulk
1	48087594	48.0876	bulk
1	30041646	30.0416	bulk
1	18180884	18.1809	bulk
1	21352316	21.3523	bulk
3	26379694	26.3797	bulk
3	20247298	20.2473	bulk
3	44428280	44.4283	bulk
1	27407874	27.4079	bulk
1	27286502	27.2865	bulk
1	42811158	42.8112	bulk
1	66658456	66.6585	bulk
1	33905332	33.9053	bulk
1	55893132	55.8931	bulk
1	43024742	43.0247	bulk
1	42981592	42.9816	bulk
3	32365660	32.3657	bulk
3	19909620	19.9096	bulk
3	23305018	23.305	bulk
3	28481456	28.4815	bulk
1	32730366	32.7304	bulk
1	60241084	60.2411	bulk
1	27181800	27.1818	bulk
1	25617540	25.6175	bulk
1	16774554	16.7746	bulk
1	51638080	51.6381	bulk
1	43857882	43.8579	bulk
1	50316746	50.3167	bulk
1	43654594	43.6546	bulk
3	27863658	27.8637	bulk
3	187012	0.187012	bulk
3	25028794	25.0288	bulk
1	41379114	41.3791	bulk
1	26099458	26.0995	bulk
1	21823356	21.8234	bulk
1	35999352	35.9994	bulk
1	27239170	27.2392	bulk
1	27837348	27.8373	bulk
1	37983496	37.9835	bulk
1	18668740	18.6687	bulk
1	72848016	72.848	bulk
1	43757968	43.758	bulk
0	24814256	24.8143	bulk
0	24885532	24.8855	bulk
0	28273106	28.2731	bulk
0	237606	0.237606	bulk
0	32975394	32.9754	bulk
0	32069440	32.0694	bulk
0	36847364	36.8474	bulk
1	34286614	34.2866	bulk
1	42325848	42.3258	bulk
1	54661884	54.6619	bulk
1	51305794	51.3058	bulk
1	33807102	33.8071	bulk
0	58108822	58.1088	bulk
0	51043794	51.0438	bulk
1	43064580	43.0646	bulk
1	47146472	47.1465	bulk
1	58534984	58.535	bulk
1	41620864	41.6209	bulk
1	45518556	45.5186	bulk
1	43708156	43.7082	bulk
1	32701990	32.702	bulk
1	45355868	45.3559	bulk
1	49623212	49.6232	bulk
1	80607488	80.6075	bulk
1	59487918	59.4879	bulk
1	42712284	42.7123	bulk
1	36272232	36.2722	bulk
1	39284246	39.2842	bulk
1	46385506	46.3855	bulk
1	35903276	35.9033	bulk
1	53413858	53.4139	bulk
1	2916874	2.91687	bulk
1	43029408	43.0294	bulk
1	47705870	47.7059	bulk
1	39914590	39.9146	bulk
1	52817934	52.8179	bulk
1	41988552	41.9886	bulk
1	39429170	39.4292	bulk
0	39613868	39.6139	bulk
0	42247966	42.248	bulk
1	39668420	39.6684	bulk
1	41169362	41.1694	bulk
1	40748158	40.7482	bulk
3	44939914	44.9399	bulk
0	37410284	37.4103	bulk
1	44792270	44.7923	bulk
1	20296976	20.297	bulk
1	16372652	16.3727	bulk
1	138280760	138.281	bulk
1	77294816	77.2948	bulk
1	36338658	36.3387	bulk
1	42119188	42.1192	bulk
1	73990658	73.9907	bulk
1	53952018	53.952	bulk
3	49935198	49.9352	bulk
3	51563942	51.5639	bulk
1	34724708	34.7247	bulk
1	15816568	15.8166	bulk
1	44957178	44.9572	bulk
1	23717980	23.718	bulk
1	63031652	63.0317	bulk
1	37838508	37.8385	bulk
0	40661638	40.6616	bulk
1	43227246	43.2272	bulk
1	46072754	46.0728	bulk
1	41898298	41.8983	bulk
1	44814098	44.8141	bulk
1	52863262	52.8633	bulk
1	48068166	48.0682	bulk
1	34905158	34.9052	bulk
3	31985612	31.9856	bulk
3	28979912	28.9799	bulk
1	42566714	42.5667	bulk
1	46167852	46.1679	bulk
3	40826744	40.8267	bulk
0	40882702	40.8827	bulk
1	39875402	39.8754	bulk
1	146907710	146.908	bulk
1	86331140	86.3311	bulk
1	35486526	35.4865	bulk
1	36999918	36.9999	bulk
0	35099636	35.0996	bulk
1	43406514	43.4065	bulk
1	153065800	153.066	bulk
1	87116124	87.1161	bulk
1	44794656	44.7947	bulk
1	40175992	40.176	bulk
3	46673394	46.6734	bulk
1	37264308	37.2643	bulk
1	25782726	25.7827	bulk
1	37593162	37.5932	bulk
1	38958736	38.9587	bulk
1	43488930	43.4889	bulk
0	43373054	43.3731	bulk
1	49255602	49.2556	bulk
1	54485286	54.4853	bulk
1	57489192	57.4892	bulk
3	39239364	39.2394	bulk
3	47602178	47.6022	bulk
3	42441960	42.442	bulk
3	37519898	37.5199	bulk
1	43243420	43.2434	bulk
1	43408654	43.4087	bulk
1	45977540	45.9775	bulk
1	44484386	44.4844	bulk
0	46271098	46.2711	bulk
1	43689766	43.6898	bulk
1	46512320	46.5123	bulk
1	33289026	33.289	bulk
1	29840994	29.841	bulk
1	24457200	24.4572	bulk
0	35044426	35.0444	bulk
1	45194594	45.1946	bulk
1	42433438	42.4334	bulk
1	37783042	37.783	bulk
1	34897058	34.8971	bulk
1	38417262	38.4173	bulk
1	40668022	40.668	bulk
0	44555622	44.5556	bulk
1	38016950	38.017	bulk
1	42197768	42.1978	bulk
1	40667348	40.6673	bulk
0	43060044	43.06	bulk
1	41187656	41.1877	bulk
1	47697916	47.6979	bulk
0	45826542	45.8265	bulk
1	36452206	36.4522	bulk
1	69613204	69.6132	bulk
1	48639092	48.6391	bulk
0	33150532	33.1505	bulk
1	40639972	40.64	bulk
1	40359394	40.3594	bulk
1	43268268	43.2683	bulk
1	37287612	37.2876	bulk
1	44206206	44.2062	bulk
1	48750538	48.7505	bulk
1	46099312	46.0993	bulk
3	45257224	45.2572	bulk
1	45450476	45.4505	bulk
1	47954660	47.9547	bulk
1	47883552	47.8836	bulk
1	49008310	49.0083	bulk
1	33501978	33.502	bulk
1	24477728	24.4777	bulk
0	39776660	39.7767	bulk
1	50657164	50.6572	bulk
1	51397874	51.3979	bulk
1	49737952	49.738	bulk
0	31312396	31.3124	bulk
1	31796368	31.7964	bulk
1	33424540	33.4245	bulk
1	24917856	24.9179	bulk
0	45753562	45.7536	bulk
1	29660466	29.6605	bulk
1	44114126	44.1141	bulk
1	67691654	67.6917	bulk
0	46854736	46.8547	bulk
1	48198952	48.199	bulk
1	48076206	48.0762	bulk
1	43899448	43.8994	bulk
1	38097136	38.0971	bulk
1	40948284	40.9483	bulk
3	17575524	17.5755	bulk
3	20239988	20.24	bulk
3	34927130	34.9271	bulk
1	35727624	35.7276	bulk
1	37599534	37.5995	bulk
3	22301326	22.3013	bulk
3	21628660	21.6287	bulk
1	12291250	12.2912	bulk
3	8215100	8.2151	bulk
3	15059464	15.0595	bulk
1	52074722	52.0747	bulk
1	49499592	49.4996	bulk
3	48564890	48.5649	bulk
1	55496386	55.4964	bulk
3	38073762	38.0738	bulk
3	51162750	51.1628	bulk
1	35480180	35.4802	bulk
1	32990974	32.991	bulk
1	48408622	48.4086	bulk
0	37472314	37.4723	bulk
1	50769548	50.7695	bulk
1	39971904	39.9719	bulk
1	22497896	22.4979	bulk
1	37961244	37.9612	bulk
0	3040650	3.04065	bulk
1	8659060	8.65906	bulk
1	15018908	15.0189	bulk
1	34271194	34.2712	bulk
1	35273084	35.2731	bulk
1	56486642	56.4866	bulk
3	38084654	38.0847	bulk
3	47026980	47.027	bulk
1	45657004	45.657	bulk
1	42542370	42.5424	bulk
1	44051766	44.0518	bulk
3	39876522	39.8765	bulk
1	41779524	41.7795	bulk
1	38953784	38.9538	bulk
3	37301736	37.3017	bulk
1	30970162	30.9702	bulk
1	38990192	38.9902	bulk
3	43972618	43.9726	bulk
3	45307360	45.3074	bulk
1	43177726	43.1777	bulk
1	33296234	33.2962	bulk
1	1453452	1.45345	bulk
1	40206814	40.2068	bulk
1	33051184	33.0512	bulk
3	42552992	42.553	bulk
3	21363014	21.363	bulk
1	38674848	38.6748	bulk
1	37542474	37.5425	bulk
1	44454840	44.4548	bulk
1	38719612	38.7196	bulk
1	38743832	38.7438	bulk
1	27242618	27.2426	bulk
1	34505704	34.5057	bulk
1	42524896	42.5249	bulk
3	38163778	38.1638	bulk
3	36785338	36.7853	bulk
1	34086426	34.0864	bulk
1	39549902	39.5499	bulk
1	38501822	38.5018	bulk
1	43424516	43.4245	bulk
1	33636294	33.6363	bulk
1	35358300	35.3583	bulk
1	36952154	36.9522	bulk
1	37759268	37.7593	bulk
1	48048166	48.0482	bulk
1	38767252	38.7673	bulk
1	35944618	35.9446	bulk
0	42411670	42.4117	bulk
0	39645648	39.6456	bulk
0	41667220	41.6672	bulk
1	53851190	53.8512	bulk
1	49895880	49.8959	bulk
1	38965040	38.965	bulk
1	35227666	35.2277	bulk
1	47530910	47.5309	bulk
1	39654196	39.6542	bulk
3	42515838	42.5158	bulk
1	52043614	52.0436	bulk
1	52842710	52.8427	bulk
1	39059870	39.0599	bulk
1	44654664	44.6547	bulk
3	59289190	59.2892	bulk
1	50972606	50.9726	bulk
3	44274160	44.2742	bulk
3	37212200	37.2122	bulk
1	42004272	42.0043	bulk
1	44048232	44.0482	bulk
0	76548004	76.548	bulk
0	139853724	139.854	bulk
0	253605382	253.605	bulk
0	130738366	130.738	bulk
0	127866456	127.866	bulk
0	230917066	230.917	bulk
0	173693036	173.693	bulk
0	248284588	248.285	bulk
0	303747270	303.747	bulk
0	50541242	50.5412	bulk
0	164746648	164.747	bulk
0	171708588	171.709	bulk
0	238755530	238.756	bulk
0	182066366	182.066	bulk
0	183504368	183.504	bulk
0	177113982	177.114	bulk
0	221007314	221.007	bulk
0	244302428	244.302	bulk
0	113728830	113.729	bulk
0	171115532	171.116	bulk
0	128525900	128.526	bulk
0	200804738	200.805	bulk
0	114254672	114.255	bulk
0	80745820	80.7458	bulk
0	176646374	176.646	bulk
0	197706600	197.707	bulk
0	106988030	106.988	bulk
0	191470578	191.471	bulk
0	121451176	121.451	bulk
0	187141858	187.142	bulk
0	182405808	182.406	bulk
0	151738988	151.739	bulk
0	117257198	117.257	bulk
0	35624524	35.6245	bulk
0	150025132	150.025	bulk
0	195571004	195.571	bulk
0	116601158	116.601	bulk
0	188537558	188.538	bulk
0	26718740	26.7187	bulk
0	203826816	203.827	bulk
0	169447924	169.448	bulk
0	160938334	160.938	bulk
0	158964950	158.965	bulk
0	153236468	153.236	bulk
0	135099910	135.1	bulk
0	238825838	238.826	bulk
0	218346644	218.347	bulk
0	73516332	73.5163	bulk
0	113729970	113.73	bulk
0	254757228	254.757	bulk
0	260562116	260.562	bulk
0	120345444	120.345	bulk
0	16051302	16.0513	bulk
1	27290066	27.2901	bulk
1	26220904	26.2209	bulk
1	27056498	27.0565	bulk
1	31796806	31.7968	bulk
1	26656530	26.6565	bulk
1	29962638	29.9626	bulk
1	27985144	27.9851	bulk
1	16633868	16.6339	bulk
1	30264348	30.2643	bulk
1	24729598	24.7296	bulk
1	41355716	41.3557	bulk
1	19948970	19.949	bulk
1	24413204	24.4132	bulk
1	9080946	9.08095	bulk
1	32532988	32.533	bulk
1	32051598	32.0516	bulk
1	34391416	34.3914	bulk
1	17946854	17.9469	bulk
1	32556342	32.5563	bulk
1	27013076	27.0131	bulk
1	26217720	26.2177	bulk
1	25368712	25.3687	bulk
1	20373604	20.3736	bulk
3	40629614	40.6296	bulk
3	30106574	30.1066	bulk
1	27927144	27.9271	bulk
1	33508840	33.5088	bulk
1	24428290	24.4283	bulk
1	27864718	27.8647	bulk
1	24411620	24.4116	bulk
1	25319504	25.3195	bulk
1	29028154	29.0282	bulk
1	25391392	25.3914	bulk
1	24238002	24.238	bulk
1	28893350	28.8934	bulk
1	33852126	33.8521	bulk
1	29696172	29.6962	bulk
1	27282086	27.2821	bulk
1	28664488	28.6645	bulk
1	33972456	33.9725	bulk
1	22651368	22.6514	bulk
3	11178248	11.1782	bulk
3	30857944	30.8579	bulk
3	20345432	20.3454	bulk
3	22112992	22.113	bulk
3	17113872	17.1139	bulk
3	25667234	25.6672	bulk
3	24021562	24.0216	bulk
1	80872636	80.8726	bulk
1	49415738	49.4157	bulk
1	27681624	27.6816	bulk
1	38907052	38.9071	bulk
1	66135374	66.1354	bulk
1	31243868	31.2439	bulk
1	25972576	25.9726	bulk
1	31945378	31.9454	bulk
1	35858676	35.8587	bulk
1	25198392	25.1984	bulk
1	30596332	30.5963	bulk
1	37606070	37.6061	bulk
0	26644798	26.6448	bulk
0	30892460	30.8925	bulk
1	31309690	31.3097	bulk
1	3348760	3.34876	bulk
1	30900222	30.9002	bulk
1	37819508	37.8195	bulk
1	21947804	21.9478	bulk
1	33832900	33.8329	bulk
1	26932454	26.9325	bulk
1	24149918	24.1499	bulk
1	27646788	27.6468	bulk
3	22323608	22.3236	bulk
3	19970448	19.9704	bulk
3	27783964	27.784	bulk
3	24156420	24.1564	bulk
3	21648282	21.6483	bulk
1	12549870	12.5499	bulk
1	16293496	16.2935	bulk
1	29434130	29.4341	bulk
1	29360474	29.3605	bulk
1	37787660	37.7877	bulk
1	68569878	68.5699	bulk
1	39758644	39.7586	bulk
1	86887326	86.8873	bulk
3	60978920	60.9789	bulk
1	30385824	30.3858	bulk
1	33391262	33.3913	bulk
1	41269356	41.2694	bulk
3	19016296	19.0163	bulk
1	29270142	29.2701	bulk
1	29144194	29.1442	bulk
1	28297828	28.2978	bulk
3	24887856	24.8879	bulk
3	22682746	22.6827	bulk
3	30505106	30.5051	bulk
0	26837020	26.837	bulk
1	22232182	22.2322	bulk
1	34827946	34.8279	bulk
1	25773592	25.7736	bulk
1	25318572	25.3186	bulk
1	24146894	24.1469	bulk
1	21515992	21.516	bulk
1	22453964	22.454	bulk
1	20911438	20.9114	bulk
1	36855940	36.8559	bulk
1	29834376	29.8344	bulk
1	29464418	29.4644	bulk
1	36180634	36.1806	bulk
1	26245956	26.246	bulk
3	41484880	41.4849	bulk
3	26587444	26.5874	bulk
3	27185220	27.1852	bulk
3	22043952	22.044	bulk
3	25611058	25.6111	bulk
1	28390264	28.3903	bulk
1	80306942	80.3069	bulk
1	28186166	28.1862	bulk
0	35120822	35.1208	bulk
1	30567136	30.5671	bulk
3	29610210	29.6102	bulk
0	79914866	79.9149	bulk
1	4482768	4.48277	bulk
1	30730716	30.7307	bulk
1	27077262	27.0773	bulk
1	25343586	25.3436	bulk
1	34624066	34.6241	bulk
1	34158744	34.1587	bulk
1	27481490	27.4815	bulk
1	30043424	30.0434	bulk
1	24293374	24.2934	bulk
1	25757538	25.7575	bulk
1	25725434	25.7254	bulk
1	23527160	23.5272	bulk
1	32568036	32.568	bulk
1	29250502	29.2505	bulk
1	29504860	29.5049	bulk
1	69092122	69.0921	bulk
1	83664092	83.6641	bulk
1	19389180	19.3892	bulk
1	29708048	29.708	bulk
1	32411734	32.4117	bulk
1	65324304	65.3243	bulk
1	34702794	34.7028	bulk
1	23915270	23.9153	bulk
1	22760600	22.7606	bulk
12	8993560	8.99356	bulk
3	4465060	4.46506	bulk
12	7143104	7.1431	bulk
12	7619460	7.61946	bulk
6	28700704	28.7007	bulk
3	27722012	27.722	bulk
6	7529532	7.52953	bulk
6	5891442	5.89144	bulk
3	6809524	6.80952	bulk
3	7392728	7.39273	bulk
3	7641962	7.64196	bulk
6	2436296	2.4363	bulk
3	7048814	7.04881	bulk
6	3482680	3.48268	bulk
12	5267258	5.26726	bulk
6	60886426	60.8864	bulk
3	6783590	6.78359	bulk
12	7797820	7.79782	bulk
12	9945890	9.94589	bulk
6	5956124	5.95612	bulk
6	8633290	8.63329	bulk
12	4177558	4.17756	bulk
12	10185192	10.1852	bulk
1	9908606	9.90861	bulk
3	6587686	6.58769	bulk
6	7094458	7.09446	bulk
6	8395946	8.39595	bulk
12	9410132	9.41013	bulk
6	4981784	4.98178	bulk
12	4625178	4.62518	bulk
6	9986708	9.98671	bulk
12	6236654	6.23665	bulk
6	8540828	8.54083	bulk
6	6636522	6.63652	bulk
3	9310426	9.31043	bulk
3	5463334	5.46333	bulk
0	4891108	4.89111	bulk
6	7824152	7.82415	bulk
12	10945986	10.946	bulk
12	6848296	6.8483	bulk
6	3620358	3.62036	bulk
6	9282182	9.28218	bulk
6	8593218	8.59322	bulk
6	8033656	8.03366	bulk
1	8329270	8.32927	bulk
6	2990020	2.99002	bulk
12	6296570	6.29657	bulk
3	5997692	5.99769	bulk
1	6087120	6.08712	bulk
12	5355792	5.35579	bulk
6	6903642	6.90364	bulk
12	6804042	6.80404	bulk
3	6765104	6.7651	bulk
0	105816	0.105816	bulk
12	6264958	6.26496	bulk
6	7353532	7.35353	bulk
3	6530460	6.53046	bulk
6	9019514	9.01951	bulk
6	16034384	16.0344	bulk
12	7084492	7.08449	bulk
12	14747916	14.7479	bulk
3	6632144	6.63214	bulk
6	6145956	6.14596	bulk
6	10138552	10.1386	bulk
6	6154570	6.15457	bulk
6	8006800	8.0068	bulk
12	10431966	10.432	bulk
12	7294218	7.29422	bulk
12	10499510	10.4995	bulk
12	12524902	12.5249	bulk
3	9108566	9.10857	bulk
6	6203172	6.20317	bulk
6	5565680	5.56568	bulk
3	5739562	5.73956	bulk
6	5988464	5.98846	bulk
6	8624008	8.62401	bulk
6	6027386	6.02739	bulk
12	14315152	14.3152	bulk
6	6466834	6.46683	bulk
6	7637948	7.63795	bulk
3	5799814	5.79981	bulk
3	4368258	4.36826	bulk
0	9976832	9.97683	bulk
12	5151540	5.15154	bulk
3	7200178	7.20018	bulk
12	6514496	6.5145	bulk
6	4473554	4.47355	bulk
6	5479542	5.47954	bulk
6	6532052	6.53205	bulk
12	6739010	6.73901	bulk
12	4529536	4.52954	bulk
6	6578592	6.57859	bulk
12	10057332	10.0573	bulk
12	8942278	8.94228	bulk
3	4463294	4.46329	bulk
3	5315532	5.31553	bulk
12	10982980	10.983	bulk
12	6412412	6.41241	bulk
6	9958392	9.95839	bulk
6	4891522	4.89152	bulk
6	9509154	9.50915	bulk
6	9658852	9.65885	bulk
3	8015672	8.01567	bulk
12	12571692	12.5717	bulk
6	8848582	8.84858	bulk
3	3519746	3.51975	bulk
1	8292264	8.29226	bulk
0	9219270	9.21927	bulk
3	10765884	10.7659	bulk
12	7544298	7.5443	bulk
12	5503010	5.50301	bulk
12	13088620	13.0886	bulk
3	5096904	5.0969	bulk
3	9429082	9.42908	bulk
12	5275700	5.2757	bulk
6	4674170	4.67417	bulk
12	7893532	7.89353	bulk
12	6972950	6.97295	bulk
3	3941788	3.94179	bulk
12	14382912	14.3829	bulk
12	6302970	6.30297	bulk
6	6910812	6.91081	bulk
6	3857492	3.85749	bulk
1	5226732	5.22673	bulk
12	1396978	1.39698	bulk
12	16362080	16.3621	bulk
12	8882566	8.88257	bulk
12	8901110	8.90111	bulk
12	5476118	5.47612	bulk
6	5746166	5.74617	bulk
6	5511030	5.51103	bulk
3	6898918	6.89892	bulk
3	10523150	10.5231	bulk
12	6011628	6.01163	bulk
12	7543578	7.54358	bulk
12	4721374	4.72137	bulk
6	7424616	7.42462	bulk
6	14421118	14.4211	bulk
3	5274432	5.27443	bulk
3	4018814	4.01881	bulk
6	6798314	6.79831	bulk
12	3852370	3.85237	bulk
12	6845396	6.8454	bulk
6	4438290	4.43829	bulk
6	5769314	5.76931	bulk
6	6330440	6.33044	bulk
6	5908282	5.90828	bulk
12	5899840	5.89984	bulk
3	4613422	4.61342	bulk
3	26980574	26.9806	bulk
3	8716406	8.71641	bulk
1	20257116	20.2571	bulk
3	5465534	5.46553	bulk
12	8716794	8.71679	bulk
12	4627930	4.62793	bulk
3	10069092	10.0691	bulk
6	7881598	7.8816	bulk
3	8126936	8.12694	bulk
3	8453590	8.45359	bulk
6	8564090	8.56409	bulk
6	10680308	10.6803	bulk
6	9881404	9.8814	bulk
6	8755166	8.75517	bulk
6	6770976	6.77098	bulk
1	12392328	12.3923	bulk
6	2794530	2.79453	bulk
3	5262760	5.26276	bulk
12	7235570	7.23557	bulk
12	28994810	28.9948	bulk
12	15991028	15.991	bulk
12	7514966	7.51497	bulk
1	42236748	42.2367	bulk
3	43083856	43.0839	bulk
1	28150286	28.1503	bulk
3	22221570	22.2216	bulk
0	415708	0.415708	bulk
3	44561860	44.5619	bulk
12	1285390	1.28539	bulk
12	5391504	5.3915	bulk
24	5195390	5.19539	bulk
24	6309608	6.30961	bulk
24	6004570	6.00457	bulk
12	8124280	8.12428	bulk
3	10467390	10.4674	bulk
3	7834510	7.83451	bulk
12	3141330	3.14133	bulk
6	5235336	5.23534	bulk
1	7798240	7.79824	bulk
24	4021754	4.02175	bulk
6	6499474	6.49947	bulk
3	7457948	7.45795	bulk
3	6263792	6.26379	bulk
24	7627940	7.62794	bulk
3	6769612	6.76961	bulk
3	5261082	5.26108	bulk
12	4079186	4.07919	bulk
3	7172126	7.17213	bulk
1	2883144	2.88314	bulk
1	4596932	4.59693	bulk
6	9680030	9.68003	bulk
6	8648004	8.648	bulk
1	728970	0.72897	bulk
3	9303958	9.30396	bulk
6	6203172	6.20317	bulk
12	4009626	4.00963	bulk
12	7893610	7.89361	bulk
3	9340290	9.34029	bulk
24	13805342	13.8053	bulk
1	9021840	9.02184	bulk
1	7664308	7.66431	bulk
3	4520054	4.52005	bulk
3	9168108	9.16811	bulk
3	5104624	5.10462	bulk
24	5520590	5.52059	bulk
24	1819766	1.81977	bulk
6	6027386	6.02739	bulk
12	9283992	9.28399	bulk
3	3944446	3.94445	bulk
12	1580742	1.58074	bulk
3	7339106	7.33911	bulk
3	4320700	4.3207	bulk
0	11017464	11.0175	bulk
3	10527712	10.5277	bulk
1	7118222	7.11822	bulk
3	4673334	4.67333	bulk
12	5045284	5.04528	bulk
12	2285156	2.28516	bulk
3	5680036	5.68004	bulk
3	9634322	9.63432	bulk
12	585136	0.585136	bulk
3	1991140	1.99114	bulk
6	4981784	4.98178	bulk
12	8395946	8.39595	bulk
3	7808398	7.8084	bulk
6	3803052	3.80305	bulk
3	3531782	3.53178	bulk
1	1511856	1.51186	bulk
1	714352	0.714352	bulk
24	5329812	5.32981	bulk
12	10738422	10.7384	bulk
6	8404116	8.40412	bulk
24	7032310	7.03231	bulk
12	9470768	9.47077	bulk
1	5758350	5.75835	bulk
1	7010148	7.01015	bulk
3	491530	0.49153	bulk
3	7374448	7.37445	bulk
12	8457868	8.45787	bulk
3	99662	0.099662	bulk
3	9896086	9.89609	bulk
3	4599182	4.59918	bulk
3	5830858	5.83086	bulk
3	8863120	8.86312	bulk
12	8478742	8.47874	bulk
3	6933038	6.93304	bulk
3	4872052	4.87205	bulk
1	10367750	10.3677	bulk
3	3338702	3.3387	bulk
3	2708256	2.70826	bulk
6	11611900	11.6119	bulk
1	3324298	3.3243	bulk
3	5635370	5.63537	bulk
12	7576924	7.57692	bulk
1	7145878	7.14588	bulk
3	6914222	6.91422	bulk
6	6305074	6.30507	bulk
3	5028766	5.02877	bulk
3	7300412	7.30041	bulk
6	3061988	3.06199	bulk
3	4459706	4.45971	bulk
24	12613638	12.6136	bulk
6	5161884	5.16188	bulk
3	2986290	2.98629	bulk
24	7854576	7.85458	bulk
3	10778510	10.7785	bulk
3	7056332	7.05633	bulk
12	1415178	1.41518	bulk
3	1315112	1.31511	bulk
24	7456834	7.45683	bulk
12	5408338	5.40834	bulk
24	7480262	7.48026	bulk
12	591860	0.59186	bulk
24	10459198	10.4592	bulk
12	6712180	6.71218	bulk
6	3184178	3.18418	bulk
6	1371718	1.37172	bulk
6	1527944	1.52794	bulk
3	8708476	8.70848	bulk
1	6436866	6.43687	bulk
1	3399456	3.39946	bulk
3	2426316	2.42632	bulk
3	7973948	7.97395	bulk
1	2822128	2.82213	bulk
1	7169040	7.16904	bulk
12	14226152	14.2262	bulk
12	8942278	8.94228	bulk
24	8752102	8.7521	bulk
12	11807608	11.8076	bulk
1	3374824	3.37482	bulk
3	4287880	4.28788	bulk
3	5494700	5.4947	bulk
12	7062120	7.06212	bulk
12	9552720	9.55272	bulk
1	4070656	4.07066	bulk
1	4507414	4.50741	bulk
3	373736	0.373736	bulk
24	5937274	5.93727	bulk
24	11266894	11.2669	bulk
3	5096904	5.0969	bulk
24	8175770	8.17577	bulk
6	4674170	4.67417	bulk
6	10162542	10.1625	bulk
24	5041602	5.0416	bulk
24	7294802	7.2948	bulk
24	10037564	10.0376	bulk
24	7378666	7.37867	bulk
12	4863440	4.86344	bulk
12	11067234	11.0672	bulk
12	10431966	10.432	bulk
3	11094178	11.0942	bulk
0	11750326	11.7503	bulk
12	9876602	9.8766	bulk
12	10253486	10.2535	bulk
24	243818	0.243818	bulk
24	6635002	6.635	bulk
6	235612	0.235612	bulk
3	3519746	3.51975	bulk
24	7303358	7.30336	bulk
12	3442012	3.44201	bulk
12	7797820	7.79782	bulk
6	3482680	3.48268	bulk
3	7327954	7.32795	bulk
3	7048814	7.04881	bulk
0	1633674	1.63367	bulk
24	7977996	7.978	bulk
3	850952	0.850952	bulk
1	5813534	5.81353	bulk
3	153396	0.153396	bulk
12	11232304	11.2323	bulk
1	4136336	4.13634	bulk
3	5372422	5.37242	bulk
6	5114500	5.1145	bulk
24	9305418	9.30542	bulk
24	8585988	8.58599	bulk
3	12756640	12.7566	bulk
3	6517698	6.5177	bulk
6	11189944	11.1899	bulk
3	4897784	4.89778	bulk
3	10495206	10.4952	bulk
24	6903088	6.90309	bulk
1	7930194	7.93019	bulk
3	8325358	8.32536	bulk
24	5351876	5.35188	bulk
12	10082114	10.0821	bulk
6	5291208	5.29121	bulk
12	6039690	6.03969	bulk
12	7049500	7.0495	bulk
24	4115582	4.11558	bulk
12	3637072	3.63707	bulk
3	5160360	5.16036	bulk
12	7372388	7.37239	bulk
1	8062666	8.06267	bulk
3	4049152	4.04915	bulk
6	10206142	10.2061	bulk
3	8015672	8.01567	bulk
12	6052820	6.05282	bulk
6	5988464	5.98846	bulk
3	5877078	5.87708	bulk
1	5226732	5.22673	bulk
12	14596712	14.5967	bulk
12	2279304	2.2793	bulk
12	10277590	10.2776	bulk
24	5273884	5.27388	bulk
1	7045548	7.04555	bulk
12	9223660	9.22366	bulk
1	9677184	9.67718	bulk
24	4570286	4.57029	bulk
3	4494778	4.49478	bulk
24	4340878	4.34088	bulk
12	4751162	4.75116	bulk
6	6767216	6.76722	bulk
1	5954586	5.95459	bulk
24	6363842	6.36384	bulk
24	4060062	4.06006	bulk
6	8105394	8.10539	bulk
6	8892232	8.89223	bulk
3	5340912	5.34091	bulk
3	1155880	1.15588	bulk
3	2963110	2.96311	bulk
1	3081872	3.08187	bulk
3	1665102	1.6651	bulk
3	7152612	7.15261	bulk
24	7994022	7.99402	bulk
3	4495312	4.49531	bulk
3	780150	0.78015	bulk
3	4602262	4.60226	bulk
12	7143654	7.14365	bulk
3	3432376	3.43238	bulk
3	8173318	8.17332	bulk
12	10977964	10.978	bulk
24	5399626	5.39963	bulk
24	521100	0.5211	bulk
24	3712338	3.71234	bulk
24	10832950	10.833	bulk
12	3726752	3.72675	bulk
12	10676282	10.6763	bulk
3	4521004	4.521	bulk
6	4726562	4.72656	bulk
24	7913364	7.91336	bulk
1	5593584	5.59358	bulk
3	6972774	6.97277	bulk
3	4724524	4.72452	bulk
3	5594154	5.59415	bulk
3	5993038	5.99304	bulk
1	5421940	5.42194	bulk
3	6474480	6.47448	bulk
12	5048046	5.04805	bulk
24	7857226	7.85723	bulk
12	7893532	7.89353	bulk
12	7544298	7.5443	bulk
24	9232262	9.23226	bulk
24	8608766	8.60877	bulk
1	3211762	3.21176	bulk
1	1968272	1.96827	bulk
3	5203364	5.20336	bulk
24	4889654	4.88965	bulk
12	4458784	4.45878	bulk
12	8912422	8.91242	bulk
24	4791074	4.79107	bulk
24	3519910	3.51991	bulk
24	5796458	5.79646	bulk
24	10477256	10.4773	bulk
3	5263192	5.26319	bulk
12	520864	0.520864	bulk
24	3918642	3.91864	bulk
6	6667618	6.66762	bulk
12	1890394	1.89039	bulk
24	6915210	6.91521	bulk
24	3736960	3.73696	bulk
6	5173392	5.17339	bulk
12	6161678	6.16168	bulk
3	8164122	8.16412	bulk
12	5093926	5.09393	bulk
12	10727572	10.7276	bulk
24	8237382	8.23738	bulk
24	8326872	8.32687	bulk
3	1366672	1.36667	bulk
3	3149204	3.1492	bulk
3	10387012	10.387	bulk
6	8097614	8.09761	bulk
24	9171262	9.17126	bulk
1	5239644	5.23964	bulk
12	9782360	9.78236	bulk
12	3779130	3.77913	bulk
24	7597642	7.59764	bulk
3	8956370	8.95637	bulk
3	7259336	7.25934	bulk
6	4189572	4.18957	bulk
24	4558310	4.55831	bulk
24	4030370	4.03037	bulk
3	7373284	7.37328	bulk
12	12540560	12.5406	bulk
6	10068052	10.0681	bulk
3	9286734	9.28673	bulk
3	2019838	2.01984	bulk
3	1719616	1.71962	bulk
12	4692206	4.69221	bulk
6	6038708	6.03871	bulk
1	6560798	6.5608	bulk
3	3848884	3.84888	bulk
12	6108060	6.10806	bulk
24	6864294	6.86429	bulk
24	7103678	7.10368	bulk
1	4686986	4.68699	bulk
1	5429420	5.42942	bulk
1	6181384	6.18138	bulk
3	6275034	6.27503	bulk
3	1835450	1.83545	bulk
3	11091252	11.0913	bulk
3	6537292	6.53729	bulk
3	4161970	4.16197	bulk
3	6026682	6.02668	bulk
3	1325000	1.325	bulk
1	5780202	5.7802	bulk
12	10508474	10.5085	bulk
24	8414582	8.41458	bulk
3	14225584	14.2256	bulk
6	8564090	8.56409	bulk
0	771840	0.77184	bulk
3	6783590	6.78359	bulk
24	8263042	8.26304	bulk
24	4260848	4.26085	bulk
1	4920750	4.92075	bulk
1	11283356	11.2834	bulk
1	2985582	2.98558	bulk
12	335312	0.335312	bulk
3	7420330	7.42033	bulk
6	13357036	13.357	bulk
3	10898338	10.8983	bulk
6	8144880	8.14488	bulk
12	4869680	4.86968	bulk
12	4917330	4.91733	bulk
24	8870020	8.87002	bulk
3	5530562	5.53056	bulk
3	5473774	5.47377	bulk
12	8679966	8.67997	bulk
6	8666356	8.66636	bulk
0	209744	0.209744	bulk
12	15250138	15.2501	bulk
24	9254100	9.2541	bulk
3	5373850	5.37385	bulk
12	1925850	1.92585	bulk
24	13008172	13.0082	bulk
24	8774264	8.77426	bulk
3	5037700	5.0377	bulk
3	4952476	4.95248	bulk
3	7685196	7.6852	bulk
1	4619184	4.61918	bulk
3	2483504	2.4835	bulk
3	6185666	6.18567	bulk
6	7859172	7.85917	bulk
3	8426076	8.42608	bulk
3	7461350	7.46135	bulk
3	2064804	2.0648	bulk
12	3707640	3.70764	bulk
0	28419458	28.4195	bulk
0	24042506	24.0425	bulk
1	24959254	24.9593	bulk
1	19283754	19.2838	bulk
1	17781726	17.7817	bulk
0	13507068	13.5071	bulk
0	23193178	23.1932	bulk
0	28315014	28.315	bulk
1	30078904	30.0789	bulk
0	28509330	28.5093	bulk
0	17302708	17.3027	bulk
1	28574192	28.5742	bulk
1	16052630	16.0526	bulk
1	5206592	5.20659	bulk
0	29078566	29.0786	bulk
0	24770954	24.771	bulk
1	28786352	28.7864	bulk
1	16150394	16.1504	bulk
1	18958830	18.9588	bulk
0	26383994	26.384	bulk
1	29842918	29.8429	bulk
1	31040812	31.0408	bulk
1	31215958	31.216	bulk
0	29991042	29.991	bulk
0	32954286	32.9543	bulk
1	29060812	29.0608	bulk
1	38160098	38.1601	bulk
0	31007696	31.0077	bulk
0	29032662	29.0327	bulk
1	32622794	32.6228	bulk
1	26468082	26.4681	bulk
1	33090998	33.091	bulk
0	26873478	26.8735	bulk
0	29663912	29.6639	bulk
1	26138584	26.1386	bulk
1	32399562	32.3996	bulk
1	17677752	17.6778	bulk
0	30180484	30.1805	bulk
0	18455704	18.4557	bulk
1	28904614	28.9046	bulk
1	26564384	26.5644	bulk
1	21358852	21.3589	bulk
0	25964250	25.9642	bulk
0	18895640	18.8956	bulk
1	29002778	29.0028	bulk
1	22931106	22.9311	bulk
1	18630430	18.6304	bulk
0	32495616	32.4956	bulk
0	24711374	24.7114	bulk
1	28395278	28.3953	bulk
1	27873752	27.8738	bulk
1	25261166	25.2612	bulk
1	29611180	29.6112	bulk
0	19247536	19.2475	bulk
0	16372532	16.3725	bulk
0	27816188	27.8162	bulk
0	24851796	24.8518	bulk
0	23687704	23.6877	bulk
0	26369556	26.3696	bulk
1	25390330	25.3903	bulk
0	12924252	12.9243	bulk
0	25906008	25.906	bulk
0	15187388	15.1874	bulk
0	15089392	15.0894	bulk
0	16354138	16.3541	bulk
0	20175592	20.1756	bulk
0	26773568	26.7736	bulk
0	21795776	21.7958	bulk
0	25011328	25.0113	bulk
0	30386004	30.386	bulk
0	13755266	13.7553	bulk
0	16856614	16.8566	bulk
1	14357072	14.3571	bulk
1	25309134	25.3091	bulk
1	35872390	35.8724	bulk
1	21983344	21.9833	bulk
0	18593334	18.5933	bulk
0	16447050	16.4471	bulk
0	14324066	14.3241	bulk
0	19441228	19.4412	bulk
0	18441524	18.4415	bulk
0	19789012	19.789	bulk
0	22574602	22.5746	bulk
0	15052824	15.0528	bulk
0	16187188	16.1872	bulk
0	21766180	21.7662	bulk
0	18496418	18.4964	bulk
0	21831390	21.8314	bulk
0	18664804	18.6648	bulk
0	19629010	19.629	bulk
0	18902984	18.903	bulk
[truncated: 5,702 more rows]
