# Supplementary material for: A metagenomic catalog of the early-life human gut virome
Source: Nat Commun. 2024 Feb 29;15:1864. doi: 10.1038/s41467-024-45793-z (PMC10904392; doi:10.1038/s41467-024-45793-z)
Supplement: Supplementary file 17 — Source data [file 41467_2024_45793_MOESM17_ESM.zip › Source data/fig2b_vlp.xlsx]

## Sheet: Sheet1
Axis1	Axis2	Sample_ID	period
-0.0843673	0.0683185	ERR3487534	0
-0.0873285	0.07666	ERR3487536	0
-0.0902379	0.0867223	ERR3487537	0
-0.0857175	0.0718187	ERR3487539	0
-0.0869681	0.0756949	ERR3487540	0
-0.0835307	0.0655342	ERR3487541	0
-0.0920108	0.0895042	ERR3487543	0
-0.085994	0.0725169	ERR3487544	0
-0.0856982	0.0729319	ERR3487545	0
-0.0910595	0.0875526	ERR3487546	0
-0.0922331	0.0912861	ERR3487550	0
-0.0924758	0.0918077	ERR3487551	0
-0.0905097	0.086477	ERR3487552	0
-0.0854868	0.0730518	ERR3487555	0
-0.0864801	0.0738431	ERR3487557	0
-0.0938529	0.0953561	ERR3487558	0
-0.0904711	0.0852669	ERR3487560	0
-0.0887888	0.0812966	ERR3487562	0
-0.0912022	0.0889197	ERR3487563	0
-0.0834779	0.0656179	ERR3487565	0
-0.0928287	0.0929537	ERR3487570	0
-0.0833679	0.0650437	ERR3487578	0
-0.0864585	0.0740413	ERR3487579	0
-0.0865043	0.0739073	ERR3487580	0
-0.0839277	0.0673797	ERR3487582	0
-0.0843917	0.0683034	ERR3487583	0
-0.0891415	0.0818892	ERR3487586	0
-0.08356	0.0623849	ERR3487591	0
-0.0876625	0.0788491	ERR3487594	0
-0.0929803	0.0943339	ERR3487595	0
-0.0870373	0.0756855	ERR3487596	0
-0.0892058	0.0828897	ERR3487597	0
-0.0936951	0.0953172	ERR3487599	0
-0.0879505	0.0494554	ERR3487600	0
-0.0916068	0.0889805	ERR3487601	0
-0.091889	0.0897241	ERR3487604	0
-0.0937448	0.0951148	ERR3487607	0
-0.088592	0.0821029	ERR3487608	0
-0.0832517	0.065125	ERR3487609	0
-0.0898596	0.084027	ERR3487611	0
-0.088685	0.0809914	ERR3487612	0
-0.0968289	0.0722235	ERR8081229	12
-0.121265	-0.152581	ERR8081230	12
-0.0904917	0.040262	ERR8081231	12
-0.101166	0.0364163	ERR8081232	12
-0.139445	-0.265389	ERR8081233	12
-0.097837	0.0132441	ERR8081234	12
-0.0910831	0.0374454	ERR8081235	12
-0.087038	0.0513331	ERR8081236	12
-0.102014	0.055921	ERR8081237	12
-0.107344	0.0477969	ERR8081238	12
-0.0972975	0.0660394	ERR8081239	12
-0.0977006	0.0527814	ERR8081240	12
-0.101252	-0.0178905	ERR8081241	12
-0.107057	0.0935838	ERR8081242	12
-0.0883867	0.0513938	ERR8081243	12
-0.0949934	0.0487991	ERR8081244	12
-0.102397	-0.029388	ERR8081245	12
-0.0927101	0.0322677	ERR8081246	12
-0.0917359	0.0704255	ERR8081247	12
-0.14298	-0.278836	ERR8081248	12
-0.0968146	-0.00251293	ERR8081249	12
-0.0856607	0.0496215	ERR8081250	12
-0.103858	-0.031213	ERR8081251	12
-0.0862566	0.0553708	ERR8081252	12
-0.0917325	0.0778096	ERR8081253	12
-0.16649	-0.514834	ERR8081254	12
-0.0863524	0.0514459	ERR8081255	12
-0.0986423	0.0176406	ERR8081256	12
-0.1135	0.0586502	ERR8081257	12
-0.0942158	0.0557442	ERR8081258	12
-0.115184	-0.0476444	ERR8081259	12
-0.100041	0.0140247	ERR8081260	12
-0.084654	0.0661433	ERR8081261	12
-0.171392	-0.514238	ERR8081262	12
-0.0855719	0.0654587	ERR8081263	12
-0.115634	-0.0777451	ERR8081264	12
-0.146704	-0.283694	ERR8081265	12
-0.142455	-0.360704	ERR8081266	12
-0.118509	-0.0834278	ERR8081267	12
-0.0867992	0.0508294	ERR8081268	12
-0.104303	0.0262362	ERR8081269	12
-0.111496	0.0519393	ERR8081270	12
-0.107131	0.0637889	ERR8081271	12
-0.11461	0.0551658	ERR8081272	12
-0.105238	0.0705382	ERR8081273	12
-0.0942827	0.0289026	ERR8081274	12
-0.123488	-0.112844	ERR8081275	12
-0.164502	-0.509555	ERR8081276	12
-0.118009	-0.0236063	ERR8081277	12
-0.14562	-0.268425	ERR8081278	12
-0.0887081	0.048677	ERR8081279	12
-0.0922912	0.0594258	ERR8081280	12
-0.0866316	0.0489873	ERR8081281	12
-0.0495309	0.0218656	ERR8081282	12
-0.104186	-0.0190923	ERR8081283	12
-0.10818	-0.0148022	ERR8081284	12
-0.0907424	0.0547056	ERR8081285	12
-0.163763	-0.452394	ERR8081286	12
-0.107273	-0.0446496	ERR8081287	12
-0.0869212	0.0486056	ERR8081288	12
-0.141478	-0.232045	ERR8081289	12
-0.0878956	0.0501845	ERR8081290	12
-0.143603	-0.391863	ERR8081291	12
-0.110416	-0.0797808	ERR8081292	12
-0.131078	-0.178637	ERR8081293	12
-0.0972258	0.0497245	ERR8081294	12
-0.103256	0.0517375	ERR8081295	12
-0.0889589	0.0380348	ERR8081296	12
-0.0937079	0.053682	ERR8081297	12
-0.172335	-0.506298	ERR8081298	12
-0.0853334	0.0630408	ERR8081299	12
-0.0945008	0.0397479	ERR8081300	12
-0.0918254	0.0329322	ERR8081301	12
-0.0929807	0.0216322	ERR8081302	12
-0.104546	0.0263437	ERR8081303	12
-0.133519	-0.159076	ERR8081304	12
-0.0866817	0.0496275	ERR8081305	12
-0.107621	-0.01008	ERR8081306	12
-0.118102	-0.05489	ERR8081307	12
-0.0856494	0.06529	ERR8081308	12
-0.0954097	0.0178913	ERR8081309	12
-0.164112	-0.439635	ERR8081310	12
-0.166417	-0.507022	ERR8081311	12
-0.10827	-0.0365229	ERR8081312	12
-0.107267	0.0645433	ERR8081313	12
-0.095835	0.0167911	ERR8081314	12
-0.0848506	0.0618838	ERR8081315	12
-0.135276	-0.228757	ERR8081316	12
-0.0880193	0.0493244	ERR8081317	12
-0.143521	-0.332058	ERR8081318	12
-0.104506	0.0468191	ERR8081319	12
-0.0940128	0.0364582	ERR8081320	12
-0.100745	0.0723848	ERR8081321	12
-0.111251	-0.0266305	ERR8081322	12
-0.101788	0.0278011	ERR8081323	12
-0.0913858	0.0440361	ERR8081324	12
-0.0851881	0.0531399	ERR8081325	12
-0.0994534	0.0356106	ERR8081326	12
-0.0890616	0.0704168	ERR8081327	12
-0.0890558	0.0418531	ERR8081328	12
-0.0972547	0.0627036	ERR8081329	12
-0.0866707	0.0538197	ERR8081330	12
-0.111311	-0.031995	ERR8081331	12
-0.0934421	0.065932	ERR8081332	12
-0.0897639	0.0390178	ERR8081333	12
-0.0925638	0.0415175	ERR8081334	12
-0.151886	-0.319411	ERR8081335	12
-0.165014	-0.486607	ERR8081336	12
-0.088803	0.0624762	ERR8081337	12
-0.104575	0.0714307	ERR8081338	12
-0.0858878	0.0677161	ERR8081339	12
-0.169152	-0.52477	ERR8081340	12
-0.0888364	0.0585001	ERR8081341	12
-0.167624	-0.460386	ERR8081342	12
-0.0875127	0.0563929	ERR8081343	12
-0.14868	-0.304462	ERR8081344	12
-0.174185	-0.579922	ERR8081345	12
-0.0919702	0.0435321	ERR8081346	12
-0.0900627	0.0548111	ERR8081347	12
-0.104537	0.0155171	ERR8081348	12
-0.0957531	0.0547812	ERR8081349	12
-0.10212	-0.0287498	ERR8081350	12
-0.107034	0.0813722	ERR8081351	12
-0.10711	-0.0106407	ERR8081352	12
-0.10409	0.0276594	ERR8081353	12
-0.0953794	0.0432073	ERR8081354	12
-0.0967291	0.00679237	ERR8081355	12
-0.0949821	0.0143679	ERR8081356	12
-0.121327	-0.169702	ERR8081357	12
-0.161888	-0.507101	ERR8081358	12
-0.170222	-0.560326	ERR8081359	12
-0.108447	-0.00132341	ERR8081360	12
-0.164021	-0.393136	ERR8081361	12
-0.132575	-0.176886	ERR8081362	12
-0.166674	-0.458154	ERR8081363	12
-0.168733	-0.504319	ERR8081364	12
-0.171552	-0.561336	ERR8081365	12
-0.0959063	0.0410646	ERR8081366	12
-0.087735	0.0618703	ERR8081367	12
-0.0921253	0.0466238	ERR8081368	12
-0.0909769	0.0539666	ERR8081369	12
-0.154716	-0.321136	ERR8081370	12
-0.0834685	0.0623984	ERR8081371	12
-0.0879773	0.0442193	ERR8081372	12
-0.0857395	0.0496421	ERR8081373	12
-0.0913376	0.0254869	ERR8081374	12
-0.155346	-0.443518	ERR8081375	12
-0.0961679	0.0569597	ERR8081376	12
-0.106322	0.0740387	ERR8081377	12
-0.0887761	0.0414342	ERR8081378	12
-0.105429	0.0123574	ERR8081379	12
-0.0870136	0.0554149	ERR8081380	12
-0.0896812	0.0458184	ERR8081381	12
-0.102597	-0.0304579	ERR8081382	12
-0.0849912	0.065762	ERR8081383	12
-0.112017	-0.0678845	ERR8081384	12
-0.114917	-0.0156593	ERR8081385	12
-0.115248	-0.0556301	ERR8081386	12
-0.0857939	0.0511606	ERR8081387	12
-0.121334	-0.0929804	ERR8081388	12
-0.0846147	0.0556014	ERR8081389	12
-0.151217	-0.419586	ERR8081390	12
-0.155871	-0.351026	ERR8081391	12
-0.109322	-0.0995269	ERR8081392	12
-0.104354	0.0715811	ERR8081393	12
-0.104985	0.0392351	ERR8081394	12
-0.0940229	0.0522791	ERR8081395	12
-0.0905374	0.054431	ERR8081396	12
-0.149268	-0.333095	ERR8081397	12
-0.112703	0.0290681	ERR8081398	12
-0.11145	0.0623398	ERR8081399	12
-0.0354933	-0.231915	ERR8081400	12
-0.0852566	0.0552122	ERR8081401	12
-0.0977968	0.0301653	ERR8081402	12
-0.0955432	0.0369704	ERR8081403	12
-0.171657	-0.524357	ERR8081404	12
-0.0960505	0.0155695	ERR8081405	12
-0.11064	0.0200023	ERR8081406	12
-0.100943	0.0319244	ERR8081407	12
-0.127736	-0.134403	ERR8081408	12
-0.167648	-0.541883	ERR8081409	12
-0.107525	0.0863049	ERR8081410	12
-0.107782	0.00320164	ERR8081411	12
-0.161506	-0.500498	ERR8081412	12
-0.0849864	0.0643028	ERR8081413	12
-0.0916725	0.0412614	ERR8081414	12
-0.0953099	0.0672639	ERR8081415	12
-0.168405	-0.478116	ERR8081416	12
-0.1139	-0.0657501	ERR8081417	12
-0.0906977	0.0465275	ERR8081418	12
-0.128693	-0.16468	ERR8081419	12
-0.102512	0.0673557	ERR8081420	12
-0.156319	-0.410003	ERR8081421	12
-0.119197	-0.0643739	ERR8081422	12
-0.133602	-0.203992	ERR8081423	12
-0.0852153	0.0552364	ERR8081424	12
-0.143537	-0.23122	ERR8081425	12
-0.122471	-0.113799	ERR8081426	12
-0.0929494	0.0472863	ERR8081427	12
-0.145713	-0.259511	ERR8081428	12
-0.0883493	0.038029	ERR8081429	12
-0.0936871	0.0443251	ERR8081430	12
-0.167285	-0.499059	ERR8081431	12
-0.105257	0.0146868	ERR8081432	12
-0.1386	-0.295726	ERR8081433	12
-0.115366	0.0622277	ERR8081434	12
-0.0927096	0.0633704	ERR8081435	12
-0.170615	-0.53017	ERR8081436	12
-0.0877354	0.049941	ERR8081437	12
-0.096262	0.0505773	ERR8081438	12
-0.085385	0.0540959	ERR8081439	12
-0.0908917	0.0459376	ERR8081440	12
-0.10091	0.0757973	ERR8081441	12
-0.11015	0.0926987	ERR8081442	12
-0.0857481	0.0528059	ERR8081443	12
-0.146686	-0.26922	ERR8081444	12
-0.112757	0.0684709	ERR8081445	12
-0.0909467	0.0709745	ERR8081446	12
-0.156946	-0.337709	ERR8081447	12
-0.117917	-0.08231	ERR8081448	12
-0.11034	-0.0208739	ERR8081449	12
-0.1148	-0.0630573	ERR8081450	12
-0.106855	0.00115913	ERR8081451	12
-0.0895921	0.0501821	ERR8081452	12
-0.162397	-0.514601	ERR8081453	12
-0.0891317	0.0342709	ERR8081454	12
-0.107738	0.0502697	ERR8081455	12
-0.0857599	0.0636841	ERR8081456	12
-0.105291	0.0281267	ERR8081457	12
-0.0892675	0.0412859	ERR8081458	12
-0.0843579	0.0648218	ERR8081459	12
-0.0876473	0.0513371	ERR8081460	12
-0.135281	-0.229648	ERR8081461	12
-0.107693	-0.0173558	ERR8081462	12
-0.0941269	0.0336166	ERR8081463	12
-0.0863784	0.0550929	ERR8081464	12
-0.130407	-0.148047	ERR8081465	12
-0.10051	-0.0201098	ERR8081466	12
-0.0884064	0.0432914	ERR8081467	12
-0.161134	-0.46205	ERR8081468	12
-0.104261	0.0717806	ERR8081469	12
-0.0863421	0.0527225	ERR8081470	12
-0.086378	0.0502185	ERR8081471	12
-0.0961537	0.00883069	ERR8081472	12
-0.123144	-0.0990725	ERR8081473	12
-0.0868163	0.044496	ERR8081474	12
-0.0939609	0.0301995	ERR8081475	12
-0.107319	0.0818469	ERR8081476	12
-0.143977	-0.215065	ERR8081477	12
-0.173313	-0.548668	ERR8081478	12
-0.113586	0.042891	ERR8081479	12
-0.0856259	0.0558438	ERR8081480	12
-0.10661	-0.0296711	ERR8081481	12
-0.0974578	0.0782804	ERR8081482	12
-0.157302	-0.417017	ERR8081483	12
-0.112092	-0.0383952	ERR8081484	12
-0.0975662	0.0311795	ERR8081485	12
-0.109501	-0.00159021	ERR8081486	12
-0.0938799	0.037754	ERR8081487	12
-0.155922	-0.451812	ERR8081488	12
-0.0978237	0.0704131	ERR8081489	12
-0.0994104	0.0398784	ERR8081490	12
-0.0840608	0.0633287	ERR8081491	12
-0.105738	0.0870332	ERR8081492	12
-0.166538	-0.484964	ERR8081493	12
-0.0996463	0.0270732	ERR8081494	12
-0.155446	-0.349259	ERR8081495	12
-0.105976	-0.0450522	ERR8081496	12
-0.0977675	0.0316483	ERR8081497	12
-0.0920896	0.0405566	ERR8081498	12
-0.0915452	0.0231831	ERR8081499	12
-0.104218	0.0435277	ERR8081500	12
-0.171494	-0.505937	ERR8081501	12
-0.174622	-0.553528	ERR8081502	12
-0.0848388	0.0543097	ERR8081503	12
-0.0863124	0.046797	ERR8081504	12
-0.122915	-0.0828541	ERR8081505	12
-0.103089	0.000661119	ERR8081506	12
-0.0947954	0.0736624	ERR8081507	12
-0.102693	-0.037229	ERR8081508	12
-0.0871209	0.0646959	ERR8081509	12
-0.127006	-0.198981	ERR8081510	12
-0.121326	-0.108893	ERR8081511	12
-0.0869913	0.0506116	ERR8081512	12
-0.0862471	0.0646845	ERR8081513	12
-0.0929758	0.0504783	ERR8081514	12
-0.168995	-0.485929	ERR8081515	12
-0.0901074	0.0391992	ERR8081516	12
-0.133979	-0.20203	ERR8081517	12
-0.0891655	0.0487569	ERR8081518	12
-0.0904288	0.0447404	ERR8081519	12
-0.163588	-0.420586	ERR8081520	12
-0.169493	-0.499442	ERR8081521	12
-0.094051	0.0485252	ERR8081522	12
-0.0863394	0.0615851	ERR8081523	12
-0.0978725	0.0184868	ERR8081524	12
-0.0834629	0.0637566	ERR8081525	12
-0.100944	-0.00760996	ERR8081526	12
-0.158396	-0.394165	ERR8081527	12
-0.105428	-0.064946	ERR8081528	12
-0.110077	-0.0524333	ERR8081529	12
-0.103032	0.0232661	ERR8081530	12
-0.100033	0.0132394	ERR8081531	12
-0.0944442	0.0374071	ERR8081532	12
-0.0865048	0.0461842	ERR8081533	12
-0.103572	0.0850739	ERR8081534	12
-0.0947742	0.0745873	ERR8081535	12
-0.160282	-0.429069	ERR8081536	12
-0.149751	-0.365912	ERR8081537	12
-0.0989637	-0.00158782	ERR8081538	12
-0.0846569	0.0630193	ERR8081539	12
-0.0863889	0.0619828	ERR8081540	12
-0.104097	0.0336006	ERR8081541	12
-0.0860932	0.053778	ERR8081542	12
-0.088563	0.0610531	ERR8081543	12
-0.0940832	0.051544	ERR8081544	12
-0.106389	0.0738188	ERR8081545	12
-0.110083	0.0527161	ERR8081546	12
-0.0836042	0.0569616	ERR8081547	12
-0.124924	-0.167785	ERR8081548	12
-0.110129	-0.0376549	ERR8081549	12
-0.10861	-0.0256101	ERR8081550	12
-0.100283	0.0357674	ERR8081551	12
-0.084658	0.0637118	ERR8081552	12
-0.114548	-0.00884662	ERR8081553	12
-0.0933053	0.0562752	ERR8081554	12
-0.16036	-0.427404	ERR8081555	12
-0.0882333	0.0414449	ERR8081556	12
-0.100104	0.00186847	ERR8081557	12
-0.0912618	0.0308295	ERR8081558	12
-0.0891943	0.0437572	ERR8081559	12
-0.151416	-0.315435	ERR8081560	12
-0.0905103	0.060992	ERR8081561	12
-0.112074	-0.0667137	ERR8081562	12
-0.105529	0.0231137	ERR8081563	12
-0.103458	0.087999	ERR8081564	12
-0.123596	-0.0659507	ERR8081565	12
-0.0844383	0.0568019	ERR8081566	12
-0.0872893	0.0663335	ERR8081567	12
-0.10202	0.0215839	ERR8081568	12
-0.0881007	0.0632692	ERR8081569	12
-0.102678	0.0444271	ERR8081570	12
-0.109382	0.073997	ERR8081571	12
-0.094605	0.0738774	ERR8081572	12
-0.0883291	0.0483007	ERR8081573	12
-0.0880864	0.0464194	ERR8081574	12
-0.0912164	0.0571528	ERR8081575	12
-0.0965637	0.0687119	ERR8081576	12
-0.145288	-0.308918	ERR8081577	12
-0.112665	0.0213747	ERR8081578	12
-0.159742	-0.453439	ERR8081579	12
-0.0951751	0.0162297	ERR8081580	12
-0.0939881	0.0499068	ERR8081581	12
-0.155398	-0.400856	ERR8081582	12
-0.158993	-0.440328	ERR8081583	12
-0.142889	-0.226495	ERR8081584	12
-0.0856442	0.0533592	ERR8081585	12
-0.0928115	0.0487419	ERR8081586	12
-0.0912619	0.0570641	ERR8081587	12
-0.108253	0.0790311	ERR8081588	12
-0.114422	-0.111515	ERR8081589	12
-0.100243	-0.0118443	ERR8081590	12
-0.119815	-0.073725	ERR8081591	12
-0.0987695	-0.00603506	ERR8081592	12
-0.0878736	0.0533185	ERR8081593	12
-0.163839	-0.40612	ERR8081594	12
-0.0871617	0.0429443	ERR8081595	12
-0.0922424	0.0728602	ERR8081596	12
-0.125977	-0.143999	ERR8081597	12
-0.0936143	0.0432913	ERR8081598	12
-0.0852761	0.0627912	ERR8081599	12
-0.0879407	0.0686523	ERR8081600	12
-0.102627	0.0381057	ERR8081601	12
-0.107303	-0.0250047	ERR8081602	12
-0.0872127	0.0537156	ERR8081603	12
-0.0858592	0.0555004	ERR8081604	12
-0.138048	-0.233073	ERR8081605	12
-0.173104	-0.522465	ERR8081606	12
-0.0874085	0.0640476	ERR8081607	12
-0.084823	0.0554664	ERR8081608	12
-0.0934622	0.0163571	ERR8081609	12
-0.0970105	0.0183753	ERR8081610	12
-0.153083	-0.455245	ERR8081611	12
-0.116997	-0.117615	ERR8081612	12
-0.164096	-0.472794	ERR8081613	12
-0.0863206	0.0472131	ERR8081614	12
-0.0913133	0.0529069	ERR8081615	12
-0.157871	-0.391058	ERR8081616	12
-0.117815	0.0315379	ERR8081617	12
-0.0854251	0.0527781	ERR8081618	12
-0.0902529	0.0608481	ERR8081619	12
-0.171133	-0.550896	ERR8081620	12
-0.087998	0.0693311	ERR8081621	12
-0.163702	-0.471467	ERR8081622	12
-0.0934631	0.0479127	ERR8081623	12
-0.0855118	0.0513377	ERR8081624	12
-0.0979528	0.0619067	ERR8081625	12
-0.175222	-0.543779	ERR8081626	12
-0.0858074	0.055909	ERR8081627	12
-0.0889144	0.0631556	ERR8081628	12
-0.0914626	0.0342177	ERR8081629	12
-0.0884595	0.0482623	ERR8081630	12
-0.0965757	0.0424121	ERR8081631	12
-0.129378	-0.10931	ERR8081632	12
-0.108861	0.0680084	ERR8081633	12
-0.147864	-0.38658	ERR8081634	12
-0.0862982	0.0521072	ERR8081635	12
-0.166415	-0.446201	ERR8081636	12
-0.0971338	0.0371197	ERR8081637	12
-0.0887096	0.0595591	ERR8081638	12
-0.088572	0.056582	ERR8081639	12
-0.166899	-0.471994	ERR8081640	12
-0.160819	-0.446094	ERR8081641	12
-0.0928848	0.0230711	ERR8081642	12
-0.171186	-0.54682	ERR8081643	12
-0.151287	-0.296442	ERR8081644	12
-0.143847	-0.289055	ERR8081645	12
-0.0850314	0.0520867	ERR8081646	12
-0.171729	-0.533729	ERR8081647	12
-0.10579	0.0218926	ERR8081648	12
-0.102114	-0.000178583	ERR8081649	12
-0.0969039	0.0161471	ERR8081650	12
-0.0849203	0.0653212	ERR8081651	12
-0.0972214	0.0328578	ERR8081652	12
-0.17216	-0.517647	ERR8081653	12
-0.0883769	0.050593	ERR8081654	12
-0.146687	-0.276702	ERR8081655	12
-0.0895919	0.0552757	ERR8081656	12
-0.0925102	0.0787748	ERR8081657	12
-0.0967297	0.0191276	ERR8081658	12
-0.101322	0.0106162	ERR8081659	12
-0.164007	-0.413024	ERR8081660	12
-0.0831313	0.0631944	ERR8081661	12
-0.0865232	0.0417091	ERR8081662	12
-0.109154	0.0488029	ERR8081663	12
-0.0931142	0.0207764	ERR8081664	12
-0.0856534	0.0677952	ERR8081665	12
-0.111728	0.0632252	ERR8081666	12
-0.145935	-0.342079	ERR8081667	12
-0.092925	0.0315475	ERR8081668	12
-0.0857351	0.0539596	ERR8081669	12
-0.0981286	0.0224125	ERR8081670	12
-0.0946767	0.0347018	ERR8081671	12
-0.10881	0.0717863	ERR8081672	12
-0.169818	-0.529198	ERR8081673	12
-0.144681	-0.280402	ERR8081674	12
-0.0949546	0.0399896	ERR8081675	12
-0.169178	-0.458191	ERR8081676	12
-0.165234	-0.452595	ERR8081677	12
-0.0904834	0.0473485	ERR8081678	12
-0.087019	0.0514845	ERR8081679	12
-0.0914411	0.0429759	ERR8081680	12
-0.085716	0.050855	ERR8081681	12
-0.0901418	0.0647844	ERR8081682	12
-0.115916	0.0385549	ERR8081683	12
-0.107013	0.0642006	ERR8081684	12
-0.0932963	0.0422733	ERR8081685	12
-0.0852896	0.0565292	ERR8081686	12
-0.101948	0.00479756	ERR8081687	12
-0.117	0.0187888	ERR8081688	12
-0.174154	-0.528875	ERR8081689	12
-0.0903602	0.0471012	ERR8081690	12
-0.0935775	0.0398392	ERR8081691	12
-0.0937565	0.0576642	ERR8081692	12
-0.0937184	0.0486067	ERR8081693	12
-0.109184	0.0673761	ERR8081694	12
-0.119872	-0.0675003	ERR8081695	12
-0.0964107	0.0764734	ERR8081696	12
-0.172546	-0.535959	ERR8081697	12
-0.100737	0.0386998	ERR8081698	12
-0.133956	-0.175677	ERR8081699	12
-0.114834	0.0547087	ERR8081700	12
-0.11022	-0.0943006	ERR8081701	12
-0.110465	0.0730351	ERR8081702	12
-0.173563	-0.534331	ERR8081703	12
-0.0977213	0.021551	ERR8081704	12
-0.161065	-0.430186	ERR8081705	12
-0.0882584	0.0640644	ERR8081706	12
-0.103804	0.0279029	ERR8081707	12
-0.105596	0.0730535	ERR8081708	12
-0.0981026	0.0517345	ERR8081709	12
-0.141364	-0.273129	ERR8081710	12
-0.0878617	0.0515903	ERR8081711	12
-0.112683	0.0325519	ERR8081712	12
-0.0955474	0.0141597	ERR8081713	12
-0.100072	-0.0094853	ERR8081714	12
-0.104323	0.0371829	ERR8081715	12
-0.165308	-0.481246	ERR8081716	12
-0.15929	-0.430907	ERR8081717	12
-0.103975	0.0594283	ERR8081718	12
-0.0938898	0.0508833	ERR8081719	12
-0.103584	0.01442	ERR8081720	12
-0.10874	0.0822791	ERR8081721	12
-0.159811	-0.436029	ERR8081722	12
-0.105461	0.0365785	ERR8081723	12
-0.114165	-0.0393646	ERR8081724	12
-0.121646	-0.0587378	ERR8081725	12
-0.171906	-0.538367	ERR8081726	12
-0.134096	-0.205521	ERR8081727	12
-0.103047	0.00853535	ERR8081728	12
-0.0963718	0.0127415	ERR8081729	12
-0.101851	-0.0163687	ERR8081730	12
-0.105481	-0.00212865	ERR8081731	12
-0.0849336	0.0612285	ERR8081732	12
-0.0889919	0.0377421	ERR8081733	12
-0.108079	0.0296978	ERR8081734	12
-0.101941	0.00347761	ERR8081735	12
-0.103385	-0.0630222	ERR8081736	12
-0.0863744	0.0539625	ERR8081737	12
-0.110372	-0.0223281	ERR8081738	12
-0.0937348	0.0459305	ERR8081739	12
-0.169598	-0.522458	ERR8081740	12
-0.098004	0.0817065	ERR8081741	12
-0.126085	-0.084059	ERR8081742	12
-0.10773	-0.0850974	ERR8081743	12
-0.123898	-0.123979	ERR8081744	12
-0.108027	0.072639	ERR8081745	12
-0.0961785	0.0311368	ERR8081746	12
-0.0884693	0.0478791	ERR8081747	12
-0.0937504	0.0516601	ERR8081748	12
-0.138938	-0.198794	ERR8081749	12
-0.102724	-0.0292329	ERR8081750	12
-0.0920531	0.0543043	ERR8081751	12
-0.0926262	0.0352942	ERR8081752	12
-0.0912455	0.0569269	ERR8081753	12
-0.0953468	0.0396897	ERR8081754	12
-0.147866	-0.384942	ERR8081755	12
-0.0913151	0.0571239	ERR8081756	12
-0.0844632	0.0620922	ERR8081757	12
-0.097513	0.0768619	ERR8081758	12
-0.103698	0.0379331	ERR8081759	12
-0.0953229	0.0605778	ERR8081760	12
-0.0979569	0.00383402	ERR8081761	12
-0.0999033	0.0733558	ERR8081762	12
-0.120475	-0.0745509	ERR8081763	12
-0.105498	0.0199327	ERR8081764	12
-0.163308	-0.431411	ERR8081765	12
-0.0883354	0.0455925	ERR8081766	12
-0.160901	-0.471868	ERR8081767	12
-0.15452	-0.369394	ERR8081768	12
-0.0914146	0.0367821	ERR8081769	12
-0.101193	-0.0267182	ERR8081770	12
-0.099418	0.0479922	ERR8081771	12
-0.11233	-0.0453198	ERR8081772	12
-0.124079	-0.106599	ERR8081773	12
-0.172094	-0.516627	ERR8081774	12
-0.0840551	0.0564429	ERR8081775	12
-0.104365	0.00268076	ERR8081776	12
-0.123462	-0.113271	ERR8081777	12
-0.156975	-0.475298	ERR8081778	12
-0.1624	-0.486712	ERR8081779	12
-0.0960777	0.0311245	ERR8081780	12
-0.141984	-0.245731	ERR8081781	12
-0.0888468	0.0476028	ERR8081782	12
-0.147425	-0.295474	ERR8081783	12
-0.126913	-0.141274	ERR8081784	12
-0.121893	-0.154945	ERR8081785	12
-0.0866226	0.0656993	ERR8081786	12
-0.0896292	0.0394415	ERR8081787	12
-0.0994858	0.0160057	ERR8081788	12
-0.0854264	0.0492303	ERR8081789	12
-0.0878698	0.0551156	ERR8081790	12
-0.133803	-0.238676	ERR8081791	12
-0.170446	-0.441586	ERR8081792	12
-0.105132	-0.016556	ERR8081793	12
-0.135956	-0.210907	ERR8081794	12
-0.0886203	0.0371069	ERR8081795	12
-0.0873489	0.0511259	ERR8081796	12
-0.0857531	0.0517966	ERR8081797	12
-0.084516	0.06593	ERR8081798	12
-0.0964077	0.0533911	ERR8081799	12
-0.0960887	0.0717349	ERR8081800	12
-0.104568	0.0882874	ERR8081801	12
-0.0995688	0.00345029	ERR8081802	12
-0.0921318	0.0702329	ERR8081803	12
-0.111414	0.0528707	ERR8081804	12
-0.0901425	0.0359789	ERR8081805	12
-0.172923	-0.523245	ERR8081806	12
-0.108473	-0.038042	ERR8081807	12
-0.103561	0.0297484	ERR8081808	12
-0.109601	-0.0133951	ERR8081809	12
-0.127735	-0.217507	ERR8081810	12
-0.149789	-0.342866	ERR8081811	12
-0.0952628	0.0199909	ERR8081812	12
-0.0969231	0.0707179	ERR8081813	12
-0.0938964	0.0499743	ERR8081814	12
-0.117174	-0.104729	ERR8081815	12
-0.109917	-0.0623057	ERR8081816	12
-0.165756	-0.474104	ERR8081817	12
-0.0906335	0.0583671	ERR8081818	12
-0.0825492	0.0624708	ERR8081819	12
-0.119005	-0.112715	ERR8081820	12
-0.0961246	0.0171293	ERR8081821	12
-0.0860982	0.06328	ERR8081822	12
-0.122518	-0.143375	ERR8081823	12
-0.144208	-0.310762	ERR8081824	12
-0.095341	0.0592999	ERR8081825	12
-0.152897	-0.34723	ERR8081826	12
-0.0887367	0.047095	ERR8081827	12
-0.0845149	0.0555634	ERR8081828	12
-0.151037	-0.2885	ERR8081829	12
-0.10572	-0.0263287	ERR8081830	12
-0.0944246	0.0431836	ERR8081831	12
-0.100914	0.0232667	ERR8081832	12
-0.0986748	0.0281051	ERR8081833	12
-0.0875982	0.0441221	ERR8081834	12
-0.0994989	-0.0373646	ERR8081835	12
-0.174415	-0.562756	ERR8081836	12
-0.158994	-0.491497	ERR8081837	12
-0.0938257	0.0373201	ERR8081838	12
-0.0915987	0.0559855	ERR8081839	12
-0.106187	0.00398132	ERR8081840	12
-0.0983123	0.0401396	ERR8081841	12
-0.0923171	0.0477987	ERR8081842	12
-0.107829	0.0857672	ERR8081843	12
-0.0932924	0.0535794	ERR8081844	12
-0.118931	-0.000192728	ERR8081845	12
-0.0981425	0.035863	ERR8081846	12
-0.0974444	0.0782924	ERR8081847	12
-0.0845665	0.0557741	ERR8081848	12
-0.157851	-0.400797	ERR8081849	12
-0.0869761	0.0493581	ERR8081850	12
-0.0855235	0.0691449	ERR8081851	12
-0.0919218	0.0470623	ERR8081852	12
-0.0917687	0.0385945	ERR8081853	12
-0.127947	-0.130818	ERR8081854	12
-0.160867	-0.378086	ERR8081855	12
-0.106613	0.0278919	ERR8081856	12
-0.105906	0.0784257	ERR8081857	12
-0.0932248	0.0434712	ERR8081858	12
-0.0922955	0.0761298	ERR8081859	12
-0.0871039	0.0514723	ERR8081860	12
-0.153477	-0.366486	ERR8081861	12
-0.098245	0.0281346	ERR8081862	12
-0.115368	-0.0826048	ERR8081863	12
-0.102937	0.060354	ERR8081864	12
-0.16925	-0.506523	ERR8081865	12
-0.11444	-0.0204659	ERR8081866	12
-0.0839009	0.0540202	ERR8081867	12
-0.0872177	0.0528994	ERR8081868	12
-0.13578	-0.191277	ERR8081869	12
-0.148762	-0.244612	ERR8081870	12
-0.0926845	0.0279377	ERR8081871	12
-0.0886576	0.0364098	ERR8081872	12
-0.118664	-0.0887321	ERR8081873	12
-0.143583	-0.332111	ERR8081874	12
-0.0897906	0.0586711	ERR8081875	12
-0.0974204	0.108397	SRR13200782	3
-0.0895426	0.0839703	SRR13200783	1
-0.0835947	0.0665243	SRR13200784	3
-0.090127	0.085948	SRR13200785	3
-0.0957671	0.104024	SRR13200786	1
-0.0954733	0.103054	SRR13200787	3
-0.0935522	0.0975136	SRR13200788	3
-0.0894729	0.0846935	SRR13200789	3
-0.0852094	0.0709645	SRR13200790	1
-0.0914728	0.0908446	SRR13200792	3
-0.0969758	0.106813	SRR13200793	3
-0.08804	0.0773603	SRR13200794	3
-0.0877927	0.0792394	SRR13200795	3
-0.0938323	0.0968481	SRR13200796	1
-0.0863454	0.0729575	SRR13200797	1
-0.0850679	0.0591712	SRR13200798	3
-0.0912602	0.088403	SRR13200800	3
-0.0887644	0.0794194	SRR13200801	3
-0.0928607	0.0948392	SRR13200802	1
-0.0926901	0.091648	SRR13200803	3
-0.0860871	0.0734445	SRR13200804	6
-0.0966539	0.0980025	SRR13200805	3
-0.094377	0.098323	SRR13200806	3
-0.0911012	0.0883547	SRR13200807	3
-0.0912119	0.0886123	SRR13200809	3
-0.0918691	0.090796	SRR13200810	3
-0.0926003	0.0936992	SRR13200811	1
-0.0971498	0.106482	SRR13200812	3
-0.0927465	0.094251	SRR13200813	3
-0.0977263	0.0847092	SRR13200814	1
-0.0918334	0.0915167	SRR13200815	1
-0.097795	0.110067	SRR13200816	3
-0.0985793	0.113455	SRR13200817	3
-0.102236	0.123809	SRR13200818	3
-0.0944692	0.0995154	SRR13200819	1
-0.0965209	0.106034	SRR13200820	3
-0.0880282	0.0775011	SRR13200821	1
-0.0974415	0.10828	SRR13200822	3
-0.0902606	0.0856082	SRR13200826	3
-0.0937261	0.0977006	SRR13200827	3
-0.0951743	0.10167	SRR13200828	1
-0.0974283	0.109654	SRR13200829	0
-0.0830829	0.0645294	SRR13200830	3
-0.0979992	0.111388	SRR13200832	1
-0.0994175	0.098371	SRR13200833	3
-0.0937065	0.0970577	SRR13200834	3
-0.0980907	0.112144	SRR13200835	1
-0.0925863	0.0940424	SRR13200836	3
-0.0956572	0.103174	SRR13200837	1
-0.0864592	0.0744485	SRR13200838	3
-0.10063	0.11875	SRR13200839	1
-0.0949676	0.102396	SRR13200840	1
-0.0926908	0.0864471	SRR13200841	1
-0.0834733	0.0658808	SRR13200842	1
-0.102016	0.122981	SRR13200843	3
-0.0912569	0.0898737	SRR13200844	1
-0.0937131	0.0981011	SRR13200845	1
-0.0830802	0.0640352	SRR13200846	3
-0.0973631	0.109318	SRR13200847	3
-0.103229	0.126787	SRR13200848	1
-0.0991673	0.115132	SRR13200849	3
-0.0965095	0.10576	SRR13200850	1
-0.0997817	0.116898	SRR13200851	3
-0.0959623	0.104987	SRR13200852	3
-0.0897081	0.0849291	SRR13200853	3
-0.0973549	0.108616	SRR13200854	3
-0.0973588	0.108897	SRR13200855	1
-0.096699	0.107697	SRR13200856	3
-0.0875596	0.0770614	SRR13200857	1
-0.0956348	0.104063	SRR13200858	1
-0.0834672	0.0659398	SRR13200860	3
-0.0848671	0.0697983	SRR13200861	3
-0.0839679	0.0678451	SRR13200863	3
-0.0883354	0.0812767	SRR13200864	3
-0.0854717	0.0722294	SRR13200865	1
-0.0857146	0.0729159	SRR13200866	0
-0.0822606	0.0601922	SRR13200867	3
-0.0849529	0.0702109	SRR13200868	0
-0.0910291	0.0886693	SRR13200869	3
-0.0973385	0.108726	SRR13200870	1
-0.0854552	0.070928	SRR13200871	3
-0.0855497	0.0721378	SRR13200872	3
-0.0850322	0.0705087	SRR13200873	1
-0.0906562	0.0894214	SRR13200874	3
-0.0882871	0.0779904	SRR13200875	3
-0.0949735	0.0985394	SRR13200876	3
-0.0829046	0.06385	SRR13200877	3
-0.0877627	0.0766206	SRR13200878	1
-0.0855817	0.0709676	SRR13200879	3
-0.0842781	0.068272	SRR13200881	3
-0.0977613	0.109676	SRR13200883	1
-0.0910163	0.0890889	SRR13200884	3
-0.0882711	0.0779493	SRR13200885	1
-0.0878909	0.0769539	SRR13200886	3
-0.0830076	0.0583384	SRR13200887	3
-0.0945511	0.0999591	SRR13200889	1
-0.0870096	0.0766389	SRR13200890	3
-0.0847391	0.0696432	SRR13200891	3
-0.0978085	0.110445	SRR13200893	3
-0.0910006	0.0895421	SRR13200894	3
-0.0935733	0.0967705	SRR13200895	3
-0.0878757	0.0769142	SRR13200896	3
-0.0875711	0.0761247	SRR13200897	3
-0.0952074	0.1	SRR13200898	1
-0.0873809	0.0756335	SRR13200899	1
-0.0875221	0.076022	SRR13200900	1
-0.0882792	0.0779701	SRR13200901	3
-0.0908228	0.0875999	SRR13200902	3
-0.0886309	0.0801218	SRR13200904	3
-0.0878018	0.0793598	SRR13200906	1
-0.099313	0.115056	SRR13200907	3
-0.0895267	0.0844881	SRR13200908	3
-0.0986657	0.113904	SRR13200909	1
-0.0898667	0.0847853	SRR13200910	3
-0.0977372	0.109271	SRR13200911	3
-0.0956163	0.104152	SRR13200912	1
-0.0987945	0.113661	SRR13200913	3
-0.0894735	0.0833907	SRR13200917	3
-0.0961076	0.105539	SRR13200918	3
-0.0833615	0.0646673	SRR13508142	12
-0.0853094	0.0621437	SRR13508143	12
-0.093	0.093369	SRR13508144	6
-0.0929847	0.0929901	SRR13508145	6
-0.0928972	0.093073	SRR13508146	6
-0.0927768	0.0927205	SRR13508147	6
-0.0913814	0.0887279	SRR13508148	6
-0.0930785	0.0935834	SRR13508149	6
-0.0929956	0.0933583	SRR13508150	6
-0.0929818	0.0932842	SRR13508151	6
-0.0861263	0.0711365	SRR13508152	3
-0.0930321	0.093455	SRR13508153	6
-0.0929249	0.0931404	SRR13508154	6
-0.0929315	0.0931593	SRR13508155	6
-0.0925698	0.0921237	SRR13508156	6
-0.0930299	0.0934444	SRR13508157	3
-0.0930643	0.0935461	SRR13508158	3
-0.0928924	0.0930608	SRR13508159	3
-0.0929873	0.0933292	SRR13508160	3
-0.0931785	0.0937634	SRR13508161	3
-0.0929918	0.0933339	SRR13508162	3
-0.0876412	0.0744903	SRR13508163	3
-0.0930261	0.0934205	SRR13508164	3
-0.0930756	0.0935788	SRR13508165	1
-0.0930178	0.0933991	SRR13508166	1
-0.0918802	0.090135	SRR13508167	1
-0.0827267	0.0637062	SRR13508168	0
-0.0852279	0.0624736	SRR13508170	24
-0.0903019	0.044816	SRR13508171	24
-0.0823531	0.0623522	SRR13508172	12
-0.0940479	0.0794605	SRR13508173	12
-0.0848058	0.0641522	SRR13508174	3
-0.0933917	0.0692831	SRR13508175	12
-0.0934658	0.077857	SRR13508176	12
-0.0935328	0.0749007	SRR13508177	12
-0.086946	0.0717272	SRR13508178	6
-0.0878256	0.0700813	SRR13508179	6
-0.0882645	0.0652789	SRR13508180	6
-0.0886343	0.068737	SRR13508181	6
-0.0889826	0.0729793	SRR13508182	6
-0.0892709	0.0772733	SRR13508183	6
-0.0877297	0.0740089	SRR13508184	6
-0.0848874	0.0636353	SRR13508186	6
-0.0849358	0.0637409	SRR13508187	6
-0.082396	0.0625237	SRR13508188	6
-0.0899413	0.0796058	SRR13508189	6
-0.0911074	0.083035	SRR13508190	6
-0.0857028	0.0708905	SRR13508191	6
-0.0876672	0.075715	SRR13508192	6
-0.0899657	0.0793628	SRR13508193	6
-0.0905924	0.0823193	SRR13508194	6
-0.092258	0.0867967	SRR13508195	6
-0.0889583	0.0784243	SRR13508197	6
-0.0906562	0.0809973	SRR13508198	3
-0.0907314	0.0827081	SRR13508199	3
-0.0904455	0.0807202	SRR13508200	3
-0.0912417	0.0844128	SRR13508201	3
-0.0905988	0.0807727	SRR13508202	3
-0.0901876	0.0799972	SRR13508203	3
-0.087953	0.0662748	SRR13508204	3
-0.0889732	0.0779684	SRR13508205	1
-0.0887934	0.076466	SRR13508206	1
-0.0852147	0.0688335	SRR13508208	1
-0.0826278	0.0631743	SRR13508209	0
-0.0911443	0.0512121	SRR13508210	0
-0.0858943	0.0702337	SRR13508211	0
-0.0971577	0.0571025	SRR13508212	24
-0.0997046	0.043524	SRR13508213	24
-0.0968624	0.0493052	SRR13508214	12
-0.0987619	0.0530425	SRR13508215	12
-0.0939888	0.0444343	SRR13508216	12
-0.09705	0.0972544	SRR13508217	24
-0.0907265	0.0667448	SRR13508218	12
-0.0889004	0.0626391	SRR13508219	12
-0.0917201	0.0795602	SRR13508220	12
-0.0931621	0.0832799	SRR13508221	12
-0.0972652	0.0974857	SRR13508223	12
-0.090575	0.0737669	SRR13508224	12
-0.094673	0.0881143	SRR13508225	12
-0.0870212	0.0644839	SRR13508226	12
-0.0842282	0.0621428	SRR13508227	6
-0.0973418	0.0974427	SRR13508228	6
-0.0983415	0.0941742	SRR13508229	6
-0.097208	0.0951087	SRR13508230	6
-0.0964807	0.0952022	SRR13508231	6
-0.0990339	0.0939703	SRR13508232	6
-0.0960376	0.0425294	SRR13508233	12
-0.0918543	0.0759539	SRR13508234	6
-0.0959226	0.0939506	SRR13508235	6
-0.0989884	0.0943044	SRR13508236	6
-0.100219	0.0928679	SRR13508237	6
-0.0960882	0.0991402	SRR13508238	6
-0.0958529	0.0976013	SRR13508239	3
-0.096555	0.0986321	SRR13508240	3
-0.0949041	0.0951007	SRR13508241	3
-0.0967306	0.0989811	SRR13508242	3
-0.0987767	0.0949127	SRR13508243	3
-0.0945616	0.0430796	SRR13508244	12
-0.0962476	0.095743	SRR13508245	3
-0.0972173	0.0962071	SRR13508246	3
-0.0959073	0.0953882	SRR13508247	3
-0.0960836	0.0953346	SRR13508248	3
-0.101681	0.104816	SRR13508249	3
-0.103329	0.11441	SRR13508250	3
-0.0962659	0.0975491	SRR13508251	3
-0.0954688	0.0971398	SRR13508252	1
-0.0833661	0.0652074	SRR13508253	1
-0.0849555	0.0681248	SRR13508254	1
-0.0930266	0.061202	SRR13508255	12
-0.0877608	0.0571994	SRR13508256	0
-0.0873984	0.0558444	SRR13508257	0
-0.0980569	0.0485488	SRR13508258	12
-0.0886401	0.0671865	SRR13508259	12
-0.0851386	0.062667	SRR13508260	12
-0.0965369	0.0488325	SRR13508261	12
-0.0866926	0.0628844	SRR13508262	12
-0.0872395	0.0653642	SRR13508263	12
-0.0949939	0.0583277	SRR13508264	12
-0.0900266	0.0654717	SRR13508265	12
-0.0915313	0.0656476	SRR13508266	12
-0.0857042	0.0656828	SRR13508267	12
-0.0938293	0.0562309	SRR13508268	12
-0.0994629	0.0487479	SRR13508269	12
-0.0945526	0.0552202	SRR13508270	12
-0.102178	0.040741	SRR13508271	12
-0.0912818	0.0483036	SRR13508272	12
-0.0890317	0.0598067	SRR13508273	6
-0.0889071	0.0749781	SRR13508274	6
-0.086758	0.0636499	SRR13508275	6
-0.0868227	0.0691066	SRR13508276	6
-0.0913949	0.0539326	SRR13508277	12
-0.0859541	0.0684122	SRR13508278	6
-0.0872413	0.0701408	SRR13508279	6
-0.0901712	0.0667906	SRR13508280	6
-0.0897031	0.0604388	SRR13508281	6
-0.0858041	0.0701395	SRR13508283	6
-0.0851877	0.0687998	SRR13508284	3
-0.0877298	0.0724419	SRR13508285	3
-0.0876086	0.0735009	SRR13508286	3
-0.0851877	0.0688119	SRR13508287	3
-0.0874031	0.0689058	SRR13508288	12
-0.0830119	0.0639674	SRR13508289	3
-0.0835065	0.0650789	SRR13508290	3
-0.0853422	0.0691004	SRR13508291	3
-0.086318	0.0583285	SRR13508292	1
-0.0862937	0.0596739	SRR13508293	1
-0.0842626	0.0665788	SRR13508294	1
-0.0837301	0.0654361	SRR13508295	1
-0.0871348	0.0538305	SRR13508296	0
-0.088584	0.0648376	SRR13508298	12
-0.0930306	0.0634716	SRR13508299	12
-0.0888582	0.0650126	SRR13508300	12
-0.0839902	0.0645341	SRR13508301	12
-0.0876775	0.0678867	SRR13508302	12
-0.0846749	0.0667975	SRR13508303	12
-0.0831527	0.063847	SRR13508304	12
-0.0867783	0.0645784	SRR13508305	12
-0.0832124	0.0635031	SRR13508306	12
-0.088042	0.0699395	SRR13508307	12
-0.0881049	0.070819	SRR13508308	12
-0.0873595	0.0713555	SRR13508309	12
-0.0929186	0.0676659	SRR13508310	12
-0.0863786	0.0617315	SRR13508311	12
-0.0849679	0.0640281	SRR13508312	12
-0.0916494	0.0601349	SRR13508313	12
-0.0925595	0.0768446	SRR13508314	6
-0.088293	0.073742	SRR13508315	6
-0.0878145	0.0746905	SRR13508316	6
-0.0886931	0.0766667	SRR13508317	6
-0.0830482	0.0639843	SRR13508318	6
-0.0828641	0.0625606	SRR13508319	6
-0.0859894	0.06851	SRR13508320	6
-0.088501	0.056367	SRR13508321	12
-0.0859356	0.0684072	SRR13508322	6
-0.0829178	0.0648571	SRR13508323	6
-0.0906825	0.0748829	SRR13508324	6
-0.092513	0.0676489	SRR13508325	6
-0.0900145	0.0681619	SRR13508326	6
-0.0918564	0.0655341	SRR13508327	6
-0.0885248	0.0743705	SRR13508328	3
-0.0867732	0.0729433	SRR13508329	3
-0.087709	0.0597733	SRR13508330	3
-0.0865551	0.0717279	SRR13508331	3
-0.0877432	0.074688	SRR13508332	6
-0.0858635	0.0707675	SRR13508334	3
-0.0886214	0.0689926	SRR13508335	3
-0.087184	0.0740489	SRR13508336	3
-0.0844754	0.0486208	SRR13508337	3
-0.0844413	0.0488314	SRR13508338	3
-0.0860577	0.0712261	SRR13508339	3
-0.0859845	0.0710532	SRR13508340	1
-0.0861495	0.0714516	SRR13508341	1
-0.0860143	0.0711369	SRR13508342	1
-0.086193	0.0715505	SRR13508343	1
-0.0835039	0.065045	SRR13508344	6
-0.0857864	0.0705873	SRR13508345	0
-0.0827507	0.0560835	SRR13508347	0
-0.0823113	0.0617146	SRR13508348	24
-0.0837622	0.0633383	SRR13508349	12
-0.0853752	0.0645116	SRR13508350	12
-0.0838528	0.0633065	SRR13508351	12
-0.0838502	0.0635827	SRR13508352	12
-0.0909021	0.0545793	SRR13508353	12
-0.0863721	0.0702948	SRR13508354	12
-0.0870912	0.0654519	SRR13508355	6
-0.0895065	0.0577959	SRR13508356	12
-0.0861092	0.0706475	SRR13508357	12
-0.0868997	0.0627302	SRR13508358	12
-0.0866481	0.0700381	SRR13508359	12
-0.0983326	0.0515332	SRR13508360	12
-0.0875786	0.0693897	SRR13508362	12
-0.0922216	0.0744569	SRR13508363	6
-0.089006	0.0721884	SRR13508364	6
-0.0867243	0.0695428	SRR13508365	6
-0.0879978	0.0735641	SRR13508366	6
-0.0863023	0.0714025	SRR13508367	6
-0.0857451	0.0700744	SRR13508368	6
-0.0857442	0.068581	SRR13508369	6
-0.0895487	0.0766772	SRR13508370	6
-0.0888957	0.0753418	SRR13508371	6
-0.0903248	0.0770254	SRR13508372	6
-0.0903843	0.0757496	SRR13508373	6
-0.0897051	0.076944	SRR13508374	6
-0.0895418	0.0784104	SRR13508375	6
-0.0909006	0.0801945	SRR13508376	6
-0.0896603	0.0728847	SRR13508377	6
-0.0899524	0.076704	SRR13508378	3
-0.0918259	0.0774241	SRR13508379	3
-0.0927218	0.0813078	SRR13508380	3
-0.0908857	0.0814946	SRR13508381	3
-0.0921534	0.0788685	SRR13508382	3
-0.0888055	0.077385	SRR13508383	3
-0.0902651	0.0807266	SRR13508384	1
-0.0834124	0.0611093	SRR13508385	1
-0.0919332	0.0689166	SRR13508388	6
-0.0854146	0.0706682	SRR13508389	1
-0.0867524	0.0713943	SRR13508390	0
-0.0828353	0.0636116	SRR13508391	0
-0.0822442	0.0620753	SRR13508392	24
-0.0836186	0.0635556	SRR13508393	12
-0.0867468	0.0715224	SRR13508394	12
-0.0857116	0.0699231	SRR13508395	12
-0.0849077	0.0681871	SRR13508396	12
-0.08693	0.0727484	SRR13508397	12
-0.0873011	0.0732706	SRR13508398	12
-0.0907168	0.0706076	SRR13508399	6
-0.0875449	0.0743468	SRR13508400	12
-0.0842594	0.0668633	SRR13508401	12
-0.0865311	0.0668436	SRR13508402	12
-0.0883362	0.0683699	SRR13508403	12
-0.0885539	0.0760335	SRR13508404	12
-0.0832486	0.0604382	SRR13508405	12
-0.085194	0.0601878	SRR13508406	6
-0.0883212	0.0770354	SRR13508407	6
-0.088081	0.0765032	SRR13508408	6
-0.0880485	0.0764296	SRR13508409	6
-0.0883447	0.0660056	SRR13508410	6
-0.0880503	0.0764336	SRR13508411	6
-0.0882496	0.0764026	SRR13508412	6
-0.08814	0.0766363	SRR13508413	6
-0.0881153	0.0765807	SRR13508414	6
-0.0883947	0.0771901	SRR13508415	6
-0.0884821	0.0771331	SRR13508416	6
-0.0870906	0.0730845	SRR13508417	3
-0.0885544	0.0774259	SRR13508418	3
-0.0881917	0.0767519	SRR13508419	3
-0.086877	0.067714	SRR13508420	3
-0.0901107	0.0701964	SRR13508421	6
-0.0844013	0.0669143	SRR13508422	3
-0.0870359	0.0737655	SRR13508423	3
-0.0844818	0.0671986	SRR13508424	3
-0.0936181	0.0479587	SRR13508426	1
-0.0940632	0.0349299	SRR13508427	1
-0.0849632	0.067881	SRR13508428	1
-0.0858596	0.0691289	SRR13508429	1
-0.0834364	0.0648943	SRR13508430	1
-0.0826911	0.0632311	SRR13508431	0
-0.0890347	0.0673988	SRR13508432	6
-0.0894009	0.0630473	SRR13508433	12
-0.0885939	0.0577155	SRR13508434	12
-0.0841919	0.0652871	SRR13508435	12
-0.0841752	0.0652582	SRR13508436	12
-0.0906256	0.0550639	SRR13508437	12
-0.0859263	0.0706191	SRR13508438	12
-0.0829886	0.0638833	SRR13508439	12
-0.0856952	0.0509646	SRR13508440	12
-0.087937	0.071402	SRR13508441	12
-0.0837605	0.0655479	SRR13508442	12
-0.0886218	0.0714143	SRR13508443	3
-0.0876766	0.0540378	SRR5494999	12
-0.0832775	0.0597809	SRR5495000	12
-0.0892587	0.0673382	SRR5495001	12
-0.0897686	0.0410095	SRR5495002	12
-0.0849385	0.0572458	SRR5495003	12
-0.0844385	0.0615939	SRR5495004	12
-0.0837319	0.0613087	SRR5495005	12
-0.0825075	0.0609764	SRR5495006	12
-0.0879928	0.0494719	SRR5495007	12
-0.0852532	0.0609564	SRR5495008	12
-0.0837891	0.0639391	SRR5495009	12
-0.0831926	0.0622515	SRR5495010	12
-0.0873449	0.0630919	SRR5495011	12
-0.0847769	0.059041	SRR5495012	12
-0.0980071	0.0331781	SRR5495013	12
-0.0885474	0.0536142	SRR5495014	12
-0.08354	0.0615161	SRR5495015	12
-0.0839535	0.059072	SRR5495016	12
-0.0889468	0.0510681	SRR5495017	12
0.603751	-0.0343262	SRR5597270	24
0.607934	-0.0315091	SRR5597271	1
0.60474	-0.0343509	SRR5597272	12
0.608396	-0.0343258	SRR5597273	6
0.603751	-0.0343262	SRR5597274	3
0.562511	-0.0204247	SRR5597275	6
0.606739	-0.0343667	SRR5597276	6
0.603751	-0.0343262	SRR5597277	12
0.604009	-0.0343335	SRR5597278	24
0.603751	-0.0343262	SRR5597279	24
0.603751	-0.0343262	SRR5597280	24
0.603751	-0.0343262	SRR5597281	12
0.603751	-0.0343262	SRR5597282	6
0.603751	-0.0343262	SRR5597283	6
0.603751	-0.0343262	SRR5597284	1
0.603751	-0.0343262	SRR5597285	3
0.603751	-0.0343262	SRR5597286	3
0.609572	-0.0342426	SRR5597287	6
0.603751	-0.0343262	SRR5597288	12
0.603751	-0.0343262	SRR5597289	12
0.603977	-0.0343542	SRR5597290	24
0.60387	-0.0343296	SRR5597291	24
0.611574	-0.0335412	SRR5597292	24
0.603844	-0.0343289	SRR5597293	12
0.565655	-0.0210911	SRR5597294	24
0.610953	-0.0328392	SRR5597295	24
0.570996	-0.0224761	SRR5597296	24
0.572124	-0.0224827	SRR5597297	24
0.604763	-0.0343514	SRR5597298	24
0.603751	-0.0343262	SRR5597299	24
0.603751	-0.0343262	SRR5597300	24
0.603965	-0.0343323	SRR5597301	24
0.605292	-0.0344601	SRR5597302	24
0.460609	-0.00746923	SRR5597303	24
0.603751	-0.0343262	SRR5597304	12
0.6073	-0.0312864	SRR5597305	12
0.609496	-0.0321119	SRR5597306	12
0.604599	-0.034348	SRR5597307	12
0.603751	-0.0343262	SRR5597308	24
0.60456	-0.0343471	SRR5597309	24
0.603751	-0.0343262	SRR5597310	24
0.603751	-0.0343262	SRR5597311	24
0.600703	-0.0292966	SRR5597312	6
0.608011	-0.0343417	SRR5597313	6
0.603948	-0.0343318	SRR5597314	3
0.589728	-0.0264996	SRR5597315	6
0.604393	-0.0343433	SRR5597316	12
0.603751	-0.0343262	SRR5597317	12
0.498626	-0.00776308	SRR5597318	24
0.603751	-0.0343262	SRR5597319	3
0.60322	-0.034313	SRR5597320	12
0.609744	-0.0342243	SRR5597321	24
0.590757	-0.0323727	SRR5597322	12
0.601328	-0.0324637	SRR5597323	12
0.605327	-0.0333822	SRR5597324	24
0.586803	-0.0281791	SRR5597325	24
0.609311	-0.0322914	SRR5597326	24
0.608275	-0.0343745	SRR5597327	24
0.603751	-0.0343262	SRR5597328	6
0.604903	-0.034354	SRR5597329	3
0.603751	-0.0343262	SRR5597330	24
0.603868	-0.0345146	SRR5597331	24
0.603751	-0.0343262	SRR5597332	24
0.603751	-0.0343262	SRR5597333	24
0.608598	-0.0343157	SRR5597334	12
0.603986	-0.0343329	SRR5597335	12
0.604172	-0.0343378	SRR5597336	6
0.60527	-0.03436	SRR5597337	6
0.603751	-0.0343262	SRR5597338	24
0.605231	-0.0343595	SRR5597339	12
0.604989	-0.0343556	SRR5597340	12
0.603751	-0.0343262	SRR5597341	6
0.603751	-0.0343262	SRR5597342	12
0.603751	-0.0343262	SRR5597343	12
0.603751	-0.0343262	SRR5597344	3
0.603751	-0.0343262	SRR5597345	12
0.603751	-0.0343262	SRR5597346	3
0.610622	-0.0326443	SRR5597347	6
0.545918	-0.0169916	SRR5597348	6
0.578111	-0.0238088	SRR5597349	3
0.591153	-0.0268443	SRR5597350	3
0.599273	-0.0289082	SRR5597351	6
0.603751	-0.0343262	SRR5597352	6
0.603751	-0.0343262	SRR5597353	6
0.603751	-0.0343262	SRR5597354	12
0.605827	-0.0308005	SRR5597355	12
0.603751	-0.0343262	SRR5597356	12
0.603751	-0.0343262	SRR5597357	12
0.603894	-0.0343303	SRR5597358	12
0.245133	0.0349251	SRR5597359	3
0.531675	-0.0141335	SRR5597360	24
0.293282	0.0275541	SRR5597361	24
0.488786	-0.00591538	SRR5597362	24
0.611251	-0.0330526	SRR5597363	24
0.609407	-0.0342583	SRR5597364	12
0.51011	-0.0116304	SRR5597365	12
0.446623	0.00179666	SRR5597366	12
0.611091	-0.0329312	SRR5597367	24
0.603751	-0.0343262	SRR5597368	24
0.603751	-0.0343262	SRR5597369	24
0.603751	-0.0343262	SRR5597370	12
0.603751	-0.0343262	SRR5597371	12
0.603751	-0.0343262	SRR5597372	24
0.604267	-0.0343402	SRR5597373	24
0.603751	-0.0343262	SRR5597374	12
0.603751	-0.0343262	SRR5597375	6
0.603751	-0.0343262	SRR5597376	12
0.603751	-0.0343262	SRR5597377	12
0.604937	-0.0343547	SRR5597378	12
0.603751	-0.0343262	SRR5597379	12
0.603751	-0.0343262	SRR5597380	12
0.605035	-0.0343564	SRR5597381	12
0.587922	-0.026302	SRR5597382	6
0.611459	-0.0337556	SRR5597383	3
0.606891	-0.0311479	SRR5597384	3
0.611542	-0.0336501	SRR5597385	3
0.603751	-0.0343262	SRR5597386	12
0.610508	-0.0342354	SRR5597387	12
0.603751	-0.0343262	SRR5597388	6
0.603751	-0.0343262	SRR5597389	24
0.603751	-0.0343262	SRR5597390	3
0.36324	0.011146	SRR5597391	24
0.603751	-0.0343262	SRR5597392	24
0.603955	-0.0351252	SRR5597393	6
0.609926	-0.0342026	SRR5597394	24
0.603751	-0.0343262	SRR5597395	12
0.603751	-0.0343262	SRR5597396	12
0.603751	-0.0343262	SRR5597397	12
0.605868	-0.0343663	SRR5597398	12
0.603751	-0.0343262	SRR5597399	12
0.603751	-0.0343262	SRR5597400	24
0.61079	-0.0327394	SRR5597401	6
0.60204	-0.0296696	SRR5597402	12
0.603751	-0.0343262	SRR5597403	12
0.604987	-0.0343555	SRR5597404	12
0.604819	-0.0343525	SRR5597405	6
0.606099	-0.0344877	SRR5597406	12
0.609602	-0.0342395	SRR5597407	12
0.603576	-0.0344909	SRR5597408	12
0.603751	-0.0343262	SRR5597409	12
0.603751	-0.0343262	SRR5597410	6
0.603559	-0.0344988	SRR5597411	6
0.603751	-0.0343262	SRR5597412	24
0.603751	-0.0343262	SRR5597413	24
0.603751	-0.0343262	SRR5597414	12
0.604794	-0.034352	SRR5597415	24
0.605066	-0.0343569	SRR5597416	24
0.603751	-0.0343262	SRR5597417	24
0.603751	-0.0343262	SRR5597418	12
0.603751	-0.0343262	SRR5597419	6
0.603303	-0.0300326	SRR5597420	3
0.603751	-0.0343262	SRR5597421	3
0.607666	-0.0343523	SRR5597422	12
0.603751	-0.0343262	SRR5597423	12
0.606302	-0.0309533	SRR5597424	12
0.606572	-0.0343675	SRR5597425	12
0.603751	-0.0343262	SRR5597426	12
0.561245	-0.0202664	SRR5597427	24
0.315848	0.0237652	SRR5597428	24
0.603751	-0.0343262	SRR5597429	6
0.594144	-0.0345245	SRR5597430	3
0.603751	-0.0343262	SRR5597431	3
0.611574	-0.0335099	SRR5597432	24
0.603524	-0.0302062	SRR5597433	24
0.604046	-0.0343345	SRR5597434	24
0.418847	0.00672801	SRR5597435	12
0.369237	0.0152352	SRR5597436	6
0.603751	-0.0343262	SRR5597437	6
0.603751	-0.0343262	SRR5597438	12
0.603751	-0.0343262	SRR5621369	3
0.60723	-0.0343613	SRR5621370	3
0.611067	-0.0339664	SRR5621371	3
0.58493	-0.0253659	SRR5621372	12
0.377525	0.00956929	SRR5621373	12
0.32315	0.0228067	SRR5621374	12
0.435184	0.00384099	SRR5621375	12
0.58064	-0.0243802	SRR5621376	12
0.608254	-0.0343322	SRR5621377	12
0.499065	-0.00795579	SRR5621378	6
0.603751	-0.0343262	SRR5621379	24
0.538221	-0.0154384	SRR5621380	3
0.451751	-0.00853479	SRR5621381	24
0.60317	-0.0351401	SRR5621382	24
0.454862	0.000312247	SRR5621383	12
0.604978	-0.0343554	SRR5621384	12
0.603751	-0.0343262	SRR5621385	24
0.603751	-0.0343262	SRR5621386	24
0.605063	-0.0343568	SRR5621387	24
0.359889	0.0167942	SRR5621388	24
0.592856	-0.0327099	SRR5621389	12
0.211663	0.0398185	SRR5621390	12
0.383995	0.0127483	SRR5621391	24
0.564063	-0.020753	SRR5621392	24
0.329972	0.0217042	SRR5621393	24
0.249578	0.0342599	SRR5621394	3
0.564926	-0.020936	SRR5621395	3
0.517562	-0.0113785	SRR5621396	6
0.60944	-0.0342553	SRR5621397	12
0.180834	0.0441233	SRR5621398	12
0.603224	-0.0300098	SRR5621399	12
0.604962	-0.0305297	SRR5621400	12
0.594059	-0.0275611	SRR5621401	3
0.522795	-0.0123926	SRR5621402	3
0.609692	-0.032196	SRR5621403	3
0.578947	-0.0239971	SRR5621404	12
0.549775	-0.0242071	SRR5621405	12
0.495055	-0.00708992	SRR5621406	24
0.382714	0.00571159	SRR5621407	12
0.603751	-0.0343262	SRR5621408	6
0.307465	-0.00460248	SRR5621409	6
0.303633	0.0256536	SRR5621410	12
0.577257	-0.0264724	SRR5621411	12
0.611124	-0.0339453	SRR5621412	12
0.603751	-0.0343262	SRR5621413	6
0.593632	-0.0277012	SRR5621414	6
0.4464	0.00183684	SRR5621415	3
0.423038	0.00599087	SRR5621416	24
0.60003	-0.0291123	SRR5621417	24
0.290345	0.0280139	SRR5621418	12
0.292865	0.0276194	SRR5621419	12
-0.08927	0.0695347	SRR8652812	6
-0.0938244	0.0531665	SRR8652813	6
-0.0977699	0.130952	SRR8652814	6
-0.100582	0.145648	SRR8652815	6
-0.09712	0.124515	SRR8652816	6
-0.0914508	0.0961556	SRR8652817	6
-0.089087	0.0715941	SRR8652818	6
-0.0992819	0.13499	SRR8652819	6
-0.101055	0.135676	SRR8652820	6
-0.100519	0.144696	SRR8652821	6
-0.0977532	0.132171	SRR8652822	6
-0.0982463	0.136741	SRR8652823	6
-0.102277	0.142419	SRR8652841	6
-0.0953537	0.115019	SRR8652842	6
-0.099959	0.144791	SRR8652843	6
-0.100781	0.143079	SRR8652844	6
-0.0862314	0.0619344	SRR8652845	6
0.047105	0.129256	SRR8652846	6
-0.0995808	0.127407	SRR8652847	6
-0.0919919	0.092522	SRR8652848	6
-0.0994707	0.139073	SRR8652849	6
0.112693	0.0847858	SRR8652850	6
-0.089202	0.0557394	SRR8652877	3
-0.0881704	0.0806658	SRR8652878	0
-0.084329	0.0641033	SRR8652879	1
-0.0824494	0.0610714	SRR8652883	6
-0.0913384	0.0544929	SRR8652886	6
-0.0966018	0.1254	SRR8652897	6
-0.0930738	0.0768855	SRR8652898	6
-0.0935702	0.101839	SRR8652899	6
-0.0968087	0.0956243	SRR8652900	6
-0.0914987	0.0839713	SRR8652901	6
-0.101583	0.0977718	SRR8652902	6
0.0348362	0.117794	SRR8652903	6
-0.0978293	0.107586	SRR8652904	6
-0.098505	0.134102	SRR8652905	6
-0.0945059	0.0839721	SRR8652906	6
-0.0843368	0.0652191	SRR8652941	3
-0.0868421	0.0619808	SRR8652942	6
-0.083382	0.0604868	SRR8652944	3
-0.0863041	0.0524597	SRR8652945	6
-0.0860761	0.0727714	SRR8652946	0
-0.0859249	0.0658833	SRR8652947	3
-0.0925464	0.0728115	SRR8652948	6
-0.0857372	0.0735742	SRR8652949	0
-0.0854903	0.0662627	SRR8652950	3
-0.0922191	0.0722493	SRR8652954	6
-0.0860236	0.0740072	SRR8652996	0
-0.0826229	0.0631347	SRR8652997	1
-0.0831477	0.0580415	SRR8652998	6
-0.0850708	0.0710595	SRR8652999	0
-0.0896993	0.0559818	SRR8653000	6
-0.0863664	0.0713338	SRR8653001	0
-0.0837961	0.0610752	SRR8653002	1
-0.0832546	0.0637388	SRR8653005	3
-0.0834516	0.0634872	SRR8653006	6
0.0203607	0.0832374	SRR8653020	6
-0.096729	0.0820707	SRR8653021	6
-0.0901527	0.0761338	SRR8653022	6
-0.0874288	0.0802243	SRR8653023	6
0.0708016	0.11178	SRR8653024	6
-0.0973097	0.128945	SRR8653025	6
-0.0972229	0.130244	SRR8653026	6
-0.099962	0.130591	SRR8653027	6
-0.0954635	0.11913	SRR8653028	6
-0.10083	0.139343	SRR8653029	6
-0.087284	0.0761161	SRR8653033	0
-0.0834602	0.0606663	SRR8653053	6
-0.0843888	0.0659881	SRR8653073	6
-0.0850471	0.063337	SRR8653074	3
-0.0857448	0.0738192	SRR8653076	0
-0.0901684	0.0852045	SRR8653077	0
-0.0873563	0.0551737	SRR8653078	6
-0.0909104	0.050608	SRR8653080	6
-0.0826187	0.061792	SRR8653081	6
-0.0821157	0.0616642	SRR8653082	3
-0.0994348	0.143975	SRR8653109	6
-0.0976204	0.129751	SRR8653110	6
-0.0961583	0.103794	SRR8653111	6
-0.0923647	0.102554	SRR8653112	6
-0.08202	0.0617304	SRR8653127	1
-0.0824345	0.0623115	SRR8653133	3
-0.0830424	0.0641903	SRR8653135	0
-0.0832878	0.0641094	SRR8653138	6
-0.0861812	0.0631923	SRR8653139	0
-0.0887076	0.0725408	SRR8653151	6
-0.0888425	0.0860766	SRR8653152	6
-0.0962034	0.122773	SRR8653153	6
-0.0996469	0.142506	SRR8653154	6
-0.0928589	0.100085	SRR8653155	6
0.0439946	0.0583694	SRR8653156	6
-0.0994205	0.143823	SRR8653157	6
-0.0964947	0.128165	SRR8653158	6
-0.0875087	0.0802382	SRR8653159	6
-0.0985952	0.132451	SRR8653160	6
-0.081779	0.0587608	SRR8653166	6
-0.0924967	0.0760868	SRR8653179	6
-0.0945104	0.106534	SRR8653180	6
-0.0935162	0.109028	SRR8653181	6
-0.0980728	0.129481	SRR8653182	6
-0.0934591	0.0844762	SRR8653183	6
0.0940446	0.114955	SRR8653184	6
0.103776	0.0783057	SRR8653185	6
-0.100657	0.144231	SRR8653186	6
-0.084211	0.0685292	SRR8653187	6
-0.0923082	0.102714	SRR8653188	6
-0.0925624	0.0600684	SRR8653189	6
-0.0858358	0.0634546	SRR8653190	6
-0.0991342	0.0892188	SRR8653191	6
-0.0940237	0.0768568	SRR8653192	6
-0.0918583	0.0726748	SRR8653193	6
-0.100359	0.145591	SRR8653194	6
-0.0997731	0.14502	SRR8653195	6
-0.100037	0.140033	SRR8653196	6
-0.100825	0.142608	SRR8653197	6
-0.0990859	0.142952	SRR8653198	6
-0.0848126	0.0634718	SRR8653205	6
-0.0862608	0.0730759	SRR8653230	6
-0.0851267	0.0702668	SRR8653231	0
-0.0919044	0.0908255	SRR8653232	0
-0.082809	0.0614235	SRR8653234	1
-0.0908452	0.0717897	SRR8653235	6
-0.0835176	0.0598814	SRR8653239	3
0.0737518	0.124805	SRR8653265	6
0.232176	0.0411117	SRR8653266	6
-0.0945139	0.113457	SRR8653267	6
-0.0947769	0.102738	SRR8653268	6
-0.0830091	0.0641815	SRR8653269	6
-0.084381	0.0628125	SRR8653270	6
-0.0946038	0.0915101	SRR8653271	6
-0.0881221	0.0830657	SRR8653272	6
-0.0992765	0.133425	SRR8653273	6
-0.0866529	0.0643826	SRR8653274	6
-0.0830097	0.0586783	SRR8653275	6
-0.0828111	0.0597061	SRR9660135	3
-0.088567	0.0711397	SRR9660147	3
-0.082945	0.0598364	SRR9660148	3
-0.0828393	0.0664195	SRR9660155	3
-0.0833115	0.0642499	SRR9660181	3
-0.0839489	0.0565598	SRR9660182	3
-0.0825543	0.0613989	SRR9660184	3
-0.086403	0.0554956	SRR9660197	3
-0.0852862	0.0532115	SRR9660208	3
