# Supplementary material for: A metagenomic catalog of the early-life human gut virome
Source: Nat Commun. 2024 Feb 29;15:1864. doi: 10.1038/s41467-024-45793-z (PMC10904392; doi:10.1038/s41467-024-45793-z)
Supplement: Supplementary file 17 — Source data [file 41467_2024_45793_MOESM17_ESM.zip › Source data/fig2a_bulk.xlsx]

## Sheet: Sheet1
Study	run	Richness	Cat	period
RoseG_2017	ERR1600426	82	bulk	0
RoseG_2017	ERR1600427	92	bulk	3
RoseG_2017	ERR1600428	46	bulk	1
RoseG_2017	ERR1600429	45	bulk	1
RoseG_2017	ERR1600430	44	bulk	0
RoseG_2017	ERR1600431	45	bulk	0
RoseG_2017	ERR1600432	42	bulk	3
RoseG_2017	ERR1600433	45	bulk	1
RoseG_2017	ERR1600434	60	bulk	3
RoseG_2017	ERR1600435	39	bulk	1
RoseG_2017	ERR1600436	65	bulk	3
RoseG_2017	ERR1600437	18	bulk	3
RoseG_2017	ERR1600438	43	bulk	1
RoseG_2017	ERR1600439	27	bulk	1
RoseG_2017	ERR1600440	66	bulk	3
ShaoY_2019	ERR3404624	81	bulk	0
ShaoY_2019	ERR3404625	81	bulk	0
ShaoY_2019	ERR3404626	63	bulk	1
ShaoY_2019	ERR3404627	78	bulk	1
ShaoY_2019	ERR3404628	86	bulk	1
ShaoY_2019	ERR3404629	114	bulk	0
ShaoY_2019	ERR3404630	108	bulk	0
ShaoY_2019	ERR3404631	132	bulk	0
ShaoY_2019	ERR3404632	91	bulk	1
ShaoY_2019	ERR3404633	44	bulk	0
ShaoY_2019	ERR3404634	55	bulk	0
ShaoY_2019	ERR3404635	80	bulk	1
ShaoY_2019	ERR3404636	78	bulk	1
ShaoY_2019	ERR3404637	56	bulk	1
ShaoY_2019	ERR3404638	84	bulk	0
ShaoY_2019	ERR3404639	47	bulk	0
ShaoY_2019	ERR3404640	56	bulk	1
ShaoY_2019	ERR3404641	51	bulk	1
ShaoY_2019	ERR3404642	92	bulk	1
ShaoY_2019	ERR3404643	34	bulk	0
ShaoY_2019	ERR3404644	57	bulk	1
ShaoY_2019	ERR3404645	47	bulk	1
ShaoY_2019	ERR3404646	54	bulk	1
ShaoY_2019	ERR3404647	105	bulk	0
ShaoY_2019	ERR3404648	110	bulk	0
ShaoY_2019	ERR3404649	139	bulk	1
ShaoY_2019	ERR3404650	126	bulk	1
ShaoY_2019	ERR3404651	83	bulk	0
ShaoY_2019	ERR3404652	87	bulk	0
ShaoY_2019	ERR3404653	87	bulk	1
ShaoY_2019	ERR3404654	66	bulk	1
ShaoY_2019	ERR3404655	66	bulk	1
ShaoY_2019	ERR3404656	57	bulk	0
ShaoY_2019	ERR3404657	124	bulk	0
ShaoY_2019	ERR3404658	126	bulk	1
ShaoY_2019	ERR3404659	148	bulk	1
ShaoY_2019	ERR3404660	118	bulk	1
ShaoY_2019	ERR3404670	187	bulk	0
ShaoY_2019	ERR3404671	131	bulk	0
ShaoY_2019	ERR3404672	155	bulk	1
ShaoY_2019	ERR3404673	151	bulk	1
ShaoY_2019	ERR3404674	154	bulk	1
ShaoY_2019	ERR3404675	80	bulk	0
ShaoY_2019	ERR3404676	107	bulk	0
ShaoY_2019	ERR3404677	42	bulk	1
ShaoY_2019	ERR3404678	44	bulk	1
ShaoY_2019	ERR3404679	28	bulk	1
ShaoY_2019	ERR3404680	62	bulk	0
ShaoY_2019	ERR3404681	76	bulk	0
ShaoY_2019	ERR3404682	79	bulk	1
ShaoY_2019	ERR3404683	65	bulk	1
ShaoY_2019	ERR3404684	61	bulk	1
ShaoY_2019	ERR3404685	67	bulk	1
ShaoY_2019	ERR3404686	40	bulk	0
ShaoY_2019	ERR3404687	55	bulk	0
ShaoY_2019	ERR3404688	96	bulk	0
ShaoY_2019	ERR3404689	86	bulk	0
ShaoY_2019	ERR3404690	103	bulk	0
ShaoY_2019	ERR3404691	72	bulk	0
ShaoY_2019	ERR3404692	134	bulk	1
ShaoY_2019	ERR3404693	76	bulk	0
ShaoY_2019	ERR3404694	58	bulk	0
ShaoY_2019	ERR3404695	52	bulk	0
ShaoY_2019	ERR3404696	85	bulk	0
ShaoY_2019	ERR3404697	71	bulk	0
ShaoY_2019	ERR3404698	107	bulk	0
ShaoY_2019	ERR3404699	72	bulk	0
ShaoY_2019	ERR3404700	66	bulk	0
ShaoY_2019	ERR3404701	59	bulk	0
ShaoY_2019	ERR3404702	114	bulk	0
ShaoY_2019	ERR3404703	58	bulk	0
ShaoY_2019	ERR3404704	59	bulk	0
ShaoY_2019	ERR3404705	111	bulk	1
ShaoY_2019	ERR3404706	140	bulk	1
ShaoY_2019	ERR3404707	67	bulk	1
ShaoY_2019	ERR3404708	53	bulk	1
ShaoY_2019	ERR3404709	95	bulk	0
ShaoY_2019	ERR3404711	63	bulk	0
ShaoY_2019	ERR3404712	82	bulk	0
ShaoY_2019	ERR3404714	45	bulk	0
ShaoY_2019	ERR3404715	57	bulk	0
ShaoY_2019	ERR3404716	104	bulk	0
ShaoY_2019	ERR3404717	44	bulk	0
ShaoY_2019	ERR3404722	77	bulk	0
ShaoY_2019	ERR3404724	69	bulk	0
ShaoY_2019	ERR3404726	52	bulk	0
ShaoY_2019	ERR3404727	110	bulk	0
ShaoY_2019	ERR3404728	40	bulk	0
ShaoY_2019	ERR3404729	161	bulk	0
ShaoY_2019	ERR3404730	135	bulk	0
ShaoY_2019	ERR3404731	87	bulk	0
ShaoY_2019	ERR3404734	133	bulk	0
ShaoY_2019	ERR3404735	102	bulk	1
ShaoY_2019	ERR3404737	96	bulk	0
ShaoY_2019	ERR3404739	64	bulk	0
ShaoY_2019	ERR3404740	119	bulk	0
ShaoY_2019	ERR3404742	78	bulk	0
ShaoY_2019	ERR3404743	27	bulk	1
ShaoY_2019	ERR3404744	219	bulk	0
ShaoY_2019	ERR3404745	61	bulk	0
ShaoY_2019	ERR3404746	58	bulk	1
ShaoY_2019	ERR3404747	54	bulk	0
ShaoY_2019	ERR3404748	73	bulk	0
ShaoY_2019	ERR3404749	128	bulk	1
ShaoY_2019	ERR3404750	43	bulk	0
ShaoY_2019	ERR3404751	56	bulk	0
ShaoY_2019	ERR3404752	71	bulk	0
ShaoY_2019	ERR3404753	76	bulk	0
ShaoY_2019	ERR3404754	95	bulk	0
ShaoY_2019	ERR3404755	45	bulk	0
ShaoY_2019	ERR3404756	76	bulk	0
ShaoY_2019	ERR3404757	66	bulk	0
ShaoY_2019	ERR3404758	68	bulk	1
ShaoY_2019	ERR3404759	76	bulk	0
ShaoY_2019	ERR3404760	39	bulk	0
ShaoY_2019	ERR3404761	70	bulk	1
ShaoY_2019	ERR3404763	62	bulk	0
ShaoY_2019	ERR3404764	195	bulk	1
ShaoY_2019	ERR3404765	60	bulk	1
ShaoY_2019	ERR3404767	59	bulk	0
ShaoY_2019	ERR3404768	96	bulk	0
ShaoY_2019	ERR3404769	95	bulk	0
ShaoY_2019	ERR3404770	109	bulk	0
ShaoY_2019	ERR3404771	102	bulk	1
ShaoY_2019	ERR3404772	34	bulk	0
ShaoY_2019	ERR3404773	96	bulk	0
ShaoY_2019	ERR3404774	126	bulk	1
ShaoY_2019	ERR3404775	55	bulk	0
ShaoY_2019	ERR3404776	43	bulk	1
ShaoY_2019	ERR3404777	75	bulk	0
ShaoY_2019	ERR3404778	53	bulk	0
ShaoY_2019	ERR3404779	25	bulk	1
ShaoY_2019	ERR3404780	23	bulk	0
ShaoY_2019	ERR3404781	112	bulk	0
ShaoY_2019	ERR3404782	148	bulk	1
ShaoY_2019	ERR3404783	186	bulk	1
ShaoY_2019	ERR3404784	126	bulk	1
ShaoY_2019	ERR3404785	43	bulk	0
ShaoY_2019	ERR3404786	86	bulk	1
ShaoY_2019	ERR3404787	96	bulk	0
ShaoY_2019	ERR3404788	54	bulk	0
ShaoY_2019	ERR3404789	72	bulk	1
ShaoY_2019	ERR3404791	66	bulk	0
ShaoY_2019	ERR3404792	35	bulk	0
ShaoY_2019	ERR3404793	43	bulk	0
ShaoY_2019	ERR3404794	62	bulk	1
ShaoY_2019	ERR3404795	21	bulk	0
ShaoY_2019	ERR3404796	52	bulk	1
ShaoY_2019	ERR3404798	107	bulk	0
ShaoY_2019	ERR3404799	48	bulk	0
ShaoY_2019	ERR3404800	60	bulk	1
ShaoY_2019	ERR3404801	57	bulk	0
ShaoY_2019	ERR3404802	124	bulk	1
ShaoY_2019	ERR3404803	61	bulk	1
ShaoY_2019	ERR3404804	79	bulk	1
ShaoY_2019	ERR3404805	75	bulk	0
ShaoY_2019	ERR3404806	52	bulk	0
ShaoY_2019	ERR3404807	90	bulk	1
ShaoY_2019	ERR3404808	51	bulk	0
ShaoY_2019	ERR3404809	145	bulk	0
ShaoY_2019	ERR3404810	65	bulk	1
ShaoY_2019	ERR3404811	17	bulk	0
ShaoY_2019	ERR3404812	47	bulk	0
ShaoY_2019	ERR3404813	49	bulk	1
ShaoY_2019	ERR3404814	37	bulk	0
ShaoY_2019	ERR3404815	97	bulk	1
ShaoY_2019	ERR3404816	170	bulk	0
ShaoY_2019	ERR3404817	147	bulk	0
ShaoY_2019	ERR3404818	110	bulk	1
ShaoY_2019	ERR3404819	47	bulk	0
ShaoY_2019	ERR3404820	61	bulk	0
ShaoY_2019	ERR3404821	82	bulk	1
ShaoY_2019	ERR3404823	73	bulk	0
ShaoY_2019	ERR3404824	134	bulk	0
ShaoY_2019	ERR3404825	69	bulk	1
ShaoY_2019	ERR3404826	64	bulk	0
ShaoY_2019	ERR3404827	42	bulk	1
ShaoY_2019	ERR3404828	22	bulk	0
ShaoY_2019	ERR3404829	34	bulk	0
ShaoY_2019	ERR3404830	125	bulk	1
ShaoY_2019	ERR3404831	381	bulk	0
ShaoY_2019	ERR3404832	64	bulk	0
ShaoY_2019	ERR3404833	30	bulk	0
ShaoY_2019	ERR3404834	45	bulk	0
ShaoY_2019	ERR3404835	62	bulk	1
ShaoY_2019	ERR3404836	52	bulk	0
ShaoY_2019	ERR3404837	80	bulk	0
ShaoY_2019	ERR3404838	121	bulk	1
ShaoY_2019	ERR3404839	38	bulk	0
ShaoY_2019	ERR3404840	64	bulk	0
ShaoY_2019	ERR3404841	100	bulk	1
ShaoY_2019	ERR3404843	93	bulk	0
ShaoY_2019	ERR3404844	92	bulk	0
ShaoY_2019	ERR3404845	53	bulk	0
ShaoY_2019	ERR3404846	34	bulk	1
ShaoY_2019	ERR3404847	98	bulk	0
ShaoY_2019	ERR3404848	130	bulk	0
ShaoY_2019	ERR3404849	122	bulk	1
ShaoY_2019	ERR3404850	83	bulk	0
ShaoY_2019	ERR3404851	85	bulk	1
ShaoY_2019	ERR3404852	135	bulk	0
ShaoY_2019	ERR3404853	140	bulk	0
ShaoY_2019	ERR3404854	105	bulk	1
ShaoY_2019	ERR3404856	63	bulk	1
ShaoY_2019	ERR3404857	15	bulk	0
ShaoY_2019	ERR3404858	107	bulk	0
ShaoY_2019	ERR3404859	77	bulk	1
ShaoY_2019	ERR3404860	225	bulk	0
ShaoY_2019	ERR3404861	260	bulk	0
ShaoY_2019	ERR3404862	214	bulk	1
ShaoY_2019	ERR3404863	39	bulk	0
ShaoY_2019	ERR3404864	47	bulk	0
ShaoY_2019	ERR3404865	89	bulk	1
ShaoY_2019	ERR3404866	16	bulk	0
ShaoY_2019	ERR3404867	56	bulk	0
ShaoY_2019	ERR3404868	72	bulk	1
ShaoY_2019	ERR3404870	63	bulk	1
ShaoY_2019	ERR3404871	72	bulk	1
ShaoY_2019	ERR3404872	45	bulk	0
ShaoY_2019	ERR3404873	42	bulk	0
ShaoY_2019	ERR3404874	12	bulk	0
ShaoY_2019	ERR3404875	30	bulk	0
ShaoY_2019	ERR3404876	62	bulk	0
ShaoY_2019	ERR3404877	53	bulk	0
ShaoY_2019	ERR3404878	104	bulk	0
ShaoY_2019	ERR3404879	81	bulk	0
ShaoY_2019	ERR3404880	116	bulk	1
ShaoY_2019	ERR3404882	89	bulk	0
ShaoY_2019	ERR3404883	93	bulk	1
ShaoY_2019	ERR3404884	85	bulk	0
ShaoY_2019	ERR3404885	132	bulk	0
ShaoY_2019	ERR3404886	125	bulk	1
ShaoY_2019	ERR3404887	39	bulk	0
ShaoY_2019	ERR3404888	83	bulk	0
ShaoY_2019	ERR3404889	65	bulk	0
ShaoY_2019	ERR3404890	116	bulk	0
ShaoY_2019	ERR3404891	40	bulk	0
ShaoY_2019	ERR3404892	68	bulk	0
ShaoY_2019	ERR3404893	161	bulk	1
ShaoY_2019	ERR3404895	59	bulk	0
ShaoY_2019	ERR3404896	80	bulk	0
ShaoY_2019	ERR3404897	104	bulk	0
ShaoY_2019	ERR3404898	55	bulk	0
ShaoY_2019	ERR3404899	91	bulk	0
ShaoY_2019	ERR3404900	89	bulk	0
ShaoY_2019	ERR3404901	112	bulk	0
ShaoY_2019	ERR3404902	90	bulk	1
ShaoY_2019	ERR3404903	83	bulk	0
ShaoY_2019	ERR3404904	79	bulk	0
ShaoY_2019	ERR3404905	78	bulk	0
ShaoY_2019	ERR3404906	156	bulk	0
ShaoY_2019	ERR3404908	171	bulk	0
ShaoY_2019	ERR3404909	34	bulk	0
ShaoY_2019	ERR3404910	72	bulk	1
ShaoY_2019	ERR3404911	28	bulk	0
ShaoY_2019	ERR3404912	89	bulk	1
ShaoY_2019	ERR3404913	46	bulk	0
ShaoY_2019	ERR3404914	101	bulk	0
ShaoY_2019	ERR3404915	125	bulk	0
ShaoY_2019	ERR3404916	133	bulk	0
ShaoY_2019	ERR3404917	73	bulk	0
ShaoY_2019	ERR3404918	94	bulk	0
ShaoY_2019	ERR3404920	67	bulk	0
ShaoY_2019	ERR3404921	75	bulk	0
ShaoY_2019	ERR3404922	74	bulk	0
ShaoY_2019	ERR3404923	50	bulk	0
ShaoY_2019	ERR3404924	51	bulk	1
ShaoY_2019	ERR3404925	49	bulk	0
ShaoY_2019	ERR3404927	95	bulk	0
ShaoY_2019	ERR3404928	56	bulk	0
ShaoY_2019	ERR3404929	69	bulk	0
ShaoY_2019	ERR3404930	38	bulk	0
ShaoY_2019	ERR3404931	48	bulk	0
ShaoY_2019	ERR3404932	102	bulk	0
ShaoY_2019	ERR3404933	16	bulk	0
ShaoY_2019	ERR3404934	72	bulk	0
ShaoY_2019	ERR3404935	80	bulk	1
ShaoY_2019	ERR3404936	100	bulk	1
ShaoY_2019	ERR3404937	29	bulk	0
ShaoY_2019	ERR3404938	29	bulk	0
ShaoY_2019	ERR3404939	71	bulk	1
ShaoY_2019	ERR3404940	70	bulk	0
ShaoY_2019	ERR3404941	86	bulk	0
ShaoY_2019	ERR3404942	120	bulk	0
ShaoY_2019	ERR3404943	122	bulk	1
ShaoY_2019	ERR3404944	82	bulk	1
ShaoY_2019	ERR3404945	52	bulk	1
ShaoY_2019	ERR3404946	27	bulk	0
ShaoY_2019	ERR3404947	71	bulk	1
ShaoY_2019	ERR3404948	84	bulk	1
ShaoY_2019	ERR3404949	117	bulk	1
ShaoY_2019	ERR3404950	84	bulk	0
ShaoY_2019	ERR3404951	62	bulk	0
ShaoY_2019	ERR3404953	8	bulk	0
ShaoY_2019	ERR3404956	47	bulk	1
ShaoY_2019	ERR3404957	61	bulk	0
ShaoY_2019	ERR3404958	103	bulk	0
ShaoY_2019	ERR3404959	51	bulk	0
ShaoY_2019	ERR3404960	50	bulk	0
ShaoY_2019	ERR3404963	163	bulk	0
ShaoY_2019	ERR3404964	87	bulk	0
ShaoY_2019	ERR3404965	10	bulk	0
ShaoY_2019	ERR3404966	72	bulk	0
ShaoY_2019	ERR3404967	54	bulk	1
ShaoY_2019	ERR3404968	48	bulk	0
ShaoY_2019	ERR3404969	86	bulk	1
ShaoY_2019	ERR3404970	83	bulk	0
ShaoY_2019	ERR3404971	40	bulk	0
ShaoY_2019	ERR3404972	53	bulk	0
ShaoY_2019	ERR3404973	27	bulk	0
ShaoY_2019	ERR3404974	92	bulk	0
ShaoY_2019	ERR3404975	97	bulk	0
ShaoY_2019	ERR3404976	76	bulk	0
ShaoY_2019	ERR3404977	59	bulk	0
ShaoY_2019	ERR3404978	51	bulk	0
ShaoY_2019	ERR3404979	96	bulk	0
ShaoY_2019	ERR3404980	121	bulk	0
ShaoY_2019	ERR3404981	109	bulk	1
ShaoY_2019	ERR3404984	40	bulk	0
ShaoY_2019	ERR3404985	66	bulk	0
ShaoY_2019	ERR3404986	63	bulk	1
ShaoY_2019	ERR3404987	115	bulk	1
ShaoY_2019	ERR3404988	61	bulk	1
ShaoY_2019	ERR3404989	60	bulk	1
ShaoY_2019	ERR3404990	180	bulk	1
ShaoY_2019	ERR3404991	98	bulk	0
ShaoY_2019	ERR3404992	67	bulk	0
ShaoY_2019	ERR3404993	75	bulk	1
ShaoY_2019	ERR3404994	129	bulk	0
ShaoY_2019	ERR3404995	64	bulk	0
ShaoY_2019	ERR3404996	54	bulk	0
ShaoY_2019	ERR3404997	135	bulk	0
ShaoY_2019	ERR3404998	100	bulk	0
ShaoY_2019	ERR3404999	50	bulk	0
ShaoY_2019	ERR3405000	125	bulk	1
ShaoY_2019	ERR3405001	170	bulk	0
ShaoY_2019	ERR3405003	115	bulk	1
ShaoY_2019	ERR3405004	102	bulk	0
ShaoY_2019	ERR3405005	42	bulk	0
ShaoY_2019	ERR3405006	55	bulk	0
ShaoY_2019	ERR3405007	58	bulk	0
ShaoY_2019	ERR3405008	87	bulk	0
ShaoY_2019	ERR3405013	83	bulk	0
ShaoY_2019	ERR3405019	28	bulk	0
ShaoY_2019	ERR3405020	103	bulk	1
ShaoY_2019	ERR3405021	60	bulk	0
ShaoY_2019	ERR3405022	50	bulk	0
ShaoY_2019	ERR3405023	60	bulk	1
ShaoY_2019	ERR3405024	132	bulk	0
ShaoY_2019	ERR3405025	176	bulk	1
ShaoY_2019	ERR3405026	53	bulk	0
ShaoY_2019	ERR3405027	85	bulk	0
ShaoY_2019	ERR3405028	70	bulk	0
ShaoY_2019	ERR3405029	94	bulk	1
ShaoY_2019	ERR3405031	134	bulk	0
ShaoY_2019	ERR3405032	64	bulk	1
ShaoY_2019	ERR3405033	63	bulk	0
ShaoY_2019	ERR3405034	216	bulk	1
ShaoY_2019	ERR3405035	99	bulk	0
ShaoY_2019	ERR3405036	120	bulk	0
ShaoY_2019	ERR3405037	110	bulk	1
ShaoY_2019	ERR3405038	99	bulk	1
ShaoY_2019	ERR3405039	31	bulk	0
ShaoY_2019	ERR3405040	90	bulk	1
ShaoY_2019	ERR3405041	28	bulk	0
ShaoY_2019	ERR3405043	108	bulk	1
ShaoY_2019	ERR3405044	113	bulk	1
ShaoY_2019	ERR3405045	58	bulk	0
ShaoY_2019	ERR3405046	57	bulk	0
ShaoY_2019	ERR3405047	46	bulk	0
ShaoY_2019	ERR3405048	46	bulk	0
ShaoY_2019	ERR3405049	159	bulk	1
ShaoY_2019	ERR3405050	136	bulk	0
ShaoY_2019	ERR3405051	93	bulk	1
ShaoY_2019	ERR3405052	43	bulk	0
ShaoY_2019	ERR3405053	40	bulk	0
ShaoY_2019	ERR3405054	117	bulk	0
ShaoY_2019	ERR3405055	54	bulk	0
ShaoY_2019	ERR3405056	94	bulk	0
ShaoY_2019	ERR3405057	93	bulk	0
ShaoY_2019	ERR3405058	60	bulk	0
ShaoY_2019	ERR3405059	67	bulk	0
ShaoY_2019	ERR3405064	45	bulk	0
ShaoY_2019	ERR3405065	145	bulk	1
ShaoY_2019	ERR3405066	98	bulk	1
ShaoY_2019	ERR3405067	53	bulk	0
ShaoY_2019	ERR3405068	55	bulk	0
ShaoY_2019	ERR3405069	119	bulk	0
ShaoY_2019	ERR3405070	126	bulk	0
ShaoY_2019	ERR3405071	189	bulk	1
ShaoY_2019	ERR3405072	150	bulk	0
ShaoY_2019	ERR3405073	107	bulk	0
ShaoY_2019	ERR3405074	76	bulk	1
ShaoY_2019	ERR3405075	92	bulk	1
ShaoY_2019	ERR3405076	85	bulk	0
ShaoY_2019	ERR3405079	80	bulk	0
ShaoY_2019	ERR3405080	114	bulk	0
ShaoY_2019	ERR3405081	77	bulk	0
ShaoY_2019	ERR3405082	103	bulk	1
ShaoY_2019	ERR3405083	58	bulk	0
ShaoY_2019	ERR3405084	116	bulk	0
ShaoY_2019	ERR3405085	132	bulk	1
ShaoY_2019	ERR3405086	34	bulk	1
ShaoY_2019	ERR3405087	38	bulk	0
ShaoY_2019	ERR3405088	106	bulk	1
ShaoY_2019	ERR3405089	180	bulk	1
ShaoY_2019	ERR3405090	55	bulk	0
ShaoY_2019	ERR3405091	54	bulk	0
ShaoY_2019	ERR3405095	105	bulk	0
ShaoY_2019	ERR3405096	76	bulk	0
ShaoY_2019	ERR3405097	127	bulk	1
ShaoY_2019	ERR3405098	149	bulk	1
ShaoY_2019	ERR3405099	94	bulk	0
ShaoY_2019	ERR3405100	91	bulk	0
ShaoY_2019	ERR3405101	139	bulk	1
ShaoY_2019	ERR3405102	66	bulk	0
ShaoY_2019	ERR3405103	63	bulk	0
ShaoY_2019	ERR3405104	101	bulk	0
ShaoY_2019	ERR3405105	111	bulk	1
ShaoY_2019	ERR3405106	87	bulk	1
ShaoY_2019	ERR3405107	44	bulk	0
ShaoY_2019	ERR3405108	38	bulk	1
ShaoY_2019	ERR3405109	80	bulk	1
ShaoY_2019	ERR3405110	74	bulk	0
ShaoY_2019	ERR3405111	68	bulk	1
ShaoY_2019	ERR3405112	74	bulk	1
ShaoY_2019	ERR3405113	85	bulk	1
ShaoY_2019	ERR3405114	91	bulk	0
ShaoY_2019	ERR3405115	44	bulk	1
ShaoY_2019	ERR3405116	56	bulk	0
ShaoY_2019	ERR3405118	82	bulk	1
ShaoY_2019	ERR3405119	151	bulk	1
ShaoY_2019	ERR3405120	113	bulk	0
ShaoY_2019	ERR3405121	43	bulk	0
ShaoY_2019	ERR3405122	85	bulk	1
ShaoY_2019	ERR3405125	110	bulk	0
ShaoY_2019	ERR3405126	29	bulk	0
ShaoY_2019	ERR3405127	26	bulk	0
ShaoY_2019	ERR3405128	34	bulk	0
ShaoY_2019	ERR3405129	27	bulk	0
ShaoY_2019	ERR3405130	78	bulk	0
ShaoY_2019	ERR3405131	106	bulk	0
ShaoY_2019	ERR3405132	54	bulk	0
ShaoY_2019	ERR3405133	29	bulk	0
ShaoY_2019	ERR3405134	79	bulk	0
ShaoY_2019	ERR3405135	94	bulk	0
ShaoY_2019	ERR3405136	81	bulk	0
ShaoY_2019	ERR3405137	45	bulk	0
ShaoY_2019	ERR3405138	51	bulk	0
ShaoY_2019	ERR3405139	77	bulk	1
ShaoY_2019	ERR3405140	40	bulk	1
ShaoY_2019	ERR3405142	56	bulk	0
ShaoY_2019	ERR3405143	60	bulk	1
ShaoY_2019	ERR3405144	136	bulk	1
ShaoY_2019	ERR3405146	108	bulk	1
ShaoY_2019	ERR3405147	91	bulk	1
ShaoY_2019	ERR3405148	83	bulk	1
ShaoY_2019	ERR3405149	99	bulk	1
ShaoY_2019	ERR3405150	110	bulk	1
ShaoY_2019	ERR3405151	93	bulk	0
ShaoY_2019	ERR3405152	94	bulk	0
ShaoY_2019	ERR3405153	23	bulk	0
ShaoY_2019	ERR3405154	49	bulk	0
ShaoY_2019	ERR3405155	88	bulk	0
ShaoY_2019	ERR3405156	76	bulk	0
ShaoY_2019	ERR3405157	36	bulk	0
ShaoY_2019	ERR3405158	38	bulk	0
ShaoY_2019	ERR3405159	38	bulk	0
ShaoY_2019	ERR3405160	89	bulk	0
ShaoY_2019	ERR3405164	107	bulk	1
ShaoY_2019	ERR3405165	60	bulk	0
ShaoY_2019	ERR3405166	7	bulk	0
ShaoY_2019	ERR3405167	67	bulk	0
ShaoY_2019	ERR3405168	93	bulk	1
ShaoY_2019	ERR3405169	78	bulk	1
ShaoY_2019	ERR3405170	45	bulk	0
ShaoY_2019	ERR3405171	137	bulk	1
ShaoY_2019	ERR3405172	10	bulk	0
ShaoY_2019	ERR3405173	37	bulk	0
ShaoY_2019	ERR3405175	106	bulk	0
ShaoY_2019	ERR3405176	40	bulk	1
ShaoY_2019	ERR3405178	69	bulk	1
ShaoY_2019	ERR3405179	80	bulk	0
ShaoY_2019	ERR3405180	48	bulk	0
ShaoY_2019	ERR3405181	85	bulk	1
ShaoY_2019	ERR3405182	37	bulk	1
ShaoY_2019	ERR3405183	72	bulk	0
ShaoY_2019	ERR3405184	96	bulk	1
ShaoY_2019	ERR3405185	82	bulk	1
ShaoY_2019	ERR3405186	36	bulk	0
ShaoY_2019	ERR3405187	104	bulk	1
ShaoY_2019	ERR3405188	174	bulk	1
ShaoY_2019	ERR3405189	82	bulk	1
ShaoY_2019	ERR3405190	128	bulk	1
ShaoY_2019	ERR3405191	75	bulk	1
ShaoY_2019	ERR3405192	68	bulk	0
ShaoY_2019	ERR3405194	29	bulk	0
ShaoY_2019	ERR3405195	54	bulk	0
ShaoY_2019	ERR3405196	55	bulk	0
ShaoY_2019	ERR3405197	54	bulk	0
ShaoY_2019	ERR3405198	118	bulk	1
ShaoY_2019	ERR3405199	117	bulk	0
ShaoY_2019	ERR3405200	71	bulk	0
ShaoY_2019	ERR3405202	25	bulk	0
ShaoY_2019	ERR3405204	57	bulk	0
ShaoY_2019	ERR3405205	28	bulk	0
ShaoY_2019	ERR3405206	87	bulk	0
ShaoY_2019	ERR3405207	55	bulk	0
ShaoY_2019	ERR3405208	78	bulk	0
ShaoY_2019	ERR3405209	39	bulk	0
ShaoY_2019	ERR3405210	38	bulk	0
ShaoY_2019	ERR3405211	47	bulk	0
ShaoY_2019	ERR3405212	73	bulk	0
ShaoY_2019	ERR3405213	47	bulk	0
ShaoY_2019	ERR3405215	79	bulk	0
ShaoY_2019	ERR3405216	40	bulk	0
ShaoY_2019	ERR3405217	81	bulk	0
ShaoY_2019	ERR3405218	59	bulk	0
ShaoY_2019	ERR3405219	68	bulk	0
ShaoY_2019	ERR3405220	47	bulk	0
ShaoY_2019	ERR3405221	65	bulk	0
ShaoY_2019	ERR3405222	86	bulk	0
ShaoY_2019	ERR3405223	80	bulk	0
ShaoY_2019	ERR3405224	42	bulk	0
ShaoY_2019	ERR3405226	30	bulk	0
ShaoY_2019	ERR3405227	35	bulk	0
ShaoY_2019	ERR3405228	44	bulk	0
ShaoY_2019	ERR3405229	51	bulk	1
ShaoY_2019	ERR3405230	67	bulk	0
ShaoY_2019	ERR3405231	76	bulk	0
ShaoY_2019	ERR3405232	53	bulk	1
ShaoY_2019	ERR3405233	81	bulk	0
ShaoY_2019	ERR3405234	134	bulk	0
ShaoY_2019	ERR3405235	54	bulk	1
ShaoY_2019	ERR3405236	40	bulk	0
ShaoY_2019	ERR3405237	29	bulk	0
ShaoY_2019	ERR3405238	83	bulk	1
ShaoY_2019	ERR3405239	60	bulk	0
ShaoY_2019	ERR3405240	81	bulk	0
ShaoY_2019	ERR3405241	65	bulk	1
ShaoY_2019	ERR3405242	84	bulk	0
ShaoY_2019	ERR3405243	51	bulk	0
ShaoY_2019	ERR3405245	62	bulk	1
ShaoY_2019	ERR3405246	72	bulk	0
ShaoY_2019	ERR3405247	35	bulk	0
ShaoY_2019	ERR3405248	71	bulk	1
ShaoY_2019	ERR3405249	13	bulk	0
ShaoY_2019	ERR3405250	34	bulk	0
ShaoY_2019	ERR3405251	104	bulk	1
ShaoY_2019	ERR3405252	118	bulk	0
ShaoY_2019	ERR3405253	75	bulk	0
ShaoY_2019	ERR3405254	31	bulk	0
ShaoY_2019	ERR3405255	54	bulk	1
ShaoY_2019	ERR3405256	34	bulk	0
ShaoY_2019	ERR3405257	58	bulk	1
ShaoY_2019	ERR3405258	38	bulk	0
ShaoY_2019	ERR3405259	42	bulk	0
ShaoY_2019	ERR3405260	52	bulk	0
ShaoY_2019	ERR3405262	103	bulk	0
ShaoY_2019	ERR3405264	91	bulk	1
ShaoY_2019	ERR3405265	73	bulk	0
ShaoY_2019	ERR3405266	54	bulk	0
ShaoY_2019	ERR3405267	54	bulk	1
ShaoY_2019	ERR3405268	79	bulk	1
ShaoY_2019	ERR3405269	72	bulk	0
ShaoY_2019	ERR3405270	104	bulk	0
ShaoY_2019	ERR3405271	80	bulk	1
ShaoY_2019	ERR3405272	67	bulk	0
ShaoY_2019	ERR3405273	64	bulk	0
ShaoY_2019	ERR3405274	101	bulk	1
ShaoY_2019	ERR3405275	82	bulk	0
ShaoY_2019	ERR3405276	17	bulk	0
ShaoY_2019	ERR3405277	53	bulk	1
ShaoY_2019	ERR3405278	85	bulk	0
ShaoY_2019	ERR3405279	88	bulk	0
ShaoY_2019	ERR3405280	89	bulk	1
ShaoY_2019	ERR3405281	59	bulk	0
ShaoY_2019	ERR3405282	47	bulk	0
ShaoY_2019	ERR3405283	100	bulk	1
ShaoY_2019	ERR3405284	155	bulk	0
ShaoY_2019	ERR3405285	83	bulk	0
ShaoY_2019	ERR3405286	59	bulk	1
ShaoY_2019	ERR3405287	50	bulk	0
ShaoY_2019	ERR3405288	60	bulk	0
ShaoY_2019	ERR3405289	56	bulk	1
ShaoY_2019	ERR3405290	140	bulk	0
ShaoY_2019	ERR3405291	82	bulk	0
ShaoY_2019	ERR3405292	34	bulk	1
ShaoY_2019	ERR3405293	48	bulk	0
ShaoY_2019	ERR3405294	98	bulk	0
ShaoY_2019	ERR3405295	114	bulk	0
ShaoY_2019	ERR3405297	63	bulk	0
ShaoY_2019	ERR3405298	89	bulk	0
ShaoY_2019	ERR3405300	26	bulk	0
ShaoY_2019	ERR3405301	37	bulk	0
ShaoY_2019	ERR3405302	89	bulk	1
ShaoY_2019	ERR3405303	78	bulk	1
ShaoY_2019	ERR3405304	27	bulk	0
ShaoY_2019	ERR3405305	62	bulk	0
ShaoY_2019	ERR3405306	101	bulk	1
ShaoY_2019	ERR3405307	83	bulk	0
ShaoY_2019	ERR3405308	69	bulk	0
ShaoY_2019	ERR3405309	70	bulk	1
ShaoY_2019	ERR3405310	82	bulk	0
ShaoY_2019	ERR3405311	84	bulk	0
ShaoY_2019	ERR3405312	63	bulk	0
ShaoY_2019	ERR3405314	108	bulk	0
ShaoY_2019	ERR3405315	168	bulk	0
ShaoY_2019	ERR3405317	52	bulk	0
ShaoY_2019	ERR3405319	70	bulk	0
ShaoY_2019	ERR3405320	88	bulk	0
ShaoY_2019	ERR3405321	174	bulk	0
ShaoY_2019	ERR3405323	72	bulk	0
ShaoY_2019	ERR3405325	83	bulk	0
ShaoY_2019	ERR3405326	91	bulk	0
ShaoY_2019	ERR3405327	46	bulk	1
ShaoY_2019	ERR3405328	50	bulk	0
ShaoY_2019	ERR3405329	63	bulk	0
ShaoY_2019	ERR3405330	85	bulk	1
ShaoY_2019	ERR3405331	132	bulk	0
ShaoY_2019	ERR3405332	102	bulk	0
ShaoY_2019	ERR3405333	84	bulk	1
ShaoY_2019	ERR3405334	31	bulk	0
ShaoY_2019	ERR3405335	55	bulk	0
ShaoY_2019	ERR3405336	72	bulk	1
ShaoY_2019	ERR3405337	49	bulk	0
ShaoY_2019	ERR3405338	73	bulk	0
ShaoY_2019	ERR3405339	103	bulk	1
ShaoY_2019	ERR3405340	82	bulk	0
ShaoY_2019	ERR3405341	93	bulk	0
ShaoY_2019	ERR3405342	121	bulk	1
ShaoY_2019	ERR3405343	40	bulk	0
ShaoY_2019	ERR3405344	49	bulk	0
ShaoY_2019	ERR3405345	78	bulk	1
ShaoY_2019	ERR3405346	18	bulk	0
ShaoY_2019	ERR3405347	67	bulk	0
ShaoY_2019	ERR3405348	79	bulk	1
ShaoY_2019	ERR3405349	79	bulk	1
ShaoY_2019	ERR3405350	43	bulk	0
ShaoY_2019	ERR3405351	75	bulk	0
ShaoY_2019	ERR3405352	84	bulk	1
ShaoY_2019	ERR3405353	81	bulk	0
ShaoY_2019	ERR3405354	115	bulk	0
ShaoY_2019	ERR3405355	42	bulk	1
ShaoY_2019	ERR3405356	93	bulk	0
ShaoY_2019	ERR3405357	76	bulk	1
ShaoY_2019	ERR3405358	38	bulk	0
ShaoY_2019	ERR3405359	55	bulk	0
ShaoY_2019	ERR3405360	179	bulk	1
ShaoY_2019	ERR3405361	135	bulk	0
ShaoY_2019	ERR3405362	194	bulk	0
ShaoY_2019	ERR3405364	71	bulk	1
ShaoY_2019	ERR3405365	58	bulk	0
ShaoY_2019	ERR3405366	35	bulk	0
ShaoY_2019	ERR3405367	33	bulk	1
ShaoY_2019	ERR3405368	15	bulk	0
ShaoY_2019	ERR3405369	40	bulk	0
ShaoY_2019	ERR3405370	109	bulk	1
ShaoY_2019	ERR3405371	64	bulk	0
ShaoY_2019	ERR3405372	106	bulk	0
ShaoY_2019	ERR3405373	80	bulk	1
ShaoY_2019	ERR3405374	44	bulk	0
ShaoY_2019	ERR3405375	69	bulk	0
ShaoY_2019	ERR3405376	148	bulk	1
ShaoY_2019	ERR3405377	56	bulk	1
ShaoY_2019	ERR3405378	70	bulk	0
ShaoY_2019	ERR3405379	121	bulk	0
ShaoY_2019	ERR3405381	213	bulk	1
ShaoY_2019	ERR3405382	55	bulk	0
ShaoY_2019	ERR3405383	85	bulk	0
ShaoY_2019	ERR3405384	47	bulk	1
ShaoY_2019	ERR3405385	33	bulk	0
ShaoY_2019	ERR3405386	40	bulk	0
ShaoY_2019	ERR3405387	51	bulk	1
ShaoY_2019	ERR3405388	108	bulk	0
ShaoY_2019	ERR3405389	62	bulk	0
ShaoY_2019	ERR3405390	71	bulk	1
ShaoY_2019	ERR3405391	40	bulk	0
ShaoY_2019	ERR3405392	42	bulk	0
ShaoY_2019	ERR3405393	35	bulk	0
ShaoY_2019	ERR3405394	44	bulk	1
ShaoY_2019	ERR3405395	48	bulk	0
ShaoY_2019	ERR3405396	63	bulk	0
ShaoY_2019	ERR3405397	39	bulk	1
ShaoY_2019	ERR3405398	90	bulk	0
ShaoY_2019	ERR3405399	85	bulk	0
ShaoY_2019	ERR3405400	153	bulk	1
ShaoY_2019	ERR3405401	121	bulk	0
ShaoY_2019	ERR3405402	132	bulk	0
ShaoY_2019	ERR3405404	157	bulk	1
ShaoY_2019	ERR3405405	118	bulk	0
ShaoY_2019	ERR3405406	106	bulk	0
ShaoY_2019	ERR3405408	63	bulk	1
ShaoY_2019	ERR3405409	43	bulk	0
ShaoY_2019	ERR3405410	51	bulk	0
ShaoY_2019	ERR3405412	55	bulk	1
ShaoY_2019	ERR3405413	99	bulk	0
ShaoY_2019	ERR3405414	56	bulk	0
ShaoY_2019	ERR3405416	61	bulk	1
ShaoY_2019	ERR3405417	39	bulk	0
ShaoY_2019	ERR3405418	61	bulk	0
ShaoY_2019	ERR3405419	74	bulk	1
ShaoY_2019	ERR3405420	67	bulk	0
ShaoY_2019	ERR3405421	97	bulk	0
ShaoY_2019	ERR3405422	78	bulk	1
ShaoY_2019	ERR3405423	76	bulk	0
ShaoY_2019	ERR3405424	80	bulk	0
ShaoY_2019	ERR3405425	102	bulk	1
ShaoY_2019	ERR3405426	82	bulk	0
ShaoY_2019	ERR3405427	125	bulk	0
ShaoY_2019	ERR3405429	61	bulk	1
ShaoY_2019	ERR3405430	38	bulk	0
ShaoY_2019	ERR3405431	74	bulk	0
ShaoY_2019	ERR3405433	85	bulk	1
ShaoY_2019	ERR3405434	73	bulk	0
ShaoY_2019	ERR3405435	83	bulk	0
ShaoY_2019	ERR3405437	99	bulk	1
ShaoY_2019	ERR3405438	22	bulk	0
ShaoY_2019	ERR3405439	73	bulk	0
ShaoY_2019	ERR3405441	111	bulk	1
ShaoY_2019	ERR3405442	34	bulk	0
ShaoY_2019	ERR3405443	113	bulk	0
ShaoY_2019	ERR3405445	74	bulk	1
ShaoY_2019	ERR3405446	22	bulk	0
ShaoY_2019	ERR3405447	40	bulk	0
ShaoY_2019	ERR3405448	116	bulk	1
ShaoY_2019	ERR3405449	107	bulk	1
ShaoY_2019	ERR3405450	9	bulk	0
ShaoY_2019	ERR3405451	39	bulk	0
ShaoY_2019	ERR3405452	50	bulk	1
ShaoY_2019	ERR3405453	122	bulk	0
ShaoY_2019	ERR3405454	119	bulk	0
ShaoY_2019	ERR3405455	65	bulk	1
ShaoY_2019	ERR3405456	15	bulk	0
ShaoY_2019	ERR3405457	34	bulk	0
ShaoY_2019	ERR3405458	66	bulk	1
ShaoY_2019	ERR3405459	61	bulk	0
ShaoY_2019	ERR3405460	73	bulk	0
ShaoY_2019	ERR3405462	37	bulk	0
ShaoY_2019	ERR3405463	58	bulk	0
ShaoY_2019	ERR3405464	41	bulk	1
ShaoY_2019	ERR3405465	24	bulk	1
ShaoY_2019	ERR3405466	52	bulk	0
ShaoY_2019	ERR3405467	23	bulk	0
ShaoY_2019	ERR3405468	86	bulk	1
ShaoY_2019	ERR3405469	41	bulk	0
ShaoY_2019	ERR3405470	49	bulk	0
ShaoY_2019	ERR3405472	73	bulk	1
ShaoY_2019	ERR3405473	40	bulk	0
ShaoY_2019	ERR3405474	68	bulk	0
ShaoY_2019	ERR3405475	68	bulk	1
ShaoY_2019	ERR3405476	36	bulk	0
ShaoY_2019	ERR3405477	48	bulk	0
ShaoY_2019	ERR3405479	130	bulk	1
ShaoY_2019	ERR3405480	31	bulk	0
ShaoY_2019	ERR3405481	60	bulk	0
ShaoY_2019	ERR3405482	49	bulk	1
ShaoY_2019	ERR3405483	103	bulk	0
ShaoY_2019	ERR3405484	98	bulk	0
ShaoY_2019	ERR3405486	68	bulk	1
ShaoY_2019	ERR3405487	48	bulk	0
ShaoY_2019	ERR3405488	58	bulk	0
ShaoY_2019	ERR3405489	96	bulk	1
ShaoY_2019	ERR3405490	35	bulk	0
ShaoY_2019	ERR3405491	45	bulk	0
ShaoY_2019	ERR3405492	42	bulk	1
ShaoY_2019	ERR3405493	38	bulk	0
ShaoY_2019	ERR3405494	106	bulk	0
ShaoY_2019	ERR3405496	73	bulk	1
ShaoY_2019	ERR3405497	18	bulk	0
ShaoY_2019	ERR3405498	22	bulk	0
ShaoY_2019	ERR3405500	91	bulk	1
ShaoY_2019	ERR3405501	75	bulk	0
ShaoY_2019	ERR3405502	76	bulk	0
ShaoY_2019	ERR3405503	23	bulk	1
ShaoY_2019	ERR3405504	42	bulk	0
ShaoY_2019	ERR3405505	17	bulk	0
ShaoY_2019	ERR3405506	78	bulk	1
ShaoY_2019	ERR3405507	59	bulk	0
ShaoY_2019	ERR3405508	69	bulk	0
ShaoY_2019	ERR3405509	161	bulk	1
ShaoY_2019	ERR3405510	154	bulk	0
ShaoY_2019	ERR3405511	125	bulk	0
ShaoY_2019	ERR3405512	138	bulk	1
ShaoY_2019	ERR3405513	113	bulk	0
ShaoY_2019	ERR3405514	114	bulk	0
ShaoY_2019	ERR3405515	65	bulk	1
ShaoY_2019	ERR3405516	44	bulk	0
ShaoY_2019	ERR3405517	39	bulk	0
ShaoY_2019	ERR3405518	65	bulk	0
ShaoY_2019	ERR3405520	58	bulk	1
ShaoY_2019	ERR3405521	78	bulk	0
ShaoY_2019	ERR3405522	61	bulk	0
ShaoY_2019	ERR3405523	90	bulk	1
ShaoY_2019	ERR3405524	47	bulk	0
ShaoY_2019	ERR3405525	44	bulk	0
ShaoY_2019	ERR3405526	125	bulk	1
ShaoY_2019	ERR3405527	63	bulk	0
ShaoY_2019	ERR3405528	176	bulk	0
ShaoY_2019	ERR3405530	57	bulk	1
ShaoY_2019	ERR3405531	53	bulk	0
ShaoY_2019	ERR3405532	53	bulk	0
ShaoY_2019	ERR3405534	103	bulk	1
ShaoY_2019	ERR3405535	15	bulk	0
ShaoY_2019	ERR3405536	67	bulk	0
ShaoY_2019	ERR3405538	100	bulk	1
ShaoY_2019	ERR3405539	32	bulk	0
ShaoY_2019	ERR3405540	70	bulk	0
ShaoY_2019	ERR3405542	116	bulk	1
ShaoY_2019	ERR3405543	85	bulk	0
ShaoY_2019	ERR3405544	48	bulk	0
ShaoY_2019	ERR3405546	93	bulk	1
ShaoY_2019	ERR3405547	32	bulk	0
ShaoY_2019	ERR3405548	70	bulk	0
ShaoY_2019	ERR3405549	20	bulk	1
ShaoY_2019	ERR3405550	45	bulk	0
ShaoY_2019	ERR3405551	53	bulk	0
ShaoY_2019	ERR3405553	102	bulk	1
ShaoY_2019	ERR3405554	18	bulk	0
ShaoY_2019	ERR3405555	33	bulk	0
ShaoY_2019	ERR3405557	61	bulk	1
ShaoY_2019	ERR3405558	35	bulk	0
ShaoY_2019	ERR3405559	57	bulk	0
ShaoY_2019	ERR3405561	91	bulk	1
ShaoY_2019	ERR3405562	38	bulk	0
ShaoY_2019	ERR3405563	70	bulk	0
ShaoY_2019	ERR3405564	90	bulk	0
ShaoY_2019	ERR3405565	103	bulk	0
ShaoY_2019	ERR3405566	44	bulk	0
ShaoY_2019	ERR3405567	86	bulk	0
ShaoY_2019	ERR3405568	74	bulk	0
ShaoY_2019	ERR3405569	43	bulk	0
ShaoY_2019	ERR3405570	85	bulk	0
ShaoY_2019	ERR3405571	97	bulk	0
ShaoY_2019	ERR3405572	93	bulk	0
ShaoY_2019	ERR3405573	22	bulk	1
ShaoY_2019	ERR3405574	58	bulk	1
ShaoY_2019	ERR3405575	92	bulk	1
ShaoY_2019	ERR3405576	93	bulk	1
ShaoY_2019	ERR3405577	71	bulk	0
ShaoY_2019	ERR3405578	34	bulk	0
ShaoY_2019	ERR3405579	37	bulk	0
ShaoY_2019	ERR3405580	65	bulk	0
ShaoY_2019	ERR3405581	142	bulk	0
ShaoY_2019	ERR3405582	60	bulk	0
ShaoY_2019	ERR3405583	49	bulk	0
ShaoY_2019	ERR3405584	51	bulk	0
ShaoY_2019	ERR3405585	91	bulk	0
ShaoY_2019	ERR3405586	105	bulk	0
ShaoY_2019	ERR3405587	32	bulk	0
ShaoY_2019	ERR3405588	32	bulk	0
ShaoY_2019	ERR3405589	111	bulk	0
ShaoY_2019	ERR3405590	61	bulk	0
ShaoY_2019	ERR3405591	109	bulk	0
ShaoY_2019	ERR3405592	47	bulk	0
ShaoY_2019	ERR3405593	13	bulk	0
ShaoY_2019	ERR3405594	62	bulk	0
ShaoY_2019	ERR3405595	55	bulk	0
ShaoY_2019	ERR3405596	57	bulk	0
ShaoY_2019	ERR3405597	76	bulk	0
ShaoY_2019	ERR3405598	45	bulk	0
ShaoY_2019	ERR3405599	45	bulk	0
ShaoY_2019	ERR3405600	78	bulk	0
ShaoY_2019	ERR3405601	66	bulk	1
ShaoY_2019	ERR3405602	40	bulk	1
ShaoY_2019	ERR3405603	70	bulk	1
ShaoY_2019	ERR3405604	77	bulk	1
ShaoY_2019	ERR3405605	128	bulk	1
ShaoY_2019	ERR3405606	122	bulk	1
ShaoY_2019	ERR3405607	107	bulk	1
ShaoY_2019	ERR3405608	68	bulk	1
ShaoY_2019	ERR3405609	55	bulk	1
ShaoY_2019	ERR3405610	41	bulk	1
ShaoY_2019	ERR3405611	74	bulk	1
ShaoY_2019	ERR3405612	156	bulk	1
ShaoY_2019	ERR3405613	32	bulk	0
ShaoY_2019	ERR3405614	77	bulk	1
ShaoY_2019	ERR3405615	155	bulk	1
ShaoY_2019	ERR3405616	61	bulk	0
ShaoY_2019	ERR3405617	72	bulk	1
ShaoY_2019	ERR3405619	139	bulk	0
ShaoY_2019	ERR3405620	31	bulk	0
ShaoY_2019	ERR3405621	38	bulk	0
ShaoY_2019	ERR3405622	211	bulk	1
ShaoY_2019	ERR3405623	74	bulk	1
ShaoY_2019	ERR3405624	51	bulk	1
ShaoY_2019	ERR3405626	59	bulk	1
ShaoY_2019	ERR3405627	33	bulk	0
ShaoY_2019	ERR3405628	58	bulk	0
ShaoY_2019	ERR3405629	99	bulk	0
ShaoY_2019	ERR3405630	32	bulk	0
ShaoY_2019	ERR3405631	39	bulk	0
ShaoY_2019	ERR3405632	54	bulk	1
ShaoY_2019	ERR3405633	66	bulk	0
ShaoY_2019	ERR3405635	3	bulk	1
ShaoY_2019	ERR3405636	36	bulk	0
ShaoY_2019	ERR3405637	80	bulk	0
ShaoY_2019	ERR3405638	105	bulk	1
ShaoY_2019	ERR3405639	59	bulk	0
ShaoY_2019	ERR3405640	72	bulk	0
ShaoY_2019	ERR3405641	33	bulk	0
ShaoY_2019	ERR3405642	35	bulk	1
ShaoY_2019	ERR3405643	71	bulk	0
ShaoY_2019	ERR3405644	61	bulk	0
ShaoY_2019	ERR3405645	126	bulk	0
ShaoY_2019	ERR3405646	11	bulk	0
ShaoY_2019	ERR3405647	60	bulk	1
ShaoY_2019	ERR3405648	66	bulk	1
ShaoY_2019	ERR3405649	68	bulk	1
ShaoY_2019	ERR3405650	58	bulk	1
ShaoY_2019	ERR3405651	97	bulk	0
ShaoY_2019	ERR3405652	69	bulk	1
ShaoY_2019	ERR3405653	8	bulk	1
ShaoY_2019	ERR3405654	119	bulk	0
ShaoY_2019	ERR3405655	63	bulk	0
ShaoY_2019	ERR3405656	83	bulk	0
ShaoY_2019	ERR3405657	51	bulk	0
ShaoY_2019	ERR3405658	31	bulk	0
ShaoY_2019	ERR3405659	88	bulk	0
ShaoY_2019	ERR3405660	34	bulk	0
ShaoY_2019	ERR3405661	63	bulk	0
ShaoY_2019	ERR3405662	75	bulk	0
ShaoY_2019	ERR3405663	62	bulk	0
ShaoY_2019	ERR3405664	13	bulk	0
ShaoY_2019	ERR3405665	72	bulk	0
ShaoY_2019	ERR3405666	47	bulk	0
ShaoY_2019	ERR3405667	59	bulk	0
ShaoY_2019	ERR3405668	53	bulk	0
ShaoY_2019	ERR3405669	75	bulk	0
ShaoY_2019	ERR3405670	71	bulk	0
ShaoY_2019	ERR3405671	65	bulk	0
ShaoY_2019	ERR3405672	85	bulk	0
ShaoY_2019	ERR3405673	81	bulk	0
ShaoY_2019	ERR3405696	65	bulk	0
ShaoY_2019	ERR3405698	67	bulk	1
ShaoY_2019	ERR3405700	64	bulk	0
ShaoY_2019	ERR3405701	64	bulk	0
ShaoY_2019	ERR3405703	69	bulk	0
ShaoY_2019	ERR3405704	38	bulk	0
ShaoY_2019	ERR3405705	113	bulk	0
ShaoY_2019	ERR3405706	65	bulk	0
ShaoY_2019	ERR3405707	83	bulk	0
ShaoY_2019	ERR3405708	103	bulk	0
ShaoY_2019	ERR3405709	56	bulk	0
ShaoY_2019	ERR3405710	79	bulk	0
ShaoY_2019	ERR3405711	46	bulk	0
ShaoY_2019	ERR3405712	33	bulk	0
ShaoY_2019	ERR3405713	105	bulk	0
ShaoY_2019	ERR3405714	77	bulk	0
ShaoY_2019	ERR3405715	17	bulk	0
ShaoY_2019	ERR3405716	129	bulk	0
ShaoY_2019	ERR3405717	64	bulk	0
ShaoY_2019	ERR3405718	15	bulk	0
ShaoY_2019	ERR3405722	69	bulk	0
ShaoY_2019	ERR3405723	39	bulk	0
ShaoY_2019	ERR3405724	55	bulk	0
ShaoY_2019	ERR3405725	32	bulk	0
ShaoY_2019	ERR3405726	31	bulk	0
ShaoY_2019	ERR3405728	77	bulk	1
ShaoY_2019	ERR3405731	79	bulk	0
ShaoY_2019	ERR3405732	48	bulk	0
ShaoY_2019	ERR3405735	61	bulk	0
ShaoY_2019	ERR3405736	68	bulk	0
ShaoY_2019	ERR3405745	64	bulk	0
ShaoY_2019	ERR3405746	66	bulk	0
ShaoY_2019	ERR3405747	130	bulk	0
ShaoY_2019	ERR3405748	43	bulk	0
ShaoY_2019	ERR3405749	100	bulk	0
ShaoY_2019	ERR3405750	117	bulk	0
ShaoY_2019	ERR3405751	77	bulk	0
ShaoY_2019	ERR3405752	85	bulk	0
ShaoY_2019	ERR3405753	48	bulk	0
ShaoY_2019	ERR3405754	19	bulk	0
ShaoY_2019	ERR3405755	55	bulk	0
ShaoY_2019	ERR3405756	72	bulk	0
ShaoY_2019	ERR3405757	92	bulk	1
ShaoY_2019	ERR3405758	53	bulk	0
ShaoY_2019	ERR3405759	49	bulk	1
ShaoY_2019	ERR3405760	71	bulk	1
ShaoY_2019	ERR3405761	60	bulk	0
ShaoY_2019	ERR3405762	134	bulk	0
ShaoY_2019	ERR3405763	7	bulk	0
ShaoY_2019	ERR3405764	66	bulk	0
ShaoY_2019	ERR3405765	75	bulk	0
ShaoY_2019	ERR3405766	62	bulk	1
ShaoY_2019	ERR3405767	51	bulk	0
ShaoY_2019	ERR3405768	163	bulk	1
ShaoY_2019	ERR3405769	81	bulk	0
ShaoY_2019	ERR3405770	51	bulk	0
ShaoY_2019	ERR3405771	87	bulk	0
ShaoY_2019	ERR3405772	67	bulk	0
ShaoY_2019	ERR3405773	92	bulk	1
ShaoY_2019	ERR3405774	75	bulk	0
ShaoY_2019	ERR3405775	62	bulk	0
ShaoY_2019	ERR3405776	30	bulk	1
ShaoY_2019	ERR3405777	37	bulk	0
ShaoY_2019	ERR3405778	58	bulk	0
ShaoY_2019	ERR3405779	22	bulk	1
ShaoY_2019	ERR3405780	52	bulk	0
ShaoY_2019	ERR3405781	49	bulk	0
ShaoY_2019	ERR3405782	81	bulk	0
ShaoY_2019	ERR3405783	39	bulk	0
ShaoY_2019	ERR3405784	46	bulk	0
ShaoY_2019	ERR3405785	8	bulk	0
ShaoY_2019	ERR3405786	149	bulk	0
ShaoY_2019	ERR3405787	38	bulk	0
ShaoY_2019	ERR3405788	220	bulk	0
ShaoY_2019	ERR3405789	43	bulk	1
ShaoY_2019	ERR3405790	92	bulk	1
ShaoY_2019	ERR3405791	143	bulk	0
ShaoY_2019	ERR3405792	33	bulk	0
ShaoY_2019	ERR3405793	77	bulk	0
ShaoY_2019	ERR3405794	108	bulk	1
ShaoY_2019	ERR3405795	116	bulk	1
ShaoY_2019	ERR3405796	151	bulk	1
ShaoY_2019	ERR3405797	91	bulk	1
ShaoY_2019	ERR3405798	102	bulk	1
ShaoY_2019	ERR3405799	57	bulk	1
ShaoY_2019	ERR3405800	122	bulk	1
ShaoY_2019	ERR3405801	84	bulk	1
ShaoY_2019	ERR3405802	104	bulk	0
ShaoY_2019	ERR3405803	59	bulk	0
ShaoY_2019	ERR3405804	70	bulk	0
ShaoY_2019	ERR3405805	67	bulk	0
ShaoY_2019	ERR3405806	29	bulk	0
ShaoY_2019	ERR3405807	112	bulk	0
ShaoY_2019	ERR3405808	42	bulk	0
ShaoY_2019	ERR3405809	82	bulk	1
ShaoY_2019	ERR3405810	76	bulk	0
ShaoY_2019	ERR3405811	100	bulk	1
ShaoY_2019	ERR3405812	94	bulk	0
ShaoY_2019	ERR3405813	125	bulk	1
ShaoY_2019	ERR3405814	85	bulk	1
ShaoY_2019	ERR3405815	50	bulk	1
ShaoY_2019	ERR3405816	73	bulk	0
ShaoY_2019	ERR3405817	83	bulk	1
ShaoY_2019	ERR3405818	79	bulk	1
ShaoY_2019	ERR3405819	92	bulk	0
ShaoY_2019	ERR3405820	111	bulk	1
ShaoY_2019	ERR3405821	99	bulk	1
ShaoY_2019	ERR3405822	97	bulk	0
ShaoY_2019	ERR3405823	92	bulk	1
ShaoY_2019	ERR3405824	104	bulk	1
ShaoY_2019	ERR3405825	66	bulk	0
ShaoY_2019	ERR3405826	87	bulk	0
ShaoY_2019	ERR3405827	74	bulk	1
ShaoY_2019	ERR3405828	59	bulk	0
ShaoY_2019	ERR3405829	67	bulk	0
ShaoY_2019	ERR3405830	93	bulk	0
ShaoY_2019	ERR3405831	93	bulk	1
ShaoY_2019	ERR3405832	63	bulk	0
ShaoY_2019	ERR3405833	205	bulk	1
ShaoY_2019	ERR3405834	72	bulk	1
ShaoY_2019	ERR3405835	72	bulk	1
ShaoY_2019	ERR3405836	47	bulk	0
ShaoY_2019	ERR3405837	40	bulk	0
ShaoY_2019	ERR3405838	243	bulk	0
ShaoY_2019	ERR3405839	88	bulk	0
ShaoY_2019	ERR3405840	140	bulk	0
ShaoY_2019	ERR3405841	202	bulk	0
ShaoY_2019	ERR3405842	95	bulk	0
ShaoY_2019	ERR3405843	104	bulk	1
ShaoY_2019	ERR3405844	104	bulk	0
ShaoY_2019	ERR3405845	46	bulk	0
ShaoY_2019	ERR3405846	59	bulk	1
ShaoY_2019	ERR3405847	120	bulk	0
ShaoY_2019	ERR3405848	37	bulk	0
ShaoY_2019	ERR3405849	63	bulk	1
ShaoY_2019	ERR3405850	112	bulk	0
ShaoY_2019	ERR3405851	111	bulk	0
ShaoY_2019	ERR3405852	58	bulk	1
ShaoY_2019	ERR3405853	46	bulk	0
ShaoY_2019	ERR3405854	200	bulk	1
ShaoY_2019	ERR3405855	29	bulk	0
ShaoY_2019	ERR3405856	242	bulk	12
ShaoY_2019	ERR3405857	356	bulk	12
ShaoY_2019	ERR3405858	247	bulk	12
ShaoY_2019	ERR3405859	119	bulk	12
ShaoY_2019	ERR3405860	140	bulk	12
ShaoY_2019	ERR3405861	208	bulk	12
ShaoY_2019	ERR3405862	170	bulk	12
ShaoY_2019	ERR3405863	118	bulk	12
ShaoY_2019	ERR3405864	178	bulk	12
ShaoY_2019	ERR3405865	280	bulk	12
ShaoY_2019	ERR3405866	169	bulk	12
ShaoY_2019	ERR3405867	190	bulk	12
ShaoY_2019	ERR3405868	116	bulk	12
ShaoY_2019	ERR3405869	79	bulk	12
ShaoY_2019	ERR3405870	122	bulk	12
ShaoY_2019	ERR3405871	347	bulk	12
ShaoY_2019	ERR3405872	187	bulk	12
ShaoY_2019	ERR3405873	151	bulk	12
ShaoY_2019	ERR3405874	145	bulk	12
ShaoY_2019	ERR3405875	45	bulk	12
ShaoY_2019	ERR3405876	262	bulk	12
ShaoY_2019	ERR3405877	149	bulk	12
ShaoY_2019	ERR3405878	420	bulk	12
ShaoY_2019	ERR3405879	202	bulk	12
ShaoY_2019	ERR3405880	184	bulk	12
ShaoY_2019	ERR3405881	293	bulk	12
ShaoY_2019	ERR3405882	151	bulk	12
ShaoY_2019	ERR3405883	223	bulk	12
ShaoY_2019	ERR3405884	221	bulk	12
ShaoY_2019	ERR3405885	240	bulk	12
ShaoY_2019	ERR3405886	80	bulk	12
ShaoY_2019	ERR3405887	259	bulk	12
ShaoY_2019	ERR3405888	74	bulk	12
ShaoY_2019	ERR3405889	88	bulk	12
ShaoY_2019	ERR3405890	52	bulk	12
ShaoY_2019	ERR3405891	194	bulk	12
ShaoY_2019	ERR3405892	212	bulk	12
ShaoY_2019	ERR3405893	255	bulk	12
ShaoY_2019	ERR3405894	123	bulk	12
ShaoY_2019	ERR3405895	155	bulk	12
ShaoY_2019	ERR3405896	217	bulk	12
ShaoY_2019	ERR3405897	221	bulk	12
ShaoY_2019	ERR3405898	113	bulk	12
ShaoY_2019	ERR3405899	294	bulk	12
ShaoY_2019	ERR3405900	249	bulk	12
ShaoY_2019	ERR3405901	217	bulk	12
ShaoY_2019	ERR3405902	289	bulk	12
ShaoY_2019	ERR3405903	106	bulk	12
ShaoY_2019	ERR3405904	304	bulk	12
ShaoY_2019	ERR3405905	122	bulk	12
ShaoY_2019	ERR3405906	92	bulk	12
ShaoY_2019	ERR3405907	277	bulk	12
ShaoY_2019	ERR3405908	135	bulk	12
ShaoY_2019	ERR3405909	107	bulk	12
ShaoY_2019	ERR3405910	126	bulk	12
ShaoY_2019	ERR3405911	103	bulk	12
ShaoY_2019	ERR3405912	182	bulk	12
ShaoY_2019	ERR3405913	185	bulk	12
ShaoY_2019	ERR3405914	34	bulk	12
ShaoY_2019	ERR3405915	262	bulk	12
ShaoY_2019	ERR3405916	281	bulk	12
ShaoY_2019	ERR3405917	143	bulk	6
ShaoY_2019	ERR3405918	251	bulk	12
ShaoY_2019	ERR3405919	192	bulk	12
ShaoY_2019	ERR3405920	208	bulk	12
ShaoY_2019	ERR3405921	67	bulk	6
ShaoY_2019	ERR3405922	169	bulk	12
ShaoY_2019	ERR3405923	265	bulk	12
ShaoY_2019	ERR3405924	190	bulk	12
ShaoY_2019	ERR3405925	265	bulk	12
ShaoY_2019	ERR3405926	341	bulk	12
ShaoY_2019	ERR3405927	231	bulk	12
ShaoY_2019	ERR3405928	228	bulk	12
ShaoY_2019	ERR3405929	184	bulk	12
ShaoY_2019	ERR3405930	242	bulk	12
ShaoY_2019	ERR3405931	262	bulk	12
ShaoY_2019	ERR3405932	308	bulk	12
ShaoY_2019	ERR3405933	139	bulk	12
ShaoY_2019	ERR3405934	219	bulk	12
ShaoY_2019	ERR3405935	172	bulk	12
ShaoY_2019	ERR3405936	241	bulk	12
ShaoY_2019	ERR3405937	173	bulk	12
ShaoY_2019	ERR3405938	151	bulk	12
ShaoY_2019	ERR3405939	106	bulk	12
ShaoY_2019	ERR3405940	258	bulk	12
ShaoY_2019	ERR3405941	210	bulk	12
ShaoY_2019	ERR3405942	103	bulk	12
ShaoY_2019	ERR3405943	246	bulk	12
ShaoY_2019	ERR3405944	209	bulk	12
ShaoY_2019	ERR3405945	122	bulk	12
ShaoY_2019	ERR3405947	69	bulk	1
ShaoY_2019	ERR3405948	51	bulk	1
ShaoY_2019	ERR3405949	48	bulk	0
ShaoY_2019	ERR3405951	43	bulk	1
ShaoY_2019	ERR3405952	117	bulk	0
ShaoY_2019	ERR3405953	38	bulk	0
ShaoY_2019	ERR3405954	54	bulk	0
ShaoY_2019	ERR3405955	91	bulk	0
ShaoY_2019	ERR3405956	66	bulk	0
ShaoY_2019	ERR3405957	120	bulk	0
ShaoY_2019	ERR3405959	62	bulk	0
ShaoY_2019	ERR3405960	165	bulk	0
ShaoY_2019	ERR3405961	48	bulk	0
ShaoY_2019	ERR3405962	201	bulk	1
ShaoY_2019	ERR3405963	23	bulk	0
ShaoY_2019	ERR3405965	84	bulk	0
ShaoY_2019	ERR3405966	72	bulk	0
ShaoY_2019	ERR3405968	47	bulk	1
ShaoY_2019	ERR3405969	130	bulk	1
ShaoY_2019	ERR3405970	35	bulk	0
ShaoY_2019	ERR3405971	45	bulk	0
ShaoY_2019	ERR3405980	55	bulk	0
ShaoY_2019	ERR3405984	272	bulk	1
ShaoY_2019	ERR3405985	127	bulk	0
ShaoY_2019	ERR3405986	46	bulk	0
ShaoY_2019	ERR3405988	90	bulk	0
ShaoY_2019	ERR3405989	181	bulk	12
ShaoY_2019	ERR3405990	237	bulk	12
ShaoY_2019	ERR3405991	277	bulk	12
ShaoY_2019	ERR3405992	182	bulk	12
ShaoY_2019	ERR3405993	259	bulk	12
ShaoY_2019	ERR3405994	160	bulk	12
ShaoY_2019	ERR3405995	225	bulk	12
ShaoY_2019	ERR3405997	355	bulk	12
ShaoY_2019	ERR3405998	240	bulk	12
ShaoY_2019	ERR3405999	386	bulk	12
ShaoY_2019	ERR3406000	229	bulk	12
ShaoY_2019	ERR3406001	96	bulk	12
ShaoY_2019	ERR3406002	69	bulk	12
ShaoY_2019	ERR3406003	248	bulk	12
ShaoY_2019	ERR3406004	284	bulk	12
ShaoY_2019	ERR3406005	86	bulk	12
ShaoY_2019	ERR3406006	145	bulk	12
ShaoY_2019	ERR3406007	308	bulk	12
ShaoY_2019	ERR3406008	352	bulk	12
ShaoY_2019	ERR3406009	262	bulk	12
ShaoY_2019	ERR3406010	214	bulk	24
ShaoY_2019	ERR3406011	168	bulk	12
ShaoY_2019	ERR3406012	426	bulk	12
ShaoY_2019	ERR3406013	224	bulk	12
ShaoY_2019	ERR3406014	233	bulk	12
ShaoY_2019	ERR3406015	147	bulk	12
ShaoY_2019	ERR3406016	236	bulk	12
ShaoY_2019	ERR3406017	273	bulk	24
ShaoY_2019	ERR3406018	382	bulk	12
ShaoY_2019	ERR3406019	133	bulk	12
ShaoY_2019	ERR3406020	161	bulk	6
ShaoY_2019	ERR3406021	361	bulk	24
ShaoY_2019	ERR3406022	146	bulk	12
ShaoY_2019	ERR3406023	107	bulk	12
ShaoY_2019	ERR3406024	258	bulk	12
ShaoY_2019	ERR3406025	137	bulk	12
ShaoY_2019	ERR3406026	181	bulk	12
ShaoY_2019	ERR3406027	166	bulk	12
ShaoY_2019	ERR3406028	201	bulk	12
ShaoY_2019	ERR3406029	226	bulk	12
ShaoY_2019	ERR3406030	165	bulk	12
ShaoY_2019	ERR3406031	188	bulk	12
ShaoY_2019	ERR3406032	164	bulk	12
ShaoY_2019	ERR3406033	225	bulk	12
ShaoY_2019	ERR3406034	73	bulk	12
ShaoY_2019	ERR3406035	234	bulk	12
ShaoY_2019	ERR3406036	109	bulk	12
ShaoY_2019	ERR3406037	153	bulk	12
ShaoY_2019	ERR3406038	182	bulk	12
ShaoY_2019	ERR3406039	188	bulk	12
ShaoY_2019	ERR3406040	102	bulk	12
ShaoY_2019	ERR3406041	56	bulk	0
ShaoY_2019	ERR3406042	197	bulk	0
ShaoY_2019	ERR3406043	87	bulk	0
ShaoY_2019	ERR3406044	118	bulk	0
ShaoY_2019	ERR3406045	79	bulk	1
ShaoY_2019	ERR3406046	25	bulk	0
ShaoY_2019	ERR3406047	86	bulk	0
ShaoY_2019	ERR3406048	159	bulk	12
ShaoY_2019	ERR3406049	202	bulk	12
ShaoY_2019	ERR3406050	105	bulk	12
ShaoY_2019	ERR3406051	213	bulk	12
ShaoY_2019	ERR3406052	65	bulk	12
ShaoY_2019	ERR3406053	400	bulk	24
ShaoY_2019	ERR3406054	203	bulk	24
ShaoY_2019	ERR3406055	150	bulk	24
ShaoY_2019	ERR3406056	186	bulk	12
ShaoY_2019	ERR3406057	112	bulk	12
ShaoY_2019	ERR3406058	154	bulk	12
ShaoY_2019	ERR3406060	119	bulk	12
ShaoY_2019	ERR3406061	58	bulk	12
ShaoY_2019	ERR3406062	153	bulk	12
ShaoY_2019	ERR3406063	94	bulk	6
ShaoY_2019	ERR3406064	104	bulk	12
ShaoY_2019	ERR3406065	78	bulk	0
ShaoY_2019	ERR3406066	48	bulk	0
ShaoY_2019	ERR3406067	207	bulk	12
ShaoY_2019	ERR3406068	218	bulk	12
ShaoY_2019	ERR3406069	133	bulk	12
ShaoY_2019	ERR3406070	172	bulk	12
ShaoY_2019	ERR3406071	80	bulk	0
ShaoY_2019	ERR3406072	66	bulk	0
ShaoY_2019	ERR3406073	204	bulk	12
ShaoY_2019	ERR3406074	195	bulk	12
ShaoY_2019	ERR3406075	272	bulk	12
ShaoY_2019	ERR3406076	142	bulk	12
ShaoY_2019	ERR3406077	73	bulk	0
ShaoY_2019	ERR3406078	230	bulk	0
ShaoY_2019	ERR3406079	269	bulk	12
ShaoY_2019	ERR3406080	250	bulk	12
ShaoY_2019	ERR3406081	265	bulk	24
ShaoY_2019	ERR3406082	166	bulk	12
ShaoY_2019	ERR3406083	104	bulk	0
ShaoY_2019	ERR3406084	31	bulk	0
ShaoY_2019	ERR3406085	303	bulk	12
ShaoY_2019	ERR3406086	297	bulk	12
ShaoY_2019	ERR3406087	130	bulk	12
ShaoY_2019	ERR3406088	290	bulk	12
ShaoY_2019	ERR3406089	71	bulk	0
ShaoY_2019	ERR3406090	42	bulk	0
ShaoY_2019	ERR3406091	288	bulk	12
ShaoY_2019	ERR3406092	167	bulk	12
ShaoY_2019	ERR3406093	199	bulk	12
ShaoY_2019	ERR3406094	68	bulk	0
ShaoY_2019	ERR3406095	130	bulk	0
ShaoY_2019	ERR3406096	186	bulk	12
ShaoY_2019	ERR3406097	160	bulk	12
ShaoY_2019	ERR3406098	293	bulk	12
ShaoY_2019	ERR3406099	206	bulk	12
ShaoY_2019	ERR3406100	66	bulk	1
ShaoY_2019	ERR3406101	180	bulk	12
ShaoY_2019	ERR3406102	252	bulk	12
ShaoY_2019	ERR3406103	93	bulk	12
ShaoY_2019	ERR3406104	183	bulk	12
ShaoY_2019	ERR3406105	180	bulk	12
ShaoY_2019	ERR3406106	86	bulk	0
ShaoY_2019	ERR3406107	236	bulk	12
ShaoY_2019	ERR3406108	170	bulk	12
ShaoY_2019	ERR3406109	225	bulk	24
ShaoY_2019	ERR3406110	189	bulk	12
ShaoY_2019	ERR3406111	49	bulk	0
ShaoY_2019	ERR3406112	113	bulk	0
ShaoY_2019	ERR3406113	31	bulk	0
ShaoY_2019	ERR3406114	59	bulk	0
ShaoY_2019	ERR3406115	50	bulk	0
ShaoY_2019	ERR3406116	28	bulk	0
ShaoY_2019	ERR3406117	73	bulk	0
ShaoY_2019	ERR3406118	36	bulk	0
ShaoY_2019	ERR3406119	12	bulk	0
ShaoY_2019	ERR3406120	96	bulk	1
ShaoY_2019	ERR3406121	69	bulk	0
ShaoY_2019	ERR3406122	67	bulk	0
ShaoY_2019	ERR3406123	40	bulk	0
ShaoY_2019	ERR3406124	122	bulk	0
ShaoY_2019	ERR3406125	45	bulk	0
ShaoY_2019	ERR3406126	67	bulk	0
ShaoY_2019	ERR3406127	49	bulk	1
ShaoY_2019	ERR3406128	83	bulk	0
ShaoY_2019	ERR3406129	110	bulk	0
ShaoY_2019	ERR3406130	108	bulk	0
ShaoY_2019	ERR3406131	77	bulk	1
ShaoY_2019	ERR3406132	88	bulk	0
ShaoY_2019	ERR3406133	76	bulk	0
ShaoY_2019	ERR3406134	77	bulk	0
ShaoY_2019	ERR3406135	30	bulk	0
ShaoY_2019	ERR3406136	60	bulk	0
ShaoY_2019	ERR3406137	80	bulk	0
ShaoY_2019	ERR3406138	46	bulk	0
ShaoY_2019	ERR3406139	72	bulk	0
ShaoY_2019	ERR3406140	56	bulk	0
ShaoY_2019	ERR3406141	113	bulk	1
ShaoY_2019	ERR3406142	46	bulk	1
ShaoY_2019	ERR3406143	76	bulk	0
ShaoY_2019	ERR3406144	92	bulk	0
ShaoY_2019	ERR3406145	70	bulk	0
ShaoY_2019	ERR3406146	61	bulk	0
ShaoY_2019	ERR3406147	88	bulk	0
ShaoY_2019	ERR3406148	77	bulk	0
ShaoY_2019	ERR3406149	59	bulk	0
ShaoY_2019	ERR3406150	41	bulk	0
ShaoY_2019	ERR3406151	76	bulk	0
ShaoY_2019	ERR3406152	40	bulk	0
ShaoY_2019	ERR3406153	73	bulk	0
ShaoY_2019	ERR3406154	103	bulk	0
ShaoY_2019	ERR3406155	60	bulk	0
ShaoY_2019	ERR3406156	45	bulk	0
ShaoY_2019	ERR3406157	133	bulk	0
ShaoY_2019	ERR3406158	67	bulk	0
ShaoY_2019	ERR3406159	42	bulk	0
ShaoY_2019	ERR3406160	7	bulk	0
ShaoY_2019	ERR3406161	49	bulk	0
ShaoY_2019	ERR3406162	38	bulk	0
ShaoY_2019	ERR3406163	118	bulk	0
ShaoY_2019	ERR3406164	59	bulk	0
ShaoY_2019	ERR3406165	26	bulk	0
ShaoY_2019	ERR3406166	45	bulk	0
ShaoY_2019	ERR3406167	96	bulk	0
ShaoY_2019	ERR3406168	63	bulk	0
ShaoY_2019	ERR3406169	39	bulk	0
ShaoY_2019	ERR3406170	68	bulk	0
ShaoY_2019	ERR3406171	72	bulk	0
ShaoY_2019	ERR3406172	99	bulk	0
ShaoY_2019	ERR3406173	57	bulk	0
ShaoY_2019	ERR3406174	80	bulk	0
ShaoY_2019	ERR3406175	38	bulk	0
ShaoY_2019	ERR3406176	36	bulk	0
ShaoY_2019	ERR3406177	76	bulk	0
ShaoY_2019	ERR3406178	90	bulk	0
ShaoY_2019	ERR3406179	67	bulk	0
ShaoY_2019	ERR3406180	66	bulk	0
ShaoY_2019	ERR3406181	130	bulk	0
ShaoY_2019	ERR3406182	55	bulk	0
ShaoY_2019	ERR3406183	99	bulk	0
ShaoY_2019	ERR3406184	62	bulk	0
ShaoY_2019	ERR3406185	135	bulk	0
ShaoY_2019	ERR3406186	74	bulk	0
ShaoY_2019	ERR3406187	60	bulk	0
ShaoY_2019	ERR3406188	41	bulk	0
ShaoY_2019	ERR3406189	60	bulk	0
ShaoY_2019	ERR3406190	72	bulk	0
ShaoY_2019	ERR3406191	77	bulk	0
ShaoY_2019	ERR3406192	218	bulk	12
ShaoY_2019	ERR3406193	174	bulk	12
ShaoY_2019	ERR3406194	142	bulk	12
ShaoY_2019	ERR3406195	188	bulk	24
ShaoY_2019	ERR3406196	299	bulk	12
ShaoY_2019	ERR3406197	259	bulk	12
ShaoY_2019	ERR3406198	144	bulk	12
ShaoY_2019	ERR3406199	204	bulk	12
ShaoY_2019	ERR3406200	237	bulk	12
ShaoY_2019	ERR3406201	173	bulk	12
ShaoY_2019	ERR3406202	109	bulk	12
ShaoY_2019	ERR3406203	117	bulk	12
ShaoY_2019	ERR3406204	47	bulk	12
ShaoY_2019	ERR3406205	143	bulk	12
ShaoY_2019	ERR3406206	135	bulk	12
ShaoY_2019	ERR3406207	81	bulk	12
ShaoY_2019	ERR3406208	59	bulk	6
ShaoY_2019	ERR3406209	91	bulk	12
ShaoY_2019	ERR3406210	106	bulk	6
ShaoY_2019	ERR3406211	269	bulk	24
ShaoY_2019	ERR3406212	191	bulk	12
ShaoY_2019	ERR3406213	119	bulk	12
ShaoY_2019	ERR3406214	253	bulk	12
ShaoY_2019	ERR3406215	159	bulk	12
ShaoY_2019	ERR3406216	348	bulk	12
ShaoY_2019	ERR3406217	264	bulk	12
ShaoY_2019	ERR3406218	101	bulk	12
ShaoY_2019	ERR3406219	201	bulk	12
ShaoY_2019	ERR3406220	224	bulk	12
ShaoY_2019	ERR3406221	168	bulk	12
ShaoY_2019	ERR3406222	166	bulk	12
ShaoY_2019	ERR3406223	94	bulk	12
ShaoY_2019	ERR3406224	206	bulk	12
ShaoY_2019	ERR3406225	224	bulk	12
ShaoY_2019	ERR3406226	210	bulk	12
ShaoY_2019	ERR3406227	124	bulk	12
ShaoY_2019	ERR3406228	79	bulk	12
ShaoY_2019	ERR3406229	155	bulk	12
ShaoY_2019	ERR3406230	176	bulk	12
ShaoY_2019	ERR3406231	178	bulk	12
ShaoY_2019	ERR3406232	140	bulk	12
ShaoY_2019	ERR3406233	103	bulk	12
ShaoY_2019	ERR3406234	144	bulk	12
ShaoY_2019	ERR3406235	92	bulk	12
ShaoY_2019	ERR3406236	99	bulk	12
ShaoY_2019	ERR3406237	108	bulk	12
ShaoY_2019	ERR3406238	141	bulk	12
ShaoY_2019	ERR3406239	83	bulk	12
ShaoY_2019	ERR3406240	79	bulk	6
ShaoY_2019	ERR3406241	20	bulk	6
ShaoY_2019	ERR3406242	68	bulk	12
ShaoY_2019	ERR3406243	113	bulk	12
ShaoY_2019	ERR3406244	206	bulk	12
ShaoY_2019	ERR3406245	225	bulk	12
ShaoY_2019	ERR3406246	409	bulk	24
ShaoY_2019	ERR3406247	156	bulk	12
ShaoY_2019	ERR3406248	100	bulk	24
ShaoY_2019	ERR3406249	182	bulk	12
ShaoY_2019	ERR3406250	135	bulk	12
ShaoY_2019	ERR3406251	140	bulk	24
ShaoY_2019	ERR3406252	234	bulk	24
ShaoY_2019	ERR3406253	241	bulk	12
ShaoY_2019	ERR3406254	106	bulk	6
ShaoY_2019	ERR3406255	237	bulk	24
ShaoY_2019	ERR3406256	155	bulk	12
ShaoY_2019	ERR3406257	105	bulk	12
ShaoY_2019	ERR3406258	143	bulk	12
ShaoY_2019	ERR3406259	106	bulk	12
ShaoY_2019	ERR3406261	85	bulk	12
ShaoY_2019	ERR3406262	207	bulk	12
ShaoY_2019	ERR3406263	100	bulk	6
ShaoY_2019	ERR3406264	136	bulk	12
ShaoY_2019	ERR3406265	120	bulk	6
ShaoY_2019	ERR3406266	216	bulk	12
ShaoY_2019	ERR3406267	260	bulk	12
ShaoY_2019	ERR3406268	206	bulk	12
ShaoY_2019	ERR3406269	95	bulk	12
ShaoY_2019	ERR3406270	101	bulk	12
ShaoY_2019	ERR3406271	93	bulk	12
ShaoY_2019	ERR3406272	77	bulk	12
ShaoY_2019	ERR3406273	84	bulk	12
ShaoY_2019	ERR3406274	110	bulk	12
ShaoY_2019	ERR3406275	167	bulk	12
ShaoY_2019	ERR3406276	83	bulk	12
ShaoY_2019	ERR3406277	205	bulk	12
ShaoY_2019	ERR3406278	72	bulk	12
ShaoY_2019	ERR3406279	57	bulk	12
ShaoY_2019	ERR3406280	91	bulk	12
ShaoY_2019	ERR3406281	275	bulk	12
ShaoY_2019	ERR3406282	188	bulk	12
ShaoY_2019	ERR3406283	96	bulk	6
ShaoY_2019	ERR3406284	196	bulk	12
ShaoY_2019	ERR3406285	94	bulk	12
ShaoY_2019	ERR3406286	43	bulk	12
ShaoY_2019	ERR3406287	116	bulk	12
ShaoY_2019	ERR3406288	187	bulk	12
ShaoY_2019	ERR3406289	162	bulk	12
ShaoY_2019	ERR3406290	94	bulk	12
ShaoY_2019	ERR3406291	148	bulk	12
ShaoY_2019	ERR3406292	161	bulk	12
ShaoY_2019	ERR3406293	75	bulk	12
ShaoY_2019	ERR3406294	120	bulk	12
ShaoY_2019	ERR3406295	130	bulk	12
ShaoY_2019	ERR3406296	220	bulk	12
ShaoY_2019	ERR3406297	155	bulk	12
ShaoY_2019	ERR3406298	161	bulk	12
ShaoY_2019	ERR3406299	100	bulk	12
ShaoY_2019	ERR3406300	103	bulk	12
ShaoY_2019	ERR3406301	156	bulk	12
ShaoY_2019	ERR3406302	230	bulk	12
BackhedF_2015	ERR525688	443	bulk	24
BackhedF_2015	ERR525689	275	bulk	24
BackhedF_2015	ERR525690	59	bulk	6
BackhedF_2015	ERR525691	124	bulk	0
BackhedF_2015	ERR525693	95	bulk	6
BackhedF_2015	ERR525694	326	bulk	12
BackhedF_2015	ERR525695	123	bulk	6
BackhedF_2015	ERR525696	22	bulk	0
BackhedF_2015	ERR525698	19	bulk	0
BackhedF_2015	ERR525700	215	bulk	24
BackhedF_2015	ERR525701	178	bulk	24
BackhedF_2015	ERR525702	102	bulk	6
BackhedF_2015	ERR525703	576	bulk	24
BackhedF_2015	ERR525704	205	bulk	6
BackhedF_2015	ERR525705	83	bulk	0
BackhedF_2015	ERR525707	86	bulk	0
BackhedF_2015	ERR525709	309	bulk	24
BackhedF_2015	ERR525710	87	bulk	6
BackhedF_2015	ERR525711	25	bulk	0
BackhedF_2015	ERR525713	424	bulk	24
BackhedF_2015	ERR525714	206	bulk	6
BackhedF_2015	ERR525715	74	bulk	1
BackhedF_2015	ERR525717	253	bulk	24
BackhedF_2015	ERR525718	117	bulk	6
BackhedF_2015	ERR525719	109	bulk	0
BackhedF_2015	ERR525721	138	bulk	6
BackhedF_2015	ERR525722	235	bulk	24
BackhedF_2015	ERR525723	96	bulk	6
BackhedF_2015	ERR525724	39	bulk	0
BackhedF_2015	ERR525726	204	bulk	24
BackhedF_2015	ERR525727	74	bulk	6
BackhedF_2015	ERR525728	21	bulk	0
BackhedF_2015	ERR525730	329	bulk	24
BackhedF_2015	ERR525731	128	bulk	6
BackhedF_2015	ERR525732	184	bulk	0
BackhedF_2015	ERR525734	286	bulk	24
BackhedF_2015	ERR525735	188	bulk	6
BackhedF_2015	ERR525736	69	bulk	1
BackhedF_2015	ERR525738	216	bulk	24
BackhedF_2015	ERR525739	94	bulk	6
BackhedF_2015	ERR525740	51	bulk	0
BackhedF_2015	ERR525742	230	bulk	12
BackhedF_2015	ERR525743	320	bulk	24
BackhedF_2015	ERR525744	194	bulk	6
BackhedF_2015	ERR525745	46	bulk	0
BackhedF_2015	ERR525747	440	bulk	12
BackhedF_2015	ERR525748	151	bulk	6
BackhedF_2015	ERR525749	111	bulk	0
BackhedF_2015	ERR525750	137	bulk	6
BackhedF_2015	ERR525752	71	bulk	0
BackhedF_2015	ERR525754	386	bulk	24
BackhedF_2015	ERR525755	194	bulk	6
BackhedF_2015	ERR525756	108	bulk	0
BackhedF_2015	ERR525758	110	bulk	0
BackhedF_2015	ERR525760	156	bulk	24
BackhedF_2015	ERR525762	115	bulk	1
BackhedF_2015	ERR525764	113	bulk	12
BackhedF_2015	ERR525765	58	bulk	6
BackhedF_2015	ERR525766	50	bulk	0
BackhedF_2015	ERR525768	152	bulk	24
BackhedF_2015	ERR525769	120	bulk	6
BackhedF_2015	ERR525770	61	bulk	1
BackhedF_2015	ERR525772	321	bulk	24
BackhedF_2015	ERR525773	86	bulk	6
BackhedF_2015	ERR525776	137	bulk	24
BackhedF_2015	ERR525777	58	bulk	6
BackhedF_2015	ERR525778	26	bulk	0
BackhedF_2015	ERR525780	168	bulk	12
BackhedF_2015	ERR525781	111	bulk	6
BackhedF_2015	ERR525782	31	bulk	0
BackhedF_2015	ERR525784	287	bulk	12
BackhedF_2015	ERR525785	172	bulk	6
BackhedF_2015	ERR525786	77	bulk	0
BackhedF_2015	ERR525788	351	bulk	24
BackhedF_2015	ERR525789	209	bulk	6
BackhedF_2015	ERR525790	122	bulk	0
BackhedF_2015	ERR525792	235	bulk	24
BackhedF_2015	ERR525793	85	bulk	6
BackhedF_2015	ERR525794	70	bulk	0
BackhedF_2015	ERR525796	254	bulk	24
BackhedF_2015	ERR525797	86	bulk	6
BackhedF_2015	ERR525798	52	bulk	0
BackhedF_2015	ERR525800	357	bulk	24
BackhedF_2015	ERR525801	553	bulk	24
BackhedF_2015	ERR525802	200	bulk	6
BackhedF_2015	ERR525803	109	bulk	1
BackhedF_2015	ERR525805	80	bulk	6
BackhedF_2015	ERR525806	195	bulk	24
BackhedF_2015	ERR525807	64	bulk	6
BackhedF_2015	ERR525808	76	bulk	1
BackhedF_2015	ERR525810	388	bulk	24
BackhedF_2015	ERR525811	173	bulk	6
BackhedF_2015	ERR525812	122	bulk	0
BackhedF_2015	ERR525814	79	bulk	0
BackhedF_2015	ERR525816	314	bulk	24
BackhedF_2015	ERR525817	136	bulk	6
BackhedF_2015	ERR525818	105	bulk	0
BackhedF_2015	ERR525820	186	bulk	24
BackhedF_2015	ERR525821	152	bulk	6
BackhedF_2015	ERR525822	55	bulk	0
BackhedF_2015	ERR525824	230	bulk	24
BackhedF_2015	ERR525825	23	bulk	6
BackhedF_2015	ERR525826	73	bulk	0
BackhedF_2015	ERR525828	365	bulk	24
BackhedF_2015	ERR525829	192	bulk	6
BackhedF_2015	ERR525830	130	bulk	0
BackhedF_2015	ERR525832	304	bulk	24
BackhedF_2015	ERR525833	266	bulk	6
BackhedF_2015	ERR525834	176	bulk	0
BackhedF_2015	ERR525836	259	bulk	24
BackhedF_2015	ERR525837	82	bulk	6
BackhedF_2015	ERR525838	123	bulk	0
BackhedF_2015	ERR525844	382	bulk	24
BackhedF_2015	ERR525845	200	bulk	6
BackhedF_2015	ERR525846	169	bulk	1
BackhedF_2015	ERR525848	122	bulk	24
BackhedF_2015	ERR525849	156	bulk	6
BackhedF_2015	ERR525850	128	bulk	0
BackhedF_2015	ERR525852	344	bulk	24
BackhedF_2015	ERR525853	88	bulk	6
BackhedF_2015	ERR525854	77	bulk	0
BackhedF_2015	ERR525856	293	bulk	24
BackhedF_2015	ERR525857	180	bulk	6
BackhedF_2015	ERR525858	162	bulk	0
BackhedF_2015	ERR525860	208	bulk	24
BackhedF_2015	ERR525861	77	bulk	6
BackhedF_2015	ERR525862	34	bulk	1
BackhedF_2015	ERR525864	332	bulk	12
BackhedF_2015	ERR525865	228	bulk	6
BackhedF_2015	ERR525866	100	bulk	0
BackhedF_2015	ERR525868	357	bulk	24
BackhedF_2015	ERR525869	113	bulk	6
BackhedF_2015	ERR525870	127	bulk	0
BackhedF_2015	ERR525872	394	bulk	24
BackhedF_2015	ERR525873	176	bulk	6
BackhedF_2015	ERR525874	146	bulk	0
BackhedF_2015	ERR525876	250	bulk	24
BackhedF_2015	ERR525877	174	bulk	6
BackhedF_2015	ERR525878	65	bulk	0
BackhedF_2015	ERR525880	294	bulk	24
BackhedF_2015	ERR525881	272	bulk	24
BackhedF_2015	ERR525882	136	bulk	6
BackhedF_2015	ERR525883	20	bulk	0
BackhedF_2015	ERR525885	148	bulk	6
BackhedF_2015	ERR525886	412	bulk	24
BackhedF_2015	ERR525887	45	bulk	6
BackhedF_2015	ERR525888	90	bulk	0
BackhedF_2015	ERR525890	290	bulk	24
BackhedF_2015	ERR525891	167	bulk	6
BackhedF_2015	ERR525892	79	bulk	0
BackhedF_2015	ERR525894	43	bulk	0
BackhedF_2015	ERR525896	405	bulk	24
BackhedF_2015	ERR525897	149	bulk	6
BackhedF_2015	ERR525898	246	bulk	24
BackhedF_2015	ERR525899	61	bulk	6
BackhedF_2015	ERR525900	28	bulk	1
BackhedF_2015	ERR525902	147	bulk	0
BackhedF_2015	ERR525904	404	bulk	24
BackhedF_2015	ERR525905	221	bulk	6
BackhedF_2015	ERR525906	48	bulk	0
BackhedF_2015	ERR525908	353	bulk	24
BackhedF_2015	ERR525909	113	bulk	6
BackhedF_2015	ERR525910	65	bulk	0
BackhedF_2015	ERR525912	580	bulk	24
BackhedF_2015	ERR525913	272	bulk	6
BackhedF_2015	ERR525914	66	bulk	0
BackhedF_2015	ERR525916	351	bulk	24
BackhedF_2015	ERR525917	142	bulk	6
BackhedF_2015	ERR525918	76	bulk	0
BackhedF_2015	ERR525920	372	bulk	24
BackhedF_2015	ERR525921	142	bulk	6
BackhedF_2015	ERR525922	49	bulk	1
BackhedF_2015	ERR525924	308	bulk	12
BackhedF_2015	ERR525925	351	bulk	24
BackhedF_2015	ERR525926	208	bulk	6
BackhedF_2015	ERR525927	137	bulk	0
BackhedF_2015	ERR525929	134	bulk	6
BackhedF_2015	ERR525930	69	bulk	0
BackhedF_2015	ERR525932	222	bulk	24
BackhedF_2015	ERR525933	137	bulk	6
BackhedF_2015	ERR525934	30	bulk	0
BackhedF_2015	ERR525936	329	bulk	12
BackhedF_2015	ERR525937	75	bulk	6
BackhedF_2015	ERR525938	75	bulk	0
BackhedF_2015	ERR525940	289	bulk	12
BackhedF_2015	ERR525941	87	bulk	6
BackhedF_2015	ERR525942	41	bulk	0
BackhedF_2015	ERR525944	356	bulk	24
BackhedF_2015	ERR525945	256	bulk	24
BackhedF_2015	ERR525946	252	bulk	6
BackhedF_2015	ERR525947	42	bulk	0
BackhedF_2015	ERR525949	184	bulk	6
BackhedF_2015	ERR525950	348	bulk	24
BackhedF_2015	ERR525951	211	bulk	6
BackhedF_2015	ERR525952	86	bulk	0
BackhedF_2015	ERR525954	84	bulk	0
BackhedF_2015	ERR525956	333	bulk	24
BackhedF_2015	ERR525957	110	bulk	6
BackhedF_2015	ERR525960	353	bulk	12
BackhedF_2015	ERR525961	191	bulk	6
BackhedF_2015	ERR525962	19	bulk	0
BackhedF_2015	ERR525964	245	bulk	12
BackhedF_2015	ERR525965	91	bulk	6
BackhedF_2015	ERR525966	21	bulk	0
BackhedF_2015	ERR525968	245	bulk	12
BackhedF_2015	ERR525969	122	bulk	6
BackhedF_2015	ERR525970	54	bulk	0
BackhedF_2015	ERR525972	230	bulk	24
BackhedF_2015	ERR525973	117	bulk	6
BackhedF_2015	ERR525974	152	bulk	0
BackhedF_2015	ERR525980	168	bulk	24
BackhedF_2015	ERR525981	97	bulk	6
BackhedF_2015	ERR525982	83	bulk	0
BackhedF_2015	ERR525984	244	bulk	24
BackhedF_2015	ERR525985	129	bulk	6
BackhedF_2015	ERR525986	46	bulk	0
BackhedF_2015	ERR525988	198	bulk	24
BackhedF_2015	ERR525989	201	bulk	6
BackhedF_2015	ERR525990	87	bulk	0
BackhedF_2015	ERR525992	465	bulk	24
BackhedF_2015	ERR525993	180	bulk	6
BackhedF_2015	ERR525994	25	bulk	0
BackhedF_2015	ERR525996	243	bulk	24
BackhedF_2015	ERR525997	54	bulk	6
BackhedF_2015	ERR525998	8	bulk	0
BackhedF_2015	ERR526000	441	bulk	24
BackhedF_2015	ERR526001	77	bulk	6
BackhedF_2015	ERR526002	58	bulk	0
BackhedF_2015	ERR526004	232	bulk	24
BackhedF_2015	ERR526005	85	bulk	6
BackhedF_2015	ERR526006	80	bulk	0
BackhedF_2015	ERR526008	359	bulk	24
BackhedF_2015	ERR526009	49	bulk	6
BackhedF_2015	ERR526010	77	bulk	0
BackhedF_2015	ERR526012	265	bulk	12
BackhedF_2015	ERR526013	249	bulk	6
BackhedF_2015	ERR526014	161	bulk	0
BackhedF_2015	ERR526016	248	bulk	24
BackhedF_2015	ERR526017	138	bulk	6
BackhedF_2015	ERR526018	100	bulk	1
BackhedF_2015	ERR526020	236	bulk	12
BackhedF_2015	ERR526021	104	bulk	6
BackhedF_2015	ERR526022	53	bulk	0
BackhedF_2015	ERR526024	337	bulk	24
BackhedF_2015	ERR526025	37	bulk	6
BackhedF_2015	ERR526026	45	bulk	0
BackhedF_2015	ERR526028	252	bulk	24
BackhedF_2015	ERR526029	106	bulk	6
BackhedF_2015	ERR526030	45	bulk	1
BackhedF_2015	ERR526032	348	bulk	24
BackhedF_2015	ERR526033	176	bulk	6
BackhedF_2015	ERR526034	60	bulk	0
BackhedF_2015	ERR526036	240	bulk	12
BackhedF_2015	ERR526037	137	bulk	6
BackhedF_2015	ERR526038	75	bulk	0
BackhedF_2015	ERR526040	229	bulk	12
BackhedF_2015	ERR526041	47	bulk	6
BackhedF_2015	ERR526044	299	bulk	24
BackhedF_2015	ERR526045	161	bulk	6
BackhedF_2015	ERR526046	102	bulk	0
BackhedF_2015	ERR526048	203	bulk	24
BackhedF_2015	ERR526049	137	bulk	6
BackhedF_2015	ERR526052	351	bulk	12
BackhedF_2015	ERR526053	137	bulk	6
BackhedF_2015	ERR526054	61	bulk	0
BackhedF_2015	ERR526056	231	bulk	24
BackhedF_2015	ERR526057	162	bulk	6
BackhedF_2015	ERR526058	92	bulk	0
BackhedF_2015	ERR526060	253	bulk	24
BackhedF_2015	ERR526061	227	bulk	6
BackhedF_2015	ERR526062	23	bulk	0
BackhedF_2015	ERR526064	401	bulk	24
BackhedF_2015	ERR526065	184	bulk	6
BackhedF_2015	ERR526066	159	bulk	0
BackhedF_2015	ERR526068	281	bulk	12
BackhedF_2015	ERR526069	77	bulk	6
BackhedF_2015	ERR526070	486	bulk	24
BackhedF_2015	ERR526071	220	bulk	6
BackhedF_2015	ERR526072	87	bulk	0
BackhedF_2015	ERR526074	97	bulk	0
BackhedF_2015	ERR526076	394	bulk	24
BackhedF_2015	ERR526077	309	bulk	6
BackhedF_2015	ERR526078	108	bulk	0
BackhedF_2015	ERR526080	373	bulk	24
BackhedF_2015	ERR526081	167	bulk	6
BackhedF_2015	ERR526082	40	bulk	0
BackhedF_2015	ERR526084	311	bulk	24
BackhedF_2015	ERR526085	118	bulk	6
BackhedF_2015	ERR526086	8	bulk	0
TapiainenT_2019	SRR10527825	144	bulk	12
TapiainenT_2019	SRR10527826	86	bulk	12
TapiainenT_2019	SRR10527827	49	bulk	12
TapiainenT_2019	SRR10527828	33	bulk	12
TapiainenT_2019	SRR10527829	49	bulk	12
TapiainenT_2019	SRR10527830	89	bulk	12
TapiainenT_2019	SRR10527831	118	bulk	12
TapiainenT_2019	SRR10527832	65	bulk	12
TapiainenT_2019	SRR10527833	60	bulk	12
TapiainenT_2019	SRR10527834	91	bulk	12
TapiainenT_2019	SRR10527835	55	bulk	12
TapiainenT_2019	SRR10527836	113	bulk	12
TapiainenT_2019	SRR10527837	11	bulk	12
TapiainenT_2019	SRR10527838	109	bulk	12
TapiainenT_2019	SRR10527839	101	bulk	12
TapiainenT_2019	SRR10527840	185	bulk	12
OhS_2017	SRR1777715	97	bulk	1
RavehSadkaT_2015	SRR1779101	20	bulk	1
RavehSadkaT_2015	SRR1779102	21	bulk	1
RavehSadkaT_2015	SRR1779103	21	bulk	1
RavehSadkaT_2015	SRR1779104	22	bulk	1
RavehSadkaT_2015	SRR1779105	49	bulk	1
RavehSadkaT_2015	SRR1779106	68	bulk	1
RavehSadkaT_2015	SRR1779107	67	bulk	1
RavehSadkaT_2015	SRR1779108	79	bulk	3
RavehSadkaT_2015	SRR1779109	18	bulk	3
RavehSadkaT_2015	SRR1779110	28	bulk	3
RavehSadkaT_2015	SRR1779111	22	bulk	3
RavehSadkaT_2015	SRR1779112	27	bulk	3
RavehSadkaT_2015	SRR1779113	64	bulk	3
RavehSadkaT_2015	SRR1779114	38	bulk	3
RavehSadkaT_2015	SRR1779115	69	bulk	1
RavehSadkaT_2015	SRR1779116	29	bulk	1
RavehSadkaT_2015	SRR1779117	70	bulk	1
RavehSadkaT_2015	SRR1779118	88	bulk	1
RavehSadkaT_2015	SRR1779119	107	bulk	1
RavehSadkaT_2015	SRR1779120	49	bulk	3
RavehSadkaT_2015	SRR1779121	53	bulk	1
RavehSadkaT_2015	SRR1779122	22	bulk	1
RavehSadkaT_2015	SRR1779123	30	bulk	1
RavehSadkaT_2015	SRR1779124	54	bulk	1
RavehSadkaT_2015	SRR1779125	79	bulk	3
RavehSadkaT_2015	SRR1779126	78	bulk	3
RavehSadkaT_2015	SRR1779127	85	bulk	3
RavehSadkaT_2015	SRR1779128	72	bulk	1
RavehSadkaT_2015	SRR1779129	92	bulk	1
RavehSadkaT_2015	SRR1779130	87	bulk	1
RavehSadkaT_2015	SRR1779131	59	bulk	1
RavehSadkaT_2015	SRR1779132	76	bulk	3
RavehSadkaT_2015	SRR1779133	109	bulk	3
RavehSadkaT_2015	SRR1779134	139	bulk	3
RavehSadkaT_2015	SRR1779135	162	bulk	3
RavehSadkaT_2015	SRR1779136	46	bulk	1
RavehSadkaT_2015	SRR1779137	53	bulk	1
RavehSadkaT_2015	SRR1779138	57	bulk	1
RavehSadkaT_2015	SRR1779139	69	bulk	1
RavehSadkaT_2015	SRR1779140	100	bulk	3
RavehSadkaT_2015	SRR1779141	137	bulk	3
RavehSadkaT_2015	SRR1779142	121	bulk	3
RavehSadkaT_2015	SRR1779143	111	bulk	1
RavehSadkaT_2015	SRR1779144	59	bulk	1
RavehSadkaT_2015	SRR1779145	143	bulk	1
RavehSadkaT_2015	SRR1779146	94	bulk	1
RavehSadkaT_2015	SRR1779147	119	bulk	1
RavehSadkaT_2015	SRR1779148	111	bulk	1
RavehSadkaT_2015	SRR1779149	118	bulk	1
RavehSadkaT_2015	SRR1779150	154	bulk	1
RavehSadkaT_2015	SRR1779151	95	bulk	1
RavehSadkaT_2015	SRR1779152	122	bulk	1
RavehSadkaT_2015	SRR1779153	45	bulk	1
RavehSadkaT_2015	SRR1779154	60	bulk	1
RavehSadkaT_2015	SRR1779155	45	bulk	1
OhS_2017	SRR1779472	116	bulk	1
OhS_2017	SRR1783777	154	bulk	1
OhS_2017	SRR1785909	124	bulk	1
OhS_2017	SRR1789035	281	bulk	1
OhS_2017	SRR1791585	247	bulk	1
OhS_2017	SRR1793359	66	bulk	1
OhS_2017	SRR1793377	68	bulk	1
OhS_2017	SRR1793408	160	bulk	1
OhS_2017	SRR1793410	44	bulk	1
OhS_2017	SRR1793416	216	bulk	1
OhS_2017	SRR1799892	48	bulk	1
OhS_2017	SRR1802723	167	bulk	1
OhS_2017	SRR1818227	243	bulk	1
OhS_2017	SRR1818231	125	bulk	1
OhS_2017	SRR1818235	163	bulk	1
OhS_2017	SRR1818241	232	bulk	1
OhS_2017	SRR1819806	196	bulk	1
OhS_2017	SRR1821190	165	bulk	1
OhS_2017	SRR1822318	195	bulk	1
OhS_2017	SRR1822319	80	bulk	1
OhS_2017	SRR1825362	108	bulk	1
OhS_2017	SRR1825367	228	bulk	1
MilaniC_2015	SRR2131211	36	bulk	3
MilaniC_2015	SRR2131212	74	bulk	3
OhS_2017	SRR2155554	204	bulk	1
GibsonMK_2016	SRR3131692	12	bulk	3
GibsonMK_2016	SRR3131694	31	bulk	1
GibsonMK_2016	SRR3131696	21	bulk	1
GibsonMK_2016	SRR3131698	24	bulk	1
GibsonMK_2016	SRR3131700	11	bulk	1
GibsonMK_2016	SRR3131702	31	bulk	3
GibsonMK_2016	SRR3131704	42	bulk	3
GibsonMK_2016	SRR3131706	11	bulk	3
GibsonMK_2016	SRR3131708	17	bulk	1
GibsonMK_2016	SRR3131710	69	bulk	1
GibsonMK_2016	SRR3131712	31	bulk	3
GibsonMK_2016	SRR3131714	64	bulk	1
GibsonMK_2016	SRR3131716	36	bulk	1
GibsonMK_2016	SRR3131718	46	bulk	3
GibsonMK_2016	SRR3131720	26	bulk	3
GibsonMK_2016	SRR3131722	11	bulk	3
GibsonMK_2016	SRR3131724	23	bulk	3
GibsonMK_2016	SRR3131726	39	bulk	1
GibsonMK_2016	SRR3131728	59	bulk	1
GibsonMK_2016	SRR3131730	28	bulk	3
GibsonMK_2016	SRR3131732	34	bulk	1
GibsonMK_2016	SRR3131734	34	bulk	3
GibsonMK_2016	SRR3131736	21	bulk	3
GibsonMK_2016	SRR3131738	99	bulk	1
GibsonMK_2016	SRR3131740	31	bulk	3
GibsonMK_2016	SRR3131742	40	bulk	3
GibsonMK_2016	SRR3131744	76	bulk	3
GibsonMK_2016	SRR3131746	51	bulk	1
GibsonMK_2016	SRR3131748	16	bulk	3
GibsonMK_2016	SRR3131750	10	bulk	1
GibsonMK_2016	SRR3131752	75	bulk	3
GibsonMK_2016	SRR3131754	10	bulk	1
GibsonMK_2016	SRR3131756	111	bulk	3
GibsonMK_2016	SRR3131758	70	bulk	3
GibsonMK_2016	SRR3131760	98	bulk	3
GibsonMK_2016	SRR3131762	42	bulk	3
GibsonMK_2016	SRR3131764	32	bulk	3
GibsonMK_2016	SRR3131766	55	bulk	3
GibsonMK_2016	SRR3131768	72	bulk	1
GibsonMK_2016	SRR3131770	53	bulk	3
GibsonMK_2016	SRR3131772	26	bulk	3
GibsonMK_2016	SRR3131774	19	bulk	1
GibsonMK_2016	SRR3131776	14	bulk	1
GibsonMK_2016	SRR3131778	26	bulk	1
GibsonMK_2016	SRR3131780	28	bulk	3
GibsonMK_2016	SRR3131782	121	bulk	3
GibsonMK_2016	SRR3131784	9	bulk	3
GibsonMK_2016	SRR3131786	10	bulk	1
GibsonMK_2016	SRR3131788	77	bulk	1
GibsonMK_2016	SRR3131790	22	bulk	1
GibsonMK_2016	SRR3131792	16	bulk	1
GibsonMK_2016	SRR3131794	39	bulk	1
GibsonMK_2016	SRR3131796	37	bulk	3
GibsonMK_2016	SRR3131798	88	bulk	3
GibsonMK_2016	SRR3131800	22	bulk	1
GibsonMK_2016	SRR3131802	49	bulk	3
GibsonMK_2016	SRR3131804	21	bulk	1
GibsonMK_2016	SRR3131806	93	bulk	3
GibsonMK_2016	SRR3131808	46	bulk	1
GibsonMK_2016	SRR3131810	60	bulk	1
GibsonMK_2016	SRR3131812	31	bulk	1
GibsonMK_2016	SRR3131814	13	bulk	3
GibsonMK_2016	SRR3131816	31	bulk	1
GibsonMK_2016	SRR3131818	54	bulk	3
GibsonMK_2016	SRR3131820	35	bulk	1
GibsonMK_2016	SRR3131822	91	bulk	3
GibsonMK_2016	SRR3131824	32	bulk	3
GibsonMK_2016	SRR3131826	8	bulk	1
GibsonMK_2016	SRR3131828	3	bulk	1
GibsonMK_2016	SRR3131830	8	bulk	1
GibsonMK_2016	SRR3131832	27	bulk	1
GibsonMK_2016	SRR3131834	29	bulk	1
GibsonMK_2016	SRR3131836	31	bulk	3
GibsonMK_2016	SRR3131838	23	bulk	3
GibsonMK_2016	SRR3131840	69	bulk	1
GibsonMK_2016	SRR3131842	76	bulk	1
GibsonMK_2016	SRR3131844	12	bulk	3
GibsonMK_2016	SRR3131846	111	bulk	1
GibsonMK_2016	SRR3131848	10	bulk	3
GibsonMK_2016	SRR3131850	19	bulk	1
GibsonMK_2016	SRR3131852	24	bulk	3
GibsonMK_2016	SRR3131854	27	bulk	1
GibsonMK_2016	SRR3131856	23	bulk	3
GibsonMK_2016	SRR3131858	26	bulk	1
GibsonMK_2016	SRR3131860	98	bulk	1
GibsonMK_2016	SRR3131862	35	bulk	3
GibsonMK_2016	SRR3131864	25	bulk	1
GibsonMK_2016	SRR3131866	52	bulk	1
GibsonMK_2016	SRR3131868	56	bulk	3
GibsonMK_2016	SRR3131872	63	bulk	3
GibsonMK_2016	SRR3131874	45	bulk	1
GibsonMK_2016	SRR3131876	23	bulk	1
GibsonMK_2016	SRR3131878	89	bulk	3
GibsonMK_2016	SRR3131880	20	bulk	1
GibsonMK_2016	SRR3131882	72	bulk	3
GibsonMK_2016	SRR3131884	32	bulk	3
GibsonMK_2016	SRR3131886	17	bulk	3
[truncated: 4,131 more rows]
