# Supplementary material for: A metagenomic catalog of the early-life human gut virome
Source: Nat Commun. 2024 Feb 29;15:1864. doi: 10.1038/s41467-024-45793-z (PMC10904392; doi:10.1038/s41467-024-45793-z)
Supplement: Supplementary file 17 — Source data [file 41467_2024_45793_MOESM17_ESM.zip › Source data/figS2d_vlp.xlsx]

## Sheet: Sheet1
otu	n	mean_abund	prev	cat
vOTU_18627	1	0.000136232	0.059453	low
vOTU_18633	2	0.0099924	0.118906	low
vOTU_18660	1	5.69953e-05	0.059453	low
vOTU_18678	2	0.00027802	0.118906	low
vOTU_18738	1	8.38324e-05	0.059453	low
vOTU_18742	1	6.21423e-05	0.059453	low
vOTU_18873	2	0.000125657	0.118906	low
vOTU_18914	3	0.000471302	0.178359	low
vOTU_18921	12	0.00290924	0.713436	low
vOTU_18936	5	0.000534077	0.297265	low
vOTU_18970	3	0.00094263	0.178359	low
vOTU_19019	2	0.000138916	0.118906	low
vOTU_19063	1	0.000124127	0.059453	low
vOTU_19066	1	0.000186533	0.059453	low
vOTU_19069	1	8.93321e-05	0.059453	low
vOTU_19071	1	9.85046e-05	0.059453	low
vOTU_19073	1	0.000116822	0.059453	low
vOTU_19087	1	0.000280094	0.059453	low
vOTU_19107	1	5.07196e-05	0.059453	low
vOTU_19125	1	0.000201226	0.059453	low
vOTU_19220	1	5.26188e-05	0.059453	low
vOTU_19239	12	0.00504594	0.713436	low
vOTU_19263	1	1.1441e-05	0.059453	low
vOTU_19292	1	0.000104746	0.059453	low
vOTU_19361	2	0.000242833	0.118906	low
vOTU_19362	1	0.003213	0.059453	low
vOTU_19378	1	0.000348028	0.059453	low
vOTU_19425	2	0.000876054	0.118906	low
vOTU_19429	4	0.000332154	0.237812	low
vOTU_19472	1	3.10531e-06	0.059453	low
vOTU_19501	1	0.00019434	0.059453	low
vOTU_19563	1	1.36745e-05	0.059453	low
vOTU_19675	1	0.000128259	0.059453	low
vOTU_19688	1	3.45472e-05	0.059453	low
vOTU_19697	1	0.000135243	0.059453	low
vOTU_19746	1	0.000183044	0.059453	low
vOTU_19815	1	0.000122712	0.059453	low
vOTU_19822	1	3.81222e-05	0.059453	low
vOTU_19827	1	0.000225418	0.059453	low
vOTU_19908	1	8.17837e-05	0.059453	low
vOTU_19909	4	0.0619295	0.237812	low
vOTU_19980	2	0.000531112	0.118906	low
vOTU_20069	1	0.000539781	0.059453	low
vOTU_20082	1	0.00085447	0.059453	low
vOTU_20115	1	9.86947e-05	0.059453	low
vOTU_20138	1	0.000158713	0.059453	low
vOTU_20147	21	0.00384037	1.24851	low
vOTU_20149	5	0.00285576	0.297265	low
vOTU_20178	1	0.00076937	0.059453	low
vOTU_20199	1	0.000367733	0.059453	low
vOTU_20218	1	8.27901e-05	0.059453	low
vOTU_20229	1	0.000188918	0.059453	low
vOTU_20234	4	0.000596517	0.237812	low
vOTU_20251	2	0.000290522	0.118906	low
vOTU_20276	1	0.000831463	0.059453	low
vOTU_20342	1	0.00125298	0.059453	low
vOTU_20346	1	0.00498823	0.059453	low
vOTU_20357	2	7.05438e-05	0.118906	low
vOTU_20368	1	0.000507499	0.059453	low
vOTU_20388	1	7.20977e-05	0.059453	low
vOTU_20484	1	0.000118817	0.059453	low
vOTU_20512	1	2.85978e-05	0.059453	low
vOTU_20537	1	5.34107e-05	0.059453	low
vOTU_20653	1	0.0108778	0.059453	low
vOTU_20680	18	0.00724637	1.07015	low
vOTU_20681	9	0.00123608	0.535077	low
vOTU_20686	1	0.000276246	0.059453	low
vOTU_20687	1	0.000158059	0.059453	low
vOTU_20689	1	0.000155101	0.059453	low
vOTU_20692	2	0.000599251	0.118906	low
vOTU_20694	1	0.000215242	0.059453	low
vOTU_20696	1	1.10857e-05	0.059453	low
vOTU_20697	1	6.32407e-05	0.059453	low
vOTU_20698	1	0.000200181	0.059453	low
vOTU_20702	1	0.000312492	0.059453	low
vOTU_20712	2	0.000111571	0.118906	low
vOTU_20724	1	3.00536e-05	0.059453	low
vOTU_20780	1	0.0114775	0.059453	low
vOTU_20811	1	0.000687672	0.059453	low
vOTU_20885	1	0.0055039	0.059453	low
vOTU_20909	1	0.000811428	0.059453	low
vOTU_20929	3	0.000317857	0.178359	low
vOTU_20966	1	2.42854e-05	0.059453	low
vOTU_21001	1	0.000500245	0.059453	low
vOTU_21022	1	0.00139251	0.059453	low
vOTU_21078	2	0.021957	0.118906	low
vOTU_21080	1	0.000277364	0.059453	low
vOTU_21081	1	0.000168824	0.059453	low
vOTU_21165	2	7.8771e-05	0.118906	low
vOTU_21166	6	0.0108164	0.356718	low
vOTU_21167	1	5.11157e-05	0.059453	low
vOTU_21171	3	0.000479174	0.178359	low
vOTU_21172	1	5.25463e-05	0.059453	low
vOTU_21242	7	0.00245582	0.416171	low
vOTU_21245	7	0.00226631	0.416171	low
vOTU_21251	14	0.00184033	0.832342	low
vOTU_21254	6	0.0021615	0.356718	low
vOTU_21287	1	2.59104e-05	0.059453	low
vOTU_21344	1	6.66333e-06	0.059453	low
vOTU_21364	1	5.41505e-05	0.059453	low
vOTU_21366	1	0.00196448	0.059453	low
vOTU_21372	1	0.000167244	0.059453	low
vOTU_21420	2	0.000553612	0.118906	low
vOTU_21423	3	0.000194987	0.178359	low
vOTU_21438	1	6.02218e-05	0.059453	low
vOTU_21466	5	0.00284101	0.297265	low
vOTU_21492	6	0.0258454	0.356718	low
vOTU_21511	1	5.26727e-05	0.059453	low
vOTU_21516	1	5.96664e-05	0.059453	low
vOTU_21560	1	0.000419645	0.059453	low
vOTU_21580	58	0.0206349	3.44828	low
vOTU_21615	4	0.000233026	0.237812	low
vOTU_21619	4	0.000785356	0.237812	low
vOTU_21647	1	0.000354027	0.059453	low
vOTU_21658	3	0.00131664	0.178359	low
vOTU_21661	3	0.000825606	0.178359	low
vOTU_21695	1	0.000949031	0.059453	low
vOTU_21720	1	0.0023138	0.059453	low
vOTU_21752	1	0.000400987	0.059453	low
vOTU_21753	1	7.24868e-05	0.059453	low
vOTU_21771	2	7.97981e-05	0.118906	low
vOTU_21799	1	7.63381e-05	0.059453	low
vOTU_21821	1	0.000238839	0.059453	low
vOTU_21860	1	0.000126562	0.059453	low
vOTU_21909	30	0.0381689	1.78359	low
vOTU_21950	1	8.96665e-05	0.059453	low
vOTU_21953	1	7.71398e-05	0.059453	low
vOTU_22025	1	3.12345e-05	0.059453	low
vOTU_22051	1	9.00261e-05	0.059453	low
vOTU_22054	1	0.000847251	0.059453	low
vOTU_22060	1	4.15552e-05	0.059453	low
vOTU_22090	1	3.66097e-05	0.059453	low
vOTU_22091	1	7.62542e-05	0.059453	low
vOTU_22095	2	0.000455737	0.118906	low
vOTU_22096	3	0.000995152	0.178359	low
vOTU_22097	3	0.000348206	0.178359	low
vOTU_22098	1	0.000431055	0.059453	low
vOTU_22100	3	0.000931771	0.178359	low
vOTU_22115	2	0.000110391	0.118906	low
vOTU_22116	2	0.000162256	0.118906	low
vOTU_22123	1	0.00248782	0.059453	low
vOTU_22154	1	6.51724e-05	0.059453	low
vOTU_22180	1	0.000159907	0.059453	low
vOTU_22208	1	0.000146165	0.059453	low
vOTU_22228	2	0.000549162	0.118906	low
vOTU_22251	2	0.00373139	0.118906	low
vOTU_22256	6	0.00101203	0.356718	low
vOTU_22294	2	0.000113545	0.118906	low
vOTU_22299	1	5.40739e-05	0.059453	low
vOTU_22328	1	6.09086e-05	0.059453	low
vOTU_22349	1	0.000216566	0.059453	low
vOTU_22350	1	0.000106724	0.059453	low
vOTU_22352	2	0.00168772	0.118906	low
vOTU_22365	3	0.00154461	0.178359	low
vOTU_22379	1	1.67142e-05	0.059453	low
vOTU_22410	1	0.000128549	0.059453	low
vOTU_22437	1	0.000380465	0.059453	low
vOTU_22467	1	5.83346e-05	0.059453	low
vOTU_22516	1	7.52956e-05	0.059453	low
vOTU_22569	1	0.0218165	0.059453	low
vOTU_22604	1	0.000219524	0.059453	low
vOTU_22611	2	0.000330859	0.118906	low
vOTU_22644	1	0.00129353	0.059453	low
vOTU_22676	1	0.00011066	0.059453	low
vOTU_22696	1	0.00154923	0.059453	low
vOTU_22702	1	0.000140619	0.059453	low
vOTU_22715	1	8.57144e-05	0.059453	low
vOTU_22729	1	7.25881e-05	0.059453	low
vOTU_22753	1	0.00323449	0.059453	low
vOTU_22756	1	0.00766404	0.059453	low
vOTU_22816	1	0.001373	0.059453	low
vOTU_22824	1	8.54551e-05	0.059453	low
vOTU_22826	1	5.17817e-05	0.059453	low
vOTU_22829	4	0.000557945	0.237812	low
vOTU_22877	1	5.75186e-05	0.059453	low
vOTU_22892	1	0.000269929	0.059453	low
vOTU_22931	1	0.00120577	0.059453	low
vOTU_22932	1	0.00123004	0.059453	low
vOTU_22963	1	0.000387302	0.059453	low
vOTU_22972	1	3.98406e-05	0.059453	low
vOTU_22996	3	0.000571205	0.178359	low
vOTU_23075	2	0.00335144	0.118906	low
vOTU_23078	1	4.75173e-05	0.059453	low
vOTU_23082	1	0.00220604	0.059453	low
vOTU_23095	1	7.6099e-06	0.059453	low
vOTU_23097	2	0.00145526	0.118906	low
vOTU_23116	7	0.00250411	0.416171	low
vOTU_23192	1	0.000647957	0.059453	low
vOTU_23222	18	0.0168882	1.07015	low
vOTU_23229	1	0.000182499	0.059453	low
vOTU_23245	1	8.79268e-05	0.059453	low
vOTU_23278	1	8.76636e-05	0.059453	low
vOTU_23285	3	0.00216423	0.178359	low
vOTU_23286	2	0.00114373	0.118906	low
vOTU_23401	12	0.00947531	0.713436	low
vOTU_23407	1	2.72959e-05	0.059453	low
vOTU_23447	2	0.000438839	0.118906	low
vOTU_23449	3	0.000622324	0.178359	low
vOTU_23499	2	0.000742463	0.118906	low
vOTU_23631	1	0.0006675	0.059453	low
vOTU_23632	1	0.000714035	0.059453	low
vOTU_23650	1	3.41426e-05	0.059453	low
vOTU_23653	1	0.00015789	0.059453	low
vOTU_23690	3	0.000637347	0.178359	low
vOTU_23695	1	0.000270846	0.059453	low
vOTU_23699	3	0.000382423	0.178359	low
vOTU_23717	1	3.39361e-05	0.059453	low
vOTU_23718	1	0.0121786	0.059453	low
vOTU_23732	1	0.00268638	0.059453	low
vOTU_23797	1	0.000472394	0.059453	low
vOTU_23842	1	3.6105e-05	0.059453	low
vOTU_23851	3	0.000889843	0.178359	low
vOTU_23863	1	0.00866037	0.059453	low
vOTU_23918	1	5.925e-05	0.059453	low
vOTU_23966	1	8.1754e-05	0.059453	low
vOTU_24001	1	2.66083e-05	0.059453	low
vOTU_24004	1	0.000655209	0.059453	low
vOTU_24097	1	0.000113517	0.059453	low
vOTU_24133	1	8.98339e-05	0.059453	low
vOTU_24141	8	0.00589352	0.475624	low
vOTU_24170	1	4.15743e-05	0.059453	low
vOTU_24249	1	0.000228518	0.059453	low
vOTU_24254	1	0.000253549	0.059453	low
vOTU_24259	1	0.000141856	0.059453	low
vOTU_24260	1	0.000119861	0.059453	low
vOTU_24266	2	0.00047954	0.118906	low
vOTU_24308	2	0.00219742	0.118906	low
vOTU_24340	2	0.00253086	0.118906	low
vOTU_24357	1	4.26733e-05	0.059453	low
vOTU_24381	1	6.5238e-05	0.059453	low
vOTU_24385	3	0.0011407	0.178359	low
vOTU_24388	2	0.000952774	0.118906	low
vOTU_24389	3	0.000280142	0.178359	low
vOTU_24390	12	0.00346768	0.713436	low
vOTU_24411	1	0.000340522	0.059453	low
vOTU_24415	1	2.89614e-05	0.059453	low
vOTU_24428	1	5.00748e-05	0.059453	low
vOTU_24464	1	0.000113489	0.059453	low
vOTU_24583	3	0.000199036	0.178359	low
vOTU_24591	1	0.000408801	0.059453	low
vOTU_24594	1	0.00020447	0.059453	low
vOTU_24597	4	0.000854686	0.237812	low
vOTU_24603	1	0.000529155	0.059453	low
vOTU_24606	2	0.00527006	0.118906	low
vOTU_24651	1	9.62525e-05	0.059453	low
vOTU_24670	1	5.1585e-05	0.059453	low
vOTU_24682	3	0.000722892	0.178359	low
vOTU_24683	1	0.000410747	0.059453	low
vOTU_24698	1	0.00161862	0.059453	low
vOTU_24700	4	0.00151773	0.237812	low
vOTU_24702	50	0.0106892	2.97265	low
vOTU_24710	3	0.000352186	0.178359	low
vOTU_24714	1	0.000167817	0.059453	low
vOTU_24721	2	0.00160299	0.118906	low
vOTU_24725	1	0.000735365	0.059453	low
vOTU_24730	1	0.00012557	0.059453	low
vOTU_24814	4	0.000613658	0.237812	low
vOTU_24838	2	0.000127089	0.118906	low
vOTU_24862	2	0.00249107	0.118906	low
vOTU_24868	1	7.26444e-05	0.059453	low
vOTU_24872	1	0.000213995	0.059453	low
vOTU_24873	1	4.21913e-05	0.059453	low
vOTU_24876	1	7.22553e-05	0.059453	low
vOTU_24888	1	4.79847e-05	0.059453	low
vOTU_24926	1	0.00205941	0.059453	low
vOTU_25001	1	0.00338042	0.059453	low
vOTU_25027	1	0.000136319	0.059453	low
vOTU_25069	1	0.00103378	0.059453	low
vOTU_25094	2	0.000227452	0.118906	low
vOTU_25146	1	0.000535166	0.059453	low
vOTU_25242	3	0.000347608	0.178359	low
vOTU_25245	2	0.000449932	0.118906	low
vOTU_25340	1	1.60684e-05	0.059453	low
vOTU_25356	1	8.36616e-05	0.059453	low
vOTU_25365	12	0.0824722	0.713436	low
vOTU_25409	2	0.000405055	0.118906	low
vOTU_25416	5	0.00176492	0.297265	low
vOTU_25428	2	0.00112074	0.118906	low
vOTU_25451	2	7.27546e-05	0.118906	low
vOTU_25491	1	0.000463041	0.059453	low
vOTU_25614	1	0.000533701	0.059453	low
vOTU_25627	2	0.00923093	0.118906	low
vOTU_25742	1	0.0153524	0.059453	low
vOTU_25759	2	9.96039e-05	0.118906	low
vOTU_25770	2	0.000538258	0.118906	low
vOTU_25842	4	0.000579483	0.237812	low
vOTU_25848	2	0.000234771	0.118906	low
vOTU_25909	1	0.000435932	0.059453	low
vOTU_25937	1	1.88697e-05	0.059453	low
vOTU_25939	2	4.12475e-05	0.118906	low
vOTU_25941	3	0.000563481	0.178359	low
vOTU_25946	1	0.000626693	0.059453	low
vOTU_25979	1	0.000449559	0.059453	low
vOTU_25985	1	0.000210625	0.059453	low
vOTU_26058	1	0.000459811	0.059453	low
vOTU_26085	24	0.0304632	1.42687	low
vOTU_26092	5	0.000287401	0.297265	low
vOTU_26143	2	0.00108047	0.118906	low
vOTU_26144	5	0.0005903	0.297265	low
vOTU_26157	2	0.000309796	0.118906	low
vOTU_26208	2	0.00346649	0.118906	low
vOTU_26228	2	0.00259913	0.118906	low
vOTU_26244	1	1.07333e-05	0.059453	low
vOTU_26342	37	0.0173572	2.19976	low
vOTU_26370	6	0.0812397	0.356718	low
vOTU_26387	1	6.23626e-05	0.059453	low
vOTU_26437	2	0.00109409	0.118906	low
vOTU_26443	1	8.07757e-05	0.059453	low
vOTU_26476	10	0.00642798	0.59453	low
vOTU_26599	2	0.0169616	0.118906	low
vOTU_26622	1	7.2705e-05	0.059453	low
vOTU_26623	1	0.000151077	0.059453	low
vOTU_26624	1	0.000427596	0.059453	low
vOTU_26646	2	0.00146424	0.118906	low
vOTU_26658	1	0.00123044	0.059453	low
vOTU_26659	1	0.000462927	0.059453	low
vOTU_26729	1	2.74426e-05	0.059453	low
vOTU_26794	1	3.66596e-05	0.059453	low
vOTU_26813	2	0.000478456	0.118906	low
vOTU_26816	1	0.00264889	0.059453	low
vOTU_26837	1	6.5992e-05	0.059453	low
vOTU_26845	1	9.62893e-05	0.059453	low
vOTU_26900	3	0.00327407	0.178359	low
vOTU_26901	2	0.00568499	0.118906	low
vOTU_26927	1	4.24831e-05	0.059453	low
vOTU_26975	1	4.18356e-05	0.059453	low
vOTU_26981	3	0.000217261	0.178359	low
vOTU_27051	1	0.052553	0.059453	low
vOTU_27061	1	0.000530526	0.059453	low
vOTU_27115	1	1.30118e-05	0.059453	low
vOTU_27131	2	0.00072257	0.118906	low
vOTU_27148	1	0.000599063	0.059453	low
vOTU_27152	2	0.000328922	0.118906	low
vOTU_27169	1	0.000393194	0.059453	low
vOTU_27217	1	0.000142775	0.059453	low
vOTU_27218	1	0.00022421	0.059453	low
vOTU_27239	1	2.38383e-05	0.059453	low
vOTU_27241	1	3.27943e-05	0.059453	low
vOTU_27271	2	0.000338542	0.118906	low
vOTU_27297	2	0.000260888	0.118906	low
vOTU_27306	4	0.0023561	0.237812	low
vOTU_27314	1	2.64903e-05	0.059453	low
vOTU_27326	1	0.00010243	0.059453	low
vOTU_27327	1	5.05141e-05	0.059453	low
vOTU_27345	1	0.000500783	0.059453	low
vOTU_27391	1	0.000712621	0.059453	low
vOTU_27429	1	5.16414e-05	0.059453	low
vOTU_27445	1	0.000111444	0.059453	low
vOTU_27447	1	0.000503676	0.059453	low
vOTU_27451	1	7.12896e-05	0.059453	low
vOTU_27535	1	0.000309914	0.059453	low
vOTU_27545	1	0.000358812	0.059453	low
vOTU_27556	1	5.88206e-05	0.059453	low
vOTU_27558	4	0.000471862	0.237812	low
vOTU_27559	1	0.000134196	0.059453	low
vOTU_27607	3	0.000417767	0.178359	low
vOTU_27609	3	0.000293988	0.178359	low
vOTU_27612	1	9.23187e-05	0.059453	low
vOTU_27638	1	9.71247e-05	0.059453	low
vOTU_27675	1	1.35567e-05	0.059453	low
vOTU_27678	1	8.29157e-05	0.059453	low
vOTU_27686	1	3.80729e-05	0.059453	low
vOTU_27687	1	0.000315404	0.059453	low
vOTU_27688	1	0.000168571	0.059453	low
vOTU_27694	1	0.000198377	0.059453	low
vOTU_27724	1	0.000699453	0.059453	low
vOTU_27726	1	5.88034e-05	0.059453	low
vOTU_27752	1	0.00030329	0.059453	low
vOTU_27753	1	4.24239e-06	0.059453	low
vOTU_27828	1	9.29041e-05	0.059453	low
vOTU_27840	8	0.00122985	0.475624	low
vOTU_27850	1	0.00350201	0.059453	low
vOTU_27864	1	0.000247908	0.059453	low
vOTU_27871	1	2.49377e-06	0.059453	low
vOTU_27879	6	0.000504333	0.356718	low
vOTU_27891	8	0.000331689	0.475624	low
vOTU_27940	1	0.000666516	0.059453	low
vOTU_27956	1	0.000471755	0.059453	low
vOTU_27960	1	0.000468284	0.059453	low
vOTU_27961	4	0.000398444	0.237812	low
vOTU_27962	2	0.00145277	0.118906	low
vOTU_27964	2	0.00249329	0.118906	low
vOTU_27972	4	0.000384355	0.237812	low
vOTU_27976	6	0.00448283	0.356718	low
vOTU_27980	9	0.00973923	0.535077	low
vOTU_27987	5	0.00332889	0.297265	low
vOTU_28063	4	0.00150133	0.237812	low
vOTU_28066	1	0.000206214	0.059453	low
vOTU_28075	1	6.7845e-05	0.059453	low
vOTU_28076	1	0.000178825	0.059453	low
vOTU_28077	1	0.000127417	0.059453	low
vOTU_28078	1	5.91124e-05	0.059453	low
vOTU_28083	2	0.000452275	0.118906	low
vOTU_28092	2	0.000496996	0.118906	low
vOTU_28130	17	0.0102248	1.0107	low
vOTU_28143	1	0.011534	0.059453	low
vOTU_28146	1	0.000604816	0.059453	low
vOTU_28153	2	0.000830025	0.118906	low
vOTU_28160	11	0.00589101	0.653983	low
vOTU_28163	1	0.000567216	0.059453	low
vOTU_28171	1	1.38663e-05	0.059453	low
vOTU_28176	17	0.00355051	1.0107	low
vOTU_28179	7	0.00216665	0.416171	low
vOTU_28185	2	0.00412698	0.118906	low
vOTU_28188	5	0.00133894	0.297265	low
vOTU_28191	2	0.000745364	0.118906	low
vOTU_28202	1	0.000149368	0.059453	low
vOTU_28205	1	0.00146044	0.059453	low
vOTU_28219	8	0.00143792	0.475624	low
vOTU_28229	1	0.000116982	0.059453	low
vOTU_28230	3	0.000110396	0.178359	low
vOTU_28231	1	0.000520039	0.059453	low
vOTU_28272	6	0.000895657	0.356718	low
vOTU_28275	24	0.00550661	1.42687	low
vOTU_28282	1	2.20476e-05	0.059453	low
vOTU_28341	6	0.00266803	0.356718	low
vOTU_28349	1	0.000386856	0.059453	low
vOTU_28350	3	0.00439282	0.178359	low
vOTU_28353	1	7.78784e-05	0.059453	low
vOTU_28373	1	0.000268163	0.059453	low
vOTU_28392	1	5.81714e-05	0.059453	low
vOTU_28394	1	0.00677177	0.059453	low
vOTU_28455	3	0.000458653	0.178359	low
vOTU_28459	1	0.000182102	0.059453	low
vOTU_28465	21	0.0837304	1.24851	low
vOTU_28477	1	8.59148e-05	0.059453	low
vOTU_28478	1	0.000840604	0.059453	low
vOTU_28481	1	0.000448277	0.059453	low
vOTU_28483	3	0.000341055	0.178359	low
vOTU_28490	1	0.000107776	0.059453	low
vOTU_28493	2	0.000303203	0.118906	low
vOTU_28515	1	3.91887e-05	0.059453	low
vOTU_28554	1	4.35248e-05	0.059453	low
vOTU_28585	1	0.000203187	0.059453	low
vOTU_28600	1	0.000183924	0.059453	low
vOTU_28604	1	0.000347735	0.059453	low
vOTU_28614	1	3.37507e-05	0.059453	low
vOTU_28616	2	0.00108073	0.118906	low
vOTU_28628	1	0.000304808	0.059453	low
vOTU_28632	2	0.000751176	0.118906	low
vOTU_28642	2	0.0058103	0.118906	low
vOTU_28669	3	0.000377449	0.178359	low
vOTU_28670	1	0.000133046	0.059453	low
vOTU_28683	3	0.000229142	0.178359	low
vOTU_28692	1	9.13445e-05	0.059453	low
vOTU_28698	39	0.0146278	2.31867	low
vOTU_28703	2	0.00033583	0.118906	low
vOTU_28717	1	0.00031154	0.059453	low
vOTU_28725	42	0.0220906	2.49703	low
vOTU_28728	76	0.0193788	4.51843	low
vOTU_28734	15	0.00218656	0.891795	low
vOTU_28735	6	0.00152377	0.356718	low
vOTU_28740	31	0.0109819	1.84304	low
vOTU_28749	1	1.76783e-05	0.059453	low
vOTU_28755	1	0.000166314	0.059453	low
vOTU_28761	1	2.13394e-05	0.059453	low
vOTU_28764	1	1.45419e-05	0.059453	low
vOTU_28773	12	0.00532794	0.713436	low
vOTU_28776	1	0.000120048	0.059453	low
vOTU_28780	2	0.000713422	0.118906	low
vOTU_28781	2	0.00153346	0.118906	low
vOTU_28783	2	0.000540684	0.118906	low
vOTU_28784	2	0.000727336	0.118906	low
vOTU_28791	1	6.9128e-06	0.059453	low
vOTU_28799	1	0.00019892	0.059453	low
vOTU_28817	2	0.000167435	0.118906	low
vOTU_28835	1	0.000173339	0.059453	low
vOTU_28839	2	0.000137198	0.118906	low
vOTU_28847	2	0.000289493	0.118906	low
vOTU_28851	2	0.000481904	0.118906	low
vOTU_28858	1	0.000126779	0.059453	low
vOTU_28879	1	9.4815e-05	0.059453	low
vOTU_28895	1	0.000105003	0.059453	low
vOTU_28934	1	3.49784e-06	0.059453	low
vOTU_28955	4	0.0021832	0.237812	low
vOTU_28959	2	0.000393742	0.118906	low
vOTU_28962	10	0.0423009	0.59453	low
vOTU_29001	1	3.19135e-05	0.059453	low
vOTU_29005	1	0.00588588	0.059453	low
vOTU_29034	1	7.59808e-05	0.059453	low
vOTU_29037	1	0.000121518	0.059453	low
vOTU_29082	1	5.26396e-05	0.059453	low
vOTU_29096	1	0.000109863	0.059453	low
vOTU_29106	2	8.09945e-05	0.118906	low
vOTU_29155	1	0.00043599	0.059453	low
vOTU_29157	1	5.00926e-05	0.059453	low
vOTU_29174	2	0.000117687	0.118906	low
vOTU_29185	3	0.000551208	0.178359	low
vOTU_29201	1	5.63941e-05	0.059453	low
vOTU_29204	1	0.000213546	0.059453	low
vOTU_29210	1	0.000203133	0.059453	low
vOTU_29220	1	0.000121669	0.059453	low
vOTU_29225	2	8.57859e-05	0.118906	low
vOTU_29226	1	5.17737e-05	0.059453	low
vOTU_29227	1	0.000127387	0.059453	low
vOTU_29230	7	0.00115725	0.416171	low
vOTU_29256	2	0.00206858	0.118906	low
vOTU_29283	4	0.000613315	0.237812	low
vOTU_29289	1	9.86087e-05	0.059453	low
vOTU_29292	1	0.000115185	0.059453	low
vOTU_29298	2	0.000698884	0.118906	low
vOTU_29315	1	2.17085e-06	0.059453	low
vOTU_29322	1	0.000106455	0.059453	low
vOTU_29357	1	0.000123093	0.059453	low
vOTU_29362	1	7.41657e-05	0.059453	low
vOTU_29370	2	0.000240596	0.118906	low
vOTU_29391	1	0.000433782	0.059453	low
vOTU_29402	12	0.0058571	0.713436	low
vOTU_29404	1	0.000483276	0.059453	low
vOTU_29415	2	0.000631506	0.118906	low
vOTU_29420	1	0.000220089	0.059453	low
vOTU_29433	1	5.35453e-05	0.059453	low
vOTU_29436	1	0.000184309	0.059453	low
vOTU_29441	2	7.73154e-05	0.118906	low
vOTU_29443	1	6.96165e-05	0.059453	low
vOTU_29483	2	0.000893833	0.118906	low
vOTU_29484	1	0.000265502	0.059453	low
vOTU_29506	3	0.00109378	0.178359	low
vOTU_29535	1	0.000586023	0.059453	low
vOTU_29572	2	0.000773574	0.118906	low
vOTU_29581	2	0.00056279	0.118906	low
vOTU_29587	1	3.77011e-05	0.059453	low
vOTU_29588	4	0.000938638	0.237812	low
vOTU_29593	1	0.000193701	0.059453	low
vOTU_29598	8	0.00120449	0.475624	low
vOTU_29604	1	0.000126905	0.059453	low
vOTU_29606	1	9.47235e-05	0.059453	low
vOTU_29609	4	0.000253925	0.237812	low
vOTU_29610	3	0.00029944	0.178359	low
vOTU_29612	1	0.000187176	0.059453	low
vOTU_29620	1	0.000225305	0.059453	low
vOTU_29621	1	8.25589e-05	0.059453	low
vOTU_29636	4	0.000908603	0.237812	low
vOTU_29648	1	6.10592e-05	0.059453	low
vOTU_29651	1	0.000421529	0.059453	low
vOTU_29652	1	0.000102943	0.059453	low
vOTU_29661	1	2.45356e-05	0.059453	low
vOTU_29662	4	0.000702229	0.237812	low
vOTU_29673	3	0.000232441	0.178359	low
vOTU_29680	1	2.89091e-05	0.059453	low
vOTU_29687	2	0.000592799	0.118906	low
vOTU_29691	2	0.000322188	0.118906	low
vOTU_29722	1	2.39119e-05	0.059453	low
vOTU_29728	2	0.000531527	0.118906	low
vOTU_29733	2	0.000184677	0.118906	low
vOTU_29735	1	1.38012e-05	0.059453	low
vOTU_29765	3	0.000668481	0.178359	low
vOTU_29768	1	9.04361e-05	0.059453	low
vOTU_29776	1	2.51207e-05	0.059453	low
vOTU_29794	1	0.000109991	0.059453	low
vOTU_29802	1	0.00194281	0.059453	low
vOTU_29805	1	0.000421978	0.059453	low
vOTU_29819	3	0.00127603	0.178359	low
vOTU_29835	1	5.39956e-05	0.059453	low
vOTU_29854	3	0.000898947	0.178359	low
vOTU_29863	1	4.69447e-05	0.059453	low
vOTU_29864	3	0.000468019	0.178359	low
vOTU_29868	2	9.91961e-05	0.118906	low
vOTU_29870	2	3.78713e-05	0.118906	low
vOTU_29887	4	0.012897	0.237812	low
vOTU_29914	2	0.000619143	0.118906	low
vOTU_29915	1	3.58923e-05	0.059453	low
vOTU_29919	2	0.000348673	0.118906	low
vOTU_29921	1	0.00133509	0.059453	low
vOTU_29927	1	0.000203938	0.059453	low
vOTU_29945	1	0.000347305	0.059453	low
vOTU_29982	1	8.92281e-05	0.059453	low
vOTU_29983	6	0.000456099	0.356718	low
vOTU_30012	2	0.000182387	0.118906	low
vOTU_30022	1	0.001324	0.059453	low
vOTU_30042	1	0.000198104	0.059453	low
vOTU_30046	2	0.000529829	0.118906	low
vOTU_30054	1	0.000319761	0.059453	low
vOTU_30058	1	0.000516773	0.059453	low
vOTU_30066	1	0.000986379	0.059453	low
vOTU_30070	4	0.000479133	0.237812	low
vOTU_30072	1	4.23612e-05	0.059453	low
vOTU_30081	1	5.65986e-05	0.059453	low
vOTU_30085	1	0.000181163	0.059453	low
vOTU_30090	18	0.001926	1.07015	low
vOTU_30094	10	0.0272186	0.59453	low
vOTU_30137	3	0.000345403	0.178359	low
vOTU_30153	1	4.81212e-05	0.059453	low
vOTU_30164	1	0.000589692	0.059453	low
vOTU_30178	9	0.000958734	0.535077	low
vOTU_30192	1	8.41608e-05	0.059453	low
vOTU_30227	1	1.02344e-05	0.059453	low
vOTU_30255	2	0.000301196	0.118906	low
vOTU_30258	1	0.000570841	0.059453	low
vOTU_30276	3	0.002722	0.178359	low
vOTU_30317	4	0.000345843	0.237812	low
vOTU_30363	2	0.00755599	0.118906	low
vOTU_30366	7	0.00104426	0.416171	low
vOTU_30375	1	0.000201211	0.059453	low
vOTU_30385	1	0.000110563	0.059453	low
vOTU_30392	5	0.00071985	0.297265	low
vOTU_30396	1	0.000290777	0.059453	low
vOTU_30401	3	0.000341718	0.178359	low
vOTU_30402	2	0.000166836	0.118906	low
vOTU_30408	3	9.98114e-05	0.178359	low
vOTU_30411	6	0.00045681	0.356718	low
vOTU_30416	6	0.000764323	0.356718	low
vOTU_30419	1	0.00010023	0.059453	low
vOTU_30421	9	0.000877369	0.535077	low
vOTU_30423	1	2.38136e-05	0.059453	low
vOTU_30433	2	0.000122836	0.118906	low
vOTU_30437	10	0.00107961	0.59453	low
vOTU_30441	1	8.30885e-06	0.059453	low
vOTU_30442	3	0.000324787	0.178359	low
vOTU_30443	1	2.03174e-05	0.059453	low
vOTU_30445	1	0.000116541	0.059453	low
vOTU_30447	64	0.0193351	3.80499	low
vOTU_30533	1	0.000383951	0.059453	low
vOTU_30542	1	0.000106162	0.059453	low
vOTU_30545	2	0.000559047	0.118906	low
vOTU_30548	1	0.000570319	0.059453	low
vOTU_30561	1	0.0035997	0.059453	low
vOTU_30565	1	1.81015e-05	0.059453	low
vOTU_30573	3	0.000298294	0.178359	low
vOTU_30581	1	2.88192e-06	0.059453	low
vOTU_30608	1	7.33278e-06	0.059453	low
vOTU_30615	1	0.000144384	0.059453	low
vOTU_30618	2	0.000213238	0.118906	low
vOTU_30625	2	0.0007713	0.118906	low
vOTU_30648	1	0.000101248	0.059453	low
vOTU_30668	4	0.000554026	0.237812	low
vOTU_30669	1	7.84798e-05	0.059453	low
vOTU_30672	1	3.64417e-05	0.059453	low
vOTU_30676	1	3.7744e-05	0.059453	low
vOTU_30677	1	2.84915e-05	0.059453	low
vOTU_30679	4	0.000751579	0.237812	low
vOTU_30690	17	0.00265718	1.0107	low
vOTU_30704	14	0.00668618	0.832342	low
vOTU_30710	11	0.000513306	0.653983	low
vOTU_30715	3	0.00624519	0.178359	low
vOTU_30717	4	0.00328551	0.237812	low
vOTU_30719	1	8.24829e-05	0.059453	low
vOTU_30720	1	5.75189e-05	0.059453	low
vOTU_30727	6	0.00105451	0.356718	low
vOTU_30728	1	0.000126804	0.059453	low
vOTU_30731	1	5.7743e-05	0.059453	low
vOTU_30733	2	0.00119965	0.118906	low
vOTU_30735	1	0.000428927	0.059453	low
vOTU_30741	11	0.00555258	0.653983	low
vOTU_30747	1	0.000147509	0.059453	low
vOTU_30763	7	0.0233021	0.416171	low
vOTU_30767	11	0.00339854	0.653983	low
vOTU_30771	1	4.73448e-05	0.059453	low
vOTU_30777	1	0.000206488	0.059453	low
vOTU_30780	1	8.73915e-05	0.059453	low
vOTU_30786	6	0.000643099	0.356718	low
vOTU_30792	29	0.0133621	1.72414	low
vOTU_30802	1	0.000676714	0.059453	low
vOTU_30817	1	2.32864e-05	0.059453	low
vOTU_30826	1	2.20311e-06	0.059453	low
vOTU_30839	1	0.000186063	0.059453	low
vOTU_30840	3	0.000987601	0.178359	low
vOTU_30844	2	0.000231289	0.118906	low
vOTU_30845	1	9.69944e-05	0.059453	low
vOTU_30848	1	0.00129723	0.059453	low
vOTU_30850	14	0.00487304	0.832342	low
vOTU_30854	1	6.47517e-05	0.059453	low
vOTU_30868	1	0.000332373	0.059453	low
vOTU_30875	1	0.000219044	0.059453	low
vOTU_30876	1	0.000108023	0.059453	low
vOTU_30883	1	0.000114135	0.059453	low
vOTU_30885	1	0.000100544	0.059453	low
vOTU_30899	5	0.000552452	0.297265	low
vOTU_30908	2	0.00230209	0.118906	low
vOTU_30929	1	0.000802506	0.059453	low
vOTU_30933	1	0.000149711	0.059453	low
vOTU_30934	4	0.00442377	0.237812	low
vOTU_30961	1	5.99131e-05	0.059453	low
vOTU_30962	3	0.0019106	0.178359	low
vOTU_30964	2	0.000676708	0.118906	low
vOTU_30965	1	3.07926e-05	0.059453	low
vOTU_30974	1	6.30924e-05	0.059453	low
vOTU_30985	3	0.000516332	0.178359	low
vOTU_30996	1	5.82984e-05	0.059453	low
vOTU_31004	1	0.00044503	0.059453	low
vOTU_31016	4	0.000365541	0.237812	low
vOTU_31033	2	7.98187e-05	0.118906	low
vOTU_31042	1	0.00380832	0.059453	low
vOTU_31048	1	0.000168692	0.059453	low
vOTU_31056	1	0.000136604	0.059453	low
vOTU_31085	3	0.00150999	0.178359	low
vOTU_31086	3	0.000228324	0.178359	low
vOTU_31102	2	0.000338436	0.118906	low
vOTU_31108	1	0.000162682	0.059453	low
vOTU_31117	2	0.000338074	0.118906	low
vOTU_31125	1	0.000192887	0.059453	low
vOTU_31151	1	8.73551e-05	0.059453	low
vOTU_31182	1	0.000867694	0.059453	low
vOTU_31205	8	0.0126567	0.475624	low
vOTU_31206	1	4.55607e-05	0.059453	low
vOTU_31213	1	9.58392e-05	0.059453	low
vOTU_31215	1	6.58368e-05	0.059453	low
vOTU_31216	1	0.000219308	0.059453	low
vOTU_31229	1	0.000116925	0.059453	low
vOTU_31239	1	0.00060194	0.059453	low
vOTU_31240	1	1.37128e-05	0.059453	low
vOTU_31248	1	0.000165477	0.059453	low
vOTU_31279	1	8.60945e-05	0.059453	low
vOTU_31281	2	0.00173837	0.118906	low
vOTU_31284	2	5.70865e-05	0.118906	low
vOTU_31289	2	0.000383717	0.118906	low
vOTU_31291	1	5.52184e-05	0.059453	low
vOTU_31293	1	9.77282e-05	0.059453	low
vOTU_31297	1	0.0240062	0.059453	low
vOTU_31300	1	0.000130166	0.059453	low
vOTU_31302	1	0.000130106	0.059453	low
vOTU_31305	1	6.26133e-05	0.059453	low
vOTU_31349	1	2.38638e-05	0.059453	low
vOTU_31350	8	0.00152907	0.475624	low
vOTU_31351	13	0.00149479	0.772889	low
vOTU_31365	3	0.000741129	0.178359	low
vOTU_31377	1	9.16727e-05	0.059453	low
vOTU_31383	1	0.0131484	0.059453	low
vOTU_31411	1	7.04739e-05	0.059453	low
vOTU_31414	1	6.06991e-05	0.059453	low
vOTU_31420	1	7.44981e-05	0.059453	low
vOTU_31426	1	4.17148e-05	0.059453	low
vOTU_31428	1	7.48621e-05	0.059453	low
vOTU_31431	3	0.0159596	0.178359	low
vOTU_31446	1	0.000352412	0.059453	low
vOTU_31462	1	4.87898e-05	0.059453	low
vOTU_31465	1	0.000410284	0.059453	low
vOTU_31470	14	0.00252312	0.832342	low
vOTU_31474	2	0.000835871	0.118906	low
vOTU_31478	32	0.0263338	1.9025	low
vOTU_31485	1	3.95571e-05	0.059453	low
vOTU_31493	1	3.8063e-05	0.059453	low
vOTU_31501	4	0.000938392	0.237812	low
vOTU_31508	1	0.000120834	0.059453	low
vOTU_31513	1	0.0114026	0.059453	low
vOTU_31516	1	0.000152729	0.059453	low
vOTU_31517	1	0.000176676	0.059453	low
vOTU_31573	1	9.59159e-05	0.059453	low
vOTU_31585	1	5.17451e-05	0.059453	low
vOTU_31587	1	7.69367e-05	0.059453	low
vOTU_31594	3	0.00171367	0.178359	low
vOTU_31599	1	0.000107328	0.059453	low
vOTU_31600	2	0.000274619	0.118906	low
vOTU_31608	1	8.52244e-05	0.059453	low
vOTU_31626	1	3.59699e-05	0.059453	low
vOTU_31628	1	0.000300231	0.059453	low
vOTU_31630	4	0.00263811	0.237812	low
vOTU_31635	1	3.35677e-05	0.059453	low
vOTU_31653	7	0.00272107	0.416171	low
vOTU_31655	1	0.000251013	0.059453	low
vOTU_31656	1	0.000299875	0.059453	low
vOTU_31662	1	0.00060645	0.059453	low
vOTU_31737	2	0.000491607	0.118906	low
vOTU_31751	3	0.00110882	0.178359	low
vOTU_31768	1	0.000101199	0.059453	low
vOTU_31784	1	0.000357375	0.059453	low
vOTU_31791	1	3.31341e-05	0.059453	low
vOTU_31802	5	0.000995928	0.297265	low
vOTU_31871	1	3.79977e-05	0.059453	low
vOTU_31875	2	0.000217032	0.118906	low
vOTU_31882	2	0.000642178	0.118906	low
vOTU_31884	1	6.17636e-05	0.059453	low
vOTU_31885	3	0.000320535	0.178359	low
vOTU_31911	1	0.000150204	0.059453	low
vOTU_31917	1	0.000133265	0.059453	low
vOTU_31959	1	5.08126e-05	0.059453	low
vOTU_31966	1	7.48449e-05	0.059453	low
vOTU_31970	3	0.000310969	0.178359	low
vOTU_31981	5	0.000281544	0.297265	low
vOTU_31983	2	0.000199453	0.118906	low
vOTU_31991	36	0.0107591	2.14031	low
vOTU_32002	2	9.04409e-05	0.118906	low
vOTU_32032	1	1.85703e-05	0.059453	low
vOTU_32045	2	0.000509613	0.118906	low
vOTU_32054	1	0.000140201	0.059453	low
vOTU_32061	1	8.5773e-05	0.059453	low
vOTU_32069	1	2.12659e-05	0.059453	low
vOTU_32073	1	0.000156588	0.059453	low
vOTU_32078	2	0.000507686	0.118906	low
vOTU_32098	2	0.000157887	0.118906	low
vOTU_32105	3	0.000530538	0.178359	low
vOTU_32130	1	0.000161713	0.059453	low
vOTU_32145	1	0.000858331	0.059453	low
vOTU_32150	1	0.000238898	0.059453	low
vOTU_32174	1	1.36217e-05	0.059453	low
vOTU_32175	1	5.97505e-05	0.059453	low
vOTU_32195	4	0.000332333	0.237812	low
vOTU_32199	1	0.0166995	0.059453	low
vOTU_32207	1	0.000116868	0.059453	low
vOTU_32221	1	0.000113153	0.059453	low
vOTU_32229	2	0.000248284	0.118906	low
vOTU_32246	1	3.19531e-06	0.059453	low
vOTU_32249	1	0.036396	0.059453	low
vOTU_32253	1	0.00342285	0.059453	low
vOTU_32261	2	0.000206323	0.118906	low
vOTU_32263	2	0.000496689	0.118906	low
vOTU_32273	1	1.66144e-05	0.059453	low
vOTU_32281	2	8.81526e-05	0.118906	low
vOTU_32287	1	9.50841e-05	0.059453	low
vOTU_32312	2	0.00049029	0.118906	low
vOTU_32320	1	0.000289351	0.059453	low
vOTU_32325	1	4.44665e-05	0.059453	low
vOTU_32332	1	0.00127832	0.059453	low
vOTU_32357	1	4.08674e-05	0.059453	low
vOTU_32392	30	0.0118574	1.78359	low
vOTU_32394	13	0.00182326	0.772889	low
vOTU_32402	1	0.000163652	0.059453	low
vOTU_32424	14	0.0037829	0.832342	low
vOTU_32426	1	4.94098e-05	0.059453	low
vOTU_32432	4	0.00188973	0.237812	low
vOTU_32443	3	0.000772436	0.178359	low
vOTU_32449	1	3.32465e-05	0.059453	low
vOTU_32451	1	0.000253242	0.059453	low
vOTU_32453	1	2.40008e-05	0.059453	low
vOTU_32496	1	0.0116801	0.059453	low
vOTU_32510	1	4.42911e-05	0.059453	low
vOTU_32513	1	9.72435e-05	0.059453	low
vOTU_32535	1	0.000463125	0.059453	low
vOTU_32538	2	0.000754632	0.118906	low
vOTU_32540	2	0.000461797	0.118906	low
vOTU_32564	1	0.000178607	0.059453	low
vOTU_32566	2	0.000400115	0.118906	low
vOTU_32568	1	8.6058e-05	0.059453	low
vOTU_32569	1	7.0588e-05	0.059453	low
vOTU_32571	1	8.16429e-05	0.059453	low
vOTU_32574	1	0.000121235	0.059453	low
vOTU_32575	1	4.36112e-05	0.059453	low
vOTU_32577	1	8.28805e-06	0.059453	low
vOTU_32578	3	0.000514172	0.178359	low
vOTU_32580	1	3.75483e-06	0.059453	low
vOTU_32581	1	8.85429e-05	0.059453	low
vOTU_32585	1	4.02343e-05	0.059453	low
vOTU_32590	1	2.71648e-05	0.059453	low
vOTU_32592	1	5.06149e-05	0.059453	low
vOTU_32594	2	0.000129345	0.118906	low
vOTU_32601	1	0.0293036	0.059453	low
vOTU_32623	1	0.000245779	0.059453	low
vOTU_32624	1	0.000105682	0.059453	low
vOTU_32628	1	7.05079e-05	0.059453	low
vOTU_32630	1	7.7644e-05	0.059453	low
vOTU_32631	1	6.24909e-05	0.059453	low
vOTU_32633	4	0.00386683	0.237812	low
vOTU_32659	3	0.000160062	0.178359	low
vOTU_32691	37	0.0163865	2.19976	low
vOTU_32695	1	0.000219951	0.059453	low
vOTU_32703	6	0.0096995	0.356718	low
vOTU_32738	1	0.000634821	0.059453	low
vOTU_32776	1	0.000164383	0.059453	low
vOTU_32778	4	0.00082648	0.237812	low
vOTU_32779	3	0.000381235	0.178359	low
vOTU_32790	1	0.000441104	0.059453	low
vOTU_32792	1	8.64589e-05	0.059453	low
vOTU_32801	5	0.0013926	0.297265	low
vOTU_32802	3	0.000633238	0.178359	low
vOTU_32815	7	0.0031511	0.416171	low
vOTU_32820	2	0.000681543	0.118906	low
vOTU_32827	4	0.00109263	0.237812	low
vOTU_32863	5	0.00139494	0.297265	low
vOTU_32872	1	0.00013593	0.059453	low
vOTU_32875	1	0.000105514	0.059453	low
vOTU_32880	1	8.28287e-05	0.059453	low
vOTU_32892	1	0.00385066	0.059453	low
vOTU_32894	1	0.00350082	0.059453	low
vOTU_32903	1	0.000286099	0.059453	low
vOTU_32908	1	6.11126e-05	0.059453	low
vOTU_32914	2	7.1934e-05	0.118906	low
vOTU_32959	1	0.000232604	0.059453	low
vOTU_32974	2	0.000104229	0.118906	low
vOTU_32986	1	0.000109718	0.059453	low
vOTU_32995	2	0.0248	0.118906	low
vOTU_32997	4	0.000503139	0.237812	low
vOTU_33008	10	0.00315658	0.59453	low
vOTU_33023	19	0.00467945	1.12961	low
vOTU_33026	1	0.000753209	0.059453	low
vOTU_33029	2	0.00140798	0.118906	low
vOTU_33032	3	0.00159936	0.178359	low
vOTU_33052	2	7.37025e-05	0.118906	low
vOTU_33102	1	0.00147043	0.059453	low
vOTU_33149	1	1.1294e-05	0.059453	low
vOTU_33196	1	0.000257839	0.059453	low
vOTU_33201	3	0.00165111	0.178359	low
vOTU_33212	1	0.00157523	0.059453	low
vOTU_33239	48	0.00888521	2.85375	low
vOTU_33279	1	0.00075878	0.059453	low
vOTU_33361	1	0.000309625	0.059453	low
vOTU_33408	1	0.00011312	0.059453	low
vOTU_33434	1	0.00164412	0.059453	low
vOTU_33513	1	4.03755e-06	0.059453	low
vOTU_33525	1	0.000119764	0.059453	low
vOTU_33526	1	0.000451584	0.059453	low
vOTU_33536	1	0.000169014	0.059453	low
vOTU_33552	1	0.000252313	0.059453	low
vOTU_33555	1	0.000976009	0.059453	low
vOTU_33563	1	0.000186848	0.059453	low
vOTU_33587	1	6.03532e-05	0.059453	low
vOTU_33592	1	3.45232e-05	0.059453	low
vOTU_33612	1	8.85923e-05	0.059453	low
vOTU_33614	1	0.00065433	0.059453	low
vOTU_33706	3	0.00114274	0.178359	low
vOTU_33733	1	0.00106452	0.059453	low
vOTU_33738	3	0.00589558	0.178359	low
vOTU_33769	1	0.000114275	0.059453	low
vOTU_33772	1	0.000131249	0.059453	low
vOTU_33780	1	0.00170327	0.059453	low
vOTU_33783	1	0.000122947	0.059453	low
vOTU_33795	2	0.000462693	0.118906	low
vOTU_33797	2	0.00612558	0.118906	low
vOTU_33798	2	0.000483887	0.118906	low
vOTU_33801	1	0.000146058	0.059453	low
vOTU_33802	1	5.02976e-05	0.059453	low
vOTU_33805	1	0.000103261	0.059453	low
vOTU_33813	1	6.07113e-05	0.059453	low
vOTU_33814	2	5.56811e-05	0.118906	low
vOTU_33823	1	0.000803603	0.059453	low
vOTU_33825	1	4.4223e-05	0.059453	low
vOTU_33828	1	0.00041854	0.059453	low
vOTU_33829	2	0.000622855	0.118906	low
vOTU_33832	2	0.000356031	0.118906	low
vOTU_33836	1	0.000117097	0.059453	low
vOTU_33837	1	9.23661e-05	0.059453	low
vOTU_33838	3	0.000600778	0.178359	low
vOTU_33846	144	0.0356282	8.56124	high
vOTU_33847	1	0.000451471	0.059453	low
vOTU_33850	1	0.000249104	0.059453	low
vOTU_33851	1	0.000596765	0.059453	low
vOTU_33890	1	0.000165155	0.059453	low
vOTU_33895	3	0.00075014	0.178359	low
vOTU_33897	1	8.28926e-05	0.059453	low
vOTU_33908	1	0.00021641	0.059453	low
vOTU_33920	1	0.000229992	0.059453	low
vOTU_33943	1	0.000486238	0.059453	low
vOTU_33944	9	0.00207146	0.535077	low
vOTU_33945	6	0.000724806	0.356718	low
vOTU_33946	17	0.00257489	1.0107	low
vOTU_33948	17	0.00400732	1.0107	low
vOTU_33949	3	0.000180448	0.178359	low
vOTU_33978	1	1.38221e-05	0.059453	low
vOTU_34020	2	0.000176341	0.118906	low
vOTU_34030	7	0.00367862	0.416171	low
vOTU_34035	1	0.00313848	0.059453	low
vOTU_34037	7	0.00125068	0.416171	low
vOTU_34046	1	1.76043e-05	0.059453	low
vOTU_34048	1	0.00010646	0.059453	low
vOTU_34049	1	0.00110398	0.059453	low
vOTU_34059	1	0.000122327	0.059453	low
vOTU_34068	13	0.00244751	0.772889	low
vOTU_34072	1	0.000156212	0.059453	low
vOTU_34074	13	0.00239462	0.772889	low
vOTU_34076	9	0.00154459	0.535077	low
vOTU_34090	4	0.000682488	0.237812	low
vOTU_34092	46	0.00829945	2.73484	low
vOTU_34095	27	0.00507336	1.60523	low
vOTU_34097	1	7.93603e-05	0.059453	low
vOTU_34101	2	0.000263329	0.118906	low
vOTU_34110	1	0.000104891	0.059453	low
vOTU_34123	4	0.0330892	0.237812	low
vOTU_34130	2	0.000556873	0.118906	low
vOTU_34133	9	0.00241222	0.535077	low
vOTU_34158	1	0.000127611	0.059453	low
vOTU_34159	1	0.00021471	0.059453	low
vOTU_34163	1	3.9847e-05	0.059453	low
vOTU_34174	3	0.000219128	0.178359	low
vOTU_34182	1	7.62995e-05	0.059453	low
vOTU_34189	1	8.53113e-06	0.059453	low
vOTU_34194	2	0.000616608	0.118906	low
vOTU_34198	2	0.000482657	0.118906	low
vOTU_34199	2	8.48836e-05	0.118906	low
vOTU_34201	3	0.000340918	0.178359	low
vOTU_34259	3	0.000940953	0.178359	low
vOTU_34269	1	4.01655e-05	0.059453	low
vOTU_34278	1	0.000216321	0.059453	low
vOTU_34293	1	0.00196899	0.059453	low
vOTU_34341	1	8.65582e-05	0.059453	low
vOTU_34353	5	0.00372897	0.297265	low
vOTU_34366	1	0.000222013	0.059453	low
vOTU_34393	2	0.000329059	0.118906	low
vOTU_34396	4	0.000443346	0.237812	low
vOTU_34398	2	0.000123154	0.118906	low
vOTU_34399	1	2.02969e-05	0.059453	low
vOTU_34401	3	0.000246349	0.178359	low
vOTU_34405	3	0.000210864	0.178359	low
vOTU_34413	4	0.000333089	0.237812	low
vOTU_34414	3	0.00074928	0.178359	low
vOTU_34421	1	4.89103e-05	0.059453	low
vOTU_34423	1	0.000128854	0.059453	low
vOTU_34426	1	5.7251e-05	0.059453	low
vOTU_34428	2	0.000338946	0.118906	low
vOTU_34435	1	0.000101559	0.059453	low
vOTU_34437	1	0.000114931	0.059453	low
vOTU_34438	1	0.00021593	0.059453	low
vOTU_34443	1	6.98203e-05	0.059453	low
vOTU_34445	20	0.0023733	1.18906	low
vOTU_34446	1	3.05033e-06	0.059453	low
vOTU_34448	1	0.000572603	0.059453	low
vOTU_34449	2	5.80421e-05	0.118906	low
vOTU_34452	5	0.000215572	0.297265	low
vOTU_34453	3	0.000238533	0.178359	low
vOTU_34454	1	4.05521e-05	0.059453	low
vOTU_34459	1	8.526e-05	0.059453	low
vOTU_34470	1	0.000746214	0.059453	low
vOTU_34478	3	0.000359236	0.178359	low
vOTU_34487	1	7.94019e-05	0.059453	low
vOTU_34492	1	5.46739e-05	0.059453	low
vOTU_34507	4	0.00323384	0.237812	low
vOTU_34508	2	0.000194204	0.118906	low
vOTU_34512	1	0.000260963	0.059453	low
vOTU_34513	1	0.00268717	0.059453	low
vOTU_34529	1	2.00197e-05	0.059453	low
vOTU_34535	4	0.00353864	0.237812	low
vOTU_34544	2	6.26659e-05	0.118906	low
vOTU_34556	1	4.39376e-05	0.059453	low
vOTU_34559	7	0.00150167	0.416171	low
vOTU_34560	8	0.000885122	0.475624	low
vOTU_34563	5	0.00105702	0.297265	low
vOTU_34582	1	1.47026e-05	0.059453	low
vOTU_34592	11	0.00271697	0.653983	low
vOTU_34598	1	0.000123019	0.059453	low
vOTU_34616	12	0.00202057	0.713436	low
vOTU_34624	4	0.000930062	0.237812	low
vOTU_34707	1	0.000999479	0.059453	low
vOTU_34744	3	0.000702355	0.178359	low
vOTU_34755	1	0.000678207	0.059453	low
vOTU_34756	3	0.000719516	0.178359	low
vOTU_34757	1	0.000100676	0.059453	low
vOTU_34779	2	0.00820605	0.118906	low
vOTU_34783	2	0.000450771	0.118906	low
vOTU_34804	4	0.00500165	0.237812	low
vOTU_34807	2	0.00016658	0.118906	low
vOTU_34814	1	1.23258e-05	0.059453	low
vOTU_34830	1	5.75314e-05	0.059453	low
vOTU_34851	1	0.00144137	0.059453	low
vOTU_34869	1	0.000213935	0.059453	low
vOTU_34884	2	0.000117675	0.118906	low
vOTU_34897	40	0.00968135	2.37812	low
vOTU_34898	1	5.13677e-05	0.059453	low
vOTU_34935	3	0.00108903	0.178359	low
vOTU_34936	2	0.000122948	0.118906	low
vOTU_34953	2	0.000713715	0.118906	low
vOTU_34971	3	0.00193083	0.178359	low
vOTU_34976	12	0.00139387	0.713436	low
vOTU_34978	2	0.000324943	0.118906	low
vOTU_34994	1	9.33732e-05	0.059453	low
vOTU_35018	2	0.000743749	0.118906	low
vOTU_35080	3	0.000530819	0.178359	low
vOTU_35098	2	0.00871555	0.118906	low
vOTU_35142	5	0.000992055	0.297265	low
vOTU_35144	3	0.000933321	0.178359	low
vOTU_35158	4	0.000721955	0.237812	low
vOTU_35166	1	0.000365924	0.059453	low
vOTU_35171	1	0.000144734	0.059453	low
vOTU_35177	2	0.000652692	0.118906	low
vOTU_35184	1	9.28689e-05	0.059453	low
vOTU_35186	1	0.000196164	0.059453	low
vOTU_35191	9	0.00366438	0.535077	low
vOTU_35194	6	0.000752422	0.356718	low
vOTU_35198	1	9.37764e-05	0.059453	low
vOTU_35210	5	0.000686247	0.297265	low
vOTU_35212	65	0.0335034	3.86445	low
vOTU_35214	1	0.000116102	0.059453	low
vOTU_35220	16	0.00205407	0.951249	low
vOTU_35236	1	0.000364803	0.059453	low
vOTU_35252	1	0.000204216	0.059453	low
vOTU_35262	7	0.0179337	0.416171	low
vOTU_35284	1	5.31254e-05	0.059453	low
vOTU_35304	1	0.000701172	0.059453	low
vOTU_35307	1	0.00026186	0.059453	low
vOTU_35309	1	0.00244888	0.059453	low
vOTU_35310	1	0.000362865	0.059453	low
vOTU_35322	2	0.000436631	0.118906	low
vOTU_35326	1	0.000123961	0.059453	low
vOTU_35329	1	0.000178794	0.059453	low
vOTU_35338	1	0.00022172	0.059453	low
vOTU_35363	2	0.000209222	0.118906	low
vOTU_35381	1	0.000205631	0.059453	low
vOTU_35382	1	0.000488274	0.059453	low
vOTU_35383	1	3.71052e-05	0.059453	low
vOTU_35393	1	0.000225028	0.059453	low
vOTU_35400	1	2.49051e-05	0.059453	low
vOTU_35416	1	0.000133752	0.059453	low
vOTU_35444	1	3.15522e-05	0.059453	low
vOTU_35500	3	0.00303287	0.178359	low
vOTU_35503	1	7.30309e-05	0.059453	low
vOTU_35505	10	0.0652849	0.59453	low
vOTU_35506	1	0.00103077	0.059453	low
vOTU_35570	5	0.0172592	0.297265	low
vOTU_35584	1	3.62218e-05	0.059453	low
vOTU_35599	1	0.000205024	0.059453	low
vOTU_35602	4	0.00239093	0.237812	low
vOTU_35616	4	0.00122733	0.237812	low
vOTU_35622	1	3.02646e-05	0.059453	low
vOTU_35624	1	0.000163367	0.059453	low
vOTU_35628	2	0.00147375	0.118906	low
vOTU_35640	1	0.000206289	0.059453	low
vOTU_35647	1	0.000947908	0.059453	low
vOTU_35658	3	0.000191674	0.178359	low
vOTU_35670	2	0.00478555	0.118906	low
vOTU_35671	1	6.71842e-05	0.059453	low
vOTU_35677	1	0.000432556	0.059453	low
vOTU_35683	8	0.000964496	0.475624	low
vOTU_35693	1	5.1903e-05	0.059453	low
vOTU_35710	1	3.56551e-06	0.059453	low
vOTU_35723	1	0.000120217	0.059453	low
vOTU_35726	1	0.000203559	0.059453	low
vOTU_35748	1	0.0011066	0.059453	low
vOTU_35752	2	0.00122451	0.118906	low
vOTU_35757	1	1.17929e-05	0.059453	low
vOTU_35763	1	5.93646e-05	0.059453	low
vOTU_35765	10	0.00154244	0.59453	low
vOTU_35766	4	0.00063906	0.237812	low
vOTU_35775	4	0.000715778	0.237812	low
vOTU_35791	1	1.94792e-05	0.059453	low
vOTU_35827	3	0.000821289	0.178359	low
vOTU_35839	4	0.000773705	0.237812	low
vOTU_35848	1	0.0011197	0.059453	low
vOTU_35857	1	0.00012129	0.059453	low
vOTU_35920	2	0.0007212	0.118906	low
vOTU_35923	2	0.000191387	0.118906	low
vOTU_35929	4	0.00132576	0.237812	low
vOTU_35932	1	0.0006375	0.059453	low
vOTU_35936	6	0.000977371	0.356718	low
vOTU_35940	1	0.000103131	0.059453	low
vOTU_35949	9	0.00131821	0.535077	low
vOTU_35950	1	0.000101275	0.059453	low
vOTU_35964	1	0.000125608	0.059453	low
vOTU_35971	2	0.000184479	0.118906	low
vOTU_35974	1	8.65458e-05	0.059453	low
vOTU_35983	3	0.00109772	0.178359	low
vOTU_36005	1	7.59624e-05	0.059453	low
vOTU_36008	1	7.39929e-05	0.059453	low
vOTU_36027	1	0.000117946	0.059453	low
vOTU_36031	2	0.000442196	0.118906	low
vOTU_36036	1	0.000125479	0.059453	low
vOTU_36038	17	0.00234701	1.0107	low
vOTU_36041	6	0.000836478	0.356718	low
vOTU_36046	1	2.54153e-05	0.059453	low
vOTU_36058	1	6.69355e-05	0.059453	low
vOTU_36063	1	0.000294896	0.059453	low
vOTU_36093	11	0.00175327	0.653983	low
vOTU_36097	3	0.000494961	0.178359	low
vOTU_36098	1	0.000724458	0.059453	low
vOTU_36115	2	0.000394844	0.118906	low
vOTU_36136	2	0.00029279	0.118906	low
vOTU_36137	1	0.00023361	0.059453	low
vOTU_36157	1	0.000150667	0.059453	low
vOTU_36174	1	2.52727e-05	0.059453	low
vOTU_36180	1	0.000216313	0.059453	low
vOTU_36211	9	0.00112454	0.535077	low
vOTU_36256	1	6.04822e-05	0.059453	low
vOTU_36258	1	0.000347748	0.059453	low
vOTU_36273	1	0.000216697	0.059453	low
vOTU_36274	1	6.55451e-05	0.059453	low
vOTU_36275	1	0.000147715	0.059453	low
vOTU_36276	2	0.000331189	0.118906	low
vOTU_36299	2	0.00015	0.118906	low
vOTU_36308	1	0.000331242	0.059453	low
vOTU_36317	2	0.000142256	0.118906	low
vOTU_36319	1	7.0003e-05	0.059453	low
vOTU_36324	1	7.08554e-05	0.059453	low
vOTU_36326	2	0.000807701	0.118906	low
vOTU_36330	1	8.34222e-05	0.059453	low
vOTU_36334	1	3.41636e-05	0.059453	low
vOTU_36338	10	0.00159702	0.59453	low
vOTU_36340	1	0.000164708	0.059453	low
vOTU_36343	1	1.69185e-05	0.059453	low
vOTU_36344	1	2.11548e-05	0.059453	low
vOTU_36346	4	0.000922546	0.237812	low
vOTU_36351	1	0.01324	0.059453	low
vOTU_36358	1	0.000128031	0.059453	low
vOTU_36374	2	0.000285812	0.118906	low
vOTU_36381	1	0.000214709	0.059453	low
vOTU_36397	1	0.00172643	0.059453	low
vOTU_36422	1	0.00143709	0.059453	low
vOTU_36424	3	0.000444155	0.178359	low
vOTU_36425	1	0.000157924	0.059453	low
vOTU_36436	1	7.0487e-05	0.059453	low
vOTU_36440	3	0.00033608	0.178359	low
vOTU_36442	4	0.00026779	0.237812	low
vOTU_36446	1	6.81282e-05	0.059453	low
vOTU_36463	2	0.00029886	0.118906	low
vOTU_36479	1	0.00022297	0.059453	low
vOTU_36487	1	1.7574e-05	0.059453	low
vOTU_36489	1	0.00017057	0.059453	low
vOTU_36498	1	0.000105111	0.059453	low
vOTU_36500	43	0.0172588	2.55648	low
vOTU_36501	1	0.000481476	0.059453	low
vOTU_36503	1	5.82667e-05	0.059453	low
vOTU_36505	1	0.000204512	0.059453	low
vOTU_36509	3	0.00131122	0.178359	low
vOTU_36511	2	0.000196137	0.118906	low
vOTU_36516	1	6.65135e-05	0.059453	low
vOTU_36521	1	0.00282633	0.059453	low
vOTU_36525	97	0.0200633	5.76694	high
vOTU_36527	4	0.000497192	0.237812	low
vOTU_36545	1	3.92882e-05	0.059453	low
vOTU_36550	1	0.000354924	0.059453	low
vOTU_36557	1	0.000397956	0.059453	low
vOTU_36568	1	0.000384544	0.059453	low
vOTU_36569	2	0.00174011	0.118906	low
vOTU_36574	2	0.000788433	0.118906	low
vOTU_36579	1	4.77412e-05	0.059453	low
vOTU_36582	9	0.00121158	0.535077	low
vOTU_36584	2	0.000751569	0.118906	low
vOTU_36585	1	0.000362112	0.059453	low
vOTU_36588	1	0.00135878	0.059453	low
vOTU_36597	1	5.17884e-05	0.059453	low
vOTU_36613	1	0.000187641	0.059453	low
vOTU_36614	1	0.000165514	0.059453	low
vOTU_36616	1	0.000837177	0.059453	low
vOTU_36620	2	0.00024192	0.118906	low
vOTU_36624	5	0.00068762	0.297265	low
vOTU_36626	6	0.00122874	0.356718	low
vOTU_36627	25	0.00657671	1.48633	low
vOTU_36672	22	0.035062	1.30797	low
vOTU_36680	1	4.08638e-05	0.059453	low
vOTU_36683	1	8.42234e-05	0.059453	low
vOTU_36696	2	0.000596446	0.118906	low
vOTU_36697	1	0.000290435	0.059453	low
vOTU_36698	1	0.000309373	0.059453	low
vOTU_36702	1	7.89598e-06	0.059453	low
vOTU_36705	3	0.000559258	0.178359	low
vOTU_36739	1	0.000164704	0.059453	low
vOTU_36740	112	0.0316907	6.65874	high
vOTU_36758	1	0.000251804	0.059453	low
vOTU_36772	1	3.82853e-05	0.059453	low
vOTU_36777	1	0.000176362	0.059453	low
vOTU_36827	1	4.93461e-05	0.059453	low
vOTU_36833	8	0.00304967	0.475624	low
vOTU_36843	1	0.000108525	0.059453	low
vOTU_36859	2	0.00450667	0.118906	low
vOTU_36873	2	0.00281134	0.118906	low
vOTU_36892	3	0.0089589	0.178359	low
vOTU_36895	2	0.00279614	0.118906	low
vOTU_36900	2	0.000287246	0.118906	low
vOTU_36929	1	7.6364e-05	0.059453	low
vOTU_36954	24	0.00639262	1.42687	low
vOTU_36962	1	7.30846e-05	0.059453	low
vOTU_36982	6	0.00154811	0.356718	low
vOTU_36995	6	0.00120848	0.356718	low
vOTU_36998	1	0.000180627	0.059453	low
vOTU_37003	1	0.000631975	0.059453	low
vOTU_37006	7	0.0154661	0.416171	low
vOTU_37027	1	0.000134466	0.059453	low
vOTU_37028	1	0.000319008	0.059453	low
vOTU_37031	2	0.000706891	0.118906	low
vOTU_37040	1	2.29102e-05	0.059453	low
vOTU_37041	1	0.000574254	0.059453	low
vOTU_37045	1	0.00123589	0.059453	low
vOTU_37065	1	6.27798e-05	0.059453	low
vOTU_37081	1	8.64365e-05	0.059453	low
vOTU_37083	1	0.0023928	0.059453	low
vOTU_37085	17	0.00433042	1.0107	low
vOTU_37088	2	0.000126303	0.118906	low
vOTU_37095	10	0.00686629	0.59453	low
vOTU_37097	3	0.00160557	0.178359	low
vOTU_37098	1	0.000141789	0.059453	low
vOTU_37099	1	0.000313128	0.059453	low
vOTU_37101	2	0.000413203	0.118906	low
vOTU_37102	4	0.000694866	0.237812	low
vOTU_37109	1	0.00034269	0.059453	low
vOTU_37112	1	0.000111659	0.059453	low
vOTU_37113	5	0.00189796	0.297265	low
vOTU_37116	1	0.000221912	0.059453	low
vOTU_37121	1	0.000119907	0.059453	low
vOTU_37123	2	7.38216e-05	0.118906	low
vOTU_37124	1	0.000381104	0.059453	low
vOTU_37129	3	0.000387584	0.178359	low
vOTU_37133	2	0.000301258	0.118906	low
vOTU_37137	1	0.000187556	0.059453	low
vOTU_37138	3	0.00048647	0.178359	low
vOTU_37149	1	0.000157864	0.059453	low
vOTU_37150	1	0.000144347	0.059453	low
vOTU_37151	1	9.19612e-05	0.059453	low
vOTU_37152	1	3.98477e-05	0.059453	low
vOTU_37154	2	0.0055341	0.118906	low
vOTU_37158	1	7.24609e-05	0.059453	low
vOTU_37159	1	8.00865e-05	0.059453	low
vOTU_37160	2	0.000118347	0.118906	low
vOTU_37165	2	0.0010789	0.118906	low
vOTU_37169	6	0.00135471	0.356718	low
vOTU_37174	1	8.25401e-05	0.059453	low
vOTU_37181	1	0.000103168	0.059453	low
vOTU_37198	2	0.000208104	0.118906	low
vOTU_37199	1	0.000158592	0.059453	low
vOTU_37201	1	1.58572e-05	0.059453	low
vOTU_37238	1	4.76094e-05	0.059453	low
vOTU_37249	3	0.000593423	0.178359	low
vOTU_37299	1	0.000580515	0.059453	low
vOTU_37301	1	0.000301467	0.059453	low
vOTU_37302	2	0.000316424	0.118906	low
vOTU_37304	1	6.37198e-05	0.059453	low
vOTU_37309	11	0.00587126	0.653983	low
vOTU_37317	1	0.00011499	0.059453	low
vOTU_37329	10	0.0023317	0.59453	low
vOTU_37341	1	0.000485638	0.059453	low
vOTU_37347	1	0.000255377	0.059453	low
vOTU_37350	1	0.000113368	0.059453	low
vOTU_37364	18	0.00525293	1.07015	low
vOTU_37367	1	5.44401e-05	0.059453	low
vOTU_37370	1	8.3737e-05	0.059453	low
vOTU_37372	1	0.000100459	0.059453	low
vOTU_37377	2	0.000121346	0.118906	low
vOTU_37378	3	0.000224784	0.178359	low
vOTU_37379	1	5.07684e-05	0.059453	low
vOTU_37383	1	0.000153274	0.059453	low
vOTU_37386	2	0.000789659	0.118906	low
vOTU_37387	1	0.000126456	0.059453	low
vOTU_37391	1	0.000277775	0.059453	low
vOTU_37392	1	0.000201731	0.059453	low
vOTU_37409	2	0.000209065	0.118906	low
vOTU_37412	1	0.000168061	0.059453	low
vOTU_37418	1	0.00015948	0.059453	low
vOTU_37419	1	0.000105447	0.059453	low
vOTU_37422	11	0.003014	0.653983	low
vOTU_37435	1	7.12594e-05	0.059453	low
vOTU_37439	1	0.0038761	0.059453	low
vOTU_37447	5	0.00172018	0.297265	low
vOTU_37448	1	0.00070746	0.059453	low
vOTU_37449	1	5.98739e-05	0.059453	low
vOTU_37456	1	0.000103502	0.059453	low
vOTU_37459	1	1.35051e-05	0.059453	low
vOTU_37461	1	0.000263135	0.059453	low
vOTU_37475	1	7.67726e-05	0.059453	low
vOTU_37483	1	6.41282e-05	0.059453	low
vOTU_37488	2	8.24306e-05	0.118906	low
vOTU_37493	2	0.00022301	0.118906	low
vOTU_37495	4	0.000552477	0.237812	low
vOTU_37516	5	0.00114322	0.297265	low
vOTU_37518	1	7.89571e-05	0.059453	low
vOTU_37526	5	0.00268171	0.297265	low
vOTU_37549	1	7.63605e-07	0.059453	low
vOTU_37559	1	5.72143e-05	0.059453	low
vOTU_37568	2	0.00010893	0.118906	low
vOTU_37570	1	0.00346042	0.059453	low
vOTU_37571	3	0.000543608	0.178359	low
vOTU_37575	1	4.38451e-05	0.059453	low
vOTU_37581	1	5.36605e-05	0.059453	low
vOTU_37591	3	0.000181972	0.178359	low
vOTU_37594	1	0.000717276	0.059453	low
vOTU_37596	1	4.02792e-05	0.059453	low
vOTU_37598	1	5.66495e-05	0.059453	low
vOTU_37601	2	0.000388217	0.118906	low
vOTU_37602	2	0.000360965	0.118906	low
vOTU_37603	1	0.00013104	0.059453	low
vOTU_37623	1	0.000391171	0.059453	low
vOTU_37624	3	0.00145479	0.178359	low
vOTU_37631	5	0.00155076	0.297265	low
vOTU_37645	3	0.000312026	0.178359	low
vOTU_37676	39	0.125298	2.31867	low
vOTU_37694	1	0.000161653	0.059453	low
vOTU_37697	1	0.00122557	0.059453	low
vOTU_37699	1	0.000133936	0.059453	low
vOTU_37703	1	0.000135471	0.059453	low
vOTU_37706	1	9.6446e-05	0.059453	low
vOTU_37714	1	0.000114421	0.059453	low
vOTU_37717	2	0.000265455	0.118906	low
vOTU_37729	6	0.000448415	0.356718	low
vOTU_37732	2	0.00149348	0.118906	low
vOTU_37737	2	0.000433142	0.118906	low
vOTU_37739	1	0.000297764	0.059453	low
vOTU_37745	1	0.000279569	0.059453	low
vOTU_37746	1	0.000479459	0.059453	low
vOTU_37756	1	0.000105168	0.059453	low
vOTU_37760	5	0.000635618	0.297265	low
vOTU_37769	1	6.53492e-05	0.059453	low
vOTU_37777	1	7.45134e-05	0.059453	low
vOTU_37785	1	0.000293197	0.059453	low
vOTU_37786	1	7.82261e-05	0.059453	low
vOTU_37792	1	8.4198e-05	0.059453	low
vOTU_37798	2	0.000312763	0.118906	low
vOTU_37799	1	0.000214122	0.059453	low
vOTU_37819	1	0.000173135	0.059453	low
vOTU_37822	2	0.000582261	0.118906	low
vOTU_37827	2	0.00186326	0.118906	low
vOTU_37832	1	0.00048355	0.059453	low
vOTU_37835	2	0.000316885	0.118906	low
vOTU_37839	1	0.000596887	0.059453	low
vOTU_37840	2	0.000271875	0.118906	low
vOTU_37849	6	0.00421151	0.356718	low
vOTU_37857	36	0.0102401	2.14031	low
vOTU_37864	7	0.00689862	0.416171	low
vOTU_37874	13	0.00359453	0.772889	low
vOTU_37876	1	0.000266761	0.059453	low
vOTU_37887	3	0.00176288	0.178359	low
vOTU_37893	1	0.000119455	0.059453	low
vOTU_37905	1	0.000300814	0.059453	low
vOTU_37908	1	0.000502281	0.059453	low
vOTU_37913	1	4.54996e-05	0.059453	low
vOTU_37916	14	0.00553525	0.832342	low
vOTU_37923	1	2.4568e-05	0.059453	low
vOTU_37925	1	0.00126808	0.059453	low
vOTU_37929	1	5.71618e-05	0.059453	low
vOTU_37936	5	0.0017057	0.297265	low
vOTU_37940	19	0.00357866	1.12961	low
vOTU_37951	1	0.000530851	0.059453	low
vOTU_37954	2	0.000494693	0.118906	low
vOTU_37956	4	0.00071938	0.237812	low
vOTU_37960	2	5.35775e-05	0.118906	low
vOTU_37962	1	4.17037e-05	0.059453	low
vOTU_37970	1	0.000103517	0.059453	low
vOTU_37973	1	0.000278629	0.059453	low
vOTU_37975	1	0.000112338	0.059453	low
vOTU_37987	1	3.22285e-05	0.059453	low
vOTU_37991	1	0.000146156	0.059453	low
vOTU_37994	1	5.70012e-05	0.059453	low
vOTU_37995	1	0.000136264	0.059453	low
vOTU_37997	1	0.000169332	0.059453	low
vOTU_38015	1	9.09968e-05	0.059453	low
vOTU_38017	1	1.84508e-05	0.059453	low
vOTU_38021	1	0.00296472	0.059453	low
vOTU_38028	4	0.000800619	0.237812	low
vOTU_38035	2	0.00151421	0.118906	low
vOTU_38047	1	0.000203574	0.059453	low
vOTU_38049	1	6.1469e-05	0.059453	low
vOTU_38057	1	0.000285573	0.059453	low
vOTU_38061	3	0.000166249	0.178359	low
vOTU_38062	1	5.59416e-05	0.059453	low
vOTU_38067	1	7.39912e-05	0.059453	low
vOTU_38069	4	0.000316958	0.237812	low
vOTU_38106	1	0.000103366	0.059453	low
vOTU_38113	2	0.000457821	0.118906	low
vOTU_38114	1	9.0106e-05	0.059453	low
vOTU_38115	1	4.43222e-05	0.059453	low
vOTU_38123	5	0.000475032	0.297265	low
vOTU_38124	1	9.01134e-05	0.059453	low
vOTU_38146	1	0.000541076	0.059453	low
vOTU_38151	15	0.153288	0.891795	low
vOTU_38153	1	4.90024e-05	0.059453	low
vOTU_38160	1	6.56964e-05	0.059453	low
vOTU_38162	16	0.00206412	0.951249	low
vOTU_38199	2	3.21378e-05	0.118906	low
vOTU_38200	1	0.000194755	0.059453	low
vOTU_38201	1	2.23743e-05	0.059453	low
vOTU_38210	1	0.000139168	0.059453	low
vOTU_38255	1	0.000100716	0.059453	low
vOTU_38262	1	0.000595933	0.059453	low
vOTU_38263	4	0.00172536	0.237812	low
vOTU_38267	2	0.000318594	0.118906	low
vOTU_38269	2	5.95158e-05	0.118906	low
vOTU_38279	2	0.000464903	0.118906	low
vOTU_38298	9	0.000831103	0.535077	low
vOTU_38350	1	0.00189655	0.059453	low
vOTU_38352	1	5.80157e-05	0.059453	low
vOTU_38356	1	0.000375537	0.059453	low
vOTU_38357	2	0.000264316	0.118906	low
vOTU_38372	1	0.000249179	0.059453	low
vOTU_38381	1	0.00023761	0.059453	low
vOTU_38390	1	0.000546729	0.059453	low
vOTU_38394	1	8.08757e-05	0.059453	low
vOTU_38395	16	0.00304042	0.951249	low
vOTU_38416	1	4.52249e-05	0.059453	low
vOTU_38426	1	0.000149586	0.059453	low
vOTU_38427	2	3.34462e-05	0.118906	low
vOTU_38432	1	6.6149e-06	0.059453	low
vOTU_38433	6	0.000416603	0.356718	low
vOTU_38435	2	0.000507812	0.118906	low
vOTU_38436	5	0.000253207	0.297265	low
vOTU_38437	1	4.62987e-06	0.059453	low
vOTU_38442	1	7.23362e-05	0.059453	low
vOTU_38443	1	7.66748e-06	0.059453	low
vOTU_38444	2	0.000598171	0.118906	low
vOTU_38448	1	9.42365e-06	0.059453	low
vOTU_38450	1	5.61924e-06	0.059453	low
vOTU_38453	43	0.0106839	2.55648	low
vOTU_38454	1	4.35471e-06	0.059453	low
vOTU_38456	1	1.05002e-05	0.059453	low
vOTU_38458	91	0.0362806	5.41023	high
vOTU_38461	18	0.00218237	1.07015	low
vOTU_38468	2	0.000320186	0.118906	low
vOTU_38470	1	0.000157482	0.059453	low
vOTU_38482	1	0.000185678	0.059453	low
vOTU_38493	1	0.000176936	0.059453	low
vOTU_38494	1	3.42789e-05	0.059453	low
vOTU_38495	3	0.000509882	0.178359	low
vOTU_38497	1	0.000259321	0.059453	low
vOTU_38499	1	0.000104014	0.059453	low
vOTU_38502	1	0.000148049	0.059453	low
vOTU_38504	3	0.000450012	0.178359	low
vOTU_38506	1	0.000209946	0.059453	low
vOTU_38508	1	4.06188e-05	0.059453	low
vOTU_38516	1	0.000124182	0.059453	low
vOTU_38522	3	0.000165233	0.178359	low
vOTU_38524	4	0.000533362	0.237812	low
vOTU_38527	2	0.000192373	0.118906	low
vOTU_38528	1	1.06032e-05	0.059453	low
vOTU_38531	2	0.000867016	0.118906	low
vOTU_38536	2	0.000308077	0.118906	low
vOTU_38543	1	0.000445151	0.059453	low
vOTU_38544	1	0.000194685	0.059453	low
vOTU_38554	1	0.0001102	0.059453	low
vOTU_38572	18	0.00235516	1.07015	low
vOTU_38578	3	0.000181698	0.178359	low
vOTU_38580	2	0.00646032	0.118906	low
vOTU_38591	1	0.000118172	0.059453	low
vOTU_38594	5	0.00190176	0.297265	low
vOTU_38609	2	0.000152446	0.118906	low
vOTU_38612	2	0.000433823	0.118906	low
vOTU_38615	1	9.75729e-05	0.059453	low
vOTU_38634	1	0.000141334	0.059453	low
vOTU_38638	2	7.42962e-05	0.118906	low
vOTU_38667	2	0.000322946	0.118906	low
vOTU_38668	2	0.000204073	0.118906	low
vOTU_38688	2	0.00119976	0.118906	low
vOTU_38694	13	0.00674369	0.772889	low
vOTU_38709	1	6.23876e-05	0.059453	low
vOTU_38715	1	3.58972e-05	0.059453	low
vOTU_38717	2	0.000329208	0.118906	low
vOTU_38720	1	0.000145947	0.059453	low
vOTU_38726	1	6.51783e-06	0.059453	low
vOTU_38727	1	5.73842e-06	0.059453	low
vOTU_38730	1	0.00071907	0.059453	low
vOTU_38735	10	0.00364043	0.59453	low
vOTU_38748	1	9.74419e-05	0.059453	low
vOTU_38750	1	8.12611e-05	0.059453	low
vOTU_38752	1	6.75987e-05	0.059453	low
vOTU_38759	1	0.00022728	0.059453	low
vOTU_38765	1	0.000119591	0.059453	low
vOTU_38767	2	0.000882086	0.118906	low
vOTU_38771	2	0.000245491	0.118906	low
vOTU_38797	26	0.0215121	1.54578	low
vOTU_38805	2	0.000683044	0.118906	low
vOTU_38807	2	0.000279839	0.118906	low
vOTU_38808	1	0.00130363	0.059453	low
vOTU_38810	3	0.000576674	0.178359	low
vOTU_38813	14	0.00666478	0.832342	low
vOTU_38816	2	0.00044653	0.118906	low
vOTU_38819	1	0.000166323	0.059453	low
vOTU_38822	4	0.000890695	0.237812	low
vOTU_38823	2	0.000644956	0.118906	low
vOTU_38825	2	0.000143392	0.118906	low
vOTU_38833	1	3.69724e-06	0.059453	low
vOTU_38847	1	0.000218397	0.059453	low
vOTU_38849	2	0.000509629	0.118906	low
vOTU_38860	3	0.00316743	0.178359	low
vOTU_38862	2	0.000436596	0.118906	low
vOTU_38863	1	2.65306e-05	0.059453	low
vOTU_38864	3	0.000522415	0.178359	low
vOTU_38876	11	0.0205872	0.653983	low
vOTU_38879	1	7.59738e-05	0.059453	low
vOTU_38885	6	0.00621796	0.356718	low
vOTU_38894	2	0.000207408	0.118906	low
vOTU_38915	1	0.000412685	0.059453	low
vOTU_38921	1	2.22897e-05	0.059453	low
vOTU_38927	2	0.000288895	0.118906	low
vOTU_38956	1	9.2328e-05	0.059453	low
vOTU_38957	1	0.000133021	0.059453	low
vOTU_38961	1	5.41089e-05	0.059453	low
vOTU_38963	2	0.000180941	0.118906	low
vOTU_38968	10	0.00312033	0.59453	low
vOTU_38976	2	0.000204512	0.118906	low
vOTU_38977	3	0.0002598	0.178359	low
vOTU_38988	2	9.32166e-05	0.118906	low
vOTU_38992	1	5.30418e-05	0.059453	low
vOTU_38994	76	0.0285968	4.51843	low
vOTU_38995	2	0.000215468	0.118906	low
vOTU_39000	1	0.00011436	0.059453	low
vOTU_39001	2	0.000198336	0.118906	low
vOTU_39008	57	0.015614	3.38882	low
vOTU_39009	1	7.77827e-05	0.059453	low
vOTU_39010	1	4.44695e-05	0.059453	low
vOTU_39028	1	0.000127273	0.059453	low
vOTU_39031	1	0.00167832	0.059453	low
vOTU_39035	3	0.00373449	0.178359	low
vOTU_39044	1	7.97622e-05	0.059453	low
vOTU_39050	6	0.00800888	0.356718	low
vOTU_39061	1	6.64068e-05	0.059453	low
vOTU_39068	1	4.44655e-05	0.059453	low
vOTU_39076	1	5.45032e-05	0.059453	low
vOTU_39086	9	0.00799707	0.535077	low
vOTU_39090	1	0.000374301	0.059453	low
vOTU_39125	1	4.26427e-05	0.059453	low
vOTU_39142	3	0.000434308	0.178359	low
vOTU_39144	1	0.000801617	0.059453	low
vOTU_39165	1	4.51453e-05	0.059453	low
vOTU_39198	1	0.000159353	0.059453	low
vOTU_39205	1	0.00185803	0.059453	low
vOTU_39206	1	0.000298821	0.059453	low
vOTU_39207	7	0.00178319	0.416171	low
vOTU_39214	7	0.00190595	0.416171	low
vOTU_39215	3	0.000501471	0.178359	low
vOTU_39219	1	0.00199531	0.059453	low
vOTU_39223	3	0.0031078	0.178359	low
vOTU_39224	2	0.000151442	0.118906	low
vOTU_39225	49	0.0124479	2.9132	low
vOTU_39231	9	0.00422425	0.535077	low
vOTU_39276	1	7.42589e-05	0.059453	low
vOTU_39302	2	0.000200909	0.118906	low
vOTU_39306	1	2.63657e-05	0.059453	low
vOTU_39311	2	0.000681768	0.118906	low
vOTU_39318	4	0.00460721	0.237812	low
vOTU_39342	1	6.1975e-05	0.059453	low
vOTU_39345	1	0.000205575	0.059453	low
vOTU_39354	2	0.000265065	0.118906	low
vOTU_39359	6	0.00245182	0.356718	low
vOTU_39369	8	0.00207474	0.475624	low
vOTU_39372	1	5.44978e-05	0.059453	low
vOTU_39380	1	0.000204704	0.059453	low
vOTU_39388	5	0.000681441	0.297265	low
vOTU_39392	2	0.00039521	0.118906	low
vOTU_39395	1	0.000278437	0.059453	low
vOTU_39403	2	0.00031587	0.118906	low
vOTU_39408	2	0.00382959	0.118906	low
vOTU_39413	1	0.000215052	0.059453	low
vOTU_39422	1	7.43435e-05	0.059453	low
vOTU_39423	2	0.000232993	0.118906	low
vOTU_39438	1	4.4254e-05	0.059453	low
vOTU_39457	6	0.00185847	0.356718	low
vOTU_39459	2	0.000383937	0.118906	low
vOTU_39482	8	0.000633357	0.475624	low
vOTU_39488	7	0.00176183	0.416171	low
vOTU_39492	4	0.00140097	0.237812	low
vOTU_39507	2	0.000100399	0.118906	low
vOTU_39522	1	0.000232334	0.059453	low
vOTU_39528	1	0.000541434	0.059453	low
vOTU_39549	1	0.000435485	0.059453	low
vOTU_39567	2	0.000475875	0.118906	low
vOTU_39573	1	0.000140274	0.059453	low
vOTU_39576	1	0.00142991	0.059453	low
vOTU_39586	1	0.000692489	0.059453	low
vOTU_39604	59	0.0130579	3.50773	low
vOTU_39614	2	5.69196e-05	0.118906	low
vOTU_39615	1	0.00997012	0.059453	low
vOTU_39630	1	0.000298585	0.059453	low
vOTU_39634	1	0.000158553	0.059453	low
vOTU_39639	8	0.00729385	0.475624	low
vOTU_39643	2	0.000283489	0.118906	low
vOTU_39646	1	0.000101298	0.059453	low
vOTU_39647	2	0.000140569	0.118906	low
vOTU_39662	2	0.000152586	0.118906	low
vOTU_39666	5	0.00112616	0.297265	low
vOTU_39669	3	0.000554355	0.178359	low
vOTU_39671	1	0.000123693	0.059453	low
vOTU_39712	3	0.000336187	0.178359	low
vOTU_39719	3	0.000371474	0.178359	low
vOTU_39727	1	0.000393232	0.059453	low
vOTU_39756	40	0.0126197	2.37812	low
vOTU_39768	1	0.000134815	0.059453	low
vOTU_39796	1	6.63731e-05	0.059453	low
vOTU_39812	1	6.15044e-05	0.059453	low
vOTU_39816	1	0.000162191	0.059453	low
vOTU_39842	2	0.000194406	0.118906	low
vOTU_39878	1	0.000438758	0.059453	low
vOTU_39883	1	0.000120666	0.059453	low
vOTU_39888	1	0.000105209	0.059453	low
vOTU_39890	1	0.000101701	0.059453	low
vOTU_39894	1	0.000304718	0.059453	low
vOTU_39901	1	0.000233228	0.059453	low
vOTU_39903	1	5.87087e-05	0.059453	low
vOTU_39924	1	1.44496e-05	0.059453	low
vOTU_39932	1	0.000217719	0.059453	low
vOTU_39937	1	0.000153816	0.059453	low
vOTU_39938	1	7.01905e-05	0.059453	low
vOTU_39941	23	0.00828993	1.36742	low
vOTU_39942	1	0.000249282	0.059453	low
vOTU_39951	1	5.55338e-05	0.059453	low
vOTU_39965	1	0.00015919	0.059453	low
vOTU_39966	3	0.000365758	0.178359	low
vOTU_39986	27	0.00852771	1.60523	low
vOTU_39988	13	0.00842879	0.772889	low
vOTU_40003	2	0.000566489	0.118906	low
vOTU_40022	1	0.000250466	0.059453	low
vOTU_40046	5	0.00101985	0.297265	low
vOTU_40047	1	0.00032804	0.059453	low
vOTU_40051	1	3.0917e-05	0.059453	low
vOTU_40104	2	0.000781566	0.118906	low
vOTU_40109	5	0.0220792	0.297265	low
vOTU_40124	78	0.0392181	4.63734	low
vOTU_40126	3	0.000711977	0.178359	low
vOTU_40134	7	0.0113476	0.416171	low
vOTU_40190	2	0.000164758	0.118906	low
vOTU_40201	1	0.000813313	0.059453	low
vOTU_40202	2	0.000182608	0.118906	low
vOTU_40213	1	0.000553195	0.059453	low
vOTU_40214	26	0.0105615	1.54578	low
vOTU_40231	2	0.00011479	0.118906	low
vOTU_40234	3	0.000341265	0.178359	low
vOTU_40243	4	0.00158354	0.237812	low
vOTU_40245	4	0.000304772	0.237812	low
vOTU_40246	4	0.000399976	0.237812	low
vOTU_40251	2	7.66927e-05	0.118906	low
vOTU_40252	2	0.000655701	0.118906	low
vOTU_40253	8	0.00241786	0.475624	low
vOTU_40254	7	0.00107423	0.416171	low
vOTU_40264	1	4.88767e-05	0.059453	low
vOTU_40267	22	0.0038011	1.30797	low
vOTU_40279	1	9.48277e-05	0.059453	low
vOTU_40283	1	0.000132441	0.059453	low
vOTU_40307	1	0.000862526	0.059453	low
vOTU_40308	1	0.00209449	0.059453	low
vOTU_40320	1	0.000120205	0.059453	low
vOTU_40327	6	0.00220392	0.356718	low
vOTU_40330	2	0.000605598	0.118906	low
vOTU_40344	4	0.000407733	0.237812	low
vOTU_40348	2	0.000832762	0.118906	low
vOTU_40360	1	8.04849e-05	0.059453	low
vOTU_40380	1	5.4123e-05	0.059453	low
vOTU_40409	1	0.000112619	0.059453	low
vOTU_40414	1	0.0011737	0.059453	low
vOTU_40426	3	0.000298302	0.178359	low
vOTU_40435	1	5.7733e-05	0.059453	low
vOTU_40445	1	0.00337481	0.059453	low
vOTU_40460	2	0.000143425	0.118906	low
vOTU_40461	2	0.000438511	0.118906	low
vOTU_40464	1	0.0100467	0.059453	low
vOTU_40465	1	0.000448029	0.059453	low
vOTU_40466	17	0.00335995	1.0107	low
vOTU_40470	1	0.000143685	0.059453	low
vOTU_40472	1	0.000132098	0.059453	low
vOTU_40473	1	0.00226369	0.059453	low
vOTU_40477	2	0.000926334	0.118906	low
vOTU_40478	1	6.40322e-05	0.059453	low
vOTU_40482	11	0.00169571	0.653983	low
vOTU_40513	1	0.000203626	0.059453	low
vOTU_40528	1	6.08359e-05	0.059453	low
vOTU_40530	124	0.203504	7.37218	high
vOTU_40555	1	4.16636e-05	0.059453	low
vOTU_40556	1	0.00075535	0.059453	low
vOTU_40564	1	2.05448e-05	0.059453	low
vOTU_40571	3	0.000617938	0.178359	low
vOTU_40577	2	0.00200954	0.118906	low
vOTU_40578	1	0.000217709	0.059453	low
vOTU_40580	2	0.00072113	0.118906	low
vOTU_40587	1	9.46958e-05	0.059453	low
vOTU_40588	7	0.00112287	0.416171	low
vOTU_40591	2	0.00050486	0.118906	low
vOTU_40605	9	0.00315503	0.535077	low
vOTU_40610	5	0.00260786	0.297265	low
vOTU_40613	2	0.000318819	0.118906	low
vOTU_40618	4	0.000307134	0.237812	low
vOTU_40622	1	5.48678e-05	0.059453	low
vOTU_40623	1	4.58015e-05	0.059453	low
vOTU_40634	1	0.0037628	0.059453	low
vOTU_40637	1	0.000812557	0.059453	low
vOTU_40640	1	0.000254438	0.059453	low
vOTU_40647	9	0.0069205	0.535077	low
vOTU_40651	1	0.000125328	0.059453	low
vOTU_40656	2	0.000218955	0.118906	low
vOTU_40665	3	0.00031991	0.178359	low
vOTU_40670	2	0.000788193	0.118906	low
vOTU_40687	1	1.54136e-05	0.059453	low
vOTU_40703	2	0.00127824	0.118906	low
vOTU_40707	2	0.000140943	0.118906	low
vOTU_40708	2	0.0033187	0.118906	low
vOTU_40709	1	0.00020531	0.059453	low
vOTU_40713	1	0.000164397	0.059453	low
vOTU_40718	1	5.34004e-05	0.059453	low
vOTU_40719	17	0.0108275	1.0107	low
vOTU_40726	2	0.000357705	0.118906	low
vOTU_40730	1	0.00179521	0.059453	low
vOTU_40741	1	7.94258e-06	0.059453	low
vOTU_40747	1	1.86224e-05	0.059453	low
vOTU_40767	4	0.000925268	0.237812	low
vOTU_40770	4	0.00289393	0.237812	low
vOTU_40777	3	0.000648079	0.178359	low
vOTU_40780	4	0.000661835	0.237812	low
vOTU_40781	7	0.000205827	0.416171	low
vOTU_40784	2	8.93981e-05	0.118906	low
vOTU_40788	1	0.00348084	0.059453	low
vOTU_40789	1	4.462e-05	0.059453	low
vOTU_40793	1	3.69845e-05	0.059453	low
vOTU_40795	1	0.000427976	0.059453	low
vOTU_40812	2	0.00021834	0.118906	low
vOTU_40814	1	5.38837e-05	0.059453	low
vOTU_40815	6	0.000880208	0.356718	low
vOTU_40839	1	7.5985e-05	0.059453	low
vOTU_40848	2	1.45878e-05	0.118906	low
vOTU_40849	1	0.00110572	0.059453	low
vOTU_40860	1	0.00012402	0.059453	low
vOTU_40868	1	0.000165766	0.059453	low
vOTU_40875	5	0.000790047	0.297265	low
vOTU_40880	1	0.000140164	0.059453	low
vOTU_40895	1	0.000230636	0.059453	low
vOTU_40909	1	0.000191966	0.059453	low
vOTU_40918	1	6.103e-05	0.059453	low
vOTU_40919	22	0.0286464	1.30797	low
vOTU_40921	1	4.79857e-06	0.059453	low
vOTU_40923	2	0.000113044	0.118906	low
vOTU_40925	1	0.000506539	0.059453	low
vOTU_40927	1	6.51995e-05	0.059453	low
vOTU_40930	2	8.97992e-05	0.118906	low
vOTU_40935	1	6.22836e-05	0.059453	low
vOTU_40943	1	0.000180945	0.059453	low
vOTU_40947	4	0.00378673	0.237812	low
vOTU_40968	2	0.000197209	0.118906	low
vOTU_40975	3	0.000777904	0.178359	low
vOTU_40976	4	0.00101597	0.237812	low
vOTU_40983	1	0.000686059	0.059453	low
vOTU_40985	7	0.00964731	0.416171	low
vOTU_40986	13	0.00324644	0.772889	low
vOTU_41006	1	0.000341809	0.059453	low
vOTU_41014	2	9.77363e-05	0.118906	low
vOTU_41017	4	0.00173899	0.237812	low
vOTU_41018	3	0.000829883	0.178359	low
vOTU_41021	10	0.00155467	0.59453	low
vOTU_41023	10	0.00349487	0.59453	low
vOTU_41024	50	0.0218571	2.97265	low
vOTU_41026	3	0.000549735	0.178359	low
vOTU_41037	2	0.000441223	0.118906	low
vOTU_41038	3	0.00110327	0.178359	low
vOTU_41046	1	0.000164954	0.059453	low
vOTU_41048	1	0.000220169	0.059453	low
vOTU_41064	2	0.000121753	0.118906	low
vOTU_41095	2	0.00117228	0.118906	low
vOTU_41104	1	2.97852e-05	0.059453	low
vOTU_41113	39	0.185751	2.31867	low
vOTU_41115	1	0.000116472	0.059453	low
vOTU_41131	17	0.0569299	1.0107	low
vOTU_41149	4	0.00153714	0.237812	low
vOTU_41204	1	5.48382e-05	0.059453	low
vOTU_41251	2	9.90235e-05	0.118906	low
vOTU_41266	16	0.0147335	0.951249	low
vOTU_41278	1	0.000209763	0.059453	low
vOTU_41301	1	0.000165528	0.059453	low
vOTU_41302	2	0.033043	0.118906	low
vOTU_41311	1	4.89767e-05	0.059453	low
vOTU_41410	1	2.1123e-05	0.059453	low
vOTU_41414	1	0.000355389	0.059453	low
vOTU_41440	1	0.000492077	0.059453	low
vOTU_41451	1	0.000943227	0.059453	low
vOTU_41471	1	0.000494347	0.059453	low
vOTU_41492	1	9.79622e-06	0.059453	low
vOTU_41495	3	0.000255158	0.178359	low
vOTU_41496	1	9.36402e-06	0.059453	low
vOTU_41581	4	0.000710256	0.237812	low
vOTU_41634	1	0.0131875	0.059453	low
vOTU_41640	1	0.000102339	0.059453	low
vOTU_41755	1	0.000119943	0.059453	low
vOTU_41757	3	0.00010485	0.178359	low
vOTU_41769	1	0.00019481	0.059453	low
vOTU_41772	2	0.000344966	0.118906	low
vOTU_41783	2	0.000292023	0.118906	low
vOTU_41815	1	2.74962e-05	0.059453	low
vOTU_41831	1	2.93654e-05	0.059453	low
vOTU_41850	232	10.3143	13.7931	high
vOTU_41979	1	0.000149763	0.059453	low
vOTU_41996	16	0.0113973	0.951249	low
vOTU_42038	1	8.05282e-05	0.059453	low
vOTU_42042	2	0.000102815	0.118906	low
vOTU_42113	1	0.000285721	0.059453	low
vOTU_42191	1	3.70986e-05	0.059453	low
vOTU_42267	1	0.000157307	0.059453	low
vOTU_42272	13	0.00211828	0.772889	low
vOTU_42284	1	0.000471598	0.059453	low
vOTU_42293	1	4.67495e-06	0.059453	low
vOTU_42326	3	0.0161482	0.178359	low
vOTU_42365	1	0.000142679	0.059453	low
vOTU_42367	3	0.000296071	0.178359	low
vOTU_42425	3	0.00708816	0.178359	low
vOTU_42426	2	0.0651864	0.118906	low
vOTU_42427	2	0.00657091	0.118906	low
vOTU_42473	1	3.05356e-05	0.059453	low
vOTU_42488	5	0.00078546	0.297265	low
vOTU_42489	1	8.31209e-05	0.059453	low
vOTU_42526	3	0.005545	0.178359	low
vOTU_42561	1	0.00181706	0.059453	low
vOTU_42610	3	0.0118323	0.178359	low
vOTU_42612	1	0.00735265	0.059453	low
vOTU_42613	1	0.0216626	0.059453	low
vOTU_42615	2	0.0085504	0.118906	low
vOTU_42617	1	0.00133658	0.059453	low
vOTU_42762	2	0.00317476	0.118906	low
vOTU_42775	1	0.00114556	0.059453	low
vOTU_42825	1	0.00070127	0.059453	low
vOTU_42834	2	0.000869805	0.118906	low
vOTU_42836	1	9.42982e-05	0.059453	low
vOTU_42837	9	0.00162392	0.535077	low
vOTU_42838	3	0.000148414	0.178359	low
vOTU_42839	1	0.000123195	0.059453	low
vOTU_42843	1	0.00066399	0.059453	low
vOTU_42885	2	0.0120837	0.118906	low
vOTU_42886	2	0.000392505	0.118906	low
vOTU_42927	1	0.00488004	0.059453	low
vOTU_43008	1	0.000224113	0.059453	low
vOTU_43010	1	0.000221708	0.059453	low
vOTU_43013	1	0.000254484	0.059453	low
vOTU_43015	1	0.000217154	0.059453	low
vOTU_43019	1	0.000225646	0.059453	low
vOTU_43051	1	0.00328786	0.059453	low
vOTU_43088	1	6.59501e-05	0.059453	low
vOTU_43095	1	0.000172503	0.059453	low
vOTU_43096	1	0.000195927	0.059453	low
vOTU_43104	4	0.0175065	0.237812	low
vOTU_43105	1	6.10882e-05	0.059453	low
vOTU_43125	1	4.94626e-05	0.059453	low
vOTU_43128	1	3.50331e-05	0.059453	low
vOTU_43157	2	0.00716835	0.118906	low
vOTU_43177	1	0.000384895	0.059453	low
vOTU_43188	1	0.00027034	0.059453	low
vOTU_43211	1	0.000504321	0.059453	low
vOTU_43232	2	0.012982	0.118906	low
vOTU_43262	1	1.79816e-05	0.059453	low
vOTU_43275	2	0.000291899	0.118906	low
vOTU_43277	3	0.0174779	0.178359	low
vOTU_43278	4	0.00541739	0.237812	low
vOTU_43279	3	0.00641722	0.178359	low
vOTU_43310	1	0.000200691	0.059453	low
vOTU_43352	1	0.000307417	0.059453	low
vOTU_43386	1	0.00209203	0.059453	low
vOTU_43389	1	3.1822e-05	0.059453	low
vOTU_43395	1	0.000117431	0.059453	low
vOTU_43419	1	8.84745e-05	0.059453	low
vOTU_43432	1	2.19671e-06	0.059453	low
vOTU_43441	3	0.000296004	0.178359	low
vOTU_43452	14	0.00308563	0.832342	low
vOTU_43456	12	0.00258716	0.713436	low
vOTU_43476	1	8.28955e-06	0.059453	low
vOTU_43511	2	2.2465e-05	0.118906	low
vOTU_43517	2	0.00250833	0.118906	low
vOTU_43537	4	0.00400879	0.237812	low
vOTU_43547	2	0.000106145	0.118906	low
vOTU_43548	1	0.000502962	0.059453	low
vOTU_43553	1	0.000295809	0.059453	low
vOTU_43555	2	6.13e-05	0.118906	low
vOTU_43568	1	0.0139552	0.059453	low
vOTU_43585	72	0.024088	4.28062	low
vOTU_43590	6	0.000636304	0.356718	low
vOTU_43591	1	5.29063e-05	0.059453	low
vOTU_43606	9	0.0025745	0.535077	low
vOTU_43608	19	0.00489462	1.12961	low
vOTU_43609	3	0.00289269	0.178359	low
vOTU_43670	2	5.3056e-05	0.118906	low
vOTU_43676	1	0.00155181	0.059453	low
vOTU_43699	1	0.000367438	0.059453	low
vOTU_43706	1	9.3181e-05	0.059453	low
vOTU_43709	3	0.000229163	0.178359	low
vOTU_43711	2	0.000348281	0.118906	low
vOTU_43721	2	0.000536878	0.118906	low
vOTU_43724	2	0.000826692	0.118906	low
vOTU_43725	2	0.000392562	0.118906	low
vOTU_43726	1	8.89107e-05	0.059453	low
vOTU_43727	1	0.00028709	0.059453	low
vOTU_43732	1	2.18002e-05	0.059453	low
vOTU_43733	2	0.00046901	0.118906	low
vOTU_43741	2	0.000428678	0.118906	low
vOTU_43761	1	0.000264812	0.059453	low
vOTU_43766	4	0.000707583	0.237812	low
vOTU_43787	1	0.00124394	0.059453	low
vOTU_43797	1	8.9146e-05	0.059453	low
vOTU_43800	17	0.00679359	1.0107	low
vOTU_43801	9	0.00319634	0.535077	low
vOTU_43804	10	0.00487155	0.59453	low
vOTU_43809	11	0.00476327	0.653983	low
vOTU_43810	4	0.000755026	0.237812	low
vOTU_43847	1	6.88146e-05	0.059453	low
vOTU_43849	1	6.08489e-05	0.059453	low
vOTU_43853	1	0.000100634	0.059453	low
vOTU_43855	1	3.65547e-06	0.059453	low
vOTU_43857	1	0.000526278	0.059453	low
vOTU_43894	22	0.00423967	1.30797	low
vOTU_43908	1	0.000869407	0.059453	low
vOTU_43911	1	5.12559e-06	0.059453	low
vOTU_43914	1	0.000441692	0.059453	low
vOTU_43920	17	0.00377716	1.0107	low
vOTU_43926	1	2.91739e-05	0.059453	low
vOTU_43929	1	0.000403762	0.059453	low
vOTU_43936	2	0.000246273	0.118906	low
vOTU_43940	1	4.225e-06	0.059453	low
vOTU_43957	43	0.0100651	2.55648	low
vOTU_43962	1	0.00038741	0.059453	low
vOTU_43967	1	0.000548009	0.059453	low
vOTU_43968	2	0.00105863	0.118906	low
vOTU_43969	1	0.000218125	0.059453	low
vOTU_43977	1	0.000314862	0.059453	low
vOTU_43995	1	4.64831e-05	0.059453	low
vOTU_44003	35	0.0651967	2.08086	low
vOTU_44007	6	0.00163031	0.356718	low
vOTU_44012	5	0.00344347	0.297265	low
vOTU_44014	1	4.11313e-05	0.059453	low
vOTU_44016	6	0.000587613	0.356718	low
vOTU_44020	1	1.69082e-05	0.059453	low
vOTU_44021	3	0.000647927	0.178359	low
vOTU_44025	2	0.000827123	0.118906	low
vOTU_44027	16	0.0053562	0.951249	low
vOTU_44029	1	0.000882053	0.059453	low
vOTU_44031	7	0.00311375	0.416171	low
vOTU_44037	1	4.54213e-05	0.059453	low
vOTU_44043	3	0.0004571	0.178359	low
vOTU_44044	1	0.000398418	0.059453	low
vOTU_44046	2	0.00013506	0.118906	low
vOTU_44047	1	0.000139148	0.059453	low
vOTU_44060	1	0.000289111	0.059453	low
vOTU_44065	2	0.000696307	0.118906	low
vOTU_44066	1	0.000369829	0.059453	low
vOTU_44076	1	2.33132e-05	0.059453	low
vOTU_44083	15	0.00230897	0.891795	low
vOTU_44084	21	0.00564869	1.24851	low
vOTU_44090	1	0.000132254	0.059453	low
vOTU_44093	1	0.000123634	0.059453	low
vOTU_44097	5	0.00100727	0.297265	low
vOTU_44099	28	0.00898742	1.66468	low
vOTU_44100	13	0.00239068	0.772889	low
vOTU_44107	1	0.000235032	0.059453	low
vOTU_44109	1	9.09312e-05	0.059453	low
vOTU_44119	2	8.42549e-05	0.118906	low
vOTU_44135	1	6.96633e-05	0.059453	low
vOTU_44137	1	0.000290037	0.059453	low
vOTU_44146	1	2.12148e-05	0.059453	low
vOTU_44158	3	0.000189439	0.178359	low
vOTU_44160	73	0.0216694	4.34007	low
vOTU_44161	9	0.000997474	0.535077	low
[truncated: 26,532 more rows]
