# Supplementary material for: A metagenomic catalog of the early-life human gut virome
Source: Nat Commun. 2024 Feb 29;15:1864. doi: 10.1038/s41467-024-45793-z (PMC10904392; doi:10.1038/s41467-024-45793-z)
Supplement: Supplementary file 17 — Source data [file 41467_2024_45793_MOESM17_ESM.zip › Source data/figS2e_bulk.xlsx]

## Sheet: Sheet1
otu	n	mean_abund	prev	cat
vOTU_18613	6	0.00135523	0.0966962	low
vOTU_18614	1	6.7806e-05	0.016116	low
vOTU_18615	1	3.39691e-05	0.016116	low
vOTU_18616	1	8.1274e-05	0.016116	low
vOTU_18617	1	4.15045e-05	0.016116	low
vOTU_18618	1	3.2925e-05	0.016116	low
vOTU_18619	1	3.21134e-05	0.016116	low
vOTU_18620	1	9.02741e-05	0.016116	low
vOTU_18621	1	5.01074e-05	0.016116	low
vOTU_18622	1	4.97417e-05	0.016116	low
vOTU_18623	1	7.10489e-05	0.016116	low
vOTU_18624	1	7.07786e-05	0.016116	low
vOTU_18625	1	2.03187e-05	0.016116	low
vOTU_18626	1	2.96791e-05	0.016116	low
vOTU_18627	30	0.00731327	0.483481	low
vOTU_18632	1	8.69809e-05	0.016116	low
vOTU_18633	41	0.00498172	0.660757	low
vOTU_18634	2	7.73943e-05	0.0322321	low
vOTU_18635	1	4.99273e-05	0.016116	low
vOTU_18636	1	5.03846e-05	0.016116	low
vOTU_18637	3	0.000154356	0.0483481	low
vOTU_18638	1	4.50054e-05	0.016116	low
vOTU_18639	1	5.40745e-05	0.016116	low
vOTU_18640	4	0.000969582	0.0644641	low
vOTU_18641	1	6.01478e-05	0.016116	low
vOTU_18642	30	0.00700677	0.483481	low
vOTU_18643	2	7.05699e-05	0.0322321	low
vOTU_18644	2	7.41963e-05	0.0322321	low
vOTU_18645	1	0.000152316	0.016116	low
vOTU_18646	378	0.0796089	6.09186	high
vOTU_18647	1	5.72294e-05	0.016116	low
vOTU_18651	1	0.000238271	0.016116	low
vOTU_18652	2	2.60013e-05	0.0322321	low
vOTU_18653	1	0.00107156	0.016116	low
vOTU_18654	1	6.17354e-05	0.016116	low
vOTU_18655	1	2.01929e-05	0.016116	low
vOTU_18656	1	0.000245939	0.016116	low
vOTU_18658	2	0.000185429	0.0322321	low
vOTU_18659	22	0.00228561	0.354553	low
vOTU_18660	2	0.000209466	0.0322321	low
vOTU_18661	2	0.000201405	0.0322321	low
vOTU_18662	17	0.00225666	0.273973	low
vOTU_18665	2	0.000240316	0.0322321	low
vOTU_18666	9	0.0013528	0.145044	low
vOTU_18667	2	0.00144512	0.0322321	low
vOTU_18668	29	0.0028049	0.467365	low
vOTU_18669	4	0.000166127	0.0644641	low
vOTU_18670	2	0.000866942	0.0322321	low
vOTU_18671	3	0.00186078	0.0483481	low
vOTU_18672	2	0.0010027	0.0322321	low
vOTU_18673	3	0.000147019	0.0483481	low
vOTU_18674	101	0.0278065	1.62772	low
vOTU_18675	2	0.00116799	0.0322321	low
vOTU_18677	1	0.00183843	0.016116	low
vOTU_18678	1	0.000144434	0.016116	low
vOTU_18679	1	0.000119806	0.016116	low
vOTU_18680	1	0.00171085	0.016116	low
vOTU_18683	2	0.0035077	0.0322321	low
vOTU_18684	2	0.000166879	0.0322321	low
vOTU_18685	2	0.000236645	0.0322321	low
vOTU_18686	2	0.00460449	0.0322321	low
vOTU_18687	6	0.000667867	0.0966962	low
vOTU_18690	1	0.000108103	0.016116	low
vOTU_18691	1	0.000777572	0.016116	low
vOTU_18692	12	0.00263297	0.193392	low
vOTU_18693	7	0.00204366	0.112812	low
vOTU_18694	70	0.0138847	1.12812	low
vOTU_18695	1	0.000172731	0.016116	low
vOTU_18696	1	9.47388e-05	0.016116	low
vOTU_18697	1	3.89621e-05	0.016116	low
vOTU_18698	1	0.000243697	0.016116	low
vOTU_18699	1	0.000118619	0.016116	low
vOTU_18700	6	0.00159288	0.0966962	low
vOTU_18701	1	0.000216097	0.016116	low
vOTU_18702	1	0.000111308	0.016116	low
vOTU_18703	2	0.00199367	0.0322321	low
vOTU_18704	1	0.000111757	0.016116	low
vOTU_18705	1	0.000116036	0.016116	low
vOTU_18706	2	0.00201121	0.0322321	low
vOTU_18707	1	0.000110533	0.016116	low
vOTU_18708	10	0.0145327	0.16116	low
vOTU_18709	128	0.0103502	2.06285	low
vOTU_18710	4	0.000492896	0.0644641	low
vOTU_18711	2	6.84499e-05	0.0322321	low
vOTU_18712	23	0.00440316	0.370669	low
vOTU_18713	2	3.84037e-05	0.0322321	low
vOTU_18715	2	0.00196091	0.0322321	low
vOTU_18716	2	0.00267538	0.0322321	low
vOTU_18717	2	0.00188514	0.0322321	low
vOTU_18718	2	0.000151637	0.0322321	low
vOTU_18719	2	0.000118144	0.0322321	low
vOTU_18720	2	0.000153355	0.0322321	low
vOTU_18723	3	0.0007398	0.0483481	low
vOTU_18725	2	8.21597e-05	0.0322321	low
vOTU_18726	2	8.9176e-05	0.0322321	low
vOTU_18727	2	5.98089e-05	0.0322321	low
vOTU_18728	3	0.0001172	0.0483481	low
vOTU_18729	2	7.99278e-05	0.0322321	low
vOTU_18730	10	0.0013079	0.16116	low
vOTU_18733	3	0.000381745	0.0483481	low
vOTU_18734	6	0.000323726	0.0966962	low
vOTU_18735	152	0.0209859	2.44964	low
vOTU_18736	2	3.8183e-05	0.0322321	low
vOTU_18737	2	7.19236e-05	0.0322321	low
vOTU_18738	29	0.00666801	0.467365	low
vOTU_18741	3	9.29312e-05	0.0483481	low
vOTU_18742	4	4.8992e-05	0.0644641	low
vOTU_18743	3	7.29105e-05	0.0483481	low
vOTU_18744	3	0.00025228	0.0483481	low
vOTU_18745	4	5.5635e-05	0.0644641	low
vOTU_18746	3	7.23196e-05	0.0483481	low
vOTU_18750	1	2.42426e-05	0.016116	low
vOTU_18751	4	3.63329e-05	0.0644641	low
vOTU_18752	3	8.31176e-05	0.0483481	low
vOTU_18753	3	2.59934e-05	0.0483481	low
vOTU_18754	3	3.2225e-05	0.0483481	low
vOTU_18755	1	2.27867e-05	0.016116	low
vOTU_18756	2	1.0519e-05	0.0322321	low
vOTU_18757	3	0.000104243	0.0483481	low
vOTU_18758	1	1.436e-05	0.016116	low
vOTU_18759	4	3.91781e-05	0.0644641	low
vOTU_18760	4	3.90716e-05	0.0644641	low
vOTU_18761	4	0.00010274	0.0644641	low
vOTU_18762	4	0.000663246	0.0644641	low
vOTU_18763	3	3.09104e-05	0.0483481	low
vOTU_18764	3	9.13672e-05	0.0483481	low
vOTU_18765	4	3.69114e-05	0.0644641	low
vOTU_18766	4	4.31471e-05	0.0644641	low
vOTU_18767	4	3.59373e-05	0.0644641	low
vOTU_18768	3	3.15427e-05	0.0483481	low
vOTU_18769	4	0.000120277	0.0644641	low
vOTU_18770	4	0.000176787	0.0644641	low
vOTU_18771	3	3.31614e-05	0.0483481	low
vOTU_18772	4	0.00260679	0.0644641	low
vOTU_18773	3	3.68886e-05	0.0483481	low
vOTU_18774	4	3.79662e-05	0.0644641	low
vOTU_18775	4	3.77087e-05	0.0644641	low
vOTU_18776	4	0.000122463	0.0644641	low
vOTU_18777	4	0.000112585	0.0644641	low
vOTU_18778	3	0.000117087	0.0483481	low
vOTU_18779	2	5.1962e-05	0.0322321	low
vOTU_18780	1300	0.682529	20.9508	high
vOTU_18781	6	0.00152804	0.0966962	low
vOTU_18783	5	0.00219157	0.0805802	low
vOTU_18784	5	0.0016406	0.0805802	low
vOTU_18785	5	0.00148591	0.0805802	low
vOTU_18786	7	0.00122762	0.112812	low
vOTU_18787	5	0.00260014	0.0805802	low
vOTU_18788	1	2.3249e-05	0.016116	low
vOTU_18789	3	0.00339256	0.0483481	low
vOTU_18790	4	0.000506648	0.0644641	low
vOTU_18791	1	1.29731e-05	0.016116	low
vOTU_18792	1	1.84295e-05	0.016116	low
vOTU_18793	4	0.000386833	0.0644641	low
vOTU_18794	1	1.22028e-05	0.016116	low
vOTU_18795	1	1.80917e-05	0.016116	low
vOTU_18798	34	0.00290491	0.547945	low
vOTU_18799	9	0.00190772	0.145044	low
vOTU_18800	3	0.000125782	0.0483481	low
vOTU_18801	6	0.000268374	0.0966962	low
vOTU_18805	1	1.8413e-05	0.016116	low
vOTU_18806	1	1.51599e-05	0.016116	low
vOTU_18807	1	1.51197e-05	0.016116	low
vOTU_18808	1	4.89137e-05	0.016116	low
vOTU_18809	5	0.00360741	0.0805802	low
vOTU_18810	5	0.00279021	0.0805802	low
vOTU_18811	1	7.01419e-05	0.016116	low
vOTU_18812	2	3.06504e-05	0.0322321	low
vOTU_18813	1	1.8228e-05	0.016116	low
vOTU_18814	1	1.38206e-05	0.016116	low
vOTU_18815	4	4.72925e-05	0.0644641	low
vOTU_18816	2	6.98544e-05	0.0322321	low
vOTU_18817	5	0.000368361	0.0805802	low
vOTU_18818	1	0.000106285	0.016116	low
vOTU_18819	5	0.00285458	0.0805802	low
vOTU_18820	4	0.000554547	0.0644641	low
vOTU_18821	7	0.000205382	0.112812	low
vOTU_18822	8	0.00543105	0.128928	low
vOTU_18823	5	0.00337108	0.0805802	low
vOTU_18824	1	2.09252e-05	0.016116	low
vOTU_18825	1	4.98087e-05	0.016116	low
vOTU_18826	2	0.000528547	0.0322321	low
vOTU_18827	5	0.00344872	0.0805802	low
vOTU_18828	1	1.61149e-05	0.016116	low
vOTU_18829	5	0.00358586	0.0805802	low
vOTU_18830	1	3.87991e-05	0.016116	low
vOTU_18831	1	5.59476e-05	0.016116	low
vOTU_18832	2	7.17279e-05	0.0322321	low
vOTU_18833	1	1.43267e-05	0.016116	low
vOTU_18834	1	1.60179e-05	0.016116	low
vOTU_18835	1	1.26286e-05	0.016116	low
vOTU_18836	2	0.000154517	0.0322321	low
vOTU_18837	10	0.000304658	0.16116	low
vOTU_18838	2	4.28518e-05	0.0322321	low
vOTU_18839	7	0.000397064	0.112812	low
vOTU_18840	2	3.98618e-05	0.0322321	low
vOTU_18842	49	0.00997793	0.789686	low
vOTU_18844	1	0.000337756	0.016116	low
vOTU_18845	4	0.000460006	0.0644641	low
vOTU_18846	3	0.000711979	0.0483481	low
vOTU_18847	9	0.000701901	0.145044	low
vOTU_18848	5	0.00331836	0.0805802	low
vOTU_18849	79	0.0165912	1.27317	low
vOTU_18850	6	0.000878283	0.0966962	low
vOTU_18851	1	1.44538e-05	0.016116	low
vOTU_18853	4	0.000546878	0.0644641	low
vOTU_18856	3	0.000192781	0.0483481	low
vOTU_18858	6	0.000432469	0.0966962	low
vOTU_18859	14	0.00382528	0.225624	low
vOTU_18860	4	0.000797375	0.0644641	low
vOTU_18861	7	0.00081197	0.112812	low
vOTU_18863	3	2.37756e-05	0.0483481	low
vOTU_18864	3	3.94209e-05	0.0483481	low
vOTU_18865	2	0.000190618	0.0322321	low
vOTU_18866	2	9.21568e-05	0.0322321	low
vOTU_18867	4	0.000614387	0.0644641	low
vOTU_18868	4	0.000177197	0.0644641	low
vOTU_18870	1	1.16242e-05	0.016116	low
vOTU_18871	1	1.18197e-05	0.016116	low
vOTU_18872	5	0.00212522	0.0805802	low
vOTU_18873	19	0.00485291	0.306205	low
vOTU_18874	4	5.75477e-05	0.0644641	low
vOTU_18875	2	2.65331e-05	0.0322321	low
vOTU_18876	27	0.00272548	0.435133	low
vOTU_18877	5	0.000282786	0.0805802	low
vOTU_18878	50	0.00483012	0.805802	low
vOTU_18879	9	0.00157702	0.145044	low
vOTU_18881	5	0.000386671	0.0805802	low
vOTU_18882	2	5.63478e-05	0.0322321	low
vOTU_18883	5	0.00150858	0.0805802	low
vOTU_18884	12	0.0130451	0.193392	low
vOTU_18889	6	0.000435682	0.0966962	low
vOTU_18890	5	0.000295871	0.0805802	low
vOTU_18891	4	0.000152147	0.0644641	low
vOTU_18892	5	0.000456869	0.0805802	low
vOTU_18893	8	0.0100086	0.128928	low
vOTU_18894	4	0.000118239	0.0644641	low
vOTU_18895	3	7.96465e-05	0.0483481	low
vOTU_18896	68	0.0103308	1.09589	low
vOTU_18897	14	0.00756875	0.225624	low
vOTU_18898	3	0.000324705	0.0483481	low
vOTU_18899	164	0.0114984	2.64303	low
vOTU_18903	49	0.00473571	0.789686	low
vOTU_18904	3	0.000222089	0.0483481	low
vOTU_18905	4	6.43281e-05	0.0644641	low
vOTU_18906	4	0.00033654	0.0644641	low
vOTU_18907	3	0.000136708	0.0483481	low
vOTU_18908	94	0.00413536	1.51491	low
vOTU_18909	4	0.00026785	0.0644641	low
vOTU_18912	32	0.00245709	0.515713	low
vOTU_18913	4	0.000210491	0.0644641	low
vOTU_18914	9	0.000366802	0.145044	low
vOTU_18915	5	0.00248982	0.0805802	low
vOTU_18916	3	2.48986e-05	0.0483481	low
vOTU_18917	5	0.00191644	0.0805802	low
vOTU_18918	5	5.18011e-05	0.0805802	low
vOTU_18919	4	4.88823e-05	0.0644641	low
vOTU_18920	4	6.99371e-05	0.0644641	low
vOTU_18921	424	0.0811825	6.8332	high
vOTU_18922	3	6.45431e-05	0.0483481	low
vOTU_18923	3	2.40316e-05	0.0483481	low
vOTU_18924	3	2.29981e-05	0.0483481	low
vOTU_18925	7	0.0014413	0.112812	low
vOTU_18926	3	2.20201e-05	0.0483481	low
vOTU_18927	4	2.87005e-05	0.0644641	low
vOTU_18928	22	0.00107251	0.354553	low
vOTU_18931	209	0.0165647	3.36825	low
vOTU_18932	5	0.00170531	0.0805802	low
vOTU_18933	10	0.000232534	0.16116	low
vOTU_18934	5	0.00141371	0.0805802	low
vOTU_18936	92	0.00745181	1.48268	low
vOTU_18937	5	0.00117344	0.0805802	low
vOTU_18940	5	0.00171154	0.0805802	low
vOTU_18941	5	0.000291155	0.0805802	low
vOTU_18942	2	7.99201e-05	0.0322321	low
vOTU_18943	4	7.58201e-05	0.0644641	low
vOTU_18944	1	2.43039e-05	0.016116	low
vOTU_18945	13	0.000756588	0.209508	low
vOTU_18946	1	1.5046e-05	0.016116	low
vOTU_18947	1	0.000781301	0.016116	low
vOTU_18948	1	1.57826e-05	0.016116	low
vOTU_18949	3	0.000538995	0.0483481	low
vOTU_18950	1	1.36175e-05	0.016116	low
vOTU_18951	2	3.01224e-05	0.0322321	low
vOTU_18952	85	0.0119955	1.36986	low
vOTU_18953	4	0.000614706	0.0644641	low
vOTU_18954	1	0.000245825	0.016116	low
vOTU_18955	23	0.0314942	0.370669	low
vOTU_18956	4	0.000581342	0.0644641	low
vOTU_18957	4	0.000500083	0.0644641	low
vOTU_18958	7	0.00110576	0.112812	low
vOTU_18959	1	2.70902e-05	0.016116	low
vOTU_18961	1	0.000186173	0.016116	low
vOTU_18962	45	0.00741786	0.725222	low
vOTU_18963	5	0.000328973	0.0805802	low
vOTU_18964	2	6.56077e-05	0.0322321	low
vOTU_18965	10	0.00212234	0.16116	low
vOTU_18966	8	0.00157377	0.128928	low
vOTU_18967	6	0.000245289	0.0966962	low
vOTU_18968	10	0.000888906	0.16116	low
vOTU_18970	7	0.00088591	0.112812	low
vOTU_18971	2	0.00013621	0.0322321	low
vOTU_18973	3	5.16199e-05	0.0483481	low
vOTU_18974	2	4.88201e-05	0.0322321	low
vOTU_18975	4	0.000159029	0.0644641	low
vOTU_18976	3	5.22255e-05	0.0483481	low
vOTU_18983	1	6.78687e-05	0.016116	low
vOTU_18984	1	6.88522e-05	0.016116	low
vOTU_18985	1	6.4435e-05	0.016116	low
vOTU_18986	6	0.000465695	0.0966962	low
vOTU_18987	2	3.55517e-05	0.0322321	low
vOTU_18988	1	0.000170922	0.016116	low
vOTU_18989	2	3.97414e-05	0.0322321	low
vOTU_18990	3	5.19605e-05	0.0483481	low
vOTU_18991	1	3.0659e-05	0.016116	low
vOTU_18992	1	2.75894e-05	0.016116	low
vOTU_18993	17	0.0026886	0.273973	low
vOTU_18994	1	0.000497482	0.016116	low
vOTU_18995	1	3.28566e-05	0.016116	low
vOTU_18996	1	0.000614769	0.016116	low
vOTU_18997	1	1.50909e-05	0.016116	low
vOTU_18998	2	0.000889367	0.0322321	low
vOTU_18999	12	0.00140966	0.193392	low
vOTU_19000	1	1.20581e-05	0.016116	low
vOTU_19001	1	1.85297e-05	0.016116	low
vOTU_19002	1	9.19156e-06	0.016116	low
vOTU_19003	3	0.000190108	0.0483481	low
vOTU_19004	2	2.70164e-05	0.0322321	low
vOTU_19005	23	0.00422843	0.370669	low
vOTU_19006	1	1.35344e-05	0.016116	low
vOTU_19007	1	1.15152e-05	0.016116	low
vOTU_19008	1	1.01035e-05	0.016116	low
vOTU_19009	1	1.05962e-05	0.016116	low
vOTU_19010	4	9.05384e-05	0.0644641	low
vOTU_19011	1	0.000939199	0.016116	low
vOTU_19012	1	5.03728e-05	0.016116	low
vOTU_19013	1	3.25862e-05	0.016116	low
vOTU_19014	1	0.000544393	0.016116	low
vOTU_19015	1	4.67211e-05	0.016116	low
vOTU_19016	1	0.000724921	0.016116	low
vOTU_19017	1	1.19619e-05	0.016116	low
vOTU_19018	2	3.30635e-05	0.0322321	low
vOTU_19019	3	0.000275845	0.0483481	low
vOTU_19020	147	0.0119501	2.36906	low
vOTU_19021	3	0.00024296	0.0483481	low
vOTU_19022	1	6.67561e-06	0.016116	low
vOTU_19026	1	1.72547e-05	0.016116	low
vOTU_19027	1	1.24736e-05	0.016116	low
vOTU_19028	3	0.000350555	0.0483481	low
vOTU_19029	1	0.000146584	0.016116	low
vOTU_19030	1	1.90569e-05	0.016116	low
vOTU_19031	4	0.000398755	0.0644641	low
vOTU_19032	1	2.12092e-05	0.016116	low
vOTU_19037	1	2.53985e-05	0.016116	low
vOTU_19038	1	1.906e-05	0.016116	low
vOTU_19039	1	0.000343544	0.016116	low
vOTU_19040	1	7.08394e-05	0.016116	low
vOTU_19041	2	0.000187161	0.0322321	low
vOTU_19042	1	0.00016013	0.016116	low
vOTU_19043	1	5.84056e-05	0.016116	low
vOTU_19044	1	2.43829e-05	0.016116	low
vOTU_19045	1	6.50539e-05	0.016116	low
vOTU_19046	15	0.000393447	0.241741	low
vOTU_19047	1	6.52456e-05	0.016116	low
vOTU_19048	1	6.54123e-05	0.016116	low
vOTU_19049	1	6.17681e-05	0.016116	low
vOTU_19050	1	7.41269e-05	0.016116	low
vOTU_19051	1	9.46524e-05	0.016116	low
vOTU_19052	1	6.30887e-05	0.016116	low
vOTU_19053	15	0.00309758	0.241741	low
vOTU_19054	1	2.39236e-05	0.016116	low
vOTU_19055	1	1.55994e-05	0.016116	low
vOTU_19056	1	1.40617e-05	0.016116	low
vOTU_19057	1	6.9607e-05	0.016116	low
vOTU_19058	1	2.17173e-05	0.016116	low
vOTU_19059	1	0.000183145	0.016116	low
vOTU_19060	1	2.06171e-05	0.016116	low
vOTU_19063	1	3.29805e-05	0.016116	low
vOTU_19064	1	0.000528078	0.016116	low
vOTU_19065	1	0.000624986	0.016116	low
vOTU_19066	1	3.27694e-05	0.016116	low
vOTU_19067	1	8.45956e-05	0.016116	low
vOTU_19068	7	0.000417641	0.112812	low
vOTU_19069	1	2.9053e-05	0.016116	low
vOTU_19070	1	2.01292e-05	0.016116	low
vOTU_19071	13	0.000924917	0.209508	low
vOTU_19072	1	0.000492159	0.016116	low
vOTU_19073	1	0.000372606	0.016116	low
vOTU_19074	2	0.000100504	0.0322321	low
vOTU_19075	7	0.000618864	0.112812	low
vOTU_19076	1	0.000545468	0.016116	low
vOTU_19077	1	3.44779e-05	0.016116	low
vOTU_19078	10	0.000313025	0.16116	low
vOTU_19081	8	0.00060355	0.128928	low
vOTU_19082	1	0.00115359	0.016116	low
vOTU_19083	6	0.000768215	0.0966962	low
vOTU_19084	1	0.00134284	0.016116	low
vOTU_19087	2	4.89449e-05	0.0322321	low
vOTU_19088	3	0.000116587	0.0483481	low
vOTU_19089	36	0.00489728	0.580177	low
vOTU_19091	1	3.93528e-05	0.016116	low
vOTU_19092	1	3.82671e-05	0.016116	low
vOTU_19093	2	0.000451122	0.0322321	low
vOTU_19094	1	3.85577e-05	0.016116	low
vOTU_19095	1	9.37233e-05	0.016116	low
vOTU_19096	1	8.65878e-05	0.016116	low
vOTU_19097	1	3.56094e-05	0.016116	low
vOTU_19098	1	8.63136e-05	0.016116	low
vOTU_19099	3	0.000233733	0.0483481	low
vOTU_19100	2	0.000258024	0.0322321	low
vOTU_19101	17	0.00201889	0.273973	low
vOTU_19102	16	0.00267349	0.257857	low
vOTU_19105	1	0.000394868	0.016116	low
vOTU_19106	1	0.000394428	0.016116	low
vOTU_19107	1	0.000759538	0.016116	low
vOTU_19108	1	0.000147391	0.016116	low
vOTU_19109	1	0.000540539	0.016116	low
vOTU_19110	1	0.00037828	0.016116	low
vOTU_19111	16	0.0019962	0.257857	low
vOTU_19112	22	0.00193702	0.354553	low
vOTU_19116	1	0.00055901	0.016116	low
vOTU_19117	1	0.000499858	0.016116	low
vOTU_19118	1	4.31552e-05	0.016116	low
vOTU_19119	2	5.26557e-05	0.0322321	low
vOTU_19120	1	0.000573417	0.016116	low
vOTU_19121	1	0.000508762	0.016116	low
vOTU_19122	2	0.000963223	0.0322321	low
vOTU_19123	1	3.2772e-05	0.016116	low
vOTU_19124	1	1.53909e-05	0.016116	low
vOTU_19125	4	0.000131055	0.0644641	low
vOTU_19126	1	2.02616e-05	0.016116	low
vOTU_19127	1	3.85309e-05	0.016116	low
vOTU_19128	1	3.46053e-05	0.016116	low
vOTU_19129	1	2.17468e-05	0.016116	low
vOTU_19130	1	3.21777e-05	0.016116	low
vOTU_19131	1	3.67601e-05	0.016116	low
vOTU_19132	1	0.000640002	0.016116	low
vOTU_19133	1	2.05104e-05	0.016116	low
vOTU_19137	1	1.12368e-05	0.016116	low
vOTU_19138	3	0.000883243	0.0483481	low
vOTU_19139	3	0.000687752	0.0483481	low
vOTU_19140	4	0.00106583	0.0644641	low
vOTU_19141	1	0.000468923	0.016116	low
vOTU_19142	1	1.80789e-05	0.016116	low
vOTU_19143	1	1.19765e-05	0.016116	low
vOTU_19144	1	1.78564e-05	0.016116	low
vOTU_19145	3	0.000777792	0.0483481	low
vOTU_19146	3	0.000696389	0.0483481	low
vOTU_19147	2	0.000790827	0.0322321	low
vOTU_19148	2	0.000193342	0.0322321	low
vOTU_19149	2	0.000245142	0.0322321	low
vOTU_19150	1	1.86342e-05	0.016116	low
vOTU_19152	3	0.000125737	0.0483481	low
vOTU_19153	2	0.00010216	0.0322321	low
vOTU_19154	1	0.000107598	0.016116	low
vOTU_19155	1	2.80353e-05	0.016116	low
vOTU_19156	3	0.000157195	0.0483481	low
vOTU_19157	1	0.000123089	0.016116	low
vOTU_19158	1	0.000612139	0.016116	low
vOTU_19159	340	0.0199187	5.47945	high
vOTU_19160	3	0.000191073	0.0483481	low
vOTU_19162	1	2.0644e-05	0.016116	low
vOTU_19163	1	6.28294e-05	0.016116	low
vOTU_19164	4	5.5406e-05	0.0644641	low
vOTU_19165	1	2.68565e-05	0.016116	low
vOTU_19166	4	4.17559e-05	0.0644641	low
vOTU_19167	31	0.000586543	0.499597	low
vOTU_19168	1	2.2541e-05	0.016116	low
vOTU_19169	2	0.000231724	0.0322321	low
vOTU_19170	2	2.96801e-05	0.0322321	low
vOTU_19171	3	3.87168e-05	0.0483481	low
vOTU_19172	1	2.08574e-05	0.016116	low
vOTU_19173	1	6.49195e-06	0.016116	low
vOTU_19174	3	3.56433e-05	0.0483481	low
vOTU_19175	4	5.54551e-05	0.0644641	low
vOTU_19176	2	0.000172396	0.0322321	low
vOTU_19177	4	5.8401e-05	0.0644641	low
vOTU_19178	1	1.81386e-05	0.016116	low
vOTU_19179	18	0.000257171	0.290089	low
vOTU_19180	1	0.000148256	0.016116	low
vOTU_19181	1	0.0027444	0.016116	low
vOTU_19182	1	0.000148092	0.016116	low
vOTU_19183	2	0.00106812	0.0322321	low
vOTU_19185	2	0.000717828	0.0322321	low
vOTU_19186	1	3.31773e-05	0.016116	low
vOTU_19187	1	2.94305e-05	0.016116	low
vOTU_19188	1	3.1653e-05	0.016116	low
vOTU_19189	1	3.0346e-05	0.016116	low
vOTU_19190	1	3.26766e-05	0.016116	low
vOTU_19191	1	3.35706e-05	0.016116	low
vOTU_19192	1	3.23502e-05	0.016116	low
vOTU_19193	1	2.42865e-05	0.016116	low
vOTU_19194	1	2.86584e-05	0.016116	low
vOTU_19195	1	3.38366e-05	0.016116	low
vOTU_19196	1	3.07602e-05	0.016116	low
vOTU_19197	1	1.90323e-05	0.016116	low
vOTU_19198	1	2.15596e-05	0.016116	low
vOTU_19199	1	4.97773e-05	0.016116	low
vOTU_19200	1	2.53545e-05	0.016116	low
vOTU_19204	1	5.44477e-05	0.016116	low
vOTU_19205	2	4.03089e-05	0.0322321	low
vOTU_19206	1	3.5222e-05	0.016116	low
vOTU_19207	1	3.5759e-05	0.016116	low
vOTU_19208	1	3.06213e-05	0.016116	low
vOTU_19209	1	7.73815e-05	0.016116	low
vOTU_19210	1	4.77481e-05	0.016116	low
vOTU_19211	1	3.17023e-05	0.016116	low
vOTU_19212	1	3.54116e-05	0.016116	low
vOTU_19213	1	7.65422e-05	0.016116	low
vOTU_19214	2	5.51772e-05	0.0322321	low
vOTU_19215	1	4.63636e-05	0.016116	low
vOTU_19216	2	0.000303156	0.0322321	low
vOTU_19217	2	0.000663705	0.0322321	low
vOTU_19218	2	4.74822e-05	0.0322321	low
vOTU_19219	1	2.87198e-05	0.016116	low
vOTU_19220	2	5.25399e-05	0.0322321	low
vOTU_19221	1	2.471e-05	0.016116	low
vOTU_19222	1	7.40573e-05	0.016116	low
vOTU_19223	1	3.57005e-05	0.016116	low
vOTU_19224	3	0.000413908	0.0483481	low
vOTU_19225	1	3.32803e-05	0.016116	low
vOTU_19226	1	2.55246e-05	0.016116	low
vOTU_19227	1	2.94219e-05	0.016116	low
vOTU_19228	2	3.1407e-05	0.0322321	low
vOTU_19229	1	3.76011e-05	0.016116	low
vOTU_19230	1	0.00012105	0.016116	low
vOTU_19231	1	3.74608e-05	0.016116	low
vOTU_19233	1	1.16404e-05	0.016116	low
vOTU_19234	1	1.28094e-05	0.016116	low
vOTU_19235	13	0.00198728	0.209508	low
vOTU_19236	3	9.21609e-05	0.0483481	low
vOTU_19237	19	0.00203475	0.306205	low
vOTU_19238	1	6.49757e-05	0.016116	low
vOTU_19239	332	0.0436589	5.35052	high
vOTU_19241	1	1.45521e-05	0.016116	low
vOTU_19242	1	1.10187e-05	0.016116	low
vOTU_19243	1	1.08473e-05	0.016116	low
vOTU_19244	1	2.47078e-05	0.016116	low
vOTU_19245	6	0.000150055	0.0966962	low
vOTU_19246	1	1.50761e-05	0.016116	low
vOTU_19247	1	1.42e-05	0.016116	low
vOTU_19248	1	0.000343777	0.016116	low
vOTU_19249	1	1.11763e-05	0.016116	low
vOTU_19251	1	4.30996e-05	0.016116	low
vOTU_19252	1	2.64807e-05	0.016116	low
vOTU_19253	1	4.90574e-05	0.016116	low
vOTU_19254	1	2.11218e-05	0.016116	low
vOTU_19255	1	5.07701e-05	0.016116	low
vOTU_19256	1	2.7589e-05	0.016116	low
vOTU_19257	6	0.000970792	0.0966962	low
vOTU_19258	1	5.17708e-05	0.016116	low
vOTU_19259	1	3.7263e-05	0.016116	low
vOTU_19260	1	2.17711e-05	0.016116	low
vOTU_19261	8	0.000454883	0.128928	low
vOTU_19262	4	0.000336247	0.0644641	low
vOTU_19263	2	0.000135706	0.0322321	low
vOTU_19264	8	0.00068522	0.128928	low
vOTU_19265	1	1.64836e-05	0.016116	low
vOTU_19268	2	0.00197235	0.0322321	low
vOTU_19269	2	0.000108713	0.0322321	low
vOTU_19270	51	0.00285096	0.821918	low
vOTU_19271	2	8.73559e-05	0.0322321	low
vOTU_19272	1	1.80625e-05	0.016116	low
vOTU_19273	3	7.79966e-05	0.0483481	low
vOTU_19274	2	9.57391e-05	0.0322321	low
vOTU_19275	1	4.9954e-05	0.016116	low
vOTU_19277	31	0.00608832	0.499597	low
vOTU_19278	4	0.000127505	0.0644641	low
vOTU_19279	1	0.00097323	0.016116	low
vOTU_19280	1	0.00177332	0.016116	low
vOTU_19281	1	0.000189153	0.016116	low
vOTU_19282	1	2.57519e-05	0.016116	low
vOTU_19283	3	0.000688667	0.0483481	low
vOTU_19284	1	0.000200559	0.016116	low
vOTU_19285	1	0.000145915	0.016116	low
vOTU_19286	5	0.000719323	0.0805802	low
vOTU_19288	1	0.000103239	0.016116	low
vOTU_19289	3	0.000623039	0.0483481	low
vOTU_19290	1	8.05144e-05	0.016116	low
vOTU_19291	1	0.000498923	0.016116	low
vOTU_19292	5	0.000540464	0.0805802	low
vOTU_19298	1	2.90288e-05	0.016116	low
vOTU_19299	1	0.00131887	0.016116	low
vOTU_19300	1	1.21946e-05	0.016116	low
vOTU_19301	1	1.24108e-05	0.016116	low
vOTU_19302	1	1.66375e-05	0.016116	low
vOTU_19303	1	2.17791e-05	0.016116	low
vOTU_19304	1	3.26539e-05	0.016116	low
vOTU_19305	1	1.52617e-05	0.016116	low
vOTU_19306	1	2.07992e-05	0.016116	low
vOTU_19307	1	3.58596e-05	0.016116	low
vOTU_19308	1	1.81925e-05	0.016116	low
vOTU_19309	1	2.65359e-05	0.016116	low
vOTU_19310	1	0.000243525	0.016116	low
vOTU_19311	1	3.0949e-05	0.016116	low
vOTU_19312	1	2.77341e-05	0.016116	low
vOTU_19313	1	1.7941e-05	0.016116	low
vOTU_19314	2	6.64569e-05	0.0322321	low
vOTU_19315	1	2.65646e-05	0.016116	low
vOTU_19316	4	0.000189934	0.0644641	low
vOTU_19317	1	0.000101472	0.016116	low
vOTU_19318	2	4.19453e-05	0.0322321	low
vOTU_19319	1	2.89785e-05	0.016116	low
vOTU_19320	1	1.57094e-05	0.016116	low
vOTU_19321	1	2.06695e-05	0.016116	low
vOTU_19322	1	2.09113e-05	0.016116	low
vOTU_19323	1	8.21977e-06	0.016116	low
vOTU_19324	2	0.000280511	0.0322321	low
vOTU_19325	1	1.04825e-05	0.016116	low
vOTU_19326	1	1.37966e-05	0.016116	low
vOTU_19327	1	1.05519e-05	0.016116	low
vOTU_19328	472	0.0964927	7.60677	high
vOTU_19332	1	2.60495e-05	0.016116	low
vOTU_19333	2	0.000929605	0.0322321	low
vOTU_19334	1	2.76681e-05	0.016116	low
vOTU_19335	1	1.98461e-05	0.016116	low
vOTU_19336	1	2.13638e-05	0.016116	low
vOTU_19337	1	3.0371e-05	0.016116	low
vOTU_19338	1	0.00016808	0.016116	low
vOTU_19339	1	1.31644e-05	0.016116	low
vOTU_19340	1	1.43665e-05	0.016116	low
vOTU_19341	1	0.000147514	0.016116	low
vOTU_19342	1	0.000318957	0.016116	low
vOTU_19343	3	0.000440479	0.0483481	low
vOTU_19344	1	1.58971e-05	0.016116	low
vOTU_19345	1	7.29752e-05	0.016116	low
vOTU_19346	1	0.00061618	0.016116	low
vOTU_19347	3	0.000129251	0.0483481	low
vOTU_19348	1	9.2056e-05	0.016116	low
vOTU_19349	1	0.000134868	0.016116	low
vOTU_19350	1	0.000127343	0.016116	low
vOTU_19352	33	0.0028886	0.531829	low
vOTU_19354	9	0.000597286	0.145044	low
vOTU_19355	1	4.31457e-05	0.016116	low
vOTU_19356	2	0.000496231	0.0322321	low
vOTU_19357	2	6.11495e-05	0.0322321	low
vOTU_19358	1	0.000436204	0.016116	low
vOTU_19359	1	2.67162e-05	0.016116	low
vOTU_19360	2	0.000103669	0.0322321	low
vOTU_19361	9	0.000635331	0.145044	low
vOTU_19362	2	0.0020981	0.0322321	low
vOTU_19363	9	0.00454432	0.145044	low
vOTU_19365	44	0.00934354	0.709106	low
vOTU_19366	1	0.000174255	0.016116	low
vOTU_19367	7	0.000552465	0.112812	low
vOTU_19370	124	0.0173549	1.99839	low
vOTU_19371	1	1.66848e-05	0.016116	low
vOTU_19372	1	1.32179e-05	0.016116	low
vOTU_19373	1	1.53841e-05	0.016116	low
vOTU_19374	1	1.37224e-05	0.016116	low
vOTU_19375	1	1.47462e-05	0.016116	low
vOTU_19376	1	1.47329e-05	0.016116	low
vOTU_19377	1	1.27001e-05	0.016116	low
vOTU_19378	3	4.81471e-05	0.0483481	low
vOTU_19379	1	3.48052e-05	0.016116	low
vOTU_19380	1	1.41195e-05	0.016116	low
vOTU_19381	10	0.000883972	0.16116	low
vOTU_19382	1	1.61696e-05	0.016116	low
vOTU_19383	1	1.23892e-05	0.016116	low
vOTU_19384	1	1.35697e-05	0.016116	low
vOTU_19385	1	1.46404e-05	0.016116	low
vOTU_19386	1	1.49942e-05	0.016116	low
vOTU_19387	1	4.43637e-06	0.016116	low
vOTU_19388	30	0.00132272	0.483481	low
vOTU_19389	1	1.08948e-05	0.016116	low
vOTU_19390	8	0.00110762	0.128928	low
vOTU_19391	1	1.52305e-05	0.016116	low
vOTU_19392	1	1.80516e-05	0.016116	low
vOTU_19393	1	1.46153e-05	0.016116	low
vOTU_19401	1	2.58405e-05	0.016116	low
vOTU_19402	12	0.00104694	0.193392	low
vOTU_19403	1	3.41813e-05	0.016116	low
vOTU_19404	1	1.84908e-05	0.016116	low
vOTU_19405	26	0.00112965	0.419017	low
vOTU_19406	1	3.114e-05	0.016116	low
vOTU_19407	101	0.00653377	1.62772	low
vOTU_19408	1	0.00031424	0.016116	low
vOTU_19409	1	4.45828e-05	0.016116	low
vOTU_19410	1	1.92936e-05	0.016116	low
vOTU_19411	1	2.99458e-05	0.016116	low
vOTU_19412	1	1.61579e-05	0.016116	low
vOTU_19413	1	0.000224486	0.016116	low
vOTU_19414	1	0.000301279	0.016116	low
vOTU_19415	1	4.07944e-05	0.016116	low
vOTU_19416	1	2.84887e-05	0.016116	low
vOTU_19417	1	3.11184e-05	0.016116	low
vOTU_19418	2	0.000163862	0.0322321	low
vOTU_19419	1	2.52948e-05	0.016116	low
vOTU_19420	1	3.43892e-05	0.016116	low
vOTU_19421	1	1.37068e-05	0.016116	low
vOTU_19422	1	1.93543e-05	0.016116	low
vOTU_19423	1	4.01001e-05	0.016116	low
vOTU_19424	1	2.10053e-05	0.016116	low
vOTU_19425	863	0.289572	13.9081	high
vOTU_19426	1	1.54616e-05	0.016116	low
vOTU_19427	1	5.2213e-05	0.016116	low
vOTU_19428	1	0.000176716	0.016116	low
vOTU_19429	8	0.0059404	0.128928	low
vOTU_19432	1	1.09186e-05	0.016116	low
vOTU_19433	1	5.70507e-05	0.016116	low
vOTU_19434	1	3.78554e-05	0.016116	low
vOTU_19435	1	5.83354e-05	0.016116	low
vOTU_19436	5	0.000288121	0.0805802	low
vOTU_19437	8	0.000719596	0.128928	low
vOTU_19439	2	0.000159698	0.0322321	low
vOTU_19440	11	0.00119545	0.177276	low
vOTU_19441	1	0.000152522	0.016116	low
vOTU_19442	3	0.000528298	0.0483481	low
vOTU_19443	1	2.02603e-05	0.016116	low
vOTU_19444	1	3.33033e-05	0.016116	low
vOTU_19445	1	2.2367e-05	0.016116	low
vOTU_19446	4	0.000508508	0.0644641	low
vOTU_19447	1	3.3783e-05	0.016116	low
vOTU_19448	4	0.000474774	0.0644641	low
vOTU_19449	5	0.000216604	0.0805802	low
vOTU_19450	1	0.000807794	0.016116	low
vOTU_19451	3	0.00139718	0.0483481	low
vOTU_19452	1	0.000218702	0.016116	low
vOTU_19453	3	0.000357552	0.0483481	low
vOTU_19454	1	0.000109113	0.016116	low
vOTU_19455	1	0.00015409	0.016116	low
vOTU_19456	2	5.64411e-05	0.0322321	low
vOTU_19457	1	0.000146475	0.016116	low
vOTU_19458	1	0.000150151	0.016116	low
vOTU_19459	1	0.000150946	0.016116	low
vOTU_19460	1	0.000836924	0.016116	low
vOTU_19461	1	0.00014646	0.016116	low
vOTU_19462	1	0.000991642	0.016116	low
vOTU_19463	4	0.000929379	0.0644641	low
vOTU_19464	1	0.000166392	0.016116	low
vOTU_19469	1	0.00111134	0.016116	low
vOTU_19470	1	6.70536e-05	0.016116	low
vOTU_19471	1	0.00150519	0.016116	low
vOTU_19472	4	0.000242173	0.0644641	low
vOTU_19473	1	2.58098e-05	0.016116	low
vOTU_19474	1	5.66407e-05	0.016116	low
vOTU_19479	3	0.000283143	0.0483481	low
vOTU_19480	1	1.25168e-05	0.016116	low
vOTU_19481	15	0.00101128	0.241741	low
vOTU_19482	2	0.000255467	0.0322321	low
vOTU_19483	16	0.00109908	0.257857	low
vOTU_19484	3	0.000235771	0.0483481	low
vOTU_19486	5	0.000135815	0.0805802	low
vOTU_19487	3	0.000122595	0.0483481	low
vOTU_19488	27	0.00537007	0.435133	low
vOTU_19489	4	8.93381e-05	0.0644641	low
vOTU_19490	1	4.53559e-05	0.016116	low
vOTU_19491	1	3.36559e-05	0.016116	low
vOTU_19493	1	2.99192e-05	0.016116	low
vOTU_19494	3	0.0010309	0.0483481	low
vOTU_19495	1	2.16684e-05	0.016116	low
vOTU_19500	1	1.78407e-05	0.016116	low
vOTU_19501	1	2.56966e-05	0.016116	low
vOTU_19502	1	3.03436e-05	0.016116	low
vOTU_19503	1	1.79181e-05	0.016116	low
vOTU_19504	1	1.4398e-05	0.016116	low
vOTU_19505	1	0.000123533	0.016116	low
vOTU_19506	1	1.26524e-05	0.016116	low
vOTU_19507	1	2.56459e-05	0.016116	low
vOTU_19508	1	2.70355e-05	0.016116	low
vOTU_19509	1	6.61646e-05	0.016116	low
vOTU_19510	1	1.58324e-05	0.016116	low
vOTU_19511	35	0.00300716	0.564061	low
vOTU_19512	1	2.72595e-05	0.016116	low
vOTU_19513	2	6.43533e-05	0.0322321	low
vOTU_19514	1	3.30374e-05	0.016116	low
vOTU_19515	1	2.22905e-05	0.016116	low
vOTU_19516	3	0.000584458	0.0483481	low
vOTU_19517	1	5.11978e-05	0.016116	low
vOTU_19518	1	4.90089e-05	0.016116	low
vOTU_19519	1	1.81335e-05	0.016116	low
vOTU_19520	1	1.74607e-05	0.016116	low
vOTU_19521	1	3.99352e-05	0.016116	low
vOTU_19522	1	1.44639e-05	0.016116	low
vOTU_19523	1	1.51416e-05	0.016116	low
vOTU_19524	1	3.06928e-05	0.016116	low
vOTU_19525	1	9.24869e-05	0.016116	low
vOTU_19526	1	4.89863e-05	0.016116	low
vOTU_19527	1	1.51002e-05	0.016116	low
vOTU_19528	1	1.94811e-05	0.016116	low
vOTU_19529	1	2.66384e-05	0.016116	low
vOTU_19530	1	5.75314e-05	0.016116	low
vOTU_19531	1	1.83049e-05	0.016116	low
vOTU_19532	1	1.9826e-05	0.016116	low
vOTU_19533	1	2.23344e-05	0.016116	low
vOTU_19534	1	1.31834e-05	0.016116	low
vOTU_19535	2	0.000992804	0.0322321	low
vOTU_19536	3	0.000794122	0.0483481	low
vOTU_19537	1	1.81116e-05	0.016116	low
vOTU_19538	1	1.93719e-05	0.016116	low
vOTU_19539	1	3.79243e-05	0.016116	low
vOTU_19540	1	1.85438e-05	0.016116	low
vOTU_19541	1	1.61428e-05	0.016116	low
vOTU_19542	1	2.18886e-05	0.016116	low
vOTU_19543	1	4.33552e-05	0.016116	low
vOTU_19544	1	2.78555e-05	0.016116	low
vOTU_19545	1	2.35493e-05	0.016116	low
vOTU_19546	1	3.89414e-05	0.016116	low
vOTU_19547	1	1.18528e-05	0.016116	low
vOTU_19548	1	1.06804e-05	0.016116	low
vOTU_19549	1	9.99657e-05	0.016116	low
vOTU_19550	1	1.37406e-05	0.016116	low
vOTU_19551	1	5.24501e-05	0.016116	low
vOTU_19552	1	1.42714e-05	0.016116	low
vOTU_19553	1	3.74427e-05	0.016116	low
vOTU_19554	2	2.99182e-05	0.0322321	low
vOTU_19555	1	2.02225e-05	0.016116	low
vOTU_19556	1	1.42261e-05	0.016116	low
vOTU_19557	1	2.17411e-05	0.016116	low
vOTU_19558	1	1.4728e-05	0.016116	low
vOTU_19559	1	6.21957e-05	0.016116	low
vOTU_19560	1	3.21654e-05	0.016116	low
vOTU_19561	1	3.44141e-05	0.016116	low
vOTU_19562	1	0.000139714	0.016116	low
vOTU_19563	1	0.000113935	0.016116	low
vOTU_19564	1	5.33322e-05	0.016116	low
vOTU_19565	1	5.29042e-05	0.016116	low
vOTU_19566	2	0.000500692	0.0322321	low
vOTU_19567	3	0.000538058	0.0483481	low
vOTU_19568	1	2.29074e-05	0.016116	low
vOTU_19569	1	1.49961e-05	0.016116	low
vOTU_19570	2	5.23531e-05	0.0322321	low
vOTU_19571	1	2.72814e-05	0.016116	low
vOTU_19572	1	1.34509e-05	0.016116	low
vOTU_19573	2	0.000168078	0.0322321	low
vOTU_19574	1	2.54204e-05	0.016116	low
vOTU_19575	1	1.90239e-05	0.016116	low
vOTU_19576	1	1.92964e-05	0.016116	low
vOTU_19577	1	2.02415e-05	0.016116	low
vOTU_19578	2	0.000390311	0.0322321	low
vOTU_19579	1	1.53737e-05	0.016116	low
vOTU_19580	1	1.86641e-05	0.016116	low
vOTU_19581	1	1.44705e-05	0.016116	low
vOTU_19582	1	1.6975e-05	0.016116	low
vOTU_19583	1	5.24164e-05	0.016116	low
vOTU_19584	1	6.1278e-05	0.016116	low
vOTU_19585	1	9.72638e-05	0.016116	low
vOTU_19586	1	3.99242e-05	0.016116	low
vOTU_19587	1	4.01603e-05	0.016116	low
vOTU_19588	1	2.45949e-05	0.016116	low
vOTU_19589	2	0.000106268	0.0322321	low
vOTU_19590	1	2.23768e-05	0.016116	low
vOTU_19591	1	1.03704e-05	0.016116	low
vOTU_19592	2	0.00036183	0.0322321	low
vOTU_19593	2	2.73886e-05	0.0322321	low
vOTU_19594	2	0.000121959	0.0322321	low
vOTU_19595	1	9.22496e-05	0.016116	low
vOTU_19596	1	1.48327e-05	0.016116	low
vOTU_19597	1	3.54286e-05	0.016116	low
vOTU_19598	1	3.15695e-05	0.016116	low
vOTU_19599	1	3.80152e-05	0.016116	low
vOTU_19600	1	9.67138e-05	0.016116	low
vOTU_19601	1	5.07759e-05	0.016116	low
vOTU_19602	2	2.64683e-05	0.0322321	low
vOTU_19603	1	1.66111e-05	0.016116	low
vOTU_19604	1	2.67176e-05	0.016116	low
vOTU_19605	1	2.0389e-05	0.016116	low
vOTU_19606	1	1.54929e-05	0.016116	low
vOTU_19607	1	1.04382e-05	0.016116	low
vOTU_19608	1	1.81096e-05	0.016116	low
vOTU_19609	1	1.12847e-05	0.016116	low
vOTU_19610	1	0.000699161	0.016116	low
vOTU_19612	2	0.000423243	0.0322321	low
vOTU_19613	1	7.13772e-05	0.016116	low
vOTU_19614	1	0.000225509	0.016116	low
vOTU_19615	4	6.18732e-05	0.0644641	low
vOTU_19617	1	3.17034e-05	0.016116	low
vOTU_19618	1	1.66315e-05	0.016116	low
vOTU_19619	9	0.000357109	0.145044	low
vOTU_19620	2	0.000120914	0.0322321	low
vOTU_19621	1	2.98505e-05	0.016116	low
vOTU_19622	3	0.00154523	0.0483481	low
vOTU_19623	5	0.0015494	0.0805802	low
vOTU_19624	2	2.81295e-05	0.0322321	low
vOTU_19625	2	8.38782e-05	0.0322321	low
vOTU_19626	2	0.000121555	0.0322321	low
vOTU_19627	1	2.97205e-05	0.016116	low
vOTU_19628	5	0.00173531	0.0805802	low
vOTU_19629	1	2.71289e-05	0.016116	low
vOTU_19630	1	2.90528e-05	0.016116	low
vOTU_19631	5	0.000426928	0.0805802	low
vOTU_19632	3	0.000182612	0.0483481	low
vOTU_19633	1	4.16397e-05	0.016116	low
vOTU_19634	2	0.00014772	0.0322321	low
vOTU_19635	14	0.00394574	0.225624	low
vOTU_19636	3	0.000175599	0.0483481	low
vOTU_19637	1	4.76376e-05	0.016116	low
vOTU_19638	2	7.35986e-05	0.0322321	low
vOTU_19639	1	0.000216423	0.016116	low
vOTU_19640	2	0.000105298	0.0322321	low
vOTU_19641	2	8.24159e-05	0.0322321	low
vOTU_19650	2	0.000399237	0.0322321	low
vOTU_19651	1	0.00011487	0.016116	low
vOTU_19652	2	0.000118181	0.0322321	low
vOTU_19653	1	2.49838e-05	0.016116	low
vOTU_19654	1	9.98898e-05	0.016116	low
vOTU_19655	2	0.00020171	0.0322321	low
vOTU_19656	43	0.00289071	0.69299	low
vOTU_19657	1	1.98343e-05	0.016116	low
vOTU_19658	1	0.000224383	0.016116	low
vOTU_19659	2	0.000114451	0.0322321	low
vOTU_19660	1	4.02892e-05	0.016116	low
vOTU_19661	1	0.000120586	0.016116	low
vOTU_19662	1	3.11153e-05	0.016116	low
vOTU_19663	1	0.000159624	0.016116	low
vOTU_19664	1	0.000147099	0.016116	low
vOTU_19665	1	6.85597e-05	0.016116	low
vOTU_19666	1	3.91838e-05	0.016116	low
vOTU_19667	4	0.00108708	0.0644641	low
vOTU_19668	1	2.49752e-05	0.016116	low
vOTU_19669	1	2.88861e-05	0.016116	low
vOTU_19670	1	2.89541e-05	0.016116	low
vOTU_19671	4	0.00130613	0.0644641	low
vOTU_19672	2	3.80486e-05	0.0322321	low
vOTU_19673	6	0.00212857	0.0966962	low
vOTU_19674	2	0.000636442	0.0322321	low
vOTU_19675	9	0.0023903	0.145044	low
vOTU_19676	1	7.23758e-06	0.016116	low
vOTU_19679	1	3.04094e-05	0.016116	low
vOTU_19680	1	1.65047e-05	0.016116	low
vOTU_19681	2	0.00188725	0.0322321	low
vOTU_19682	1	3.51955e-05	0.016116	low
vOTU_19685	1	0.00050693	0.016116	low
vOTU_19686	13	0.00270836	0.209508	low
vOTU_19687	1	0.000441261	0.016116	low
vOTU_19688	5	0.000150877	0.0805802	low
vOTU_19689	7	0.000680129	0.112812	low
vOTU_19690	3	0.000280491	0.0483481	low
vOTU_19692	2	0.000186515	0.0322321	low
vOTU_19693	2	0.000461536	0.0322321	low
vOTU_19695	1	3.15175e-05	0.016116	low
vOTU_19696	1	6.82846e-05	0.016116	low
vOTU_19697	6	0.0002843	0.0966962	low
vOTU_19698	2	5.19766e-05	0.0322321	low
vOTU_19699	3	6.90652e-05	0.0483481	low
vOTU_19700	6	0.00108379	0.0966962	low
vOTU_19701	2	5.71377e-05	0.0322321	low
vOTU_19702	7	0.000546295	0.112812	low
vOTU_19705	1	1.8693e-05	0.016116	low
vOTU_19706	1	2.16996e-05	0.016116	low
vOTU_19707	23	0.0024008	0.370669	low
vOTU_19708	1	2.5906e-05	0.016116	low
vOTU_19709	1	1.72863e-05	0.016116	low
vOTU_19710	1	1.91851e-05	0.016116	low
vOTU_19711	2	2.34243e-05	0.0322321	low
vOTU_19712	1	1.59314e-05	0.016116	low
vOTU_19713	1	6.01625e-05	0.016116	low
vOTU_19714	2	0.000314584	0.0322321	low
vOTU_19715	2	2.2544e-05	0.0322321	low
vOTU_19716	2	2.24033e-05	0.0322321	low
vOTU_19717	1	1.91628e-05	0.016116	low
vOTU_19718	1	1.99669e-05	0.016116	low
vOTU_19722	2	0.000552764	0.0322321	low
vOTU_19723	3	7.07336e-05	0.0483481	low
vOTU_19724	2	0.000336038	0.0322321	low
vOTU_19725	1	2.8409e-05	0.016116	low
vOTU_19726	3	5.73207e-05	0.0483481	low
vOTU_19727	8	0.000479238	0.128928	low
vOTU_19728	1	0.000190381	0.016116	low
vOTU_19729	1	2.80412e-05	0.016116	low
vOTU_19730	1	2.99375e-05	0.016116	low
vOTU_19731	1	2.59787e-05	0.016116	low
vOTU_19732	1	2.68422e-05	0.016116	low
vOTU_19733	1	2.60009e-05	0.016116	low
vOTU_19734	1	0.000266596	0.016116	low
vOTU_19735	1	1.62089e-05	0.016116	low
vOTU_19736	7	0.000449616	0.112812	low
vOTU_19739	3	5.91725e-05	0.0483481	low
vOTU_19740	2	4.39663e-05	0.0322321	low
vOTU_19741	3	9.29916e-05	0.0483481	low
vOTU_19742	18	0.000672934	0.290089	low
vOTU_19743	4	0.000807348	0.0644641	low
vOTU_19744	8	0.000205415	0.128928	low
vOTU_19745	1	9.01278e-06	0.016116	low
vOTU_19746	1	1.0536e-05	0.016116	low
vOTU_19747	1	1.53515e-05	0.016116	low
vOTU_19748	5	0.000968774	0.0805802	low
vOTU_19749	1	3.43794e-05	0.016116	low
vOTU_19750	28	0.012989	0.451249	low
vOTU_19751	2	4.01838e-05	0.0322321	low
vOTU_19752	1	1.57228e-05	0.016116	low
vOTU_19753	5	0.000152288	0.0805802	low
vOTU_19754	1	2.11882e-05	0.016116	low
vOTU_19755	3	0.000673765	0.0483481	low
vOTU_19756	5	0.000111618	0.0805802	low
vOTU_19757	3	0.000832677	0.0483481	low
vOTU_19758	1	1.25639e-05	0.016116	low
vOTU_19759	1	1.82162e-05	0.016116	low
vOTU_19760	3	0.000605423	0.0483481	low
vOTU_19761	1	2.90429e-05	0.016116	low
vOTU_19763	1	0.000150337	0.016116	low
vOTU_19764	1	0.00010606	0.016116	low
vOTU_19765	1	2.14441e-05	0.016116	low
vOTU_19766	1	4.50457e-05	0.016116	low
vOTU_19767	6	0.00127639	0.0966962	low
vOTU_19768	2	0.000107991	0.0322321	low
vOTU_19769	1	0.000144075	0.016116	low
vOTU_19770	1	0.000188431	0.016116	low
vOTU_19771	1	3.41787e-05	0.016116	low
vOTU_19772	64	0.0115921	1.03143	low
vOTU_19775	1	0.00106942	0.016116	low
vOTU_19776	1	1.98318e-05	0.016116	low
vOTU_19777	1	1.59967e-05	0.016116	low
vOTU_19778	3	0.00125302	0.0483481	low
vOTU_19779	2	1.99244e-05	0.0322321	low
vOTU_19780	3	0.000115593	0.0483481	low
vOTU_19781	2	5.38996e-05	0.0322321	low
vOTU_19782	4	0.000489565	0.0644641	low
vOTU_19783	1	2.03612e-05	0.016116	low
vOTU_19784	2	2.86004e-05	0.0322321	low
vOTU_19785	11	0.000618626	0.177276	low
vOTU_19786	2	5.00011e-05	0.0322321	low
vOTU_19787	11	0.00171536	0.177276	low
vOTU_19788	7	0.000771101	0.112812	low
vOTU_19789	3	5.42456e-05	0.0483481	low
vOTU_19794	7	0.0011428	0.112812	low
vOTU_19795	2	2.76627e-05	0.0322321	low
vOTU_19796	2	3.71871e-05	0.0322321	low
vOTU_19797	1	3.23531e-05	0.016116	low
vOTU_19798	1	4.45107e-05	0.016116	low
vOTU_19799	1	2.45489e-05	0.016116	low
vOTU_19800	1	2.18261e-05	0.016116	low
vOTU_19801	6	0.00239293	0.0966962	low
vOTU_19802	2	2.97265e-05	0.0322321	low
vOTU_19803	3	4.12864e-05	0.0483481	low
vOTU_19804	1	0.000116925	0.016116	low
vOTU_19805	17	0.00796348	0.273973	low
vOTU_19806	1	1.74737e-05	0.016116	low
vOTU_19807	1	2.38127e-05	0.016116	low
vOTU_19808	1	1.66746e-05	0.016116	low
vOTU_19809	1	0.000108436	0.016116	low
vOTU_19810	1	1.39902e-05	0.016116	low
vOTU_19811	4	0.000156262	0.0644641	low
vOTU_19812	2	5.5893e-05	0.0322321	low
vOTU_19813	2	6.4552e-05	0.0322321	low
vOTU_19814	1	2.56352e-05	0.016116	low
vOTU_19815	2	6.51981e-05	0.0322321	low
vOTU_19816	2	0.000142308	0.0322321	low
vOTU_19817	1	2.61063e-05	0.016116	low
vOTU_19818	2	5.28594e-05	0.0322321	low
vOTU_19819	7	0.00213345	0.112812	low
vOTU_19820	4	6.19241e-05	0.0644641	low
vOTU_19821	3	6.92464e-05	0.0483481	low
vOTU_19822	1	4.44558e-05	0.016116	low
vOTU_19823	3	4.01936e-05	0.0483481	low
vOTU_19824	5	0.00158108	0.0805802	low
vOTU_19825	16	0.00618347	0.257857	low
vOTU_19826	3	0.000122159	0.0483481	low
vOTU_19827	2	2.49701e-05	0.0322321	low
vOTU_19828	2	2.04816e-05	0.0322321	low
vOTU_19829	1	5.59629e-05	0.016116	low
vOTU_19830	2	5.42758e-05	0.0322321	low
vOTU_19831	2	6.39267e-05	0.0322321	low
vOTU_19832	6	0.00010067	0.0966962	low
vOTU_19833	4	5.0565e-05	0.0644641	low
vOTU_19834	5	6.03928e-05	0.0805802	low
vOTU_19835	1	2.39758e-05	0.016116	low
vOTU_19836	4	0.000135719	0.0644641	low
vOTU_19837	23	0.000715831	0.370669	low
vOTU_19838	2	3.69296e-05	0.0322321	low
vOTU_19841	1	0.000112063	0.016116	low
vOTU_19842	1	0.000195943	0.016116	low
vOTU_19843	1	0.00024996	0.016116	low
vOTU_19844	11	0.000467263	0.177276	low
vOTU_19845	1	0.000290324	0.016116	low
vOTU_19846	2	0.000391269	0.0322321	low
vOTU_19847	1	0.000202455	0.016116	low
vOTU_19848	4	0.000750542	0.0644641	low
vOTU_19851	3	0.000206435	0.0483481	low
vOTU_19852	3	0.000210407	0.0483481	low
vOTU_19853	3	5.04099e-05	0.0483481	low
vOTU_19854	2	0.00100877	0.0322321	low
vOTU_19855	3	0.000214459	0.0483481	low
vOTU_19856	1	0.000236832	0.016116	low
vOTU_19857	3	0.000248475	0.0483481	low
vOTU_19858	3	7.4092e-05	0.0483481	low
vOTU_19859	21	0.000482852	0.338437	low
vOTU_19860	5	0.000191491	0.0805802	low
vOTU_19862	10	0.000662625	0.16116	low
vOTU_19863	15	0.00138895	0.241741	low
vOTU_19864	1	2.03637e-05	0.016116	low
vOTU_19865	1	2.44505e-05	0.016116	low
vOTU_19866	1	2.35892e-05	0.016116	low
vOTU_19867	1	2.01067e-05	0.016116	low
vOTU_19868	1	2.51498e-05	0.016116	low
vOTU_19869	5	4.00093e-05	0.0805802	low
vOTU_19874	1	5.46011e-05	0.016116	low
vOTU_19875	2	0.000608659	0.0322321	low
vOTU_19876	2	0.00053912	0.0322321	low
vOTU_19877	2	5.76169e-05	0.0322321	low
vOTU_19878	4	0.000416399	0.0644641	low
vOTU_19879	2	0.000107825	0.0322321	low
vOTU_19880	2	1.79288e-05	0.0322321	low
vOTU_19881	5	0.000232199	0.0805802	low
vOTU_19882	2	0.000139995	0.0322321	low
vOTU_19883	2	0.00060186	0.0322321	low
vOTU_19884	2	0.000126769	0.0322321	low
vOTU_19885	3	0.000143679	0.0483481	low
vOTU_19886	3	0.000119394	0.0483481	low
vOTU_19887	2	0.000583854	0.0322321	low
vOTU_19888	2	0.000545755	0.0322321	low
vOTU_19889	13	0.000705052	0.209508	low
vOTU_19890	4	0.00114122	0.0644641	low
vOTU_19891	1	4.43703e-05	0.016116	low
vOTU_19892	5	0.000579794	0.0805802	low
vOTU_19893	2	0.000527402	0.0322321	low
vOTU_19894	1	5.46767e-05	0.016116	low
vOTU_19895	2	0.000552492	0.0322321	low
vOTU_19896	2	0.000122045	0.0322321	low
vOTU_19897	8	0.00113756	0.128928	low
vOTU_19898	2	0.000324046	0.0322321	low
vOTU_19902	1	2.07407e-05	0.016116	low
vOTU_19903	2	0.000832382	0.0322321	low
vOTU_19904	2	0.000628741	0.0322321	low
vOTU_19905	4	0.00055851	0.0644641	low
vOTU_19906	38	0.00194984	0.612409	low
vOTU_19907	2	0.000410185	0.0322321	low
vOTU_19908	2	0.000594747	0.0322321	low
vOTU_19909	14	0.00282825	0.225624	low
vOTU_19910	3	8.67999e-05	0.0483481	low
vOTU_19911	1	1.11187e-05	0.016116	low
vOTU_19912	2	4.85827e-05	0.0322321	low
vOTU_19913	2	0.00112382	0.0322321	low
vOTU_19914	11	0.00483011	0.177276	low
vOTU_19915	1	0.000424204	0.016116	low
vOTU_19916	18	0.00178287	0.290089	low
vOTU_19917	8	0.000281222	0.128928	low
vOTU_19918	1	8.04381e-05	0.016116	low
vOTU_19919	5	0.00259035	0.0805802	low
vOTU_19920	30	0.0108581	0.483481	low
vOTU_19921	11	0.000362796	0.177276	low
vOTU_19922	56	0.00688469	0.902498	low
vOTU_19923	1	1.57999e-05	0.016116	low
vOTU_19924	18	0.00306709	0.290089	low
vOTU_19925	2	0.000332149	0.0322321	low
vOTU_19926	1	3.63629e-05	0.016116	low
vOTU_19928	9	0.000105475	0.145044	low
vOTU_19929	1	0.000124904	0.016116	low
vOTU_19931	1	1.86243e-05	0.016116	low
vOTU_19932	2	0.000496373	0.0322321	low
vOTU_19933	3	0.000987721	0.0483481	low
vOTU_19934	2	0.000121932	0.0322321	low
vOTU_19935	1	3.8174e-05	0.016116	low
vOTU_19936	1	4.0285e-05	0.016116	low
vOTU_19937	44	0.00916809	0.709106	low
vOTU_19938	1	4.22499e-05	0.016116	low
vOTU_19939	2	4.35169e-05	0.0322321	low
vOTU_19940	3	3.57453e-05	0.0483481	low
vOTU_19941	1	2.08781e-05	0.016116	low
vOTU_19942	66	0.00654481	1.06366	low
vOTU_19944	1	2.50076e-05	0.016116	low
vOTU_19945	1	4.62653e-05	0.016116	low
vOTU_19946	2	0.000136922	0.0322321	low
vOTU_19947	1	4.82568e-05	0.016116	low
vOTU_19948	1	2.18639e-05	0.016116	low
vOTU_19949	1	3.42272e-05	0.016116	low
vOTU_19950	1	2.90271e-05	0.016116	low
vOTU_19951	1	8.77151e-05	0.016116	low
vOTU_19952	1	5.62651e-05	0.016116	low
vOTU_19953	1	3.42002e-05	0.016116	low
vOTU_19954	2	6.07045e-05	0.0322321	low
vOTU_19955	2	4.78936e-05	0.0322321	low
vOTU_19956	1	4.08753e-05	0.016116	low
vOTU_19957	1	3.43508e-05	0.016116	low
vOTU_19958	1	2.2778e-05	0.016116	low
vOTU_19959	1	0.000188843	0.016116	low
vOTU_19960	1	6.88332e-05	0.016116	low
vOTU_19961	2	5.08537e-05	0.0322321	low
vOTU_19962	1	9.67817e-05	0.016116	low
vOTU_19963	2	6.68555e-05	0.0322321	low
vOTU_19964	3	7.02005e-05	0.0483481	low
vOTU_19965	1	2.85401e-05	0.016116	low
vOTU_19966	1	4.67985e-05	0.016116	low
vOTU_19967	1	4.04915e-05	0.016116	low
vOTU_19968	4	8.32709e-05	0.0644641	low
vOTU_19969	1	3.20689e-05	0.016116	low
vOTU_19970	3	0.000284214	0.0483481	low
vOTU_19971	1	3.20164e-05	0.016116	low
vOTU_19972	1	4.57435e-05	0.016116	low
vOTU_19975	1	1.79593e-05	0.016116	low
vOTU_19976	2	0.000556804	0.0322321	low
vOTU_19977	2	0.000548166	0.0322321	low
vOTU_19978	8	0.00029104	0.128928	low
vOTU_19979	2	0.000453356	0.0322321	low
vOTU_19980	3	8.98427e-05	0.0483481	low
vOTU_19981	1	1.19034e-05	0.016116	low
vOTU_19982	2	2.00371e-05	0.0322321	low
vOTU_19988	1	2.63235e-05	0.016116	low
vOTU_19989	1	9.80504e-05	0.016116	low
vOTU_19990	1	1.08573e-05	0.016116	low
vOTU_19991	5	0.00119757	0.0805802	low
vOTU_19992	1	7.25181e-05	0.016116	low
vOTU_19993	2	3.69743e-05	0.0322321	low
vOTU_19994	1	9.56347e-06	0.016116	low
vOTU_19995	1	1.067e-05	0.016116	low
vOTU_19996	5	0.00144333	0.0805802	low
vOTU_19997	2	1.19191e-05	0.0322321	low
vOTU_19998	1	0.00019809	0.016116	low
vOTU_19999	5	0.000189524	0.0805802	low
vOTU_20000	1	7.84546e-05	0.016116	low
vOTU_20001	1	6.07982e-06	0.016116	low
vOTU_20002	1	1.35939e-05	0.016116	low
vOTU_20003	1	6.56704e-05	0.016116	low
vOTU_20004	2	0.00147627	0.0322321	low
vOTU_20005	1	0.000122619	0.016116	low
vOTU_20006	2	0.000351332	0.0322321	low
vOTU_20007	1	9.25711e-06	0.016116	low
vOTU_20008	1	7.17266e-05	0.016116	low
vOTU_20009	1	7.83444e-06	0.016116	low
vOTU_20013	7	0.0014418	0.112812	low
vOTU_20014	7	0.00144327	0.112812	low
vOTU_20015	13	0.00287535	0.209508	low
vOTU_20016	1	2.25846e-05	0.016116	low
vOTU_20017	8	0.00150482	0.128928	low
vOTU_20018	1	8.67362e-05	0.016116	low
vOTU_20019	51	0.00954876	0.821918	low
vOTU_20020	1	1.89812e-05	0.016116	low
vOTU_20023	1	1.5704e-05	0.016116	low
vOTU_20024	1	1.01812e-05	0.016116	low
vOTU_20025	2	0.000641554	0.0322321	low
vOTU_20026	2	3.11979e-05	0.0322321	low
vOTU_20027	1	6.22502e-05	0.016116	low
vOTU_20028	1	1.20845e-05	0.016116	low
vOTU_20029	1	1.61181e-05	0.016116	low
vOTU_20030	1	9.77307e-06	0.016116	low
vOTU_20031	1	1.30327e-05	0.016116	low
vOTU_20032	1	0.00572154	0.016116	low
vOTU_20033	1	1.63446e-05	0.016116	low
vOTU_20034	5	0.000207756	0.0805802	low
vOTU_20035	93	0.00577181	1.49879	low
vOTU_20036	37	0.000632951	0.596293	low
vOTU_20037	34	0.00131586	0.547945	low
vOTU_20038	2	5.60165e-05	0.0322321	low
vOTU_20039	3	6.54648e-05	0.0483481	low
vOTU_20040	9	0.000168837	0.145044	low
vOTU_20041	3	9.62829e-05	0.0483481	low
vOTU_20042	1	2.20663e-05	0.016116	low
vOTU_20043	6	0.00209243	0.0966962	low
vOTU_20044	25	0.00936341	0.402901	low
vOTU_20045	4	0.000128804	0.0644641	low
vOTU_20046	17	0.00552546	0.273973	low
vOTU_20047	1	2.32392e-05	0.016116	low
vOTU_20048	1	8.68666e-05	0.016116	low
vOTU_20049	1	8.67421e-05	0.016116	low
vOTU_20050	2	0.000285214	0.0322321	low
vOTU_20051	1	8.915e-05	0.016116	low
vOTU_20052	3	0.000236477	0.0483481	low
vOTU_20053	1	8.4838e-05	0.016116	low
vOTU_20054	1	0.000132346	0.016116	low
vOTU_20055	1	0.000151071	0.016116	low
vOTU_20056	1	0.000126237	0.016116	low
vOTU_20058	1	0.000199464	0.016116	low
vOTU_20059	4	0.000635983	0.0644641	low
vOTU_20060	3	0.000274814	0.0483481	low
vOTU_20061	1	0.000482726	0.016116	low
vOTU_20062	1	0.00032934	0.016116	low
vOTU_20063	1	0.000691023	0.016116	low
vOTU_20064	1	0.000248922	0.016116	low
vOTU_20065	1	0.000340731	0.016116	low
vOTU_20066	41	0.012757	0.660757	low
vOTU_20067	26	0.001788	0.419017	low
vOTU_20068	4	0.00201561	0.0644641	low
vOTU_20069	2	0.00205204	0.0322321	low
vOTU_20070	29	0.00833896	0.467365	low
vOTU_20071	2	0.000242642	0.0322321	low
vOTU_20072	2	0.00020023	0.0322321	low
vOTU_20073	2	0.00028135	0.0322321	low
vOTU_20077	1	0.000163528	0.016116	low
vOTU_20078	2	4.04336e-05	0.0322321	low
vOTU_20079	1	5.37701e-05	0.016116	low
vOTU_20080	2	6.8527e-05	0.0322321	low
vOTU_20081	1	0.000160054	0.016116	low
vOTU_20082	3	0.000219026	0.0483481	low
vOTU_20083	2	0.000400047	0.0322321	low
vOTU_20084	4	9.78571e-05	0.0644641	low
vOTU_20085	1	0.000287413	0.016116	low
vOTU_20086	2	0.000138554	0.0322321	low
vOTU_20087	1	0.00154013	0.016116	low
vOTU_20088	2	0.00258908	0.0322321	low
vOTU_20089	4	0.00352651	0.0644641	low
vOTU_20090	1	0.00177731	0.016116	low
vOTU_20091	3	0.0035271	0.0483481	low
vOTU_20092	75	0.0202352	1.2087	low
vOTU_20093	3	8.45581e-05	0.0483481	low
vOTU_20094	1	0.000351508	0.016116	low
vOTU_20095	2	0.00126295	0.0322321	low
vOTU_20096	1	0.00736889	0.016116	low
vOTU_20097	1	0.000139981	0.016116	low
vOTU_20098	2	7.84462e-05	0.0322321	low
vOTU_20099	1	0.000329723	0.016116	low
vOTU_20104	1	0.000392058	0.016116	low
vOTU_20105	1	8.32262e-05	0.016116	low
vOTU_20106	1	2.7943e-05	0.016116	low
vOTU_20107	1	0.000248003	0.016116	low
vOTU_20108	1	5.68438e-05	0.016116	low
vOTU_20109	3	0.000475216	0.0483481	low
vOTU_20110	1	2.70257e-05	0.016116	low
vOTU_20111	1	2.55101e-05	0.016116	low
vOTU_20112	1	0.000181113	0.016116	low
vOTU_20113	1	2.54477e-05	0.016116	low
vOTU_20114	1	2.58809e-05	0.016116	low
vOTU_20115	1	0.000260603	0.016116	low
vOTU_20116	2	4.47507e-05	0.0322321	low
vOTU_20118	2	9.61838e-05	0.0322321	low
vOTU_20119	1	0.000330412	0.016116	low
vOTU_20120	1	0.000362995	0.016116	low
vOTU_20121	1	0.00011291	0.016116	low
vOTU_20122	1	0.000309667	0.016116	low
vOTU_20123	1	0.000350898	0.016116	low
vOTU_20124	2	0.000270203	0.0322321	low
vOTU_20125	1	1.46148e-05	0.016116	low
vOTU_20128	1	4.52447e-05	0.016116	low
vOTU_20129	1	0.000140911	0.016116	low
vOTU_20130	1	4.20858e-05	0.016116	low
vOTU_20131	1	4.26985e-05	0.016116	low
vOTU_20132	1	0.000121129	0.016116	low
vOTU_20133	1	0.000419361	0.016116	low
vOTU_20134	4	0.000316881	0.0644641	low
vOTU_20135	6	0.000852942	0.0966962	low
vOTU_20138	2	6.12819e-05	0.0322321	low
vOTU_20139	2	0.000861294	0.0322321	low
vOTU_20140	2	5.07062e-05	0.0322321	low
vOTU_20141	1	2.84616e-05	0.016116	low
vOTU_20142	1	2.85587e-05	0.016116	low
vOTU_20143	4	0.000269665	0.0644641	low
vOTU_20145	2	2.76213e-05	0.0322321	low
vOTU_20146	1	8.92784e-06	0.016116	low
vOTU_20147	150	0.00588297	2.41741	low
vOTU_20148	3	6.11573e-05	0.0483481	low
vOTU_20149	442	0.0714587	7.12329	high
vOTU_20150	16	0.00031466	0.257857	low
vOTU_20152	1	2.59444e-05	0.016116	low
vOTU_20153	4	0.000145506	0.0644641	low
vOTU_20154	2	0.00252402	0.0322321	low
vOTU_20155	1	3.62941e-05	0.016116	low
vOTU_20156	411	0.0878498	6.62369	high
vOTU_20157	1	3.50561e-05	0.016116	low
vOTU_20158	5	0.000332283	0.0805802	low
vOTU_20159	1	3.55439e-05	0.016116	low
vOTU_20160	2	7.38936e-05	0.0322321	low
vOTU_20161	2	0.000569869	0.0322321	low
vOTU_20162	1	2.37695e-05	0.016116	low
vOTU_20163	14	0.000794663	0.225624	low
vOTU_20165	1	7.39173e-05	0.016116	low
vOTU_20166	1	6.77838e-05	0.016116	low
vOTU_20167	1	6.17007e-05	0.016116	low
vOTU_20168	1	5.4325e-05	0.016116	low
vOTU_20169	1	5.96541e-05	0.016116	low
vOTU_20170	1	5.71518e-05	0.016116	low
vOTU_20171	1	4.71778e-05	0.016116	low
vOTU_20172	1	6.47508e-05	0.016116	low
vOTU_20173	1	6.75876e-05	0.016116	low
vOTU_20175	1	2.15239e-05	0.016116	low
vOTU_20176	4	0.000273077	0.0644641	low
vOTU_20177	1	4.29231e-05	0.016116	low
vOTU_20178	1	8.08365e-05	0.016116	low
vOTU_20179	1	6.48681e-05	0.016116	low
vOTU_20180	3	0.00014595	0.0483481	low
vOTU_20181	1	3.22812e-05	0.016116	low
vOTU_20182	12	0.00156767	0.193392	low
vOTU_20183	8	0.00112311	0.128928	low
vOTU_20184	55	0.00447495	0.886382	low
vOTU_20186	9	0.00194269	0.145044	low
vOTU_20187	32	0.00665703	0.515713	low
vOTU_20188	3	0.000222329	0.0483481	low
vOTU_20189	1	0.00021141	0.016116	low
vOTU_20191	2	2.40361e-05	0.0322321	low
vOTU_20192	1	4.85444e-05	0.016116	low
vOTU_20193	1	5.31764e-06	0.016116	low
vOTU_20194	1	0.000142343	0.016116	low
vOTU_20195	1	1.5786e-05	0.016116	low
vOTU_20196	1	0.000120453	0.016116	low
vOTU_20197	2	9.48072e-05	0.0322321	low
vOTU_20198	29	0.0031417	0.467365	low
vOTU_20199	6	0.002286	0.0966962	low
vOTU_20200	15	0.00169762	0.241741	low
vOTU_20201	2	9.52954e-05	0.0322321	low
vOTU_20202	1	5.56011e-05	0.016116	low
vOTU_20203	4	0.00165325	0.0644641	low
vOTU_20204	8	0.000115286	0.128928	low
vOTU_20205	3	0.000288792	0.0483481	low
vOTU_20206	3	0.000405814	0.0483481	low
vOTU_20207	3	0.000441055	0.0483481	low
vOTU_20209	1	0.000109021	0.016116	low
vOTU_20210	1	8.21115e-05	0.016116	low
vOTU_20211	3	0.000382269	0.0483481	low
vOTU_20212	1	9.92389e-05	0.016116	low
vOTU_20213	1	3.87568e-05	0.016116	low
vOTU_20214	2	4.03171e-05	0.0322321	low
vOTU_20215	19	0.00731932	0.306205	low
vOTU_20216	1	0.000113422	0.016116	low
vOTU_20218	259	0.0609459	4.17405	low
vOTU_20220	1	6.40783e-05	0.016116	low
vOTU_20221	1	7.68478e-05	0.016116	low
vOTU_20222	1	7.22609e-05	0.016116	low
vOTU_20223	1	1.21222e-05	0.016116	low
vOTU_20227	3	0.000204511	0.0483481	low
vOTU_20228	2	7.82103e-05	0.0322321	low
vOTU_20229	21	0.000410625	0.338437	low
vOTU_20230	3	0.000287009	0.0483481	low
vOTU_20231	2	3.91434e-05	0.0322321	low
vOTU_20232	1	1.95698e-05	0.016116	low
vOTU_20233	2	4.52319e-05	0.0322321	low
vOTU_20234	115	0.0173027	1.85334	low
vOTU_20235	3	8.26728e-05	0.0483481	low
vOTU_20236	3	9.34089e-05	0.0483481	low
vOTU_20237	1	1.11282e-05	0.016116	low
vOTU_20238	3	0.000175449	0.0483481	low
vOTU_20239	3	7.42493e-05	0.0483481	low
vOTU_20240	2	5.39416e-05	0.0322321	low
vOTU_20241	2	3.07697e-05	0.0322321	low
vOTU_20242	1	4.31371e-05	0.016116	low
vOTU_20243	1	4.34357e-05	0.016116	low
vOTU_20244	2	0.00012931	0.0322321	low
vOTU_20245	3	0.000201651	0.0483481	low
vOTU_20246	2	3.62584e-05	0.0322321	low
vOTU_20247	7	0.000437752	0.112812	low
vOTU_20248	2	5.04033e-05	0.0322321	low
vOTU_20249	14	0.000301174	0.225624	low
vOTU_20250	5	0.000683741	0.0805802	low
vOTU_20251	10	0.00106164	0.16116	low
vOTU_20252	1	6.57243e-05	0.016116	low
vOTU_20253	11	0.00111428	0.177276	low
vOTU_20254	3	0.000350426	0.0483481	low
vOTU_20255	3	0.00010609	0.0483481	low
vOTU_20256	2	0.000156935	0.0322321	low
vOTU_20257	6	0.000316904	0.0966962	low
vOTU_20258	3	0.000275536	0.0483481	low
vOTU_20259	3	4.05378e-05	0.0483481	low
vOTU_20260	3	4.05969e-05	0.0483481	low
vOTU_20261	3	4.52166e-05	0.0483481	low
vOTU_20264	1	0.00068758	0.016116	low
vOTU_20265	14	0.000543061	0.225624	low
vOTU_20266	1	0.000673852	0.016116	low
vOTU_20267	1	0.000630794	0.016116	low
vOTU_20268	1	0.000831831	0.016116	low
vOTU_20269	1	0.000670035	0.016116	low
vOTU_20270	1	0.000767561	0.016116	low
vOTU_20271	109	0.00835782	1.75665	low
vOTU_20275	2	0.00188926	0.0322321	low
vOTU_20276	5	9.89009e-05	0.0805802	low
vOTU_20277	2	3.1876e-05	0.0322321	low
vOTU_20284	1	1.96106e-05	0.016116	low
vOTU_20285	1	2.58581e-05	0.016116	low
vOTU_20286	2	0.000212748	0.0322321	low
vOTU_20287	1	4.98961e-05	0.016116	low
vOTU_20288	1	2.15858e-05	0.016116	low
vOTU_20289	1	2.14721e-05	0.016116	low
vOTU_20290	1	4.43344e-05	0.016116	low
vOTU_20291	1	3.93444e-05	0.016116	low
vOTU_20292	1	4.73488e-05	0.016116	low
vOTU_20293	1	2.33498e-05	0.016116	low
vOTU_20294	1	4.10108e-05	0.016116	low
vOTU_20295	1	4.57e-05	0.016116	low
vOTU_20296	1	2.23728e-05	0.016116	low
vOTU_20297	3	0.00125277	0.0483481	low
vOTU_20298	25	0.00121353	0.402901	low
vOTU_20299	1	9.66881e-06	0.016116	low
vOTU_20300	3	0.00108522	0.0483481	low
vOTU_20301	3	2.25943e-05	0.0483481	low
vOTU_20304	2	1.8692e-05	0.0322321	low
vOTU_20305	3	2.55045e-05	0.0483481	low
vOTU_20306	1	9.41759e-06	0.016116	low
vOTU_20307	1	2.90308e-05	0.016116	low
vOTU_20308	1	5.84788e-06	0.016116	low
vOTU_20309	3	2.96357e-05	0.0483481	low
vOTU_20310	5	0.000473551	0.0805802	low
vOTU_20311	2	1.81304e-05	0.0322321	low
vOTU_20312	2	1.76371e-05	0.0322321	low
vOTU_20313	3	6.0965e-05	0.0483481	low
vOTU_20314	41	0.00349594	0.660757	low
vOTU_20315	1	1.51078e-05	0.016116	low
vOTU_20318	1	0.000301422	0.016116	low
vOTU_20319	2	5.85036e-05	0.0322321	low
vOTU_20320	1	0.000214961	0.016116	low
vOTU_20321	2	0.000143258	0.0322321	low
vOTU_20322	6	0.000525093	0.0966962	low
vOTU_20323	2	0.000543475	0.0322321	low
vOTU_20324	1	2.83279e-05	0.016116	low
vOTU_20326	1	0.00106008	0.016116	low
vOTU_20327	1	0.00132464	0.016116	low
vOTU_20331	1	2.02815e-05	0.016116	low
vOTU_20332	22	0.00514898	0.354553	low
vOTU_20333	12	0.00213125	0.193392	low
vOTU_20334	1	1.75186e-05	0.016116	low
vOTU_20335	1	2.26371e-05	0.016116	low
vOTU_20336	1	3.58023e-05	0.016116	low
vOTU_20337	1	4.14401e-05	0.016116	low
vOTU_20338	1	1.66617e-05	0.016116	low
vOTU_20339	1	1.98195e-05	0.016116	low
vOTU_20340	1	2.5648e-05	0.016116	low
vOTU_20341	2	0.000340635	0.0322321	low
vOTU_20342	235	0.0351412	3.78727	low
vOTU_20343	1	1.17427e-05	0.016116	low
vOTU_20344	1	1.16687e-05	0.016116	low
vOTU_20345	5	0.00124599	0.0805802	low
vOTU_20346	59	0.00730183	0.950846	low
vOTU_20352	7	0.00195306	0.112812	low
vOTU_20353	2	5.62268e-05	0.0322321	low
vOTU_20354	2	2.2474e-05	0.0322321	low
vOTU_20355	1	3.02343e-05	0.016116	low
vOTU_20356	20	0.000811312	0.322321	low
vOTU_20357	3	2.15472e-05	0.0483481	low
vOTU_20358	1	0.000212731	0.016116	low
vOTU_20359	18	0.000489059	0.290089	low
vOTU_20360	4	0.000320953	0.0644641	low
vOTU_20361	2	3.16801e-05	0.0322321	low
vOTU_20362	2	3.18558e-05	0.0322321	low
vOTU_20363	4	0.000185107	0.0644641	low
vOTU_20364	1	1.04267e-05	0.016116	low
vOTU_20365	2	3.66214e-05	0.0322321	low
vOTU_20366	1	2.68205e-05	0.016116	low
vOTU_20367	1	1.65216e-05	0.016116	low
vOTU_20368	1	3.53107e-05	0.016116	low
vOTU_20369	2	3.05035e-05	0.0322321	low
vOTU_20370	2	0.000289553	0.0322321	low
vOTU_20371	2	6.01984e-05	0.0322321	low
vOTU_20372	2	1.76887e-05	0.0322321	low
vOTU_20373	1	1.8659e-05	0.016116	low
vOTU_20374	6	0.000134373	0.0966962	low
vOTU_20375	1	2.84074e-05	0.016116	low
vOTU_20376	2	2.88137e-05	0.0322321	low
vOTU_20377	1	3.1701e-05	0.016116	low
vOTU_20378	1	1.90097e-05	0.016116	low
vOTU_20379	1	2.79716e-05	0.016116	low
vOTU_20380	1	2.64041e-05	0.016116	low
vOTU_20381	1	3.00607e-05	0.016116	low
vOTU_20382	1	4.13202e-05	0.016116	low
vOTU_20383	1	1.51123e-05	0.016116	low
vOTU_20384	1	2.12645e-05	0.016116	low
vOTU_20385	3	5.14166e-05	0.0483481	low
vOTU_20386	2	2.25271e-05	0.0322321	low
vOTU_20387	3	4.64682e-05	0.0483481	low
vOTU_20388	5	3.87673e-05	0.0805802	low
vOTU_20389	4	0.000125108	0.0644641	low
vOTU_20390	1	2.37564e-05	0.016116	low
vOTU_20391	1	1.92859e-05	0.016116	low
vOTU_20392	2	3.67854e-05	0.0322321	low
vOTU_20393	2	6.97886e-05	0.0322321	low
vOTU_20394	5	0.000289947	0.0805802	low
vOTU_20395	4	0.00153619	0.0644641	low
vOTU_20396	1	0.000171483	0.016116	low
vOTU_20397	1	2.18452e-05	0.016116	low
vOTU_20398	16	0.00356817	0.257857	low
vOTU_20399	1	1.58524e-05	0.016116	low
vOTU_20400	2	0.000130242	0.0322321	low
vOTU_20401	4	0.000229812	0.0644641	low
vOTU_20402	2	0.000960395	0.0322321	low
vOTU_20403	12	0.00187994	0.193392	low
vOTU_20407	56	0.00340881	0.902498	low
vOTU_20408	1	0.000122538	0.016116	low
vOTU_20409	1	0.000116949	0.016116	low
vOTU_20410	1	0.000166872	0.016116	low
vOTU_20411	1	0.00018457	0.016116	low
vOTU_20412	4	0.00028254	0.0644641	low
vOTU_20413	25	0.000812441	0.402901	low
vOTU_20414	1	0.000202503	0.016116	low
vOTU_20415	2	8.24375e-05	0.0322321	low
vOTU_20416	1	0.000277276	0.016116	low
vOTU_20421	1	7.30642e-06	0.016116	low
vOTU_20422	2	0.000872746	0.0322321	low
vOTU_20423	2	0.00101855	0.0322321	low
vOTU_20424	24	0.00283571	0.386785	low
vOTU_20425	2	0.00213982	0.0322321	low
vOTU_20426	2	0.000901871	0.0322321	low
vOTU_20427	3	0.000922166	0.0483481	low
vOTU_20428	3	0.00126342	0.0483481	low
vOTU_20429	2	0.00236756	0.0322321	low
vOTU_20430	2	0.00215197	0.0322321	low
vOTU_20431	2	0.000163094	0.0322321	low
vOTU_20432	2	0.00156975	0.0322321	low
vOTU_20433	2	0.00141883	0.0322321	low
vOTU_20434	8	0.00101316	0.128928	low
vOTU_20435	2	0.001227	0.0322321	low
vOTU_20436	3	0.00156474	0.0483481	low
vOTU_20437	2	1.24386e-05	0.0322321	low
vOTU_20440	1	0.00109994	0.016116	low
vOTU_20441	7	0.00234089	0.112812	low
vOTU_20442	2	1.70207e-05	0.0322321	low
vOTU_20443	18	0.00207578	0.290089	low
vOTU_20444	1	3.373e-05	0.016116	low
vOTU_20445	35	0.00372489	0.564061	low
vOTU_20446	3	0.000110217	0.0483481	low
vOTU_20447	2	1.7584e-05	0.0322321	low
vOTU_20448	2	0.00113464	0.0322321	low
vOTU_20449	1	4.07776e-05	0.016116	low
vOTU_20450	2	1.52116e-05	0.0322321	low
vOTU_20451	1	3.63337e-05	0.016116	low
vOTU_20457	1	0.000567858	0.016116	low
vOTU_20458	1	0.000588145	0.016116	low
vOTU_20459	2	5.5115e-05	0.0322321	low
vOTU_20460	3	0.000233941	0.0483481	low
vOTU_20461	1	0.000410412	0.016116	low
vOTU_20462	1	3.09001e-05	0.016116	low
vOTU_20463	2	0.00045008	0.0322321	low
vOTU_20464	1	0.000602701	0.016116	low
vOTU_20465	2	0.0006037	0.0322321	low
vOTU_20466	22	0.00129326	0.354553	low
vOTU_20467	1	2.75883e-05	0.016116	low
vOTU_20468	21	0.00253809	0.338437	low
vOTU_20469	2	3.80158e-05	0.0322321	low
vOTU_20470	3	0.000253393	0.0483481	low
vOTU_20471	1	0.000617594	0.016116	low
vOTU_20472	1	0.000469851	0.016116	low
vOTU_20473	1	0.000640306	0.016116	low
vOTU_20474	4	0.000297189	0.0644641	low
vOTU_20475	1	0.000610167	0.016116	low
vOTU_20476	47	0.0079721	0.757454	low
vOTU_20477	1	0.000558903	0.016116	low
vOTU_20478	2	0.000305536	0.0322321	low
vOTU_20482	2	0.000420591	0.0322321	low
vOTU_20483	2	0.000440545	0.0322321	low
vOTU_20484	8	0.0046578	0.128928	low
vOTU_20485	2	0.000408672	0.0322321	low
vOTU_20488	1	9.9431e-05	0.016116	low
vOTU_20489	1	0.000100661	0.016116	low
vOTU_20490	1	8.53884e-05	0.016116	low
vOTU_20491	2	0.00038747	0.0322321	low
vOTU_20492	1	0.0001105	0.016116	low
vOTU_20497	1	4.14445e-05	0.016116	low
vOTU_20498	1	8.40238e-05	0.016116	low
vOTU_20499	1	7.49379e-05	0.016116	low
vOTU_20500	7	0.000536127	0.112812	low
vOTU_20501	1	5.18341e-05	0.016116	low
vOTU_20502	1	4.30536e-05	0.016116	low
vOTU_20503	1	4.5473e-05	0.016116	low
vOTU_20504	1	4.46236e-05	0.016116	low
vOTU_20505	4	6.50787e-05	0.0644641	low
vOTU_20506	1	4.35328e-05	0.016116	low
vOTU_20507	1	9.44394e-05	0.016116	low
vOTU_20508	1	6.22548e-05	0.016116	low
vOTU_20509	1	4.26056e-05	0.016116	low
vOTU_20510	1	9.27827e-05	0.016116	low
vOTU_20511	3	0.000198479	0.0483481	low
vOTU_20512	2	8.4009e-05	0.0322321	low
vOTU_20513	9	0.000207585	0.145044	low
vOTU_20514	2	1.53798e-05	0.0322321	low
vOTU_20515	2	6.47839e-05	0.0322321	low
vOTU_20521	2	4.81574e-05	0.0322321	low
vOTU_20522	2	5.50092e-05	0.0322321	low
vOTU_20523	11	0.000889873	0.177276	low
vOTU_20524	19	0.000253008	0.306205	low
vOTU_20525	1	1.14155e-05	0.016116	low
vOTU_20526	2	7.23227e-05	0.0322321	low
vOTU_20527	2	0.00159332	0.0322321	low
vOTU_20528	2	0.000149019	0.0322321	low
vOTU_20529	1	8.3042e-06	0.016116	low
vOTU_20530	7	0.000494699	0.112812	low
vOTU_20531	19	0.000836887	0.306205	low
vOTU_20532	3	8.75262e-05	0.0483481	low
vOTU_20533	3	6.84693e-05	0.0483481	low
vOTU_20534	10	0.000548658	0.16116	low
vOTU_20536	2	2.14181e-05	0.0322321	low
vOTU_20537	3	7.59516e-05	0.0483481	low
vOTU_20538	15	0.00382652	0.241741	low
vOTU_20539	2	0.000113026	0.0322321	low
vOTU_20540	4	0.000111795	0.0644641	low
vOTU_20541	1	1.00338e-05	0.016116	low
vOTU_20543	4	6.63317e-05	0.0644641	low
vOTU_20544	2	9.00709e-05	0.0322321	low
vOTU_20545	3	5.11711e-05	0.0483481	low
vOTU_20546	3	5.00198e-05	0.0483481	low
vOTU_20547	6	0.00218975	0.0966962	low
vOTU_20548	9	0.00433941	0.145044	low
vOTU_20549	4	0.000106973	0.0644641	low
vOTU_20553	1	2.09297e-05	0.016116	low
vOTU_20554	1	2.07539e-05	0.016116	low
vOTU_20555	1	0.0024306	0.016116	low
vOTU_20556	2	0.000972415	0.0322321	low
vOTU_20557	1	0.000102435	0.016116	low
vOTU_20558	2	0.00104642	0.0322321	low
vOTU_20559	14	0.00249225	0.225624	low
vOTU_20560	3	0.000275622	0.0483481	low
vOTU_20561	1	2.72458e-05	0.016116	low
vOTU_20562	2	0.000777335	0.0322321	low
vOTU_20563	2	0.00131129	0.0322321	low
vOTU_20564	1	0.000208232	0.016116	low
vOTU_20565	1	2.02488e-05	0.016116	low
vOTU_20566	2	0.00102154	0.0322321	low
vOTU_20567	1	1.87846e-05	0.016116	low
vOTU_20568	9	0.00340391	0.145044	low
vOTU_20569	1	2.06969e-05	0.016116	low
vOTU_20570	1	0.00177068	0.016116	low
vOTU_20571	1	2.08216e-05	0.016116	low
vOTU_20572	1	9.77774e-05	0.016116	low
vOTU_20573	11	0.000177668	0.177276	low
vOTU_20577	3	0.000209652	0.0483481	low
vOTU_20578	2	2.62487e-05	0.0322321	low
vOTU_20579	14	0.000371298	0.225624	low
vOTU_20580	2	0.000118402	0.0322321	low
vOTU_20581	3	0.00141559	0.0483481	low
vOTU_20582	1	3.70544e-05	0.016116	low
vOTU_20583	2	9.92076e-05	0.0322321	low
vOTU_20584	2	0.000113122	0.0322321	low
vOTU_20585	2	8.6006e-05	0.0322321	low
vOTU_20586	1	2.16141e-05	0.016116	low
vOTU_20587	6	0.000794458	0.0966962	low
vOTU_20588	2	0.000101456	0.0322321	low
vOTU_20589	2	9.46269e-05	0.0322321	low
vOTU_20590	6	0.00210896	0.0966962	low
vOTU_20591	6	0.000128616	0.0966962	low
vOTU_20592	2	5.94533e-05	0.0322321	low
vOTU_20593	2	5.02541e-05	0.0322321	low
vOTU_20594	2	7.55175e-05	0.0322321	low
vOTU_20595	22	0.0105221	0.354553	low
vOTU_20596	1	4.08765e-05	0.016116	low
vOTU_20597	3	9.71275e-05	0.0483481	low
vOTU_20601	1	6.36372e-05	0.016116	low
vOTU_20602	1	1.79511e-05	0.016116	low
vOTU_20603	1	6.70365e-05	0.016116	low
vOTU_20604	2	2.35482e-05	0.0322321	low
vOTU_20605	1	1.71308e-05	0.016116	low
vOTU_20606	2	3.61442e-05	0.0322321	low
vOTU_20607	2	2.31626e-05	0.0322321	low
vOTU_20608	2	8.6279e-05	0.0322321	low
vOTU_20609	2	7.31725e-05	0.0322321	low
vOTU_20610	1	6.71689e-05	0.016116	low
vOTU_20611	2	6.92169e-05	0.0322321	low
vOTU_20612	2	2.12188e-05	0.0322321	low
vOTU_20613	50	0.0032977	0.805802	low
vOTU_20614	6	0.00273769	0.0966962	low
vOTU_20615	2	0.000152887	0.0322321	low
vOTU_20619	1	1.76777e-05	0.016116	low
vOTU_20620	1	0.00014251	0.016116	low
vOTU_20621	2	2.484e-05	0.0322321	low
vOTU_20622	2	2.5136e-05	0.0322321	low
vOTU_20623	3	0.000405946	0.0483481	low
vOTU_20624	1	1.46528e-05	0.016116	low
vOTU_20625	1	0.000131123	0.016116	low
vOTU_20626	3	0.000239322	0.0483481	low
vOTU_20627	1	1.56008e-05	0.016116	low
vOTU_20628	2	0.000127235	0.0322321	low
vOTU_20629	3	8.76803e-05	0.0483481	low
vOTU_20630	4	0.000106936	0.0644641	low
vOTU_20631	1	1.73192e-05	0.016116	low
vOTU_20632	2	2.90063e-05	0.0322321	low
vOTU_20633	1	1.4778e-05	0.016116	low
vOTU_20634	1	0.00154622	0.016116	low
vOTU_20635	1	0.000166259	0.016116	low
vOTU_20636	5	0.000569869	0.0805802	low
vOTU_20637	5	0.000600113	0.0805802	low
vOTU_20638	1	7.7873e-06	0.016116	low
vOTU_20640	3	0.00384986	0.0483481	low
vOTU_20641	3	0.00282554	0.0483481	low
vOTU_20642	3	0.00270116	0.0483481	low
vOTU_20646	4	0.000469914	0.0644641	low
vOTU_20647	2	0.000450065	0.0322321	low
vOTU_20648	2	0.000498373	0.0322321	low
vOTU_20649	15	0.000910919	0.241741	low
vOTU_20650	4	0.000204918	0.0644641	low
vOTU_20651	1	7.83317e-05	0.016116	low
vOTU_20652	3	9.75563e-05	0.0483481	low
vOTU_20653	63	0.00995698	1.01531	low
vOTU_20654	114	0.0464533	1.83723	low
vOTU_20655	1	7.84976e-05	0.016116	low
vOTU_20656	3	8.30133e-05	0.0483481	low
vOTU_20657	5	0.000118166	0.0805802	low
vOTU_20658	2	5.71982e-05	0.0322321	low
vOTU_20659	7	0.00128601	0.112812	low
vOTU_20660	2	0.000566942	0.0322321	low
vOTU_20661	2	0.000183137	0.0322321	low
vOTU_20662	2	0.000484795	0.0322321	low
vOTU_20663	1	5.8645e-05	0.016116	low
vOTU_20664	1	2.89917e-05	0.016116	low
vOTU_20665	4	0.000909719	0.0644641	low
vOTU_20666	12	0.00436695	0.193392	low
vOTU_20671	2	0.000594817	0.0322321	low
vOTU_20672	2	0.000474027	0.0322321	low
vOTU_20673	2	0.000441139	0.0322321	low
vOTU_20674	2	0.000521724	0.0322321	low
vOTU_20675	2	0.000374408	0.0322321	low
vOTU_20676	1	1.83141e-05	0.016116	low
vOTU_20677	2	0.000514683	0.0322321	low
vOTU_20678	1	6.89762e-05	0.016116	low
vOTU_20679	9	0.000837572	0.145044	low
vOTU_20680	79	0.00605956	1.27317	low
vOTU_20681	66	0.00537976	1.06366	low
vOTU_20682	5	0.000445956	0.0805802	low
vOTU_20683	4	0.000196051	0.0644641	low
vOTU_20684	11	0.000772383	0.177276	low
vOTU_20685	2	0.000127918	0.0322321	low
vOTU_20686	2	3.8067e-05	0.0322321	low
vOTU_20687	3	0.000103053	0.0483481	low
vOTU_20688	3	0.000441148	0.0483481	low
vOTU_20689	5	0.00089921	0.0805802	low
vOTU_20690	1	1.14439e-05	0.016116	low
vOTU_20691	29	0.00166286	0.467365	low
vOTU_20692	74	0.00616485	1.19259	low
vOTU_20693	9	0.00270081	0.145044	low
vOTU_20694	3	2.85456e-05	0.0483481	low
vOTU_20696	3	1.87546e-05	0.0483481	low
vOTU_20697	2	1.14734e-05	0.0322321	low
vOTU_20698	2	1.81668e-05	0.0322321	low
vOTU_20699	2	2.6032e-05	0.0322321	low
vOTU_20700	3	0.000254724	0.0483481	low
vOTU_20701	52	0.00671308	0.838034	low
vOTU_20702	43	0.00425855	0.69299	low
vOTU_20703	8	0.00184589	0.128928	low
vOTU_20704	40	0.00361729	0.644641	low
vOTU_20709	2	2.84016e-05	0.0322321	low
vOTU_20710	1	2.99907e-05	0.016116	low
vOTU_20711	10	0.00053505	0.16116	low
vOTU_20712	6	0.00033365	0.0966962	low
vOTU_20713	2	3.388e-05	0.0322321	low
vOTU_20714	3	0.000185082	0.0483481	low
vOTU_20715	1	0.000963449	0.016116	low
vOTU_20716	12	0.000747775	0.193392	low
vOTU_20717	1	0.000108165	0.016116	low
vOTU_20718	7	0.000358112	0.112812	low
vOTU_20719	2	4.12235e-05	0.0322321	low
vOTU_20720	19	0.000238617	0.306205	low
vOTU_20721	20	0.000480061	0.322321	low
vOTU_20722	6	0.000288146	0.0966962	low
vOTU_20723	1	5.47917e-05	0.016116	low
vOTU_20724	65	0.00728889	1.04754	low
vOTU_20725	2	6.51524e-05	0.0322321	low
vOTU_20726	1	6.21212e-05	0.016116	low
vOTU_20727	3	0.000377642	0.0483481	low
vOTU_20728	1	4.83939e-05	0.016116	low
vOTU_20729	2	0.00142806	0.0322321	low
vOTU_20730	3	3.84097e-05	0.0483481	low
vOTU_20731	3	0.00112261	0.0483481	low
vOTU_20732	2	3.06734e-05	0.0322321	low
vOTU_20733	2	0.000794064	0.0322321	low
vOTU_20734	1	1.48319e-05	0.016116	low
vOTU_20735	3	0.000131253	0.0483481	low
vOTU_20739	1	1.76012e-05	0.016116	low
vOTU_20740	1	2.08391e-05	0.016116	low
vOTU_20741	2	2.97282e-05	0.0322321	low
vOTU_20742	2	3.52671e-05	0.0322321	low
vOTU_20743	3	0.00015515	0.0483481	low
vOTU_20744	1	1.8041e-05	0.016116	low
vOTU_20745	2	2.84183e-05	0.0322321	low
vOTU_20746	1	1.31855e-05	0.016116	low
vOTU_20747	1	7.62899e-05	0.016116	low
vOTU_20748	1	0.000491098	0.016116	low
vOTU_20749	4	0.00439048	0.0644641	low
vOTU_20750	2	0.000121778	0.0322321	low
vOTU_20751	10	0.000750951	0.16116	low
vOTU_20753	2	7.83488e-05	0.0322321	low
vOTU_20754	2	6.50739e-05	0.0322321	low
vOTU_20757	3	0.000430332	0.0483481	low
vOTU_20758	2	0.00120199	0.0322321	low
vOTU_20759	3	9.52055e-05	0.0483481	low
vOTU_20760	2	0.000839987	0.0322321	low
vOTU_20761	1	1.22357e-05	0.016116	low
vOTU_20762	1	0.000302503	0.016116	low
vOTU_20763	1	2.21712e-05	0.016116	low
vOTU_20764	2	3.50886e-05	0.0322321	low
vOTU_20765	1	2.70611e-05	0.016116	low
vOTU_20766	1	2.06232e-05	0.016116	low
vOTU_20767	1	2.2413e-05	0.016116	low
vOTU_20768	1	1.50698e-05	0.016116	low
vOTU_20769	3	6.73984e-05	0.0483481	low
vOTU_20770	1	1.87636e-05	0.016116	low
vOTU_20771	2	8.69182e-05	0.0322321	low
vOTU_20774	1	0.000322131	0.016116	low
vOTU_20775	4	0.00117697	0.0644641	low
vOTU_20776	1	0.000952864	0.016116	low
vOTU_20777	1	6.388e-05	0.016116	low
vOTU_20778	3	0.000630232	0.0483481	low
vOTU_20779	4	0.000816211	0.0644641	low
vOTU_20780	124	0.0142973	1.99839	low
vOTU_20781	2	0.00113643	0.0322321	low
vOTU_20782	1	5.09e-05	0.016116	low
vOTU_20783	1	1.18765e-05	0.016116	low
vOTU_20784	4	5.59981e-05	0.0644641	low
vOTU_20785	1	9.3291e-06	0.016116	low
vOTU_20786	3	0.000414868	0.0483481	low
vOTU_20787	1	1.44926e-05	0.016116	low
vOTU_20789	2	0.000533579	0.0322321	low
vOTU_20790	1	2.40747e-05	0.016116	low
vOTU_20791	4	9.22595e-05	0.0644641	low
vOTU_20792	2	0.00116973	0.0322321	low
vOTU_20793	2	0.00016585	0.0322321	low
vOTU_20794	1	2.11148e-05	0.016116	low
vOTU_20795	1	2.00658e-05	0.016116	low
vOTU_20796	132	0.0162511	2.12732	low
vOTU_20797	8	0.00110399	0.128928	low
vOTU_20798	2	0.000494377	0.0322321	low
vOTU_20799	3	0.000176984	0.0483481	low
vOTU_20800	1	9.44648e-06	0.016116	low
vOTU_20801	45	0.00486394	0.725222	low
vOTU_20802	1	3.23104e-05	0.016116	low
vOTU_20803	1	3.99494e-05	0.016116	low
vOTU_20804	3	8.39251e-05	0.0483481	low
vOTU_20805	2	4.53801e-05	0.0322321	low
vOTU_20806	6	0.000865558	0.0966962	low
vOTU_20807	13	0.00118908	0.209508	low
vOTU_20811	125	0.010922	2.0145	low
vOTU_20812	1	4.07858e-05	0.016116	low
vOTU_20813	22	0.00127409	0.354553	low
vOTU_20814	25	0.00092891	0.402901	low
vOTU_20815	2	0.000482914	0.0322321	low
vOTU_20816	1	0.000284451	0.016116	low
vOTU_20817	4	0.000762691	0.0644641	low
vOTU_20818	1	0.000104637	0.016116	low
vOTU_20819	2	0.000167244	0.0322321	low
vOTU_20820	24	0.00205125	0.386785	low
vOTU_20821	1	2.64364e-05	0.016116	low
vOTU_20822	1	3.09823e-05	0.016116	low
vOTU_20823	7	0.000243106	0.112812	low
vOTU_20824	1	4.02562e-05	0.016116	low
vOTU_20825	1	3.03004e-05	0.016116	low
vOTU_20826	1	2.66111e-05	0.016116	low
vOTU_20827	1	2.76533e-05	0.016116	low
vOTU_20830	1	1.78979e-05	0.016116	low
vOTU_20831	1	1.35493e-05	0.016116	low
vOTU_20832	3	3.76117e-05	0.0483481	low
vOTU_20833	1	1.25158e-05	0.016116	low
vOTU_20834	1	6.10547e-05	0.016116	low
vOTU_20835	1	7.7985e-05	0.016116	low
vOTU_20836	3	0.000522727	0.0483481	low
vOTU_20837	1	1.18706e-05	0.016116	low
vOTU_20838	1	9.3762e-06	0.016116	low
vOTU_20839	2	0.000338149	0.0322321	low
vOTU_20840	2	0.000348212	0.0322321	low
vOTU_20841	4	0.0009616	0.0644641	low
vOTU_20842	2	0.00066297	0.0322321	low
vOTU_20843	4	9.90961e-05	0.0644641	low
vOTU_20844	3	7.42418e-05	0.0483481	low
vOTU_20845	1	6.05118e-05	0.016116	low
vOTU_20846	17	0.00481237	0.273973	low
vOTU_20848	1	3.73624e-05	0.016116	low
vOTU_20849	1	0.000130563	0.016116	low
vOTU_20850	1	0.000122201	0.016116	low
vOTU_20851	6	0.000261774	0.0966962	low
vOTU_20852	1	5.64083e-05	0.016116	low
vOTU_20853	5	0.000283946	0.0805802	low
vOTU_20854	1	9.93867e-05	0.016116	low
vOTU_20855	1	4.61061e-05	0.016116	low
vOTU_20856	1	6.791e-05	0.016116	low
vOTU_20857	4	0.0011908	0.0644641	low
vOTU_20859	3	4.7978e-05	0.0483481	low
vOTU_20860	3	8.33584e-05	0.0483481	low
vOTU_20861	3	0.00573529	0.0483481	low
vOTU_20862	3	5.08235e-05	0.0483481	low
vOTU_20863	46	0.00385963	0.741338	low
vOTU_20864	2	6.01797e-05	0.0322321	low
vOTU_20865	7	0.00191271	0.112812	low
vOTU_20866	3	0.000100291	0.0483481	low
vOTU_20870	2	3.92536e-05	0.0322321	low
vOTU_20871	3	9.45399e-05	0.0483481	low
vOTU_20872	2	1.74108e-05	0.0322321	low
vOTU_20873	26	0.0137256	0.419017	low
vOTU_20874	3	3.64211e-05	0.0483481	low
vOTU_20875	3	2.57142e-05	0.0483481	low
vOTU_20876	16	0.000951041	0.257857	low
vOTU_20877	3	8.17744e-05	0.0483481	low
vOTU_20878	1	4.85524e-05	0.016116	low
vOTU_20879	3	0.000173753	0.0483481	low
vOTU_20880	3	7.74447e-05	0.0483481	low
vOTU_20881	4	0.00012887	0.0644641	low
vOTU_20884	1	3.31485e-05	0.016116	low
vOTU_20885	41	0.00654618	0.660757	low
vOTU_20886	4	0.000410029	0.0644641	low
vOTU_20887	4	0.000403177	0.0644641	low
vOTU_20888	22	0.00166683	0.354553	low
vOTU_20889	4	0.000182791	0.0644641	low
vOTU_20890	3	3.5562e-05	0.0483481	low
vOTU_20891	3	8.20817e-05	0.0483481	low
vOTU_20892	5	0.00065054	0.0805802	low
vOTU_20893	1	6.075e-05	0.016116	low
vOTU_20894	20	0.00742138	0.322321	low
vOTU_20898	6	0.00196435	0.0966962	low
vOTU_20899	2	7.03843e-05	0.0322321	low
vOTU_20900	2	0.000432702	0.0322321	low
vOTU_20901	1	3.27313e-05	0.016116	low
vOTU_20902	26	0.00199135	0.419017	low
vOTU_20904	1	1.10218e-05	0.016116	low
vOTU_20905	5	0.00208886	0.0805802	low
vOTU_20906	4	0.000598417	0.0644641	low
vOTU_20907	26	0.00709853	0.419017	low
vOTU_20908	3	9.22962e-05	0.0483481	low
vOTU_20909	13	0.00455102	0.209508	low
vOTU_20910	6	0.000860682	0.0966962	low
vOTU_20911	1	0.000185096	0.016116	low
vOTU_20912	18	0.000837928	0.290089	low
vOTU_20914	1	1.65404e-05	0.016116	low
vOTU_20915	3	0.000969556	0.0483481	low
vOTU_20916	1	1.62548e-05	0.016116	low
vOTU_20917	1	1.33584e-05	0.016116	low
vOTU_20918	2	2.07664e-05	0.0322321	low
vOTU_20919	1	1.58711e-05	0.016116	low
vOTU_20920	1	1.52619e-05	0.016116	low
vOTU_20923	1	1.04557e-05	0.016116	low
vOTU_20924	3	0.000585459	0.0483481	low
vOTU_20925	3	9.37932e-05	0.0483481	low
vOTU_20926	3	0.00112732	0.0483481	low
vOTU_20927	1	0.000543731	0.016116	low
vOTU_20928	5	0.000351959	0.0805802	low
vOTU_20929	237	0.0201828	3.8195	low
vOTU_20930	13	0.00206096	0.209508	low
vOTU_20938	1	2.13461e-05	0.016116	low
vOTU_20939	3	0.000161311	0.0483481	low
vOTU_20940	21	0.00304824	0.338437	low
vOTU_20941	1	0.000318865	0.016116	low
vOTU_20942	1	1.85937e-05	0.016116	low
vOTU_20943	1	2.58486e-05	0.016116	low
[truncated: 62,935 more rows]
