# Supplementary material for: A metagenomic catalog of the early-life human gut virome
Source: Nat Commun. 2024 Feb 29;15:1864. doi: 10.1038/s41467-024-45793-z (PMC10904392; doi:10.1038/s41467-024-45793-z)
Supplement: Supplementary file 17 — Source data [file 41467_2024_45793_MOESM17_ESM.zip › Source data/figS7a.xlsx]

## Sheet: Sheet1
family	mean	prev
Staphylococcaceae	2.72627	50.5507
Enterobacteriaceae	16.5249	84.6289
Enterococcaceae	5.1351	65.1716
Bifidobacteriaceae	18.2314	67.502
Veillonellaceae	4.25298	70.8061
Peptoniphilaceae	0.144225	15.7702
Clostridiaceae	3.32081	63.8468
Propionibacteriaceae	0.326621	18.7071
Morganellaceae	0.149786	5.31524
Peptostreptococcaceae	0.533451	42.6975
Lactobacillaceae	0.952737	30.6624
Yersiniaceae	0.238326	3.79888
Corynebacteriaceae	0.0740137	17.6536
Actinomycetaceae	0.485906	31.668
Prevotellaceae	0.963041	15.5148
Streptococcaceae	3.09817	81.4685
Eggerthellaceae	0.151216	38.8348
Bacteroidaceae	6.14631	42.5379
Tannerellaceae	1.19499	26.4166
Bacillales_unclassified	0.00744627	15.5626
Bacteroidales_unclassified	4.2307	35.7223
Acidaminococcaceae	0.0610394	7.05507
Micrococcaceae	0.0587676	29.3057
Neisseriaceae	0.0205327	5.63448
Moraxellaceae	0.0440677	4.35754
Aeromonadaceae	0.0089262	0.702314
Pseudomonadaceae	0.24998	5.44294
Sphingobacteriaceae	2.08181e-05	0.0638468
Sutterellaceae	0.219369	18.2761
Pasteurellaceae	0.607055	40.6864
Promicromonosporaceae	0.00499786	11.668
Ruminococcaceae	1.61538	36.4884
Carnobacteriaceae	0.000993751	4.51716
Coriobacteriaceae	0.483988	23.0008
Lachnospiraceae	7.11579	49.5132
Erysipelotrichaceae	1.3176	41.3248
Desulfovibrionaceae	0.0246003	10.4549
Rikenellaceae	0.40664	16.0096
Clostridia_unclassified	0.340644	29.4174
Odoribacteraceae	0.0427511	6.78372
Clostridiales_unclassified	0.0735592	17.3982
Lawsonellaceae	0.00512521	1.81963
FGB1872	0.0147806	3.01676
Candidatus_Nanogingivalaceae	0.00100311	3.46369
Fusobacteriaceae	0.0126154	4.22985
Atopobiaceae	0.0257016	9.05028
Erwiniaceae	0.152189	2.44214
Eubacteriaceae	0.0701225	14.2857
Erythrobacteraceae	2.34237e-05	0.143655
FGB11371	0.0301497	3.57542
Bradyrhizobiaceae	0.0187632	5.2514
Methylobacteriaceae	0.0126448	0.494812
Bacilli_unclassified	0.017154	2.13887
Akkermansiaceae	0.586118	14.9721
Alphaproteobacteria_unclassified	0.0707589	3.76696
Barnesiellaceae	0.0460428	5.8739
Acholeplasmatales_unclassified	0.00504405	0.303272
Candidatus_Gastranaerophilales_unclassified	0.0276246	2.80926
Spiroplasmataceae	7.6439e-06	0.0319234
FGB1798	0.000590039	0.207502
Oscillospiraceae	0.045687	11.1413
Coriobacteriia_unclassified	9.98329e-05	0.303272
Lentisphaeria_unclassified	0.00179151	0.526736
Firmicutes_unclassified	0.039429	6.81564
Sphingomonadaceae	0.00344685	0.303272
Rhizobiales_unclassified	7.74993e-05	0.143655
Brucellaceae	2.08234e-05	0.0798085
Xanthomonadaceae	0.0090224	1.06943
Peptococcaceae	0.00328186	1.35674
Phyllobacteriaceae	0.00102264	1.05347
Dermabacteraceae	0.0130361	3.73504
Bacillaceae	0.00223766	0.830008
Aerococcaceae	0.000194445	0.574621
Porphyromonadaceae	0.00110713	1.99521
Campylobacteraceae	0.0155609	4.2937
FGB2801	6.98638e-05	0.0798085
Pirellulaceae	0.00919171	0.558659
Christensenellaceae	0.002002	3.08061
FGB3053	0.000735081	2.29848
FGB40183	2.88922e-05	0.159617
Marinilabiliaceae	3.39648e-05	0.734238
Hafniaceae	0.0631759	1.46848
Paenibacillaceae	0.00357626	0.670391
Microbacteriaceae	7.41873e-05	0.319234
Candidatus_Borkfalkiaceae	0.000914291	0.861931
Selenomonadaceae	0.0448302	2.82522
Leuconostocaceae	0.0118662	3.38388
Candidatus_Saccharibacteria_unclassified	0.00310786	7.18276
Streptomycetaceae	7.6469e-06	0.0319234
Shewanellaceae	0.00225264	0.0957702
Weeksellaceae	0.00309145	0.622506
Alcaligenaceae	0.00515523	0.367119
Burkholderiaceae	0.00127479	1.27694
FGB618	3.24379e-05	0.175579
Tissierellaceae	0.00265036	0.590583
Comamonadaceae	0.00946235	0.638468
FGB1062	0.00227	0.28731
Dysgonomonadaceae	0.0404683	2.21868
Rhodobacteraceae	0.000171258	0.159617
Chromobacteriaceae	0.000900858	0.0159617
Clostridiales_Family_XIII_Incertae_Sedis	0.0015998	3.33599
FGB11875	3.35586e-05	0.111732
Tissierellia_unclassified	0.000198581	0.367119
FGB4549	0.00061024	2.34637
FGB1340	0.0382037	3.94254
Catabacteriaceae	0.00094379	1.73982
FGB42358	0.000562146	1.88348
FGB42691	0.000219187	0.798085
FGB12952	0.00199677	0.303272
FGB10719	0.000110572	0.399042
FGB602	0.000516713	0.127694
Synergistaceae	7.70957e-05	0.0798085
FGB9153	8.55302e-05	0.127694
FGB41715	1.05332e-06	0.0159617
FGB2916	0.000138164	0.255387
FGB12479	5.46883e-05	0.111732
FGB1281	0.00018441	0.19154
Succinivibrionaceae	0.00024207	0.0798085
FGB1217	0.000121487	0.734238
FGB3608	5.87936e-05	0.542698
Leptotrichiaceae	0.0189134	0.510774
Kytococcaceae	1.90713e-05	0.127694
FGB8129	0.0106226	0.175579
FGB1424	0.00140847	0.7502
Selenomonadales_unclassified	0.000677859	0.590583
FGB9370	5.94899e-05	0.430966
Muribaculaceae	0.000401586	0.0798085
FGB3047	7.30911e-05	0.622506
FGB2395	0.000900487	0.0319234
FGB3035	0.000317758	0.782123
Helicobacteraceae	0.00803529	0.207502
Hungateiclostridiaceae	0.00258067	0.19154
Nocardiaceae	2.08354e-05	0.0638468
FGB25442	1.5753e-05	0.0638468
FGB1013	2.62149e-06	0.0159617
Oxalobacteraceae	0.000102932	0.319234
FGB1218	8.20808e-06	0.127694
FGB3048	3.86533e-05	0.207502
Caulobacteraceae	0.000366452	0.159617
Bacteria_unclassified	0.000437198	0.127694
Tropherymataceae	6.44175e-05	0.19154
Mycoplasmataceae	0.0242304	0.399042
Pectobacteriaceae	6.59975e-06	0.0159617
FGB4355	3.9573e-06	0.0478851
FGB11737	1.40174e-05	0.143655
FGB12277	3.94841e-05	0.239425
Coriobacteriales_unclassified	0.00133708	0.175579
FGB1285	1.00249e-05	0.0478851
FGB1456	5.40117e-05	0.0798085
FGB1137	0.00269629	0.0638468
Victivallaceae	0.000352644	0.367119
FGB1425	4.35957e-05	0.0798085
Opitutales_unclassified	0.00138023	0.207502
FGB2394	0.00015787	0.0798085
FGB1298	0.000111704	0.19154
FGB1434	3.17585e-05	0.175579
FGB637	7.70998e-05	0.0159617
Candidatus_Sacchiramonaceaea	5.29257e-07	0.0319234
FGB2882	4.84197e-05	0.19154
FGB25373	1.83067e-07	0.0159617
Alteromonadaceae	3.10439e-05	0.0638468
Acetobacteraceae	0.00474275	0.111732
FGB8323	5.84245e-07	0.0159617
FGB40382	3.00737e-06	0.0319234
FGB11481	0.000265331	0.175579
Gordoniaceae	1.36288e-05	0.0638468
FGB2829	0.000507689	0.0319234
Kiritimatiellae_unclassified	0.000471456	0.0159617
FGB536	4.46188e-05	0.0159617
FGB2164	4.05384e-05	0.0319234
FGB6128	1.38162e-05	0.0478851
Candidatus_Nanosynbacteraceae	2.36598e-06	0.0159617
Planococcaceae	0.000441279	0.0478851
Rhizobiaceae	4.81977e-06	0.0159617
FGB1192	3.14636e-07	0.0159617
Bacteroidetes_unclassified	1.50606e-06	0.0159617
FGB16911	2.32348e-06	0.0638468
FGB2897	1.14897e-05	0.0478851
FGB9612	1.8722e-05	0.0319234
FGB2950	1.14059e-05	0.0638468
Flavobacteriales_unclassified	3.88932e-05	0.0319234
FGB1799	6.21654e-05	0.0319234
FGB9830	6.09654e-06	0.0159617
FGB1379	1.3737e-05	0.0159617
FGB1538	3.71987e-06	0.0319234
Hydrogenophilaceae	0.000111231	0.127694
Burkholderiales_unclassified	4.99786e-06	0.0478851
FGB1762	8.94372e-06	0.0798085
FGB1764	1.36966e-05	0.0638468
FGB1534	3.10222e-06	0.0478851
Flavobacteriaceae	0.000367573	0.0638468
FGB2428	9.69711e-06	0.0478851
Chromatiaceae	1.42104e-06	0.0319234
Halomonadaceae	1.63727e-05	0.0957702
FGB544	2.4305e-05	0.0478851
Mycobacteriaceae	0.00067432	0.223464
FGB570	3.40241e-05	0.0319234
FGB524	0.000302609	0.0319234
FGB2427	1.9566e-07	0.0159617
Azonexaceae	0.000334916	0.0478851
Nocardioidaceae	9.8972e-06	0.0478851
Elusimicrobiales_unclassified	0.000277498	0.0478851
Entophysalidaceae	3.02486e-05	0.0159617
FGB1287	8.64434e-06	0.0159617
Mycoplasmatales_unclassified	0.00127232	0.0798085
Brachyspiraceae	2.27604e-05	0.0319234
Dermatophilaceae	4.16944e-06	0.0159617
FGB14246	9.91724e-05	0.0638468
Cytophagaceae	5.85716e-07	0.0319234
Chitinophagaceae	1.13214e-07	0.0159617
FGB4469	1.65556e-05	0.0478851
Dietziaceae	2.06003e-07	0.0159617
FGB12855	3.0896e-06	0.0159617
FGB4354	1.49389e-06	0.0159617
FGB20164	1.32905e-06	0.0159617
Tsukamurellaceae	1.35706e-05	0.0478851
