# Supplementary material for: A metagenomic catalog of the early-life human gut virome
Source: Nat Commun. 2024 Feb 29;15:1864. doi: 10.1038/s41467-024-45793-z (PMC10904392; doi:10.1038/s41467-024-45793-z)
Supplement: Supplementary file 17 — Source data [file 41467_2024_45793_MOESM17_ESM.zip › Source data/figS4a_bulk.xlsx]

## Sheet: Sheet1
run	total_perc
ERR1600426	26.8852
ERR1600427	58.3665
ERR1600428	64.1845
ERR1600429	48.7886
ERR1600430	73.5665
ERR1600431	73.9467
ERR1600432	85.2826
ERR1600433	82.5265
ERR1600434	74.0047
ERR1600435	86.5188
ERR1600436	22.5477
ERR1600437	67.6703
ERR1600438	55.83
ERR1600439	84.8003
ERR1600440	21.2923
ERR3404624	34.5231
ERR3404625	38.0827
ERR3404626	32.5907
ERR3404627	37.8407
ERR3404628	35.6292
ERR3404629	41.7068
ERR3404630	39.4118
ERR3404631	43.326
ERR3404632	40.3482
ERR3404633	49.59
ERR3404634	69.1358
ERR3404635	61.8364
ERR3404636	48.3135
ERR3404637	33.492
ERR3404638	84.3002
ERR3404639	80.4753
ERR3404640	83.2769
ERR3404641	84.6481
ERR3404642	60.4861
ERR3404643	42.3101
ERR3404644	41.2241
ERR3404645	34.4076
ERR3404646	46.6008
ERR3404647	53.4585
ERR3404648	55.9824
ERR3404649	47.2268
ERR3404650	38.6314
ERR3404651	29.6995
ERR3404652	33.9405
ERR3404653	40.6282
ERR3404654	30.9605
ERR3404655	29.6202
ERR3404656	57.3749
ERR3404657	41.7583
ERR3404658	47.1066
ERR3404659	40.8843
ERR3404660	45.4114
ERR3404670	29.979
ERR3404671	32.9313
ERR3404672	33.6708
ERR3404673	34.0592
ERR3404674	32.4277
ERR3404675	44.6636
ERR3404676	26.4566
ERR3404677	17.2243
ERR3404678	14.2273
ERR3404679	13.1626
ERR3404680	54.0516
ERR3404681	47.9799
ERR3404682	67.8715
ERR3404683	60.9327
ERR3404684	62.3218
ERR3404685	57.2544
ERR3404686	77.2821
ERR3404687	63.822
ERR3404688	38.5531
ERR3404689	28.2728
ERR3404690	55.3255
ERR3404691	33.6679
ERR3404692	45.6338
ERR3404693	49.6291
ERR3404694	70.6511
ERR3404695	70.2457
ERR3404696	53.0317
ERR3404697	27.1113
ERR3404698	74.2137
ERR3404699	76.123
ERR3404700	28.2438
ERR3404701	15.3623
ERR3404702	38.8027
ERR3404703	24.2691
ERR3404704	40.5092
ERR3404705	39.1528
ERR3404706	31.9079
ERR3404707	32.1696
ERR3404708	61.278
ERR3404709	40.082
ERR3404711	42.9447
ERR3404712	40.2391
ERR3404714	42.5243
ERR3404715	71.1759
ERR3404716	28.2309
ERR3404717	74.7682
ERR3404722	13.4258
ERR3404724	25.3133
ERR3404726	19.0936
ERR3404727	27.4324
ERR3404728	31.334
ERR3404729	27.2896
ERR3404730	64.8378
ERR3404731	35.4392
ERR3404734	34.2939
ERR3404735	29.5431
ERR3404737	61.2541
ERR3404739	44.5795
ERR3404740	31.2203
ERR3404742	21.5765
ERR3404743	22.3934
ERR3404744	53.2619
ERR3404745	28.6014
ERR3404746	43.5311
ERR3404747	62.8251
ERR3404748	51.7841
ERR3404749	61.5324
ERR3404750	60.1349
ERR3404751	52.471
ERR3404752	59.8656
ERR3404753	38.0964
ERR3404754	22.7613
ERR3404755	71.7326
ERR3404756	52.403
ERR3404757	46.8479
ERR3404758	27.903
ERR3404759	51.036
ERR3404760	84.8417
ERR3404761	44.0129
ERR3404763	59.9715
ERR3404764	45.8306
ERR3404765	74.55
ERR3404767	70.3225
ERR3404768	48.1294
ERR3404769	34.8557
ERR3404770	36.2362
ERR3404771	35.5884
ERR3404772	77.0417
ERR3404773	66.4618
ERR3404774	45.3753
ERR3404775	42.4992
ERR3404776	26.279
ERR3404777	54.8673
ERR3404778	51.9423
ERR3404779	31.044
ERR3404780	47.8817
ERR3404781	52.0007
ERR3404782	48.0957
ERR3404783	53.0545
ERR3404784	44.3542
ERR3404785	48.3132
ERR3404786	71.4929
ERR3404787	63.1696
ERR3404788	45.7438
ERR3404789	46.0582
ERR3404791	28.0591
ERR3404792	41.6304
ERR3404793	76.4438
ERR3404794	79.2123
ERR3404795	65.6902
ERR3404796	89.6638
ERR3404798	55.1756
ERR3404799	63.9743
ERR3404800	60.2282
ERR3404801	14.7192
ERR3404802	20.4234
ERR3404803	52.9239
ERR3404804	60.1996
ERR3404805	52.7377
ERR3404806	51.9557
ERR3404807	44.1379
ERR3404808	68.6524
ERR3404809	46.6805
ERR3404810	75.0378
ERR3404811	70.9071
ERR3404812	61.2161
ERR3404813	53.3482
ERR3404814	24.5573
ERR3404815	28.4881
ERR3404816	31.4308
ERR3404817	40.7292
ERR3404818	20.5866
ERR3404819	28.9274
ERR3404820	49.1451
ERR3404821	63.0891
ERR3404823	50.2736
ERR3404824	43.7305
ERR3404825	25.6276
ERR3404826	58.6906
ERR3404827	35.5358
ERR3404828	8.42829
ERR3404829	75.2348
ERR3404830	47.3222
ERR3404831	35.1348
ERR3404832	32.6417
ERR3404833	54.121
ERR3404834	48.84
ERR3404835	61.6366
ERR3404836	58.3881
ERR3404837	59.8197
ERR3404838	65.3516
ERR3404839	27.7014
ERR3404840	37.4536
ERR3404841	34.7058
ERR3404843	38.2437
ERR3404844	38.8751
ERR3404845	58.0567
ERR3404846	45.7439
ERR3404847	48.2927
ERR3404848	42.4419
ERR3404849	40.6882
ERR3404850	72.4336
ERR3404851	60.6765
ERR3404852	37.5025
ERR3404853	30.0402
ERR3404854	29.3507
ERR3404856	57.1714
ERR3404857	63.6094
ERR3404858	50.8916
ERR3404859	46.6808
ERR3404860	36.8122
ERR3404861	32.3918
ERR3404862	41.046
ERR3404863	27.6094
ERR3404864	45.0797
ERR3404865	71.7484
ERR3404866	97.0225
ERR3404867	51.9301
ERR3404868	54.7979
ERR3404870	57.845
ERR3404871	54.4969
ERR3404872	39.4615
ERR3404873	53.9905
ERR3404874	16.5341
ERR3404875	49.9174
ERR3404876	61.8729
ERR3404877	66.0974
ERR3404878	56.1171
ERR3404879	60.9502
ERR3404880	55.0138
ERR3404882	42.3255
ERR3404883	42.5234
ERR3404884	50.2636
ERR3404885	46.4103
ERR3404886	41.0997
ERR3404887	92.1642
ERR3404888	41.3122
ERR3404889	36.8136
ERR3404890	64.743
ERR3404891	38.8413
ERR3404892	32.9063
ERR3404893	65.0594
ERR3404895	80.4249
ERR3404896	57.1662
ERR3404897	28.5204
ERR3404898	42.4982
ERR3404899	79.4006
ERR3404900	54.8491
ERR3404901	77.4089
ERR3404902	75.4622
ERR3404903	50.7543
ERR3404904	76.7177
ERR3404905	76.993
ERR3404906	62.4794
ERR3404908	16.2229
ERR3404909	40.835
ERR3404910	67.673
ERR3404911	51.1226
ERR3404912	47.6588
ERR3404913	77.6999
ERR3404914	56.4692
ERR3404915	22.5834
ERR3404916	36.9
ERR3404917	56.5934
ERR3404918	43.6404
ERR3404920	32.2476
ERR3404921	27.0494
ERR3404922	37.1648
ERR3404923	76.0645
ERR3404924	27.16
ERR3404925	37.2392
ERR3404927	14.7762
ERR3404928	17.8194
ERR3404929	36.9526
ERR3404930	52.3656
ERR3404931	44.5673
ERR3404932	77.0156
ERR3404933	87.3766
ERR3404934	78.7442
ERR3404935	52.7728
ERR3404936	54.2518
ERR3404937	25.9471
ERR3404938	26.1239
ERR3404939	43.699
ERR3404940	21.6917
ERR3404941	76.7997
ERR3404942	56.4081
ERR3404943	44.2395
ERR3404944	49.345
ERR3404945	27.3885
ERR3404946	38.8682
ERR3404947	73.7509
ERR3404948	57.8532
ERR3404949	28.0043
ERR3404950	53.3611
ERR3404951	55.9643
ERR3404953	45.9999
ERR3404956	46.1943
ERR3404957	54.9569
ERR3404958	57.13
ERR3404959	50.9514
ERR3404960	52.0606
ERR3404963	32.6665
ERR3404964	31.6027
ERR3404965	95.1431
ERR3404966	19.4226
ERR3404967	53.3544
ERR3404968	29.9459
ERR3404969	47.2889
ERR3404970	19.7631
ERR3404971	68.0053
ERR3404972	72.9189
ERR3404973	25.2559
ERR3404974	14.3312
ERR3404975	47.0419
ERR3404976	38.1502
ERR3404977	14.2361
ERR3404978	73.7842
ERR3404979	49.066
ERR3404980	34.2093
ERR3404981	21.4243
ERR3404984	52.7982
ERR3404985	43.5755
ERR3404986	45.7831
ERR3404987	66.075
ERR3404988	57.0451
ERR3404989	58.1746
ERR3404990	63.0646
ERR3404991	27.6014
ERR3404992	55.3845
ERR3404993	56.078
ERR3404994	54.7403
ERR3404995	53.7385
ERR3404996	50.2719
ERR3404997	35.5561
ERR3404998	43.5448
ERR3404999	28.8911
ERR3405000	36.2363
ERR3405001	32.7598
ERR3405003	34.0094
ERR3405004	31.9464
ERR3405005	32.6471
ERR3405006	74.1603
ERR3405007	49.6081
ERR3405008	76.9837
ERR3405013	44.827
ERR3405019	98.5649
ERR3405020	59.5947
ERR3405021	63.1154
ERR3405022	26.6708
ERR3405023	47.9821
ERR3405024	47.5526
ERR3405025	63.5105
ERR3405026	41.1142
ERR3405027	23.8354
ERR3405028	40.7306
ERR3405029	43.0608
ERR3405031	61.4304
ERR3405032	35.2154
ERR3405033	24.3258
ERR3405034	32.7729
ERR3405035	60.0577
ERR3405036	53.0916
ERR3405037	43.5924
ERR3405038	39.2736
ERR3405039	96.4936
ERR3405040	35.6945
ERR3405041	89.4731
ERR3405043	43.7546
ERR3405044	41.1735
ERR3405045	42.839
ERR3405046	49.3543
ERR3405047	64.291
ERR3405048	55.5298
ERR3405049	41.3082
ERR3405050	27.2821
ERR3405051	20.0535
ERR3405052	78.2308
ERR3405053	60.2856
ERR3405054	33.0118
ERR3405055	54.576
ERR3405056	29.1043
ERR3405057	31.339
ERR3405058	29.9249
ERR3405059	55.0098
ERR3405064	66.3046
ERR3405065	34.7357
ERR3405066	60.3846
ERR3405067	49.6622
ERR3405068	63.854
ERR3405069	33.8458
ERR3405070	17.791
ERR3405071	20.3759
ERR3405072	30.1137
ERR3405073	32.024
ERR3405074	48.8824
ERR3405075	36.5042
ERR3405076	42.8604
ERR3405079	37.1225
ERR3405080	39.0747
ERR3405081	29.752
ERR3405082	65.4197
ERR3405083	65.4569
ERR3405084	21.5736
ERR3405085	59.5635
ERR3405086	46.649
ERR3405087	38.6999
ERR3405088	54.4735
ERR3405089	25.6014
ERR3405090	43.6353
ERR3405091	29.3526
ERR3405095	56.5943
ERR3405096	46.9735
ERR3405097	38.1205
ERR3405098	69.6862
ERR3405099	55.6889
ERR3405100	42.4233
ERR3405101	38.8532
ERR3405102	57.4214
ERR3405103	64.6464
ERR3405104	49.228
ERR3405105	26.1196
ERR3405106	19.4302
ERR3405107	28.3237
ERR3405108	64.285
ERR3405109	31.1261
ERR3405110	26.3391
ERR3405111	47.8024
ERR3405112	26.2228
ERR3405113	28.6881
ERR3405114	33.3318
ERR3405115	25.1477
ERR3405116	35.3153
ERR3405118	29.3311
ERR3405119	49.9346
ERR3405120	56.9303
ERR3405121	73.5967
ERR3405122	48.8206
ERR3405125	55.0105
ERR3405126	12.5604
ERR3405127	45.9918
ERR3405128	34.3933
ERR3405129	57.1602
ERR3405130	60.4719
ERR3405131	72.226
ERR3405132	47.4664
ERR3405133	52.4902
ERR3405134	47.5276
ERR3405135	40.1961
ERR3405136	44.8635
ERR3405137	80.5246
ERR3405138	71.1754
ERR3405139	35.0012
ERR3405140	28.6792
ERR3405142	77.3192
ERR3405143	21.0657
ERR3405144	23.2148
ERR3405146	51.7488
ERR3405147	38.1545
ERR3405148	25.3973
ERR3405149	57.2622
ERR3405150	36.1145
ERR3405151	42.2548
ERR3405152	46.2981
ERR3405153	84.1449
ERR3405154	83.293
ERR3405155	66.029
ERR3405156	61.1931
ERR3405157	75.1127
ERR3405158	25.955
ERR3405159	22.1293
ERR3405160	46.7904
ERR3405164	58.3065
ERR3405165	64.6628
ERR3405166	15.8334
ERR3405167	73.3915
ERR3405168	33.6639
ERR3405169	56.0415
ERR3405170	44.9801
ERR3405171	47.3228
ERR3405172	49.6349
ERR3405173	25.1755
ERR3405175	35.254
ERR3405176	38.2085
ERR3405178	42.4943
ERR3405179	61.0964
ERR3405180	22.2246
ERR3405181	64.8092
ERR3405182	24.4497
ERR3405183	65.9063
ERR3405184	33.5582
ERR3405185	52.758
ERR3405186	42.219
ERR3405187	23.9295
ERR3405188	35.6614
ERR3405189	69.9719
ERR3405190	39.2403
ERR3405191	51.0063
ERR3405192	44.6344
ERR3405194	50.49
ERR3405195	56.5038
ERR3405196	15.5769
ERR3405197	39.116
ERR3405198	28.9776
ERR3405199	34.21
ERR3405200	49.749
ERR3405202	25.8096
ERR3405204	33.2939
ERR3405205	48.9298
ERR3405206	28.9283
ERR3405207	26.0589
ERR3405208	39.4616
ERR3405209	39.2076
ERR3405210	40.9137
ERR3405211	39.0966
ERR3405212	42.4611
ERR3405213	33.3763
ERR3405215	39.0321
ERR3405216	25.8064
ERR3405217	25.4898
ERR3405218	34.9302
ERR3405219	59.2806
ERR3405220	36.5114
ERR3405221	66.5193
ERR3405222	49.3077
ERR3405223	81.1358
ERR3405224	68.2838
ERR3405226	73.2704
ERR3405227	69.275
ERR3405228	18.9534
ERR3405229	64.0131
ERR3405230	80.5337
ERR3405231	70.9312
ERR3405232	68.2597
ERR3405233	70.4531
ERR3405234	56.4598
ERR3405235	55.3856
ERR3405236	80.6658
ERR3405237	97.6456
ERR3405238	55.8582
ERR3405239	63.6288
ERR3405240	63.6018
ERR3405241	82.7375
ERR3405242	65.4223
ERR3405243	30.2547
ERR3405245	57.4807
ERR3405246	59.4068
ERR3405247	79.0849
ERR3405248	49.6635
ERR3405249	74.2167
ERR3405250	63.2948
ERR3405251	58.6983
ERR3405252	66.7981
ERR3405253	43.3719
ERR3405254	79.6316
ERR3405255	53.3123
ERR3405256	38.6223
ERR3405257	44.304
ERR3405258	35.9498
ERR3405259	33.1545
ERR3405260	10.8303
ERR3405262	30.6124
ERR3405264	23.8507
ERR3405265	31.3587
ERR3405266	22.004
ERR3405267	29.0856
ERR3405268	87.9184
ERR3405269	62.1645
ERR3405270	42.6308
ERR3405271	44.6576
ERR3405272	40.6005
ERR3405273	32.0851
ERR3405274	41.0533
ERR3405275	43.9857
ERR3405276	97.3852
ERR3405277	36.9268
ERR3405278	35.5783
ERR3405279	45.5523
ERR3405280	68.0729
ERR3405281	31.0869
ERR3405282	19.9697
ERR3405283	38.5706
ERR3405284	34.749
ERR3405285	49.2059
ERR3405286	30.8454
ERR3405287	42.1034
ERR3405288	35.6561
ERR3405289	55.8968
ERR3405290	28.1726
ERR3405291	37.6256
ERR3405292	42.9943
ERR3405293	36.4585
ERR3405294	41.8056
ERR3405295	31.0424
ERR3405297	38.7629
ERR3405298	37.8903
ERR3405300	34.1211
ERR3405301	33.3432
ERR3405302	41.4089
ERR3405303	69.5882
ERR3405304	38.1106
ERR3405305	60.5489
ERR3405306	50.2089
ERR3405307	63.0441
ERR3405308	54.831
ERR3405309	45.2509
ERR3405310	61.6677
ERR3405311	49.9712
ERR3405312	32.0779
ERR3405314	57.7643
ERR3405315	46.9759
ERR3405317	43.3961
ERR3405319	52.178
ERR3405320	59.8417
ERR3405321	59.9304
ERR3405323	90.4736
ERR3405325	42.7407
ERR3405326	30.648
ERR3405327	23.4677
ERR3405328	73.4138
ERR3405329	71.264
ERR3405330	44.8343
ERR3405331	27.1058
ERR3405332	37.4744
ERR3405333	38.9369
ERR3405334	14.814
ERR3405335	34.8296
ERR3405336	43.3255
ERR3405337	25.9095
ERR3405338	51.9917
ERR3405339	45.9596
ERR3405340	39.6681
ERR3405341	69.9235
ERR3405342	46.8765
ERR3405343	87.5856
ERR3405344	76.3544
ERR3405345	56.9574
ERR3405346	25.1511
ERR3405347	53.0407
ERR3405348	57.6364
ERR3405349	73.0955
ERR3405350	84.8264
ERR3405351	70.6533
ERR3405352	45.1872
ERR3405353	51.4054
ERR3405354	48.1738
ERR3405355	46.1999
ERR3405356	23.2323
ERR3405357	66.707
ERR3405358	43.537
ERR3405359	58.2923
ERR3405360	51.4802
ERR3405361	35.6025
ERR3405362	56.8396
ERR3405364	39.4472
ERR3405365	78.8476
ERR3405366	30.1823
ERR3405367	19.6115
ERR3405368	81.6107
ERR3405369	26.809
ERR3405370	42.4875
ERR3405371	76.7655
ERR3405372	39.3117
ERR3405373	41.2444
ERR3405374	65.7827
ERR3405375	39.9345
ERR3405376	36.3846
ERR3405377	38.227
ERR3405378	58.7326
ERR3405379	52.0048
ERR3405381	61.426
ERR3405382	65.3358
ERR3405383	51.2526
ERR3405384	36.3774
ERR3405385	40.8882
ERR3405386	41.7026
ERR3405387	48.0136
ERR3405388	28.828
ERR3405389	42.3941
ERR3405390	47.5392
ERR3405391	30.459
ERR3405392	15.8968
ERR3405393	60.2011
ERR3405394	27.5476
ERR3405395	21.3299
ERR3405396	26.1634
ERR3405397	87.7477
ERR3405398	73.669
ERR3405399	68.4462
ERR3405400	32.1001
ERR3405401	29.5964
ERR3405402	32.0214
ERR3405404	33.0156
ERR3405405	38.4711
ERR3405406	44.4862
ERR3405408	44.5594
ERR3405409	41.9421
ERR3405410	33.6486
ERR3405412	47.4489
ERR3405413	41.7758
ERR3405414	53.8737
ERR3405416	37.2777
ERR3405417	56.1827
ERR3405418	57.7245
ERR3405419	30.7957
ERR3405420	50.0678
ERR3405421	33.5664
ERR3405422	47.0147
ERR3405423	35.7822
ERR3405424	49.7067
ERR3405425	23.6913
ERR3405426	34.8529
ERR3405427	38.0984
ERR3405429	24.712
ERR3405430	70.7377
ERR3405431	60.7918
ERR3405433	39.7765
ERR3405434	35.9274
ERR3405435	35.9357
ERR3405437	48.7445
ERR3405438	84.5132
ERR3405439	24.4214
ERR3405441	39.2023
ERR3405442	59.7949
ERR3405443	42.9635
ERR3405445	38.8168
ERR3405446	66.2387
ERR3405447	64.6734
ERR3405448	59.3602
ERR3405449	63.2126
ERR3405450	100
ERR3405451	87.3174
ERR3405452	38.1753
ERR3405453	62.3618
ERR3405454	54.6045
ERR3405455	35.0304
ERR3405456	74.1486
ERR3405457	82.3912
ERR3405458	33.9069
ERR3405459	49.5838
ERR3405460	63.3042
ERR3405462	84.6548
ERR3405463	26.6565
ERR3405464	8.72607
ERR3405465	72.1569
ERR3405466	53.0861
ERR3405467	95.9834
ERR3405468	63.9521
ERR3405469	72.568
ERR3405470	79.9163
ERR3405472	29.4898
ERR3405473	22.3434
ERR3405474	29.9866
ERR3405475	40.4764
ERR3405476	60.8888
ERR3405477	38.5959
ERR3405479	40.4875
ERR3405480	48.6755
ERR3405481	50.5305
ERR3405482	27.3067
ERR3405483	29.9645
ERR3405484	25.3175
ERR3405486	58.4351
ERR3405487	42.9695
ERR3405488	48.3159
ERR3405489	72.7594
ERR3405490	39.4567
ERR3405491	60.2583
ERR3405492	76.6323
ERR3405493	71.8368
ERR3405494	57.0236
ERR3405496	60.7619
ERR3405497	42.6277
ERR3405498	50.0586
ERR3405500	38.068
ERR3405501	17.9878
ERR3405502	40.82
ERR3405503	73.2119
ERR3405504	54.0579
ERR3405505	81.5051
ERR3405506	19.8454
ERR3405507	9.01048
ERR3405508	29.0779
ERR3405509	49.2643
ERR3405510	41.4647
ERR3405511	47.4871
ERR3405512	28.0988
ERR3405513	13.7673
ERR3405514	21.8545
ERR3405515	48.9616
ERR3405516	46.3108
ERR3405517	45.4443
ERR3405518	58.4095
ERR3405520	53.062
ERR3405521	56.6457
ERR3405522	53.5255
ERR3405523	63.8917
ERR3405524	18.4449
ERR3405525	27.5728
ERR3405526	40.0957
ERR3405527	58.5923
ERR3405528	53.0728
ERR3405530	53.8256
ERR3405531	51.8433
ERR3405532	33.3225
ERR3405534	56.3404
ERR3405535	81.5745
ERR3405536	71.6856
ERR3405538	56.1512
ERR3405539	38.8558
ERR3405540	41.714
ERR3405542	38.0878
ERR3405543	24.5039
ERR3405544	31.1512
ERR3405546	34.49
ERR3405547	19.0211
ERR3405548	59.7913
ERR3405549	65.2974
ERR3405550	20.193
ERR3405551	29.826
ERR3405553	72.744
ERR3405554	98.6932
ERR3405555	94.3116
ERR3405557	61.3159
ERR3405558	77.8035
ERR3405559	79.67
ERR3405561	50.4961
ERR3405562	36.4118
ERR3405563	48.439
ERR3405564	65.9829
ERR3405565	70.0737
ERR3405566	86.2804
ERR3405567	45.3117
ERR3405568	63.0176
ERR3405569	63.7501
ERR3405570	82.702
ERR3405571	38.2152
ERR3405572	25.2143
ERR3405573	92.2025
ERR3405574	27.9647
ERR3405575	37.4558
ERR3405576	26.6401
ERR3405577	40.9937
ERR3405578	41.2527
ERR3405579	40.0611
ERR3405580	39.8129
ERR3405581	40.48
ERR3405582	39.7901
ERR3405583	16.103
ERR3405584	54.8609
ERR3405585	34.1434
ERR3405586	32.6652
ERR3405587	23.4489
ERR3405588	67.9873
ERR3405589	52.2397
ERR3405590	32.2253
ERR3405591	56.4743
ERR3405592	55.7135
ERR3405593	77.4178
ERR3405594	56.9318
ERR3405595	32.7893
ERR3405596	33.6722
ERR3405597	34.3888
ERR3405598	24.559
ERR3405599	56.7977
ERR3405600	36.6725
ERR3405601	71.3967
ERR3405602	49.5051
ERR3405603	71.1017
ERR3405604	41.1862
ERR3405605	31.4313
ERR3405606	22.9902
ERR3405607	42.7745
ERR3405608	29.0547
ERR3405609	39.0414
ERR3405610	31.8185
ERR3405611	49.6804
ERR3405612	62.8038
ERR3405613	30.9751
ERR3405614	65.4298
ERR3405615	28.3141
ERR3405616	17.9168
ERR3405617	16.798
ERR3405619	35.3261
ERR3405620	89.5739
ERR3405621	48.953
ERR3405622	31.9149
ERR3405623	48.7248
ERR3405624	57.4638
ERR3405626	64.1095
ERR3405627	21.5372
ERR3405628	28.8028
ERR3405629	39.8398
ERR3405630	69.83
ERR3405631	51.9832
ERR3405632	34.1296
ERR3405633	41.8466
ERR3405635	97.6575
ERR3405636	36.5853
ERR3405637	38.7467
ERR3405638	20.5169
ERR3405639	52.0553
ERR3405640	67.338
ERR3405641	56.9847
ERR3405642	34.978
ERR3405643	33.5575
ERR3405644	50.7389
ERR3405645	37.8975
ERR3405646	2.09137
ERR3405647	36.0913
ERR3405648	83.5194
ERR3405649	41.1739
ERR3405650	40.7127
ERR3405651	20.8794
ERR3405652	30.6485
ERR3405653	81.4699
ERR3405654	44.3826
ERR3405655	23.1546
ERR3405656	44.796
ERR3405657	23.1356
ERR3405658	58.2593
ERR3405659	9.57785
ERR3405660	62.999
ERR3405661	36.4215
ERR3405662	48.4464
ERR3405663	60.4569
ERR3405664	80.7925
ERR3405665	48.1264
ERR3405666	36.3388
ERR3405667	57.7999
ERR3405668	48.9633
ERR3405669	42.2598
ERR3405670	57.5789
ERR3405671	42.8321
ERR3405672	42.7712
ERR3405673	35.4303
ERR3405696	32.4624
ERR3405698	55.9842
ERR3405700	54.1624
ERR3405701	54.5804
ERR3405703	48.6073
ERR3405704	29.9869
ERR3405705	22.5973
ERR3405706	36.6181
ERR3405707	29.4903
ERR3405708	42.1166
ERR3405709	36.4307
ERR3405710	36.8405
ERR3405711	55.5656
ERR3405712	43.1814
ERR3405713	24.9603
ERR3405714	41.9437
ERR3405715	35.9307
ERR3405716	55.1891
ERR3405717	31.007
ERR3405718	76.5302
ERR3405722	25.2869
ERR3405723	78.642
ERR3405724	53.9758
ERR3405725	60.0038
ERR3405726	89.7724
ERR3405728	35.4145
ERR3405731	71.4411
ERR3405732	82.4648
ERR3405735	41.174
ERR3405736	30.6916
ERR3405745	36.5706
ERR3405746	49.5612
ERR3405747	23.6741
ERR3405748	43.5824
ERR3405749	54.7453
ERR3405750	30.0585
ERR3405751	61.2909
ERR3405752	29.1093
ERR3405753	47.2672
ERR3405754	60.5721
ERR3405755	52.8371
ERR3405756	89.5605
ERR3405757	55.4507
ERR3405758	62.3145
ERR3405759	56.6799
ERR3405760	61.2627
ERR3405761	57.5201
ERR3405762	35.5482
ERR3405763	13.2178
ERR3405764	59.5896
ERR3405765	25.8541
ERR3405766	68.0892
ERR3405767	45.2169
ERR3405768	57.0971
ERR3405769	35.9104
ERR3405770	56.6315
ERR3405771	33.9063
ERR3405772	44.2964
ERR3405773	30.9855
ERR3405774	31.3488
ERR3405775	43.8729
ERR3405776	32.4341
ERR3405777	46.4968
ERR3405778	71.8432
ERR3405779	45.2701
ERR3405780	29.2339
ERR3405781	28.4279
ERR3405782	35.5925
ERR3405783	48.8769
ERR3405784	13.172
ERR3405785	82.8155
ERR3405786	51.8109
ERR3405787	35.6586
ERR3405788	30.6653
ERR3405789	26.4248
ERR3405790	59.0115
ERR3405791	42.1613
ERR3405792	36.5159
ERR3405793	51.7803
ERR3405794	40.2578
ERR3405795	45.9999
ERR3405796	38.322
ERR3405797	72.5443
ERR3405798	49.839
ERR3405799	38.858
ERR3405800	50.6547
ERR3405801	30.1451
ERR3405802	35.8781
ERR3405803	30.8981
ERR3405804	59.5529
ERR3405805	46.2049
ERR3405806	63.2285
ERR3405807	52.3254
ERR3405808	74.2136
ERR3405809	39.8439
ERR3405810	46.3822
ERR3405811	43.136
ERR3405812	39.9421
ERR3405813	50.907
ERR3405814	53.4406
ERR3405815	16.972
ERR3405816	58.0008
ERR3405817	61.069
ERR3405818	50.813
ERR3405819	31.0514
ERR3405820	42.1949
ERR3405821	47.4102
ERR3405822	40.381
ERR3405823	30.8323
ERR3405824	54.387
ERR3405825	66.8846
ERR3405826	47.4359
ERR3405827	37.8534
ERR3405828	56.3124
ERR3405829	51.8169
ERR3405830	51.3873
ERR3405831	58.329
ERR3405832	67.8633
ERR3405833	50.1112
ERR3405834	53.8697
ERR3405835	64.268
ERR3405836	55.0543
ERR3405837	72.8302
ERR3405838	27.5535
ERR3405839	23.4034
ERR3405840	39.5795
ERR3405841	37.3509
ERR3405842	22.2298
ERR3405843	36.289
ERR3405844	37.915
ERR3405845	78.696
ERR3405846	35.1167
ERR3405847	31.1501
ERR3405848	66.9566
ERR3405849	50.6507
ERR3405850	26.6908
ERR3405851	32.9947
ERR3405852	39.3705
ERR3405853	42.6214
ERR3405854	36.6508
ERR3405855	51.9025
ERR3405856	34.6314
ERR3405857	46.0979
ERR3405858	35.3155
ERR3405859	26.3082
ERR3405860	39.1601
ERR3405861	35.2545
ERR3405862	48.0183
ERR3405863	43.4536
ERR3405864	40.3212
ERR3405865	57.1408
ERR3405866	26.907
ERR3405867	24.7426
ERR3405868	39.1231
ERR3405869	43.6738
ERR3405870	46.5012
ERR3405871	32.9691
ERR3405872	34.5873
ERR3405873	54.5688
ERR3405874	34.3106
ERR3405875	46.4724
ERR3405876	49.1263
ERR3405877	39.0627
ERR3405878	39.2953
ERR3405879	41.9632
ERR3405880	42.7213
ERR3405881	42.4184
ERR3405882	39.4087
ERR3405883	30.5785
ERR3405884	28.3623
ERR3405885	34.9845
ERR3405886	35.8195
ERR3405887	33.6735
ERR3405888	20.8019
ERR3405889	26.7375
ERR3405890	22.8479
ERR3405891	38.127
ERR3405892	34.9859
ERR3405893	49.3069
ERR3405894	24.3981
ERR3405895	38.6275
ERR3405896	24.8535
ERR3405897	30.6804
ERR3405898	39.3239
ERR3405899	37.3225
ERR3405900	40.5585
ERR3405901	21.916
ERR3405902	42.9968
ERR3405903	43.9099
ERR3405904	50.1119
ERR3405905	35.602
ERR3405906	27.7261
ERR3405907	46.6213
ERR3405908	38.2676
ERR3405909	35.9604
ERR3405910	37.2386
ERR3405911	82.7512
ERR3405912	39.6691
ERR3405913	31.7079
ERR3405914	7.63797
ERR3405915	37.4933
ERR3405916	39.8932
ERR3405917	51.7655
ERR3405918	44.0522
ERR3405919	53.9269
ERR3405920	33.7048
ERR3405921	55.3413
ERR3405922	35.5832
ERR3405923	40.6227
ERR3405924	38.4224
ERR3405925	36.0306
ERR3405926	44.715
ERR3405927	25.6441
ERR3405928	43.0733
ERR3405929	44.8296
ERR3405930	25.4498
ERR3405931	48.6337
ERR3405932	32.5064
ERR3405933	29.2983
ERR3405934	33.874
ERR3405935	32.6254
ERR3405936	41.7987
ERR3405937	53.611
ERR3405938	27.9045
ERR3405939	32.2291
ERR3405940	32.6949
ERR3405941	50.5975
ERR3405942	35.8085
ERR3405943	39.1196
ERR3405944	32.0804
ERR3405945	38.6528
ERR3405947	44.5576
ERR3405948	49.2279
ERR3405949	50.5302
ERR3405951	39.7
ERR3405952	34.1157
ERR3405953	74.5143
ERR3405954	63.6866
ERR3405955	35.9383
ERR3405956	45.2394
ERR3405957	52.3101
ERR3405959	45.0177
ERR3405960	27.0095
ERR3405961	42.0821
ERR3405962	40.9751
ERR3405963	22.9707
ERR3405965	18.8958
ERR3405966	47.3604
ERR3405968	41.0755
ERR3405969	61.5201
ERR3405970	65.0706
ERR3405971	65.1624
ERR3405980	71.3272
ERR3405984	21.7061
ERR3405985	37.3079
ERR3405986	39.2498
ERR3405988	44.6191
ERR3405989	42.7347
ERR3405990	49.1376
ERR3405991	43.3338
ERR3405992	25.6095
ERR3405993	28.0929
ERR3405994	51.0972
ERR3405995	25.3382
ERR3405996	36.8347
ERR3405997	52.3036
ERR3405998	49.8186
ERR3405999	39.1764
ERR3406000	37.1237
ERR3406001	37.5809
ERR3406002	52.2351
ERR3406003	32.9265
ERR3406004	29.8631
ERR3406005	31.3556
ERR3406006	21.5722
ERR3406007	29.758
ERR3406008	27.8998
ERR3406009	48.2131
ERR3406010	38.8956
ERR3406011	23.135
ERR3406012	43.225
ERR3406013	25.3696
ERR3406014	49.3532
ERR3406015	35.6506
ERR3406016	48.385
ERR3406017	29.4269
ERR3406018	33.6139
ERR3406019	17.6955
ERR3406020	32.4318
ERR3406021	29.6339
ERR3406022	18.8131
ERR3406023	23.1681
ERR3406024	29.554
ERR3406025	27.5782
ERR3406026	46.2597
ERR3406027	44.5948
ERR3406028	24.9395
ERR3406029	38.1099
ERR3406030	28.7229
ERR3406031	31.5854
ERR3406032	29.6749
ERR3406033	38.3739
ERR3406034	65.7816
ERR3406035	36.7632
ERR3406036	23.6427
ERR3406037	38.499
ERR3406038	38.3048
ERR3406039	37.3579
ERR3406040	29.9606
ERR3406041	14.7531
ERR3406042	36.1354
ERR3406043	60.0373
ERR3406044	57.2453
ERR3406045	30.1329
ERR3406046	68.9763
ERR3406047	35.7645
ERR3406048	39.5039
ERR3406049	56.1718
ERR3406050	25.5116
ERR3406051	34.9079
ERR3406052	48.2223
ERR3406053	30.5821
ERR3406054	39.663
ERR3406055	58.3464
ERR3406056	30.6999
ERR3406057	34.8917
ERR3406058	36.9277
ERR3406059	48.3511
ERR3406060	20.7375
ERR3406061	42.2064
ERR3406062	32.5278
ERR3406063	42.2332
ERR3406064	36.745
ERR3406065	38.1452
ERR3406066	81.9703
ERR3406067	29.7987
ERR3406068	19.6891
ERR3406069	29.2621
ERR3406070	39.1157
ERR3406071	62.4797
ERR3406072	46.6713
ERR3406073	40.2216
ERR3406074	34.1497
ERR3406075	36.5343
ERR3406076	38.887
ERR3406077	57.2244
ERR3406078	36.6844
ERR3406079	28.482
ERR3406080	28.3587
ERR3406081	20.845
ERR3406082	38.3607
ERR3406083	74.0008
ERR3406084	64.4795
ERR3406085	46.4958
ERR3406086	43.0578
ERR3406087	40.9536
ERR3406088	42.9399
ERR3406089	39.1645
ERR3406090	49.7257
ERR3406091	35.3186
ERR3406092	31.0093
ERR3406093	37.1483
ERR3406094	50.7203
ERR3406095	28.5677
ERR3406096	33.0028
ERR3406097	27.6199
ERR3406098	39.1801
ERR3406099	38.0275
ERR3406100	55.6961
ERR3406101	32.8439
ERR3406102	49.5414
ERR3406103	23.1041
ERR3406104	28.9352
ERR3406105	33.8012
ERR3406106	64.7505
ERR3406107	35.7469
ERR3406108	25.7813
ERR3406109	32.0741
ERR3406110	23.5056
ERR3406111	82.5235
ERR3406112	19.6657
ERR3406113	80.0887
ERR3406114	42.427
ERR3406115	54.7581
ERR3406116	65.4722
ERR3406117	44.4876
ERR3406118	98.1914
ERR3406119	99.3687
ERR3406120	38.0997
ERR3406121	28.0604
ERR3406122	35.469
ERR3406123	85.4328
ERR3406124	57.9308
ERR3406125	54.9212
ERR3406126	65.7251
ERR3406127	25.4655
ERR3406128	52.9645
ERR3406129	69.9893
ERR3406130	60.1784
ERR3406131	47.3651
ERR3406132	27.7554
ERR3406133	49.2236
ERR3406134	28.6884
ERR3406135	73.1562
ERR3406136	43.0136
ERR3406137	42.5317
ERR3406138	34.3593
ERR3406139	31.2782
ERR3406140	24.688
ERR3406141	36.2213
ERR3406142	29.0338
ERR3406143	33.9572
ERR3406144	26.0584
ERR3406145	72.3669
ERR3406146	61.6587
ERR3406147	33.0049
ERR3406148	58.9524
ERR3406149	41.1566
ERR3406150	33.6704
ERR3406151	61.027
ERR3406152	27.5883
ERR3406153	38.6046
ERR3406154	52.1487
ERR3406155	68.2493
ERR3406156	48.9271
ERR3406157	17.7963
ERR3406158	50.0045
ERR3406159	81.1745
ERR3406160	100
ERR3406161	42.5152
ERR3406162	30.2444
ERR3406163	51.8868
ERR3406164	51.1957
ERR3406165	90.3996
ERR3406166	28.8378
ERR3406167	51.0594
ERR3406168	34.0952
ERR3406169	9.0909
ERR3406170	59.3362
ERR3406171	51.491
ERR3406172	33.5207
ERR3406173	24.7878
ERR3406174	76.9536
ERR3406175	42.2253
ERR3406176	21.5046
ERR3406177	37.1383
ERR3406178	38.7613
ERR3406179	40.5037
ERR3406180	73.1793
ERR3406181	44.3259
ERR3406182	54.6472
ERR3406183	48.0897
ERR3406184	43.1815
ERR3406185	34.8289
ERR3406186	82.2376
ERR3406187	36.064
ERR3406188	65.2158
ERR3406189	31.7567
ERR3406190	31.8247
ERR3406191	65.6212
ERR3406192	54.0965
ERR3406193	35.0138
ERR3406194	21.9629
ERR3406195	34.641
ERR3406196	42.103
ERR3406197	28.5584
ERR3406198	24.6564
ERR3406199	26.3973
ERR3406200	42.1908
ERR3406201	34.1248
ERR3406202	56.1738
ERR3406203	35.9714
ERR3406204	45.4941
ERR3406205	43.5214
ERR3406206	29.8227
ERR3406207	32.9797
ERR3406208	42.5942
ERR3406209	19.9492
ERR3406210	28.3194
ERR3406211	38.2019
ERR3406212	28.5084
ERR3406213	28.7911
ERR3406214	30.9225
ERR3406215	31.0662
ERR3406216	38.5312
ERR3406217	39.9971
ERR3406218	33.3291
ERR3406219	56.1199
ERR3406220	45.0887
ERR3406221	36.3431
ERR3406222	42.7111
ERR3406223	31.3533
ERR3406224	37.7791
ERR3406225	48.8042
ERR3406226	28.2817
ERR3406227	39.0655
ERR3406228	33.1176
ERR3406229	39.7915
ERR3406230	32.5407
ERR3406231	41.0923
ERR3406232	34.8087
ERR3406233	41.5928
ERR3406234	20.0655
ERR3406235	20.8149
ERR3406236	53.5511
ERR3406237	26.7124
ERR3406238	26.8866
ERR3406239	39.2305
ERR3406240	30.3502
ERR3406241	53.952
ERR3406242	22.5442
ERR3406243	31.5248
ERR3406244	32.4734
ERR3406245	40.3692
ERR3406246	49.2081
ERR3406247	40.433
ERR3406248	10.035
ERR3406249	41.5687
ERR3406250	41.6395
ERR3406251	41.7547
ERR3406252	44.7723
ERR3406253	38.6781
ERR3406254	36.1419
ERR3406255	27.8362
ERR3406256	37.499
ERR3406257	15.0013
ERR3406258	32.6995
ERR3406259	37.8702
ERR3406260	33.2712
ERR3406261	32.3578
ERR3406262	28.6912
ERR3406263	38.4704
ERR3406264	28.103
ERR3406265	56.5499
ERR3406266	34.1251
ERR3406267	30.686
ERR3406268	27.7008
ERR3406269	60.5705
ERR3406270	34.2486
ERR3406271	49.3174
ERR3406272	41.579
ERR3406273	33.0784
ERR3406274	28.3026
ERR3406275	30.5982
ERR3406276	42.3109
ERR3406277	46.7366
ERR3406278	28.9552
ERR3406279	44.6197
ERR3406280	32.6452
ERR3406281	44.1331
ERR3406282	28.2507
ERR3406283	34.5237
ERR3406284	37.9206
ERR3406285	31.7637
ERR3406286	19.014
ERR3406287	25.1287
ERR3406288	39.8982
ERR3406289	28.8741
ERR3406290	41.2687
ERR3406291	39.691
ERR3406292	37.5288
ERR3406293	46.2028
ERR3406294	34.499
ERR3406295	52.4343
ERR3406296	24.8296
ERR3406297	38.6384
ERR3406298	32.9921
ERR3406299	55.3353
ERR3406300	26.1835
ERR3406301	26.1354
ERR3406302	32.7394
ERR525688	41.426
ERR525689	41.8947
ERR525690	48.9431
ERR525691	35.2208
ERR525693	32.0656
ERR525694	33.656
ERR525695	44.4474
ERR525696	55.2653
ERR525698	19.4922
ERR525700	23.571
ERR525701	16.3235
ERR525702	24.3824
ERR525703	33.9489
ERR525704	40.204
ERR525705	32.5953
ERR525707	16.5975
ERR525709	39.7517
ERR525710	37.5522
ERR525711	58.8105
ERR525713	39.9034
ERR525714	35.7109
ERR525715	53.8307
ERR525717	25.9439
ERR525718	39.6673
ERR525719	47.0631
ERR525721	28.3188
ERR525722	37.1673
ERR525723	27.1516
ERR525724	28.0663
ERR525726	26.8526
ERR525727	43.1637
ERR525728	35.4175
ERR525730	36.1959
ERR525731	25.1616
ERR525732	43.3794
ERR525734	31.5837
ERR525735	38.4623
ERR525736	44.9129
ERR525738	30.6298
ERR525739	29.2047
ERR525740	79.4503
ERR525742	26.5734
ERR525743	36.8716
ERR525744	39.0765
ERR525745	45.1896
ERR525747	45.1129
ERR525748	23.5163
ERR525749	24.3209
ERR525750	25.5277
ERR525752	92.9524
ERR525754	49.0178
ERR525755	32.2615
ERR525756	23.6122
ERR525758	15.9471
ERR525760	21.3872
ERR525761	31.0062
ERR525762	12.8537
ERR525764	24.1345
ERR525765	45.0617
ERR525766	63.3702
ERR525768	15.0518
ERR525769	29.2213
ERR525770	23.6379
ERR525772	37.9129
ERR525773	41.4978
ERR525774	35.3615
ERR525776	28.692
ERR525777	45.5061
ERR525778	10.1375
ERR525780	32.606
ERR525781	30.5367
ERR525782	38.6961
ERR525784	30.2178
ERR525785	29.5794
ERR525786	36.5923
ERR525788	36.4471
ERR525789	39.3499
ERR525790	25.6997
ERR525792	48.7831
ERR525793	43.4886
ERR525794	52.072
ERR525796	23.6972
ERR525797	42.659
ERR525798	56.3163
ERR525800	40.5185
ERR525801	45.0676
ERR525802	30.9629
ERR525803	28.9447
ERR525805	34.7054
ERR525806	14.6254
ERR525807	40.3876
ERR525808	50.5578
ERR525810	28.189
ERR525811	21.1724
ERR525812	38.1998
ERR525814	52.7326
ERR525816	39.3586
ERR525817	25.7818
ERR525818	22.1881
ERR525820	33.0097
ERR525821	22.9387
ERR525822	45.5204
ERR525824	30.3977
ERR525825	34.0572
ERR525826	19.4474
ERR525828	32.2992
ERR525829	30.0322
ERR525830	25.6007
ERR525832	23.6566
ERR525833	27.7836
ERR525834	27.447
ERR525836	29.2291
ERR525837	34.1807
ERR525838	60.3873
ERR525844	40.221
ERR525845	42.2233
ERR525846	29.0099
ERR525848	27.3738
ERR525849	23.1436
ERR525850	12.3729
ERR525852	28.7981
ERR525853	16.6891
ERR525854	35.0167
ERR525856	24.3465
ERR525857	50.3817
ERR525858	39.2593
ERR525860	29.6171
ERR525861	24.6795
ERR525862	29.1202
ERR525864	39.334
ERR525865	47.9446
ERR525866	38.9226
ERR525868	36.0488
ERR525869	27.0764
ERR525870	36.7281
ERR525872	27.7333
ERR525873	29.2044
ERR525874	22.8761
ERR525876	39.4299
ERR525877	35.0443
ERR525878	25.5664
ERR525880	47.1684
ERR525881	24.3707
ERR525882	41.7632
ERR525883	34.4699
ERR525885	30.7566
ERR525886	48.345
ERR525887	34.1972
ERR525888	30.7777
ERR525890	33.9393
ERR525891	34.9759
ERR525892	21.3076
ERR525894	17.536
ERR525896	36.1459
ERR525897	34.1207
ERR525898	26.6189
ERR525899	34.1555
ERR525900	87.8105
ERR525902	33.5984
ERR525904	40.8195
ERR525905	62.9109
ERR525906	23.7643
ERR525908	53.1993
ERR525909	24.8215
ERR525910	13.9011
ERR525912	34.6869
ERR525913	37.7443
ERR525914	32.2019
ERR525916	33.5182
ERR525917	57.1199
ERR525918	71.6039
ERR525920	46.217
ERR525921	43.1451
ERR525922	70.1058
ERR525924	27.5516
ERR525925	33.0866
ERR525926	33.321
ERR525927	32.2005
ERR525929	36.1663
ERR525930	31.2616
ERR525932	30.9898
ERR525933	37.1763
ERR525934	37.9173
ERR525936	49.8113
ERR525937	33.0942
ERR525938	35.9335
ERR525940	46.0795
ERR525941	35.8243
ERR525942	60.855
ERR525944	37.8003
ERR525945	24.303
ERR525946	43.001
ERR525947	91.657
ERR525949	29.1921
ERR525950	31.0321
ERR525951	39.8947
ERR525952	73.9237
ERR525954	39.1692
ERR525956	30.7595
ERR525957	55.0394
ERR525958	82.0045
ERR525960	35.4014
ERR525961	37.8894
ERR525962	47.0201
ERR525964	28.7496
ERR525965	43.9257
ERR525966	22.3498
ERR525968	27.5228
ERR525969	42.6353
ERR525970	88.4469
ERR525972	32.5081
ERR525973	24.5946
ERR525974	23.8803
ERR525980	21.9564
ERR525981	27.7774
ERR525982	66.1735
ERR525984	29.4598
ERR525985	13.2885
ERR525986	7.17805
ERR525988	44.8141
ERR525989	27.2399
ERR525990	14.9438
ERR525992	45.772
ERR525993	28.3499
ERR525994	80.0443
ERR525996	28.3805
ERR525997	27.681
ERR525998	13.4406
ERR526000	43.8754
ERR526001	40.2792
ERR526002	15.2425
ERR526004	57.1769
ERR526005	30.1392
ERR526006	35.5509
ERR526008	26.6549
ERR526009	14.8022
ERR526010	66.1289
ERR526012	30.8757
ERR526013	37.4484
ERR526014	18.8974
ERR526016	36.502
ERR526017	65.0723
ERR526018	41.6533
ERR526020	24.6898
ERR526021	34.5179
ERR526022	63.9445
ERR526024	38.8119
ERR526025	28.4196
ERR526026	22.1734
ERR526028	63.996
ERR526029	50.7017
ERR526030	48.4935
ERR526032	52.8833
ERR526033	32.6145
ERR526034	10.0079
ERR526036	26.5163
ERR526037	47.0335
ERR526038	44.7609
ERR526040	41.6914
ERR526041	35.046
ERR526042	62.1365
ERR526044	27.081
ERR526045	24.2369
ERR526046	23.6451
ERR526048	27.723
ERR526049	39.2477
ERR526050	34.9426
ERR526052	29.3316
ERR526053	28.4972
ERR526054	19.2749
ERR526056	34.309
ERR526057	44.1925
ERR526058	46.1522
ERR526060	26.9982
ERR526061	37.1655
ERR526062	83.1919
ERR526064	29.9163
ERR526065	48.5992
ERR526066	36.6653
ERR526068	25.4007
ERR526069	46.2936
ERR526070	35.9869
ERR526071	33.9714
ERR526072	36.7486
ERR526074	37.932
ERR526076	42.8629
ERR526077	36.7646
ERR526078	24.067
ERR526080	31.7161
ERR526081	51.0729
ERR526082	80.5663
ERR526084	51.5562
ERR526085	63.1964
ERR526086	40.2789
SRR10527825	43.6789
SRR10527826	63.4848
SRR10527827	23.7736
SRR10527828	13.4283
SRR10527829	36.1294
SRR10527830	14.1978
SRR10527831	40.9968
SRR10527832	24.4153
SRR10527833	36.1139
SRR10527834	52.8239
SRR10527835	34.2966
SRR10527836	36.9859
SRR10527837	30.7482
SRR10527838	74.4593
SRR10527839	73.9833
SRR10527840	23.7255
SRR1777715	87.434
SRR1779101	36.9328
SRR1779102	83.217
SRR1779103	72.5578
SRR1779104	59.4513
SRR1779105	50.5544
SRR1779106	53.1108
SRR1779107	66.7087
SRR1779108	62.6011
SRR1779109	64.1614
SRR1779110	61.5476
SRR1779111	61.9666
SRR1779112	60.5407
SRR1779113	56.0686
SRR1779114	56.2159
SRR1779115	50.8649
SRR1779116	64.0287
SRR1779117	52.8629
SRR1779118	58.2539
SRR1779119	48.2349
SRR1779120	77.0898
SRR1779121	59.4133
SRR1779122	76.7204
SRR1779123	64.8284
SRR1779124	65.4508
SRR1779125	23.4698
SRR1779126	24.2461
SRR1779127	30.8218
SRR1779128	50.8592
SRR1779129	50.5441
SRR1779130	50.9643
SRR1779131	66.5258
SRR1779132	58.3351
SRR1779133	58.6828
SRR1779134	51.8716
SRR1779135	51.2255
SRR1779136	68.4016
SRR1779137	72.1204
SRR1779138	72.5685
SRR1779139	53.6098
SRR1779140	56.8445
SRR1779141	58.2619
SRR1779142	45.9948
SRR1779143	40.3054
SRR1779144	70.289
SRR1779145	47.1766
SRR1779146	59.1309
SRR1779147	53.239
SRR1779148	59.9283
SRR1779149	46.0881
SRR1779150	46.9063
SRR1779151	36.6821
SRR1779152	33.4946
SRR1779153	55.1529
SRR1779154	60.8898
SRR1779155	54.5973
SRR1779472	64.1535
SRR1783777	47.5967
SRR1785909	76.9011
SRR1789035	41.8124
SRR1791585	80.7216
SRR1793359	87.7328
SRR1793377	43.8047
SRR1793408	79.5993
SRR1793410	74.1431
SRR1793416	44.5296
SRR1799892	49.4709
SRR1802723	82.0693
SRR1818227	76.5386
SRR1818231	85.5339
SRR1818235	87.4356
SRR1818241	37.6669
SRR1819806	41.6453
SRR1821190	51.8264
SRR1822318	45.221
SRR1822319	77.4299
SRR1825362	41.189
SRR1825367	29.9393
SRR2131211	49.0119
SRR2131212	74.2617
SRR2155554	70.2225
SRR3131692	54.5843
SRR3131694	70.8232
SRR3131696	54.4445
SRR3131698	35.0473
SRR3131700	63.2907
SRR3131702	37.7558
SRR3131704	64.4537
SRR3131706	83.714
SRR3131708	47.0477
SRR3131710	38.3899
SRR3131712	54.783
SRR3131714	71.8315
SRR3131716	76.693
SRR3131718	46.0727
SRR3131720	55.4322
SRR3131722	57.0383
SRR3131724	63.7368
SRR3131726	70.7605
SRR3131728	70.3403
SRR3131730	75.7184
SRR3131732	35.8062
SRR3131734	34.6373
SRR3131736	49.3392
SRR3131738	66.8149
SRR3131740	75.9298
SRR3131742	44.4462
SRR3131744	49.7903
SRR3131746	77.1724
SRR3131748	83.241
SRR3131750	47.478
SRR3131752	53.0988
SRR3131754	53.3365
SRR3131756	44.2951
SRR3131758	35.5789
SRR3131760	54.7683
SRR3131762	61.463
SRR3131764	25.8562
SRR3131766	52.3262
SRR3131768	62.8056
SRR3131770	36.1447
SRR3131772	67.3859
SRR3131774	84.3405
SRR3131776	59.0751
SRR3131778	34.308
SRR3131780	37.9017
SRR3131782	57.3734
SRR3131784	20.0618
SRR3131786	52.0101
SRR3131788	32.0008
SRR3131790	94.3017
SRR3131792	85.3403
SRR3131794	31.7233
SRR3131796	38.7341
SRR3131798	51.9997
SRR3131800	84.6778
SRR3131802	88.3492
SRR3131804	45.6957
SRR3131806	51.9054
SRR3131808	43.6078
SRR3131810	51.7379
SRR3131812	77.4235
SRR3131814	58.2435
SRR3131816	76.1915
SRR3131818	38.3078
SRR3131820	56.9856
SRR3131822	65.4624
SRR3131824	54.7008
SRR3131826	82.4217
SRR3131828	0
SRR3131830	43.2513
SRR3131832	78.6455
SRR3131834	69.0461
SRR3131836	73.5929
SRR3131838	62.5257
SRR3131840	54.1632
SRR3131842	65.2473
SRR3131844	83.6256
SRR3131846	40.1175
SRR3131848	57.7762
SRR3131850	83.1829
SRR3131852	37.2695
SRR3131854	28.5769
SRR3131856	57.6566
SRR3131858	65.2226
SRR3131860	40.3047
SRR3131862	81.8381
SRR3131864	82.7396
SRR3131866	81.7301
SRR3131868	32.1671
[truncated: 4,206 more rows]
