# Supplementary material for: A metagenomic catalog of the early-life human gut virome
Source: Nat Commun. 2024 Feb 29;15:1864. doi: 10.1038/s41467-024-45793-z (PMC10904392; doi:10.1038/s41467-024-45793-z)
Supplement: Supplementary file 17 — Source data [file 41467_2024_45793_MOESM17_ESM.zip › Source data/figS2a.xlsx]

## Sheet: Sheet1
DOL	mapping	Cat
5	2.07	bulk
43	1.84	bulk
27	2.43	bulk
24	0.74	bulk
6	2.17	bulk
6	2.16	bulk
35	1.2	bulk
14	1.29	bulk
40	1.97	bulk
17	2.11	bulk
40	0.58	bulk
32	1.14	bulk
24	0.62	bulk
14	1.5	bulk
40	0.55	bulk
9	5.14	bulk
10	33.15	bulk
11	16.52	bulk
12	10.8	bulk
14	5.86	bulk
26	2.32	bulk
30	3.21	bulk
32	2.09	bulk
50	3.04	bulk
51	3.11	bulk
52	2.53	bulk
52	2.72	bulk
53	2.82	bulk
70	2.62	bulk
16	2.52	bulk
17	0.92	bulk
19	2.27	bulk
21	2.68	bulk
22	2.03	bulk
39	3.08	bulk
15	2	bulk
17	2.84	bulk
21	0.74	bulk
23	0.89	bulk
34	1.65	bulk
37	1.42	bulk
38	1.68	bulk
17	1.32	bulk
18	1.36	bulk
19	1.63	bulk
20	1.34	bulk
32	3.51	bulk
35	3.44	bulk
46	2.32	bulk
51	2.96	bulk
13	3.36	bulk
14	3.13	bulk
15	2.87	bulk
27	2.71	bulk
35	2.83	bulk
38	2.77	bulk
45	2.9	bulk
9	2.22	bulk
18	1.71	bulk
24	2.98	bulk
11	5.15	bulk
11	3.03	bulk
12	4.64	bulk
13	2.53	bulk
14	2.51	bulk
14	1.48	bulk
15	1.27	bulk
19	2.55	bulk
20	4.07	bulk
13	3.85	bulk
31.5	2.04	bulk
23.35	2.98	bulk
18.25	2.22	bulk
21.23	1.39	bulk
29.38	1.58	bulk
53.88	2.6	bulk
54.46	2.24	bulk
31.58	1.55	bulk
16.75	1.44	bulk
15.52	1.82	bulk
46.4	1.73	bulk
14.47	3.34	bulk
18.4	2.32	bulk
33.27	2.12	bulk
33.54	2.85	bulk
41.92	2.17	bulk
58.21	1.62	bulk
23.43	4.34	bulk
21.9694	4.54	bulk
32.64	1.27	bulk
22.22	1.59	bulk
36.13	1.9	bulk
47.63	1.75	bulk
27.39	2.86	bulk
47.13	1.67	bulk
30.27	2.13	bulk
37.72	1.68	bulk
27.58	3.79	bulk
35.08	1.51	bulk
11.86	1.58	bulk
40.48	2.27	bulk
28.83	1.49	bulk
66.67	2.45	bulk
76.96	2.11	bulk
42.59	2.76	bulk
46.73	2.02	bulk
39.8694	1.76	bulk
57.03	2.5	bulk
25.38	4.78	bulk
35.11	1.69	bulk
40	1.56	bulk
30	1.71	bulk
29.5	2.1	bulk
16.36	2.22	bulk
53.46	2.1	bulk
33.48	2.12	bulk
37.22	1.12	bulk
29.5	2.09	bulk
13.51	1.77	bulk
13.76	1.27	bulk
29.21	1.55	bulk
11.49	1.61	bulk
55.71	2.14	bulk
56.65	2.87	bulk
25	1.21	bulk
71.76	1.3	bulk
18.02	1.32	bulk
38.63	1.97	bulk
20.88	2.84	bulk
20.26	3.35	bulk
12.46	2.1	bulk
35.72	1.77	bulk
17.58	4.2	bulk
66.14	3.29	bulk
25.86	2.14	bulk
36.67	3.04	bulk
44.83	1.82	bulk
23.75	1.5	bulk
27.6667	0.1	bulk
24.85	1.06	bulk
21.09	3.73	bulk
23.38	1.7	bulk
32.7	1.71	bulk
51.63	1.41	bulk
29.9465	4.1	bulk
27	4.11	bulk
31.13	2.29	bulk
17.37	2.64	bulk
42.13	1.97	bulk
20.33	1.47	bulk
32.39	1.54	bulk
21.7396	0.77	bulk
66.25	1.34	bulk
28.21	1.8	bulk
26.35	1.96	bulk
31.14	3.19	bulk
23.71	5.02	bulk
16.95	3.08	bulk
43.46	1.87	bulk
25.6507	0	bulk
43.51	2.82	bulk
28.13	3.12	bulk
19.88	1.54	bulk
31.65	2.63	bulk
22.22	1.35	bulk
55.88	2.59	bulk
36.47	1.73	bulk
33.13	2.15	bulk
41.67	2.03	bulk
53.65	2.52	bulk
35.67	2.5	bulk
24.56	1.78	bulk
42.15	5.41	bulk
16.95	3.47	bulk
44.04	1.42	bulk
12.38	1.99	bulk
18.8694	3.99	bulk
29.76	3.1	bulk
22.22	2.38	bulk
36.13	2.98	bulk
25.65	1.84	bulk
8.7	1.42	bulk
46.38	2.18	bulk
20.71	1.36	bulk
28.9812	5.16	bulk
19.21	2.57	bulk
49.5896	4.32	bulk
32.58	1.54	bulk
12.6	1.86	bulk
7.01	3.29	bulk
49.8347	2.5	bulk
28.15	1.94	bulk
49.25	2.9	bulk
36.75	2.44	bulk
12.72	3.45	bulk
16.23	1.24	bulk
64.27	3.1	bulk
36.09	4.42	bulk
17	1.94	bulk
31.96	1.9	bulk
15.39	2.9	bulk
31.56	2.9	bulk
25.77	1.29	bulk
60.09	2.61	bulk
33.2	1.47	bulk
8.82	5.1	bulk
18.88	1.79	bulk
41.5965	3.49	bulk
34.63	1.63	bulk
29.86	0.69	bulk
18	1.74	bulk
27.63	0.43	bulk
9.69	1.76	bulk
56.46	2.19	bulk
20.64	15.2	bulk
17.14	2.01	bulk
29.9938	0.7	bulk
21.46	2.38	bulk
51.63	1.68	bulk
47.45	2.72	bulk
13.58	1.65	bulk
20.86	2.57	bulk
21.21	1.28	bulk
27.85	2.26	bulk
16.38	1.46	bulk
39.72	3.09	bulk
21.67	1.9	bulk
32.93	0	bulk
16.65	2.01	bulk
83.38	1.64	bulk
28.9	2.66	bulk
16.72	1.71	bulk
17	1.59	bulk
48.75	1.58	bulk
37.9771	4.13	bulk
20.3	1.78	bulk
25.5	1.32	bulk
19.08	2.58	bulk
29.4	3.3	bulk
14.65	1.6	bulk
56.87	1.23	bulk
36.62	0	bulk
17.709	0.4	bulk
23.69	1.66	bulk
16.71	2.75	bulk
20.86	5.97	bulk
10.52	2.43	bulk
59.89	2.87	bulk
20.67	1.68	bulk
59.5	1.91	bulk
42.5	3.39	bulk
24.21	1.55	bulk
25.25	1.82	bulk
18.06	1.56	bulk
52.65	2.91	bulk
31.88	2.2	bulk
49.53	1.69	bulk
18.97	2.02	bulk
84.766	1.36	bulk
26.9521	2.65	bulk
18.64	2.75	bulk
14.23	2.33	bulk
18.15	4.9	bulk
25.86	3.27	bulk
48.8785	1.7	bulk
16.26	2.13	bulk
52.75	2.87	bulk
12.65	1.06	bulk
39.4583	3.57	bulk
24.08	2.06	bulk
18.28	3.13	bulk
56.24	1.98	bulk
58.5	7.98	bulk
43.6	2.03	bulk
66.32	2.65	bulk
35.08	1.7	bulk
15.09	2.41	bulk
32.83	1.93	bulk
26.15	0.31	bulk
8.34	2.5	bulk
57.2576	3.12	bulk
29.34	1.9	bulk
22.83	1.3	bulk
35.38	0.59	bulk
21.97	1.89	bulk
9.76458	0.46	bulk
26.7	1.04	bulk
37.33	1.43	bulk
33.48	1.63	bulk
45.33	0.47	bulk
9.69	2.07	bulk
15.48	3.52	bulk
43.83	2.79	bulk
27.49	1.84	bulk
19.2208	4.69	bulk
42.7569	4.04	bulk
38.52	1.21	bulk
16.33	2.67	bulk
34.86	5.48	bulk
50.39	1.36	bulk
17.26	2.78	bulk
20.21	0.61	bulk
32.25	3.04	bulk
14.88	1.2	bulk
35.26	3.25	bulk
56.65	3.11	bulk
35.83	1.92	bulk
28.35	1.79	bulk
31.71	2.22	bulk
32.5	0.53	bulk
16.2562	1.41	bulk
41.58	1.6	bulk
42.7111	2.13	bulk
34.5	2.29	bulk
14.48	1.45	bulk
14.51	1.29	bulk
14.96	1.45	bulk
74.38	1.41	bulk
31.52	2.11	bulk
52.37	1.96	bulk
15.51	1.19	bulk
12.1	3.39	bulk
53.63	1.77	bulk
34.75	2.94	bulk
20.21	1.39	bulk
37.02	2.15	bulk
49.5	1.64	bulk
21.48	1.73	bulk
11.65	1.17	bulk
23.67	1.74	bulk
9.01	3.2	bulk
38.77	2.76	bulk
40.83	3.43	bulk
43.25	1.84	bulk
14.58	1.67	bulk
50.76	2.99	bulk
77.3542	3.16	bulk
46.13	0.94	bulk
13.21	1.29	bulk
42.5833	3.96	bulk
16.24	3	bulk
38.97	2.55	bulk
50.28	1.69	bulk
11.25	2.14	bulk
51.99	2.35	bulk
19.39	3.16	bulk
35.25	2.4	bulk
22.5	3.13	bulk
29.6	5.36	bulk
16.23	2.27	bulk
14.48	1.99	bulk
14.66	16.03	bulk
14.63	1.99	bulk
49.8972	2.06	bulk
79.63	3.55	bulk
63.17	2.87	bulk
12.96	3.32	bulk
29.58	1.63	bulk
62.2674	2.65	bulk
10.01	3.43	bulk
10.13	1.21	bulk
15.17	1.36	bulk
24.25	5.13	bulk
32.8875	2.85	bulk
71.33	3.31	bulk
39.14	2.76	bulk
52.35	1.42	bulk
45.25	1.59	bulk
29.74	2.75	bulk
20.47	2.57	bulk
18.22	2.17	bulk
34.88	1.38	bulk
30.5	1.98	bulk
64.35	1.36	bulk
68.97	1.2	bulk
41.46	0	bulk
34.35	1.55	bulk
74.2	2.12	bulk
39.53	2.2	bulk
42.8458	1.85	bulk
55.8646	1.86	bulk
30	1.92	bulk
22.58	2.17	bulk
9.59	3.32	bulk
24.47	2.85	bulk
54.15	1.01	bulk
33.1	1.53	bulk
40.63	1.46	bulk
54.89	2.52	bulk
29.4	3.2	bulk
34.63	0.29	bulk
39.36	4.06	bulk
18.8382	1.2	bulk
16.33	1.29	bulk
53.96	2.02	bulk
66.88	1.23	bulk
58.59	1.68	bulk
38.64	2.64	bulk
6.1	1.56	bulk
10.8465	0.65	bulk
38.84	2.19	bulk
12.39	2.18	bulk
18.25	1.34	bulk
10.65	1.22	bulk
25.2	3.07	bulk
23	2.33	bulk
34.38	2.3	bulk
38.56	3.28	bulk
54.73	2.21	bulk
27.49	2.79	bulk
31.65	5.64	bulk
23.33	4.11	bulk
57.88	1.83	bulk
34.68	2.9	bulk
42.51	1.76	bulk
88.27	1.97	bulk
12.28	2.77	bulk
30.19	2.82	bulk
27.5	1.52	bulk
32.26	2.42	bulk
13.71	2.55	bulk
57.84	5.27	bulk
43.64	1.71	bulk
40.64	3.07	bulk
28.9736	4.69	bulk
34.63	1.37	bulk
12.92	1.99	bulk
36.88	1.88	bulk
16.38	1.9	bulk
64.5	2.07	bulk
62.22	2.56	bulk
60.73	1.23	bulk
15.61	4.49	bulk
18.21	1.31	bulk
11.19	2.87	bulk
57.51	2.61	bulk
52.21	1.89	bulk
24.78	1.44	bulk
32.04	3.33	bulk
38.25	2.16	bulk
64.12	1.73	bulk
31	3.68	bulk
60.8875	2.27	bulk
37	2.59	bulk
14.53	2.22	bulk
60.12	1.54	bulk
13.21	1.82	bulk
33.75	2.57	bulk
17.65	2.7	bulk
17.6	3.02	bulk
157.724	2.78	bulk
25.4688	3.83	bulk
41.55	2.94	bulk
46.48	3.57	bulk
21.77	2.46	bulk
18.58	1.57	bulk
54.5	3.38	bulk
27.5	3.92	bulk
41.16	2.61	bulk
27.8944	2.68	bulk
35.13	1.58	bulk
69.51	1.13	bulk
50.64	1.52	bulk
11.25	1.65	bulk
10.89	1.73	bulk
82.18	3.24	bulk
22.72	1.37	bulk
39.58	0.88	bulk
22.86	2.6	bulk
18	2.31	bulk
19	1.9	bulk
20	1.93	bulk
21	1.52	bulk
23	2.01	bulk
24	2.16	bulk
25	2.01	bulk
26	2.29	bulk
10	1.49	bulk
27	2.17	bulk
5	4.05	bulk
6	3.78	bulk
7	56.56	bulk
8	20.62	bulk
11	2.85	bulk
14	2.72	bulk
15	2.55	bulk
11	1.39	bulk
16	3.05	bulk
17	3.12	bulk
18	3.08	bulk
19	4.07	bulk
20	3.02	bulk
21	2.99	bulk
22	11.72	bulk
23	26.41	bulk
24	5.87	bulk
12	1.35	bulk
25	6.21	bulk
26	4.94	bulk
27	7.83	bulk
28	3.24	bulk
13	1.51	bulk
14	1.59	bulk
15	1.92	bulk
16	2.03	bulk
17	1.96	bulk
535	3.53	bulk
207	1.58	bulk
680	2.19	bulk
205	2.86	bulk
419	1.2	bulk
542	1.34	bulk
662	2.08	bulk
865	2.11	bulk
311	2.12	bulk
175	2.1	bulk
513	1.39	bulk
579	1.07	bulk
447	1.95	bulk
1075	2.55	bulk
144	2.28	bulk
598	4.04	bulk
723	3.62	bulk
482	0.98	bulk
328	1.82	bulk
312	0.7	bulk
221	1.73	bulk
296	6.76	bulk
120	4.99	bulk
343	2.01	bulk
549	2.02	bulk
861	3.81	bulk
253	2.26	bulk
660	2.34	bulk
304	1.17	bulk
127	5.37	bulk
35	2.7	bulk
123	4.74	bulk
1102	2.56	bulk
23	2.46	bulk
22	2.43	bulk
21	2.4	bulk
20	2.57	bulk
19	2.55	bulk
18	2.61	bulk
17	2.42	bulk
16	2.5	bulk
15	2.65	bulk
14	2.73	bulk
13	2.72	bulk
12	2.62	bulk
11	2.67	bulk
10	2.63	bulk
9	2.83	bulk
8	2.58	bulk
7	0.63	bulk
6	1.22	bulk
28	4.19	bulk
27	4.42	bulk
26	4.02	bulk
25	3.15	bulk
24	3.54	bulk
23	3.11	bulk
22	3.15	bulk
21	3.1	bulk
20	3.36	bulk
19	3.66	bulk
18	3.62	bulk
17	3.61	bulk
15	3.58	bulk
14	3.46	bulk
13	3.5	bulk
12	3.44	bulk
11	3.37	bulk
10	3.68	bulk
9	3.44	bulk
8	4.16	bulk
7	3.75	bulk
6	2.89	bulk
28	6.23	bulk
27	3.93	bulk
26	3.62	bulk
25	3.97	bulk
24	3.81	bulk
23	3.62	bulk
21	3.17	bulk
19	4.51	bulk
18	6.75	bulk
17	4.01	bulk
16	4.94	bulk
15	3.73	bulk
14	9.53	bulk
13	12.13	bulk
11	4.94	bulk
10	7.69	bulk
9	4.18	bulk
8	3.85	bulk
7	3.59	bulk
13	5.27	bulk
12	5.77	bulk
11	9.98	bulk
10	0.05	bulk
9	2.2	bulk
6	0	bulk
5	0	bulk
28	1.76	bulk
26	2.1	bulk
25	2.47	bulk
24	2.97	bulk
23	2.88	bulk
21	3.48	bulk
20	2.82	bulk
19	3.51	bulk
18	3.32	bulk
17	2.2	bulk
16	3.79	bulk
15	4.17	bulk
13	4.27	bulk
11	4.35	bulk
10	3.37	bulk
9	5.57	bulk
7	1.87	bulk
27	2.46	bulk
26	2.56	bulk
25	2.6	bulk
24	2.64	bulk
23	2.46	bulk
22	2.5	bulk
21	2.58	bulk
20	2.49	bulk
19	2.63	bulk
18	2.7	bulk
17	3.48	bulk
16	4.91	bulk
15	3.02	bulk
14	11.6	bulk
13	10.58	bulk
12	5.05	bulk
11	1.76	bulk
10	1.74	bulk
9	5.01	bulk
8	21.66	bulk
7	3.12	bulk
5	0.25	bulk
28	3.54	bulk
26	4.78	bulk
25	3.28	bulk
24	3.75	bulk
23	3.53	bulk
22	3.85	bulk
21	3.67	bulk
20	3.8	bulk
19	3.82	bulk
18	3.83	bulk
17	4.38	bulk
16	4.54	bulk
15	3.42	bulk
14	3.73	bulk
13	2.68	bulk
12	3.06	bulk
11	3.92	bulk
10	3.53	bulk
9	2.81	bulk
8	2.8	bulk
7	2.74	bulk
30	2.67	bulk
26	2.34	bulk
24	2.64	bulk
23	2.48	bulk
22	2.57	bulk
21	3.16	bulk
19	3.62	bulk
18	3.53	bulk
17	3.92	bulk
16	4.07	bulk
8	3.99	bulk
7	0.01	bulk
6	0	bulk
5	0.29	bulk
28	3.84	bulk
27	3.12	bulk
26	3.04	bulk
25	2.55	bulk
24	1.63	bulk
23	1.46	bulk
22	1.21	bulk
21	1.39	bulk
20	2.05	bulk
19	2.31	bulk
18	1.79	bulk
17	2.62	bulk
16	3.56	bulk
15	3.05	bulk
14	3.06	bulk
13	3.33	bulk
12	3.57	bulk
11	3.63	bulk
10	4.88	bulk
9	1.91	bulk
8	2.5	bulk
5	0.37	bulk
27	5.15	bulk
26	2.32	bulk
24	3.7	bulk
23	4.15	bulk
21	4.31	bulk
20	4.23	bulk
17	3.24	bulk
15	3.53	bulk
14	3.24	bulk
12	3.86	bulk
11	5.62	bulk
10	5.9	bulk
8	1.31	bulk
7	4.91	bulk
27	2.63	bulk
26	2.7	bulk
23	2.79	bulk
22	2.94	bulk
21	3.33	bulk
20	3.19	bulk
19	3.66	bulk
18	2.78	bulk
16	4.08	bulk
15	3.63	bulk
14	4.12	bulk
13	4.48	bulk
12	4.26	bulk
11	4.24	bulk
10	3.19	bulk
9	3.65	bulk
8	0.04	bulk
7	0.02	bulk
6	0	bulk
5	0	bulk
0	8.81	bulk
28	2.01	bulk
27	1.98	bulk
26	2.18	bulk
25	2.26	bulk
23	2.11	bulk
21	1.82	bulk
20	2.17	bulk
19	1.76	bulk
18	2.55	bulk
17	2.88	bulk
16	3.6	bulk
15	2.86	bulk
14	4.05	bulk
13	7.24	bulk
12	3.64	bulk
11	4.26	bulk
10	5.36	bulk
9	5.02	bulk
8	2.43	bulk
7	5.85	bulk
6	3.34	bulk
21	2.51	bulk
20	2.65	bulk
19	2.81	bulk
18	2.31	bulk
17	2.15	bulk
16	2.26	bulk
15	2.31	bulk
14	2.44	bulk
13	1.82	bulk
12	5.56	bulk
11	1.85	bulk
10	2.76	bulk
9	2.84	bulk
8	1.75	bulk
7	2.31	bulk
5	2.61	bulk
28	1.72	bulk
27	3.35	bulk
26	2.29	bulk
24	1.13	bulk
23	1.92	bulk
22	2.01	bulk
20	1.17	bulk
19	1.2	bulk
18	2.39	bulk
17	2.4	bulk
16	2.4	bulk
15	23.6	bulk
14	1.77	bulk
13	2.46	bulk
12	2.31	bulk
11	1.22	bulk
10	2.23	bulk
7	0	bulk
5	1.63	bulk
10	0.49	bulk
9	0.6	bulk
8	1.15	bulk
8	0.95	bulk
7	1.96	bulk
42	1.33	bulk
34	1.8	bulk
27	2.32	bulk
22	1.76	bulk
18	2.19	bulk
15	2.22	bulk
13	1.33	bulk
10	1.07	bulk
8	1.37	bulk
30	1.69	bulk
29	1.62	bulk
27	1.4	bulk
25	1.24	bulk
23	2.05	bulk
21	43.77	bulk
19	3.28	bulk
17	2.18	bulk
15	1.97	bulk
13	1.51	bulk
10	1.29	bulk
8	1.86	bulk
7	2.35	bulk
60	2.16	bulk
57	2.35	bulk
42	2.36	bulk
36	2.43	bulk
30	2.01	bulk
27	3.18	bulk
24	3.53	bulk
20	2.88	bulk
19	3.02	bulk
16	2.76	bulk
29	3.01	bulk
28	3.15	bulk
27	2.8	bulk
24	2.96	bulk
21	3.49	bulk
19	3.34	bulk
18	3.75	bulk
17	3.45	bulk
15	4.02	bulk
14	3.6	bulk
64	3.41	bulk
60	3.15	bulk
50	4.2	bulk
48	4.42	bulk
37	11.7	bulk
33	5.12	bulk
31	5.94	bulk
24	2.47	bulk
21	9.57	bulk
19	6.54	bulk
17	8.08	bulk
15	3.44	bulk
13	2.38	bulk
11	1.92	bulk
9	4.22	bulk
59	2.59	bulk
52	2.38	bulk
46	2.94	bulk
38	2.38	bulk
29	1.61	bulk
26	2.15	bulk
24	2.41	bulk
22	2.71	bulk
19	2.79	bulk
17	2.6	bulk
14	2.54	bulk
11	2.83	bulk
9	2.96	bulk
8	2.71	bulk
43	3.42	bulk
36	3.64	bulk
31	3.94	bulk
27	3.99	bulk
25	4.05	bulk
20	5.43	bulk
17	4.91	bulk
16	5.98	bulk
13	6.27	bulk
11	6.68	bulk
9	6.93	bulk
82	2.72	bulk
25	2.4	bulk
21	2.86	bulk
19	2.29	bulk
15	2.76	bulk
8	4.49	bulk
7	4.44	bulk
21	6.85	bulk
20	4.21	bulk
19	4.44	bulk
16	2.15	bulk
15	4.76	bulk
13	4.85	bulk
11	2.23	bulk
9	2.15	bulk
8	2.12	bulk
44	2.74	bulk
37	2.78	bulk
35	3.21	bulk
21	2.2	bulk
20	2.17	bulk
18	1.86	bulk
15	2.34	bulk
13	2.5	bulk
11	2.28	bulk
8	2.68	bulk
44	6.73	bulk
39	4.29	bulk
36	3.91	bulk
30	4.3	bulk
26	4.36	bulk
20	2.52	bulk
18	3.25	bulk
15	2.85	bulk
13	3.55	bulk
11	4.39	bulk
9	4.41	bulk
53	2.44	bulk
46	2.56	bulk
39	2.62	bulk
32	2.76	bulk
27	2.46	bulk
25	1.98	bulk
22	6.73	bulk
20	2.9	bulk
18	3.07	bulk
16	2.61	bulk
14	2.85	bulk
12	3.55	bulk
10	2.41	bulk
55	1.04	bulk
40	3.26	bulk
33	2.63	bulk
27	2.07	bulk
23	1.93	bulk
21	2.17	bulk
20	1.59	bulk
18	1.29	bulk
16	1.3	bulk
14	1.46	bulk
12	0.73	bulk
10	1.06	bulk
8	1.12	bulk
5	2.14	bulk
5	1.79	bulk
5	2.05	bulk
1	0.13	bulk
3	0.61	bulk
3	1.94	bulk
3	2.39	bulk
1	0	bulk
8	3.32	bulk
26	2.38	bulk
8	2.31	bulk
14	2.12	bulk
21	2.47	bulk
6	3.08	bulk
7	7.35	bulk
14	1.53	bulk
20	3.02	bulk
24	3.15	bulk
14	2.54	bulk
20	2.56	bulk
24	2.72	bulk
9	9.8	bulk
15	8.15	bulk
26	3.1	bulk
8	1.25	bulk
8	1.3	bulk
18	1.38	bulk
18	1.38	bulk
22	1.4	bulk
27	2.01	bulk
8	3.89	bulk
10	3.98	bulk
10	3.84	bulk
12	3.6	bulk
23	3.77	bulk
12	3.16	bulk
16	1.48	bulk
19	1.48	bulk
25	2.84	bulk
5	3.17	bulk
7	3.42	bulk
10	2.96	bulk
12	3.02	bulk
27	3.02	bulk
34	3.02	bulk
7	3.14	bulk
9	3.22	bulk
11	3.87	bulk
13	2.96	bulk
14	3.79	bulk
17	3.17	bulk
12	3.05	bulk
15	2.77	bulk
17	2.61	bulk
27	2.74	bulk
38	3.11	bulk
42	3.08	bulk
20	1.78	bulk
28	2.07	bulk
10	3.61	bulk
13	2.77	bulk
21	2.53	bulk
27	2.63	bulk
7	2.68	bulk
10	2.4	bulk
11	1.71	bulk
16	2.67	bulk
9	0.98	bulk
10	1.23	bulk
11	1.28	bulk
28	2.19	bulk
51	4.61	bulk
59	1.89	bulk
26	3.14	bulk
30	2.12	bulk
34	2.52	bulk
6	4.31	bulk
9	4.27	bulk
15	4.01	bulk
19	3.95	bulk
25	3.46	bulk
30	4.21	bulk
6	0.83	bulk
9	0.76	bulk
14	0.81	bulk
19	0.77	bulk
24	0.85	bulk
30	0.86	bulk
34	0.83	bulk
8	3.79	bulk
10	3.5	bulk
13	3.37	bulk
19	2.46	bulk
25	3.12	bulk
7	4.12	bulk
9	3.24	bulk
11	3.34	bulk
11	3.16	bulk
31	1.59	bulk
33	2.26	bulk
37	1.78	bulk
39	1.35	bulk
8	1.96	bulk
11	2.17	bulk
15	2.25	bulk
18	3.19	bulk
7	13.08	bulk
10	1.79	bulk
13	1.14	bulk
16	1.12	bulk
19	1.02	bulk
22	1	bulk
7	2.6	bulk
10	2.84	bulk
10	2.83	bulk
16	2.92	bulk
12	3.59	bulk
16	1.77	bulk
29	1.38	bulk
6	4.88	bulk
9	3.31	bulk
15	3.48	bulk
23	3.96	bulk
5	0.21	bulk
10	2.35	bulk
12	2.08	bulk
5	1.19	bulk
8	1.92	bulk
10	3.47	bulk
12	3.86	bulk
7	6.28	bulk
13	3.21	bulk
27	2.49	bulk
16	3.51	bulk
20	3.09	bulk
8	37.01	bulk
13	3.59	bulk
20	3.53	bulk
37	3.53	bulk
8	28.98	bulk
13	3.53	bulk
20	3.4	bulk
14	2.68	bulk
18	2.29	bulk
21	1.96	bulk
6	2.8	bulk
14	3.46	bulk
17	5.71	bulk
21	4.82	bulk
6	12.55	bulk
14	2.93	bulk
18	2.74	bulk
21	2.23	bulk
6	2.47	bulk
9	2.62	bulk
13	2.6	bulk
20	2.83	bulk
6	2.91	bulk
9	3.29	bulk
13	2.91	bulk
20	2.76	bulk
15	2.18	bulk
24	3.74	bulk
31	4.27	bulk
39	5.18	bulk
53	0.87	bulk
10	1.71	bulk
24	2.13	bulk
39	11.49	bulk
53	8.37	bulk
25	1.4	bulk
37	1.59	bulk
51	1.53	bulk
20	5.91	bulk
27	6.27	bulk
61	4.11	bulk
27	3.85	bulk
66	2.3	bulk
72	2.16	bulk
17	3.85	bulk
21	3.38	bulk
23	4.58	bulk
7	3.67	bulk
9	3.99	bulk
12	4.58	bulk
16	3.96	bulk
19	3.97	bulk
5	3.72	bulk
17	47.33	bulk
26	2.91	bulk
13	2.23	bulk
18	2.61	bulk
23	2.79	bulk
36	3.35	bulk
64	5.69	bulk
18	2.86	bulk
18	2.84	bulk
23	2.39	bulk
64	5.31	bulk
19	1.6	bulk
25	1.92	bulk
45	3.12	bulk
14	2.02	bulk
20	3.14	bulk
32	1.58	bulk
40	1.27	bulk
11	2.75	bulk
16	2.61	bulk
11	2.37	bulk
16	2.96	bulk
21	1.19	bulk
38	1.18	bulk
52	3.24	bulk
8	2.83	bulk
9	2.79	bulk
24	2.52	bulk
28	3.51	bulk
8	2.69	bulk
9	7.97	bulk
14	2.41	bulk
21	2.28	bulk
40	2.8	bulk
46	2.7	bulk
8	2.11	bulk
13	2.14	bulk
8	1.34	bulk
10	1.08	bulk
16	1.14	bulk
8	1.08	bulk
10	1.34	bulk
12	2.21	bulk
14	1.24	bulk
18	1.65	bulk
20	1.54	bulk
5	2.41	bulk
6	1.95	bulk
6	2.16	bulk
26	2.14	bulk
29	5.84	bulk
30	5.68	bulk
11	6.79	bulk
14	4.52	bulk
24	1.01	bulk
38	4.97	bulk
18	3.74	bulk
23	5.04	bulk
12	2.58	bulk
30	4.31	bulk
36	3.55	bulk
20	5.03	bulk
38	2.63	bulk
52	2.09	bulk
25	2.94	bulk
26	2.81	bulk
0	2.8	bulk
0	2.28	bulk
0	3.85	bulk
0	2.64	bulk
0	6.64	bulk
0	3.99	bulk
0	2.25	bulk
0	3.35	bulk
0	2.96	bulk
0	1.89	bulk
0	3.12	bulk
0	2.39	bulk
0	1.89	bulk
0	3.3	bulk
0	3.26	bulk
0	2.42	bulk
0	3.77	bulk
0	3.17	bulk
0	2.23	bulk
0	4.22	bulk
0	1.57	bulk
0	2.8	bulk
0	3.88	bulk
0	3.38	bulk
0	11.93	bulk
0	9.42	bulk
0	2.44	bulk
0	4.4	bulk
0	5.42	bulk
0	2.75	bulk
0	3.04	bulk
0	3.05	bulk
0	5.08	bulk
0	1.5	bulk
0	5.54	bulk
0	3.49	bulk
0	4.02	bulk
0	4.43	bulk
0	17.52	bulk
0	3.76	bulk
0	3.36	bulk
0	2.94	bulk
0	2	bulk
0	2.62	bulk
0	2.09	bulk
0	2.98	bulk
0	3.6	bulk
0	2.21	bulk
0	1.24	bulk
0	1.96	bulk
0	3.56	bulk
0	4.12	bulk
7	0.58	bulk
9	2.54	bulk
28	0.85	bulk
30	2.51	bulk
15	2.24	bulk
17	2.36	bulk
13	1.48	bulk
14	2.48	bulk
18	2.39	bulk
19	2.38	bulk
18	3.23	bulk
19	4.48	bulk
21	4.23	bulk
22	4.18	bulk
11	1.51	bulk
13	1.67	bulk
15	15.76	bulk
17	5.99	bulk
23	4.59	bulk
25	3.61	bulk
14	2.53	bulk
15	1.73	bulk
20	2.53	bulk
21	2.2	bulk
38	3.78	bulk
45	2.87	bulk
11	3	bulk
13	2.38	bulk
23	2.14	bulk
25	2.25	bulk
17	0.72	bulk
16	0.75	bulk
19	0.67	bulk
18	0.57	bulk
22	0.82	bulk
21	0.96	bulk
24	0.95	bulk
23	0.59	bulk
27	0.73	bulk
26	1.1	bulk
28	2.43	bulk
27	2.26	bulk
37	3.62	bulk
33	2.79	bulk
51	4.38	bulk
46	2.4	bulk
69	2.3	bulk
62	2.5	bulk
70	2.49	bulk
17	2.09	bulk
16	2.19	bulk
14	2.04	bulk
13	2.17	bulk
11	2.16	bulk
10	3.39	bulk
11	2.16	bulk
10	2.51	bulk
9	2.49	bulk
17	4.1	bulk
8	2.51	bulk
9	1.99	bulk
6	1.77	bulk
7	2.55	bulk
12	1.23	bulk
14	2.27	bulk
10	1.55	bulk
11	1.11	bulk
15	4.59	bulk
16	3.38	bulk
26	1.58	bulk
27	1.95	bulk
28	1.71	bulk
39	1.21	bulk
44	1.29	bulk
52	2.41	bulk
78	1.41	bulk
86	1.7	bulk
8	2.67	bulk
9	3.95	bulk
13	3.5	bulk
14	2.98	bulk
18	2.14	bulk
19	2.03	bulk
20	1.74	bulk
24	1.79	bulk
37	3.33	bulk
10	3.23	bulk
11	3.06	bulk
12	2.63	bulk
34	2.46	bulk
29	2.41	bulk
21	2.29	bulk
20	2.34	bulk
55	6.83	bulk
50	6.43	bulk
42	2.53	bulk
7	3.41	bulk
26	2.52	bulk
16	0.71	bulk
15	1.28	bulk
21	7.18	bulk
18	0.67	bulk
12	0.91	bulk
10	2.85	bulk
14	1.25	bulk
13	0.54	bulk
13	6.03	bulk
15	3.13	bulk
26	1.5	bulk
27	2.04	bulk
31	2.36	bulk
38	0.98	bulk
49	1.31	bulk
56	2.68	bulk
57	2.7	bulk
12	2.16	bulk
9	4.85	bulk
10	5.08	bulk
7	3.07	bulk
8	3.99	bulk
31	2.88	bulk
6	3.64	bulk
10	3.22	bulk
28	2.37	bulk
8	3.57	bulk
9	3.66	bulk
22	1.78	bulk
21	2.79	bulk
20	2.8	bulk
19	2.83	bulk
18	3.06	bulk
17	3.21	bulk
16	3.36	bulk
15	2.93	bulk
24	1.22	bulk
23	1.76	bulk
24	3.32	bulk
21	3.94	bulk
15	4.72	bulk
14	3.94	bulk
13	5.09	bulk
11	4.11	bulk
20	4.15	bulk
19	4.22	bulk
17	4.07	bulk
16	4.55	bulk
251	2.92	bulk
39	3.1	bulk
189	2.43	bulk
221	3.28	bulk
124	2.44	bulk
67	1.71	bulk
124	1.97	bulk
154	1.59	bulk
65	1.67	bulk
77	1.54	bulk
77	1.59	bulk
141	0.72	bulk
38	2.12	bulk
121	1.06	bulk
198	1.73	bulk
141	2.15	bulk
38	1.7	bulk
233	1.1	bulk
213	0.99	bulk
100	1.14	bulk
128	1.24	bulk
182	1.03	bulk
218	1.17	bulk
11	1.16	bulk
49	1.77	bulk
132	1.37	bulk
170	1.39	bulk
218	1.09	bulk
99	1.4	bulk
208	1.8	bulk
160	1.75	bulk
190	0.85	bulk
92	0.93	bulk
128	1.57	bulk
37	1.99	bulk
71	1.37	bulk
4	5.08	bulk
160	2.87	bulk
190	1.23	bulk
213	0.9	bulk
172	1.46	bulk
94	1.47	bulk
142	1.47	bulk
123	1.69	bulk
10	2.95	bulk
94	0.96	bulk
230	1.84	bulk
62	1.75	bulk
19	2.72	bulk
189	2.02	bulk
156	1.99	bulk
214	1.86	bulk
39	2.38	bulk
2	0.1	bulk
247	1.94	bulk
103	1.73	bulk
39	2.31	bulk
124	2.77	bulk
103	1.84	bulk
193	1.87	bulk
193	2.52	bulk
37	3.7	bulk
95	1.52	bulk
132	1.69	bulk
158	1.79	bulk
158	1.23	bulk
193	2.65	bulk
214	3.94	bulk
247	2.3	bulk
230	1.94	bulk
43	2.87	bulk
100	1.38	bulk
151	1.82	bulk
43	2.39	bulk
100	0.86	bulk
167	1.37	bulk
167	1.95	bulk
199	2.5	bulk
151	1.72	bulk
128	6.05	bulk
71	1.74	bulk
37	2.06	bulk
4	1.19	bulk
244	1.68	bulk
43	2.27	bulk
3	0	bulk
244	1.96	bulk
132	0.95	bulk
97	1.58	bulk
160	1.72	bulk
191	1.48	bulk
216	1.61	bulk
125	1.85	bulk
244	1.24	bulk
191	1.63	bulk
31	2.45	bulk
73	1.91	bulk
232	2.87	bulk
208	1.94	bulk
169	1.78	bulk
142	1.66	bulk
121	2.93	bulk
92	2.97	bulk
64	4.13	bulk
232	2.2	bulk
158	1.31	bulk
67	2.21	bulk
16	2.03	bulk
2	1.21	bulk
37	2.82	bulk
249	1.83	bulk
221	0.52	bulk
249	2.08	bulk
43	2.15	bulk
77	1.58	bulk
221	0.6	bulk
132	2.15	bulk
191	2.01	bulk
221	2.01	bulk
37	0.96	bulk
215	2.74	bulk
184	1.33	bulk
129	2.68	bulk
93	1.41	bulk
11	3.11	bulk
195	0.74	bulk
262	3.34	bulk
246	1.57	bulk
195	1.56	bulk
195	1.85	bulk
123	1.81	bulk
156	2.38	bulk
67	2.17	bulk
40	1.77	bulk
252	2.55	bulk
216	2.51	bulk
191	1.44	bulk
160	1.63	bulk
125	1.92	bulk
73	1.64	bulk
31	2.24	bulk
97	1.86	bulk
244	1.65	bulk
216	2.5	bulk
172	1.82	bulk
156	0.85	bulk
123	1.64	bulk
96	1.5	bulk
195	1.46	bulk
67	1.68	bulk
67	2.31	bulk
40	1.35	bulk
2	0	bulk
11	1.13	bulk
50	1.69	bulk
198	1.39	bulk
233	0.88	bulk
65	1.99	bulk
141	1.92	bulk
76	1.26	bulk
76	1.21	bulk
121	2.02	bulk
169	2.1	bulk
142	1.81	bulk
92	2.58	bulk
121	2.68	bulk
16	4.22	bulk
169	2.19	bulk
63	3.3	bulk
200	1.09	bulk
227	2.01	bulk
189	2.62	bulk
221	2.73	bulk
0	0	bulk
30	2.21	bulk
60	2.16	bulk
0	0	bulk
14	2.08	bulk
42	1.61	bulk
0	9.42	bulk
42	1.71	bulk
314	1.82	bulk
203.96	37.37	bulk
457.16	6.53	bulk
397.07	2.44	bulk
383.6	1.43	bulk
199.29	1.39	bulk
49.61	2.09	bulk
43.57	2.19	bulk
280.85	2.48	bulk
166.03	3.26	bulk
17.59	1.85	bulk
407.01	1.25	bulk
97.89	2.51	bulk
30.01	1.94	bulk
60.1	3.59	bulk
442.41	1.32	bulk
45.94	4.75	bulk
42.94	3.48	bulk
193.79	1.55	bulk
43.65	3.93	bulk
17.93	2.2	bulk
10.31	3.19	bulk
140.04	2.42	bulk
105.17	2.19	bulk
1.92	0	bulk
11.37	2.21	bulk
48.56	2.9	bulk
100.46	1.35	bulk
318.63	0.81	bulk
349.73	1.42	bulk
40.93	2.67	bulk
459.83	1.18	bulk
23.67	4.33	bulk
26.92	3.13	bulk
53.6	0	bulk
36	1.81	bulk
36.26	7.13	bulk
56.04	4.67	bulk
440.71	1.01	bulk
542.85	0.61	bulk
167.33	2.04	bulk
286.44	2.53	bulk
68.03	1.95	bulk
195.86	1.33	bulk
47.23	5.56	bulk
57.6	3.27	bulk
3.63	1.4	bulk
49.61	2.33	bulk
26.98	5.81	bulk
36.98	7.76	bulk
198.4	2.51	bulk
294.69	0.96	bulk
63.08	4.69	bulk
71.69	2.77	bulk
184.05	0.44	bulk
46.38	3.51	bulk
99.5	1.35	bulk
180.38	1.37	bulk
80.42	3.57	bulk
92.18	4.07	bulk
43.3	3.16	bulk
21.47	1.2	bulk
11.06	1.1	bulk
488.79	1.3	bulk
215.66	2.78	bulk
175.26	1.85	bulk
371.75	1.82	bulk
257.68	3.4	bulk
27.52	2.52	bulk
20.76	2.6	bulk
42.24	4.18	bulk
34.65	3.07	bulk
208.86	2.37	bulk
87.23	2.05	bulk
73.78	1.81	bulk
36.96	1.92	bulk
50.62	1.91	bulk
46.12	1.9	bulk
185.59	1.79	bulk
57.62	2.38	bulk
45.04	2.26	bulk
25.86	1.16	bulk
73.42	0.68	bulk
55.39	5.24	bulk
38.08	0	bulk
172.98	4.18	bulk
22.39	3.92	bulk
30.14	1.43	bulk
202.81	1.75	bulk
14.46	1.47	bulk
77.79	2.83	bulk
92.58	2.47	bulk
56.98	2.71	bulk
62.84	2.87	bulk
109.86	1.4	bulk
67.21	4.11	bulk
479.63	2.08	bulk
150.44	1.56	bulk
35.68	2.92	bulk
454.04	2.57	bulk
49.85	2.08	bulk
31.24	2.14	bulk
257.09	1.52	bulk
82.34	2.16	bulk
362.91	2.73	bulk
294.8	2.54	bulk
380.64	0.94	bulk
288.49	0.02	bulk
367.47	4.01	bulk
292.14	2.4	bulk
139.47	1.25	bulk
121.99	1.56	bulk
107.87	2.55	bulk
46.75	2.88	bulk
15	2.84	bulk
22.73	2.1	bulk
66.97	2.49	bulk
51.35	2.16	bulk
12.57	2.8	bulk
9.72	4.09	bulk
249.61	2.07	bulk
191.85	1.63	bulk
371.35	1.57	bulk
310.35	1.53	bulk
28.87	2.96	bulk
37.87	2.17	bulk
44.49	2.43	bulk
187.57	2.08	bulk
316.73	1.83	bulk
10.4	2.73	bulk
28.37	1.88	bulk
32.23	0.85	bulk
532.61	1.1	bulk
439.66	1.46	bulk
43.81	2.17	bulk
627.72	1.34	bulk
132.42	2.15	bulk
105.83	1.68	bulk
620.33	0.97	bulk
536.54	2.39	bulk
425.36	2.79	bulk
369.31	1.89	bulk
297.32	3.01	bulk
247.31	2.33	bulk
193.3	2.65	bulk
38.39	2.85	bulk
2.32	2.91	bulk
343.68	1.69	bulk
244.34	1.24	bulk
458.32	0.04	bulk
408.36	1.83	bulk
133.34	0.15	bulk
67.42	2.2	bulk
440.71	1.28	bulk
304.86	1.27	bulk
233.69	1.1	bulk
121.61	1.1	bulk
65.63	1.64	bulk
38.37	2.08	bulk
1.73	3.27	bulk
438.96	9.27	bulk
35.76	1.93	bulk
21.15	2.92	bulk
53.2	0.29	bulk
309.05	8.34	bulk
18.04	3.35	bulk
80.87	4.53	bulk
94.88	2.32	bulk
523.79	1.14	bulk
409.48	1.85	bulk
66.22	2.85	bulk
78.7	3.12	bulk
90.48	2.9	bulk
70	3.94	bulk
75.34	4.32	bulk
498.88	2.38	bulk
16.71	2.82	bulk
76.07	2.31	bulk
431.78	0.85	bulk
183.92	1.69	bulk
104.05	3.12	bulk
209.05	1.7	bulk
295.03	1.63	bulk
490.04	1.28	bulk
279.94	0.8	bulk
49.51	4.03	bulk
289.77	2.72	bulk
29.24	2.52	bulk
42.23	4.87	bulk
121.54	2.9	bulk
63.5	4.1	bulk
312.22	2.89	bulk
100.44	0.87	bulk
48.5	2.37	bulk
11.39	3.12	bulk
230.42	1.93	bulk
197.5	1.48	bulk
316.9	2.22	bulk
422.35	3.69	bulk
11.87	4.89	bulk
349.72	0.86	bulk
15.9	1.96	bulk
541.74	0.87	bulk
62.66	4.59	bulk
366.92	1.56	bulk
274.89	1.97	bulk
125.05	1.15	bulk
17.69	2.36	bulk
556.34	2.69	bulk
425.31	1.06	bulk
116.92	2.72	bulk
118.1	3.69	bulk
83.09	3.31	bulk
69.38	6.52	bulk
41.45	1.93	bulk
24.62	4.33	bulk
59.02	1.14	bulk
70.17	3.08	bulk
440.67	2.11	bulk
56.67	3.48	bulk
86.26	0.59	bulk
75.36	2.25	bulk
218.72	1.88	bulk
71.14	1.58	bulk
79.74	2.04	bulk
281.94	1.32	bulk
527.57	2.45	bulk
410.2	0.59	bulk
369.13	2.3	bulk
459.35	3.36	bulk
215.31	2.44	bulk
295.04	2.77	bulk
64.22	4.43	bulk
96.8	1.57	bulk
413.72	1.49	bulk
23.11	1.86	bulk
41.4	4.5	bulk
31.87	2.78	bulk
32.2	2	bulk
46.87	4.33	bulk
27.22	3.71	bulk
61.22	2.92	bulk
312.38	1.28	bulk
371.44	1.88	bulk
191.85	1.99	bulk
249.58	1.84	bulk
474.96	2.17	bulk
385.73	1.7	bulk
21.93	3.56	bulk
11.78	3.88	bulk
77.69	1.99	bulk
510.65	1.72	bulk
295.88	1.95	bulk
246.87	2.55	bulk
627.73	0.86	bulk
439.65	1.81	bulk
532.59	1.39	bulk
457.07	2.75	bulk
45.26	2.04	bulk
316.09	0.19	bulk
397.07	2.86	bulk
103.95	3.5	bulk
203.08	0.91	bulk
361.68	2.33	bulk
471.45	1.28	bulk
114.51	3.04	bulk
188.42	2.38	bulk
78.61	4.53	bulk
235.37	1.86	bulk
307.61	1.7	bulk
388.7	2.39	bulk
382.71	1.27	bulk
34.58	5.57	bulk
45.11	1.08	bulk
39.27	2.84	bulk
92.42	3.04	bulk
456.24	1.94	bulk
22.96	2.07	bulk
261.4	1.94	bulk
352.19	2.25	bulk
589.45	0	bulk
528.41	1.22	bulk
38.08	6.16	bulk
80.62	3	bulk
160.49	2.11	bulk
422.49	1.46	bulk
377.76	1.08	bulk
56.99	3.38	bulk
230.73	2.85	bulk
169.31	1.76	bulk
67.54	2.53	bulk
61.43	3.07	bulk
47.94	2.35	bulk
279.72	0.84	bulk
93.38	1.88	bulk
25.77	2.92	bulk
61.03	2.16	bulk
231.19	0.91	bulk
365.22	1.44	bulk
476.74	1.38	bulk
13.23	2.31	bulk
14.88	2.52	bulk
24.01	2.36	bulk
44.66	2.19	bulk
85.8	0.78	bulk
77.2	2.99	bulk
62.73	3.67	bulk
57.1	2.78	bulk
46.8	2.9	bulk
36.79	2.83	bulk
26.08	3.05	bulk
271.49	1.25	bulk
485.49	1.68	bulk
65.63	2.02	bulk
121.42	2.04	bulk
2.46	2.82	bulk
38.37	1.72	bulk
438.8	1.02	bulk
523.83	0.83	bulk
22.58	2.41	bulk
15.08	2.45	bulk
10.86	2.29	bulk
194.37	0.07	bulk
43.29	2.26	bulk
105.82	1.57	bulk
70.84	1.68	bulk
133.44	1.33	bulk
233.67	0.9	bulk
304.91	1.73	bulk
601	3.57	bulk
78.45	1.61	bulk
75.6	1.87	bulk
233.53	2.53	bulk
91.09	2.35	bulk
1.56	0.07	bulk
297.5	2.54	bulk
396.91	2.04	bulk
82.66	0.73	bulk
210.83	0.98	bulk
364.15	1.78	bulk
471.52	2.45	bulk
40.91	1.9	bulk
55.81	3.05	bulk
74.42	3.67	bulk
22.82	2.1	bulk
38.75	2.32	bulk
88.18	2.74	bulk
99.07	2.3	bulk
38.2	2.18	bulk
51.44	1.98	bulk
48.02	2.5	bulk
358.05	0.92	bulk
4	1.38	bulk
6	1.66	bulk
10	1.55	bulk
12	2.02	bulk
21	2	bulk
4	2.75	bulk
6	2.72	bulk
7	3.16	bulk
8	3.06	bulk
4	1.91	bulk
7	5.54	bulk
8	4.69	bulk
10	3.69	bulk
12	2.6	bulk
4	4.93	bulk
7	4.59	bulk
9	4.45	bulk
12	4.34	bulk
21	4.19	bulk
4	1.87	bulk
10	1.78	bulk
12	1.74	bulk
21	1.46	bulk
4	2.43	bulk
7	2.35	bulk
12	1.85	bulk
14	1.66	bulk
4	2.18	bulk
7	2.63	bulk
9	2.88	bulk
11	1.8	bulk
13	1.88	bulk
4	4.41	bulk
7	5.78	bulk
12	3.14	bulk
14	3.86	bulk
21	3.59	bulk
4	3.22	bulk
7	3.18	bulk
10	3.46	bulk
11	3.38	bulk
21	2.91	bulk
7	3.46	bulk
7	2.32	bulk
10	1.89	bulk
11	1.85	bulk
14	1.8	bulk
4	1.49	bulk
7	3.05	bulk
12	1.68	bulk
14	1.12	bulk
18	1.24	bulk
21	1.24	bulk
4	1.02	bulk
7	3.56	bulk
7	2.27	bulk
7	1.83	bulk
7	3.75	bulk
7	1.85	bulk
21	1.95	bulk
4	3.69	bulk
7	1.36	bulk
4	1.12	bulk
7	1.41	bulk
7	2.62	bulk
7	3.3	bulk
7	3.53	bulk
7	2.69	bulk
7	1.06	bulk
4	2.3	bulk
7	2.9	bulk
7	2.79	bulk
[truncated: 6,131 more rows]
