# Supplementary material for: A metagenomic catalog of the early-life human gut virome
Source: Nat Commun. 2024 Feb 29;15:1864. doi: 10.1038/s41467-024-45793-z (PMC10904392; doi:10.1038/s41467-024-45793-z)
Supplement: Supplementary file 17 — Source data [file 41467_2024_45793_MOESM17_ESM.zip › Source data/fig1e.xlsx]

## Sheet: Sheet1
n_viral	n_species	n_genus	n_family	cat
0	0	0	0	all
0	0	0	0	all
0	0	0	0	all
0	0	0	0	all
0	0	0	0	all
0	0	0	0	all
0	0	0	0	all
0	0	0	0	all
0	0	0	0	all
0	0	0	0	all
0	0	0	0	all
0	0	0	0	all
0	0	0	0	all
0	0	0	0	all
0	0	0	0	all
0	0	0	0	all
0	0	0	0	all
0	0	0	0	all
0	0	0	0	all
0	0	0	0	all
0	0	0	0	all
0	0	0	0	all
0	0	0	0	all
0	0	0	0	all
0	0	0	0	all
0	0	0	0	all
0	0	0	0	all
0	0	0	0	all
0	0	0	0	all
0	0	0	0	all
0	0	0	0	all
0	0	0	0	all
0	0	0	0	all
0	0	0	0	all
0	0	0	0	all
0	0	0	0	all
0	0	0	0	all
0	0	0	0	all
0	0	0	0	all
0	0	0	0	all
0	0	0	0	all
0	0	0	0	all
0	0	0	0	all
0	0	0	0	all
0	0	0	0	all
0	0	0	0	all
0	0	0	0	all
0	0	0	0	all
0	0	0	0	all
0	0	0	0	all
0	0	0	0	all
0	0	0	0	all
0	0	0	0	all
0	0	0	0	all
0	0	0	0	all
0	0	0	0	all
0	0	0	0	all
0	0	0	0	all
0	0	0	0	all
0	0	0	0	all
0	0	0	0	all
0	0	0	0	all
0	0	0	0	all
0	0	0	0	all
0	0	0	0	all
0	0	0	0	all
0	0	0	0	all
0	0	0	0	all
0	0	0	0	all
0	0	0	0	all
0	0	0	0	all
0	0	0	0	all
0	0	0	0	all
0	0	0	0	all
0	0	0	0	all
0	0	0	0	all
0	0	0	0	all
0	0	0	0	all
0	0	0	0	all
0	0	0	0	all
0	0	0	0	all
0	0	0	0	all
0	0	0	0	all
0	0	0	0	all
0	0	0	0	all
0	0	0	0	all
0	0	0	0	all
0	0	0	0	all
0	0	0	0	all
0	0	0	0	all
0	0	0	0	all
0	0	0	0	all
0	0	0	0	all
0	0	0	0	all
0	0	0	0	all
0	0	0	0	all
0	0	0	0	all
0	0	0	0	all
0	0	0	0	all
0	0	0	0	all
100	98	90	53	all
100	100	86	44	all
100	99	96	52	all
100	100	92	49	all
100	100	95	61	all
100	100	91	53	all
100	100	93	49	all
100	100	93	55	all
100	100	94	53	all
100	100	86	50	all
100	100	94	54	all
100	99	96	54	all
100	100	89	47	all
100	100	96	49	all
100	99	92	50	all
100	100	88	53	all
100	100	88	48	all
100	99	92	49	all
100	100	90	53	all
100	99	92	54	all
100	100	92	52	all
100	100	87	49	all
100	100	96	52	all
100	100	94	57	all
100	100	96	53	all
100	98	93	53	all
100	99	90	52	all
100	100	91	46	all
100	100	94	52	all
100	100	93	50	all
100	100	92	56	all
100	100	92	50	all
100	100	97	58	all
100	100	95	49	all
100	100	93	53	all
100	100	91	51	all
100	100	94	55	all
100	100	95	55	all
100	98	90	55	all
100	100	89	42	all
100	100	91	54	all
100	100	92	56	all
100	99	92	60	all
100	100	94	63	all
100	100	92	60	all
100	98	90	52	all
100	100	89	51	all
100	100	91	55	all
100	99	94	50	all
100	100	88	47	all
100	100	93	56	all
100	99	93	52	all
100	98	89	50	all
100	98	96	47	all
100	100	90	51	all
100	100	92	56	all
100	100	94	58	all
100	97	90	58	all
100	99	90	55	all
100	100	98	53	all
100	96	87	52	all
100	100	91	50	all
100	100	96	45	all
100	100	90	54	all
100	99	90	53	all
100	100	92	50	all
100	100	91	51	all
100	100	93	52	all
100	100	93	54	all
100	100	92	56	all
100	100	90	53	all
100	100	91	46	all
100	100	90	47	all
100	100	88	50	all
100	98	91	48	all
100	100	95	48	all
100	100	94	55	all
100	99	94	52	all
100	99	94	55	all
100	100	93	49	all
100	99	92	50	all
100	100	91	55	all
100	100	91	50	all
100	100	95	57	all
100	100	91	48	all
100	99	95	53	all
100	100	90	52	all
100	100	95	57	all
100	100	92	51	all
100	100	90	50	all
100	100	90	49	all
100	99	93	54	all
100	99	91	51	all
100	100	99	56	all
100	100	93	47	all
100	100	100	53	all
100	100	90	51	all
100	99	92	53	all
100	100	96	57	all
100	100	92	56	all
200	200	171	82	all
200	196	171	79	all
200	200	172	79	all
200	196	170	84	all
200	196	168	82	all
200	198	171	85	all
200	199	169	77	all
200	199	181	80	all
200	199	175	83	all
200	198	173	77	all
200	200	166	73	all
200	199	167	83	all
200	198	174	76	all
200	196	169	74	all
200	200	173	83	all
200	197	169	82	all
200	198	177	84	all
200	196	174	73	all
200	194	168	73	all
200	199	175	79	all
200	200	171	71	all
200	198	171	76	all
200	199	178	75	all
200	197	169	77	all
200	199	168	81	all
200	200	176	78	all
200	199	175	78	all
200	199	167	76	all
200	200	181	83	all
200	199	171	81	all
200	200	162	71	all
200	197	171	79	all
200	199	173	81	all
200	198	175	74	all
200	196	173	71	all
200	197	176	88	all
200	199	160	66	all
200	200	170	74	all
200	196	172	73	all
200	199	170	74	all
200	199	182	87	all
200	198	160	80	all
200	199	175	81	all
200	197	172	76	all
200	200	175	78	all
200	197	161	74	all
200	197	166	85	all
200	197	172	81	all
200	196	176	82	all
200	198	175	79	all
200	198	171	73	all
200	199	170	73	all
200	199	186	77	all
200	198	175	78	all
200	200	171	76	all
200	196	176	80	all
200	199	176	86	all
200	198	178	80	all
200	200	171	80	all
200	199	178	89	all
200	200	178	86	all
200	198	180	78	all
200	197	170	87	all
200	200	167	82	all
200	199	161	76	all
200	196	170	63	all
200	198	176	81	all
200	195	171	77	all
200	198	172	79	all
200	200	177	82	all
200	196	165	73	all
200	197	164	71	all
200	198	169	78	all
200	196	169	72	all
200	200	171	77	all
200	197	175	89	all
200	198	169	89	all
200	197	174	89	all
200	199	178	82	all
200	200	175	83	all
200	197	165	78	all
200	200	174	72	all
200	199	173	87	all
200	197	171	76	all
200	199	174	78	all
200	198	168	73	all
200	199	176	81	all
200	198	169	81	all
200	200	172	73	all
200	200	177	74	all
200	199	176	83	all
200	199	169	78	all
200	198	168	82	all
200	200	178	79	all
200	198	170	75	all
200	199	171	79	all
200	196	169	82	all
200	199	172	80	all
200	196	170	76	all
200	198	169	71	all
300	298	240	88	all
300	297	231	87	all
300	299	252	109	all
300	297	256	110	all
300	294	249	96	all
300	293	238	95	all
300	300	256	99	all
300	295	244	99	all
300	297	246	101	all
300	297	250	92	all
300	295	239	95	all
300	294	233	100	all
300	297	243	95	all
300	298	252	92	all
300	294	244	94	all
300	297	242	94	all
300	296	238	91	all
300	296	237	96	all
300	299	241	98	all
300	295	246	87	all
300	297	235	91	all
300	294	250	98	all
300	296	248	101	all
300	296	242	101	all
300	294	253	98	all
300	294	247	91	all
300	290	241	96	all
300	295	243	97	all
300	296	248	100	all
300	295	244	96	all
300	295	237	90	all
300	295	245	95	all
300	295	246	102	all
300	292	255	103	all
300	296	236	98	all
300	298	249	98	all
300	298	257	98	all
300	298	251	93	all
300	297	242	104	all
300	298	245	87	all
300	294	242	100	all
300	291	241	96	all
300	297	245	97	all
300	296	257	101	all
300	295	252	95	all
300	298	253	98	all
300	295	246	112	all
300	296	265	106	all
300	291	237	85	all
300	293	239	94	all
300	300	232	90	all
300	298	236	91	all
300	293	245	92	all
300	296	240	92	all
300	299	252	93	all
300	298	250	103	all
300	297	248	93	all
300	298	247	89	all
300	294	239	94	all
300	297	250	92	all
300	295	251	99	all
300	297	244	96	all
300	297	250	95	all
300	294	236	102	all
300	298	245	96	all
300	294	244	94	all
300	299	254	102	all
300	292	234	85	all
300	296	245	93	all
300	296	242	98	all
300	298	249	97	all
300	295	241	93	all
300	296	243	101	all
300	296	244	103	all
300	295	254	101	all
300	296	249	93	all
300	294	238	87	all
300	296	253	99	all
300	295	254	98	all
300	297	244	96	all
300	296	259	97	all
300	292	244	92	all
300	298	243	96	all
300	296	255	97	all
300	295	234	93	all
300	300	256	99	all
300	294	244	102	all
300	299	247	103	all
300	294	249	97	all
300	299	232	85	all
300	291	248	95	all
300	295	253	94	all
300	295	234	102	all
300	297	236	92	all
300	297	250	98	all
300	296	252	101	all
300	293	245	101	all
300	294	248	98	all
300	295	250	103	all
300	295	254	96	all
400	393	296	109	all
400	392	322	123	all
400	396	316	108	all
400	393	319	112	all
400	388	296	111	all
400	395	321	125	all
400	391	318	119	all
400	397	299	106	all
400	395	322	107	all
400	395	316	112	all
400	394	305	105	all
400	395	313	119	all
400	393	325	107	all
400	395	305	106	all
400	392	324	112	all
400	391	300	108	all
400	391	309	116	all
400	397	320	111	all
400	393	320	116	all
400	392	310	121	all
400	396	326	116	all
400	390	300	111	all
400	398	317	113	all
400	389	299	115	all
400	396	310	108	all
400	395	314	94	all
400	394	325	124	all
400	391	308	108	all
400	395	311	116	all
400	395	321	123	all
400	389	308	116	all
400	396	289	108	all
400	392	314	113	all
400	398	320	106	all
400	392	291	111	all
400	392	309	120	all
400	389	302	107	all
400	397	312	115	all
400	394	313	117	all
400	391	305	109	all
400	395	307	116	all
400	393	297	106	all
400	395	323	110	all
400	389	313	110	all
400	395	319	114	all
400	391	314	114	all
400	394	310	107	all
400	396	313	111	all
400	389	304	107	all
400	390	307	113	all
400	392	302	104	all
400	396	305	103	all
400	390	295	117	all
400	386	311	120	all
400	394	311	118	all
400	391	325	111	all
400	391	314	118	all
400	389	302	107	all
400	395	315	108	all
400	394	323	113	all
400	391	319	113	all
400	394	311	110	all
400	392	325	114	all
400	396	301	107	all
400	392	322	126	all
400	395	311	122	all
400	392	308	116	all
400	390	310	112	all
400	392	319	121	all
400	395	313	107	all
400	395	318	110	all
400	391	310	105	all
400	395	313	108	all
400	394	310	110	all
400	388	307	115	all
400	390	310	106	all
400	399	313	113	all
400	396	317	117	all
400	391	296	109	all
400	397	315	110	all
400	396	305	113	all
400	388	304	114	all
400	385	314	113	all
400	391	301	114	all
400	392	303	110	all
400	395	323	125	all
400	390	305	117	all
400	396	326	120	all
400	392	317	120	all
400	392	300	105	all
400	390	310	103	all
400	389	316	118	all
400	396	315	107	all
400	392	313	111	all
400	392	317	110	all
400	394	317	117	all
400	389	299	106	all
400	393	309	112	all
400	392	310	104	all
400	398	315	114	all
500	493	377	137	all
500	486	382	121	all
500	488	366	129	all
500	491	380	124	all
500	489	369	131	all
500	491	364	124	all
500	487	386	138	all
500	491	366	117	all
500	484	366	134	all
500	488	370	130	all
500	483	363	119	all
500	481	373	134	all
500	487	386	134	all
500	488	373	114	all
500	493	384	125	all
500	487	352	115	all
500	489	375	128	all
500	483	373	120	all
500	493	370	124	all
500	483	378	136	all
500	494	391	142	all
500	492	382	114	all
500	491	380	130	all
500	495	374	124	all
500	491	372	115	all
500	490	379	124	all
500	489	378	114	all
500	490	381	121	all
500	492	385	123	all
500	482	382	132	all
500	489	377	122	all
500	494	368	122	all
500	495	380	125	all
500	489	359	112	all
500	492	370	127	all
500	494	381	124	all
500	484	380	131	all
500	486	366	129	all
500	497	393	127	all
500	489	379	134	all
500	489	365	119	all
500	489	373	122	all
500	485	356	122	all
500	487	373	126	all
500	493	371	132	all
500	490	379	128	all
500	490	371	125	all
500	496	377	130	all
500	489	379	127	all
500	482	377	109	all
500	488	375	116	all
500	493	379	131	all
500	481	369	122	all
500	490	388	132	all
500	477	363	125	all
500	495	371	133	all
500	490	378	133	all
500	490	385	114	all
500	491	378	123	all
500	490	375	120	all
500	489	357	111	all
500	494	365	118	all
500	481	371	122	all
500	485	364	122	all
500	487	363	136	all
500	487	380	135	all
500	489	375	135	all
500	484	373	124	all
500	493	371	115	all
500	482	359	123	all
500	486	387	137	all
500	491	378	128	all
500	490	392	118	all
500	492	362	131	all
500	487	374	117	all
500	493	372	132	all
500	489	382	124	all
500	493	384	117	all
500	489	367	126	all
500	487	374	121	all
500	484	390	128	all
500	492	377	121	all
500	478	375	131	all
500	481	373	120	all
500	492	388	128	all
500	485	356	129	all
500	487	384	128	all
500	483	363	132	all
500	484	375	116	all
500	486	386	122	all
500	489	384	128	all
500	489	371	118	all
500	486	378	126	all
500	493	386	142	all
500	494	367	126	all
500	488	376	124	all
500	484	377	126	all
500	490	373	132	all
500	488	378	124	all
500	490	368	128	all
1000	960	676	166	all
1000	965	662	166	all
1000	966	645	180	all
1000	955	662	186	all
1000	965	631	163	all
1000	966	646	176	all
1000	972	659	167	all
1000	962	653	177	all
1000	962	649	183	all
1000	968	642	180	all
1000	958	649	176	all
1000	970	661	187	all
1000	960	666	171	all
1000	960	633	175	all
1000	948	645	179	all
1000	973	632	166	all
1000	951	650	166	all
1000	958	647	165	all
1000	958	652	166	all
1000	965	646	185	all
1000	966	654	176	all
1000	968	643	178	all
1000	961	647	171	all
1000	953	657	181	all
1000	969	643	185	all
1000	978	649	176	all
1000	965	634	167	all
1000	962	654	167	all
1000	958	652	189	all
1000	959	644	175	all
1000	964	646	171	all
1000	963	650	171	all
1000	960	636	184	all
1000	947	645	172	all
1000	966	665	164	all
1000	971	647	160	all
1000	959	638	187	all
1000	958	638	170	all
1000	957	651	170	all
1000	975	653	172	all
1000	959	643	173	all
1000	955	630	166	all
1000	965	650	175	all
1000	948	677	175	all
1000	957	648	183	all
1000	969	652	171	all
1000	965	657	180	all
1000	958	641	169	all
1000	963	658	168	all
1000	956	665	177	all
1000	966	670	181	all
1000	964	655	174	all
1000	975	654	181	all
1000	969	661	181	all
1000	966	634	169	all
1000	964	650	177	all
1000	963	651	167	all
1000	966	652	174	all
1000	957	645	160	all
1000	964	657	179	all
1000	957	613	174	all
1000	965	651	174	all
1000	947	617	165	all
1000	961	642	160	all
1000	967	646	163	all
1000	960	667	151	all
1000	966	654	169	all
1000	958	630	168	all
1000	959	631	163	all
1000	963	670	166	all
1000	962	650	180	all
1000	969	654	187	all
1000	949	643	180	all
1000	961	624	174	all
1000	954	656	174	all
1000	958	655	168	all
1000	967	659	177	all
1000	955	645	173	all
1000	957	653	174	all
1000	964	655	182	all
1000	959	645	177	all
1000	954	632	166	all
1000	962	643	168	all
1000	958	667	174	all
1000	967	644	172	all
1000	949	634	187	all
1000	957	643	174	all
1000	967	651	180	all
1000	971	659	176	all
1000	939	658	165	all
1000	963	622	177	all
1000	967	651	172	all
1000	957	651	168	all
1000	953	646	176	all
1000	968	682	178	all
1000	964	650	168	all
1000	972	645	179	all
1000	956	663	169	all
1000	962	666	186	all
1000	964	622	179	all
1500	1428	906	212	all
1500	1415	855	206	all
1500	1404	877	212	all
1500	1416	889	222	all
1500	1423	898	216	all
1500	1408	855	200	all
1500	1439	904	221	all
1500	1429	885	214	all
1500	1415	854	207	all
1500	1411	876	209	all
1500	1417	875	210	all
1500	1413	865	217	all
1500	1425	879	207	all
1500	1426	873	210	all
1500	1425	870	203	all
1500	1427	871	215	all
1500	1424	902	221	all
1500	1427	885	210	all
1500	1412	845	213	all
1500	1415	868	204	all
1500	1407	885	206	all
1500	1409	885	218	all
1500	1423	894	207	all
1500	1429	893	216	all
1500	1422	847	196	all
1500	1423	883	210	all
1500	1418	885	218	all
1500	1417	923	212	all
1500	1441	886	217	all
1500	1425	884	197	all
1500	1410	852	197	all
1500	1419	841	205	all
1500	1422	878	211	all
1500	1438	891	199	all
1500	1430	883	197	all
1500	1429	906	212	all
1500	1412	873	216	all
1500	1417	867	212	all
1500	1420	873	218	all
1500	1394	856	209	all
1500	1380	880	210	all
1500	1417	879	212	all
1500	1414	906	206	all
1500	1432	891	211	all
1500	1441	866	203	all
1500	1436	884	208	all
1500	1416	892	205	all
1500	1422	866	207	all
1500	1418	849	217	all
1500	1417	906	220	all
1500	1436	885	209	all
1500	1417	874	215	all
1500	1427	876	217	all
1500	1424	886	214	all
1500	1412	867	211	all
1500	1425	904	218	all
1500	1423	826	203	all
1500	1425	857	204	all
1500	1418	888	206	all
1500	1437	889	210	all
1500	1424	895	216	all
1500	1401	859	202	all
1500	1409	870	200	all
1500	1421	894	202	all
1500	1436	909	221	all
1500	1415	879	201	all
1500	1404	867	187	all
1500	1418	892	221	all
1500	1432	891	212	all
1500	1443	897	207	all
1500	1422	879	203	all
1500	1428	882	212	all
1500	1436	900	211	all
1500	1406	879	206	all
1500	1423	879	202	all
1500	1406	882	206	all
1500	1425	897	217	all
1500	1424	875	207	all
1500	1415	851	206	all
1500	1436	878	218	all
1500	1418	894	214	all
1500	1423	890	222	all
1500	1414	869	216	all
1500	1416	901	199	all
1500	1429	894	197	all
1500	1423	881	203	all
1500	1417	852	199	all
1500	1421	893	203	all
1500	1410	873	197	all
1500	1403	881	216	all
1500	1427	862	211	all
1500	1433	896	216	all
1500	1430	896	203	all
1500	1425	868	206	all
1500	1422	881	204	all
1500	1426	892	207	all
1500	1429	878	210	all
1500	1424	899	204	all
1500	1418	878	208	all
1500	1410	880	223	all
2000	1873	1072	231	all
2000	1880	1081	228	all
2000	1892	1086	237	all
2000	1890	1080	244	all
2000	1886	1119	238	all
2000	1880	1083	234	all
2000	1865	1083	227	all
2000	1867	1116	243	all
2000	1870	1075	237	all
2000	1869	1107	243	all
2000	1856	1073	225	all
2000	1877	1098	251	all
2000	1858	1056	248	all
2000	1859	1067	240	all
2000	1877	1035	224	all
2000	1862	1089	232	all
2000	1869	1091	230	all
2000	1876	1098	243	all
2000	1876	1105	262	all
2000	1877	1065	241	all
2000	1862	1069	241	all
2000	1871	1070	228	all
2000	1864	1085	231	all
2000	1872	1077	257	all
2000	1861	1068	234	all
2000	1865	1090	226	all
2000	1858	1099	241	all
2000	1872	1070	231	all
2000	1849	1085	233	all
2000	1877	1098	240	all
2000	1885	1105	245	all
2000	1877	1100	248	all
2000	1866	1078	223	all
2000	1900	1098	241	all
2000	1853	1070	231	all
2000	1885	1102	251	all
2000	1856	1066	242	all
2000	1870	1085	247	all
2000	1865	1052	232	all
2000	1874	1084	214	all
2000	1859	1111	234	all
2000	1875	1042	236	all
2000	1880	1129	249	all
2000	1874	1098	251	all
2000	1873	1135	245	all
2000	1859	1067	231	all
2000	1852	1054	221	all
2000	1873	1077	232	all
2000	1894	1103	242	all
2000	1890	1095	231	all
2000	1883	1102	246	all
2000	1863	1075	247	all
2000	1851	1046	245	all
2000	1869	1077	240	all
2000	1878	1101	240	all
2000	1878	1081	242	all
2000	1872	1101	245	all
2000	1863	1065	231	all
2000	1874	1068	218	all
2000	1878	1068	236	all
2000	1875	1103	227	all
2000	1861	1094	233	all
2000	1888	1117	251	all
2000	1871	1085	244	all
2000	1877	1120	231	all
2000	1866	1082	243	all
2000	1872	1098	236	all
2000	1877	1075	237	all
2000	1841	1094	231	all
2000	1879	1054	233	all
2000	1880	1110	257	all
2000	1854	1081	256	all
2000	1873	1074	235	all
2000	1882	1094	244	all
2000	1871	1070	229	all
2000	1885	1103	232	all
2000	1867	1110	227	all
2000	1872	1055	245	all
2000	1876	1073	239	all
2000	1859	1056	238	all
2000	1875	1114	260	all
2000	1876	1108	257	all
2000	1865	1080	247	all
2000	1894	1071	237	all
2000	1856	1086	235	all
2000	1865	1081	246	all
2000	1857	1089	231	all
2000	1851	1056	240	all
2000	1882	1103	249	all
2000	1872	1081	227	all
2000	1879	1089	244	all
2000	1858	1060	238	all
2000	1879	1081	221	all
2000	1853	1043	236	all
2000	1880	1091	242	all
2000	1860	1087	239	all
2000	1885	1077	247	all
2000	1864	1050	236	all
2000	1865	1081	235	all
2000	1879	1108	233	all
2500	2311	1248	267	all
2500	2302	1273	263	all
2500	2333	1242	261	all
2500	2311	1241	262	all
2500	2319	1287	288	all
2500	2309	1256	270	all
2500	2303	1256	272	all
2500	2316	1305	276	all
2500	2292	1272	265	all
2500	2310	1269	258	all
2500	2305	1262	266	all
2500	2313	1259	254	all
2500	2312	1256	256	all
2500	2317	1262	252	all
2500	2292	1236	266	all
2500	2294	1248	246	all
2500	2317	1250	256	all
2500	2306	1258	264	all
2500	2263	1272	255	all
2500	2308	1241	267	all
2500	2315	1222	253	all
2500	2335	1277	265	all
2500	2297	1256	246	all
2500	2325	1284	261	all
2500	2294	1267	265	all
2500	2304	1275	265	all
2500	2308	1266	260	all
2500	2322	1253	253	all
2500	2301	1277	273	all
2500	2328	1293	295	all
2500	2317	1263	255	all
2500	2314	1299	263	all
2500	2322	1275	271	all
2500	2316	1280	275	all
2500	2307	1252	276	all
2500	2313	1256	250	all
2500	2305	1278	258	all
2500	2287	1269	245	all
2500	2302	1256	270	all
2500	2313	1246	271	all
2500	2308	1296	271	all
2500	2330	1238	263	all
2500	2300	1273	264	all
2500	2322	1246	252	all
2500	2316	1287	263	all
2500	2286	1273	253	all
2500	2324	1285	262	all
2500	2311	1273	253	all
2500	2319	1244	255	all
2500	2328	1279	269	all
2500	2303	1280	273	all
2500	2301	1240	257	all
2500	2303	1236	258	all
2500	2295	1265	267	all
2500	2294	1248	275	all
2500	2315	1297	265	all
2500	2308	1252	255	all
2500	2320	1251	252	all
2500	2320	1293	270	all
2500	2327	1251	274	all
2500	2310	1288	263	all
2500	2311	1258	258	all
2500	2328	1293	260	all
2500	2316	1278	272	all
2500	2339	1255	259	all
2500	2327	1275	253	all
2500	2318	1272	247	all
2500	2297	1279	262	all
2500	2283	1253	247	all
2500	2281	1239	274	all
2500	2278	1254	267	all
2500	2324	1260	261	all
2500	2308	1248	270	all
2500	2300	1234	272	all
2500	2311	1239	251	all
2500	2326	1250	258	all
2500	2293	1268	250	all
2500	2321	1249	265	all
2500	2310	1264	273	all
2500	2308	1238	260	all
2500	2309	1252	253	all
2500	2316	1270	252	all
2500	2301	1273	266	all
2500	2307	1249	264	all
2500	2323	1274	268	all
2500	2310	1283	264	all
2500	2273	1273	278	all
2500	2325	1292	264	all
2500	2317	1246	257	all
2500	2317	1255	273	all
2500	2324	1253	268	all
2500	2322	1319	284	all
2500	2309	1258	262	all
2500	2329	1268	267	all
2500	2288	1221	264	all
2500	2331	1299	261	all
2500	2296	1246	265	all
2500	2307	1268	264	all
2500	2309	1256	267	all
2500	2305	1221	254	all
3000	2771	1448	289	all
3000	2736	1439	276	all
3000	2733	1432	291	all
3000	2743	1460	278	all
3000	2721	1396	287	all
3000	2735	1395	271	all
3000	2708	1439	280	all
3000	2763	1441	282	all
3000	2760	1417	279	all
3000	2748	1435	277	all
3000	2744	1436	289	all
3000	2738	1377	289	all
3000	2726	1431	272	all
3000	2757	1449	278	all
3000	2736	1402	272	all
3000	2778	1467	301	all
3000	2752	1431	277	all
3000	2735	1421	267	all
3000	2711	1426	275	all
3000	2736	1411	265	all
3000	2755	1463	286	all
3000	2747	1416	276	all
3000	2731	1440	278	all
3000	2746	1457	287	all
3000	2743	1451	298	all
3000	2763	1440	291	all
3000	2728	1450	288	all
3000	2713	1392	289	all
3000	2735	1449	290	all
3000	2740	1433	275	all
3000	2734	1408	289	all
3000	2744	1482	275	all
3000	2746	1432	293	all
3000	2748	1462	288	all
3000	2743	1420	278	all
3000	2753	1440	299	all
3000	2766	1423	288	all
3000	2747	1449	285	all
3000	2722	1413	286	all
3000	2701	1411	284	all
3000	2738	1447	276	all
3000	2708	1401	283	all
3000	2749	1441	293	all
3000	2767	1427	283	all
3000	2758	1418	280	all
3000	2765	1478	282	all
3000	2741	1390	264	all
3000	2756	1485	274	all
3000	2740	1405	282	all
3000	2772	1465	285	all
3000	2744	1420	275	all
3000	2726	1420	284	all
3000	2735	1423	266	all
3000	2739	1478	295	all
3000	2742	1438	286	all
3000	2745	1432	291	all
3000	2752	1453	290	all
3000	2727	1438	272	all
3000	2732	1398	276	all
3000	2735	1439	266	all
3000	2728	1394	266	all
3000	2732	1459	284	all
3000	2768	1442	280	all
3000	2737	1471	292	all
3000	2732	1389	289	all
3000	2763	1437	294	all
3000	2737	1451	283	all
3000	2740	1440	282	all
3000	2755	1434	273	all
3000	2761	1446	277	all
3000	2726	1419	282	all
3000	2770	1457	293	all
3000	2733	1429	281	all
3000	2754	1434	276	all
3000	2750	1429	291	all
3000	2756	1434	292	all
3000	2766	1416	273	all
3000	2759	1445	291	all
3000	2732	1445	284	all
3000	2745	1456	282	all
3000	2728	1449	282	all
3000	2756	1439	278	all
3000	2767	1403	281	all
3000	2737	1421	288	all
3000	2767	1461	275	all
3000	2774	1441	286	all
3000	2740	1460	280	all
3000	2739	1442	284	all
3000	2755	1448	290	all
3000	2756	1456	277	all
3000	2745	1419	266	all
3000	2725	1402	278	all
3000	2724	1409	282	all
3000	2772	1438	278	all
3000	2741	1431	275	all
3000	2741	1421	305	all
3000	2747	1427	278	all
3000	2750	1443	305	all
3000	2745	1438	274	all
3000	2740	1446	283	all
3500	3138	1601	303	all
3500	3163	1614	306	all
3500	3183	1593	316	all
3500	3196	1655	310	all
3500	3171	1576	309	all
3500	3153	1587	296	all
3500	3172	1604	301	all
3500	3180	1572	309	all
3500	3170	1644	308	all
3500	3165	1570	303	all
3500	3182	1593	296	all
3500	3168	1604	297	all
3500	3189	1601	301	all
3500	3158	1582	300	all
3500	3178	1583	291	all
3500	3171	1594	310	all
3500	3175	1584	309	all
3500	3144	1547	299	all
3500	3158	1550	311	all
3500	3185	1639	294	all
3500	3194	1598	316	all
3500	3147	1545	297	all
3500	3189	1584	301	all
3500	3177	1568	296	all
3500	3136	1606	304	all
3500	3185	1596	306	all
3500	3193	1591	293	all
3500	3180	1598	300	all
3500	3158	1608	310	all
3500	3167	1624	296	all
3500	3170	1614	323	all
3500	3183	1602	303	all
3500	3192	1616	291	all
3500	3146	1575	305	all
3500	3157	1583	294	all
3500	3151	1581	305	all
3500	3181	1595	305	all
3500	3164	1610	305	all
3500	3157	1574	309	all
3500	3205	1612	285	all
3500	3131	1572	308	all
3500	3130	1521	284	all
3500	3147	1577	286	all
3500	3147	1589	309	all
3500	3175	1557	297	all
3500	3144	1606	295	all
3500	3171	1612	308	all
3500	3156	1567	285	all
3500	3168	1596	288	all
3500	3131	1546	303	all
3500	3142	1581	314	all
3500	3196	1648	313	all
3500	3181	1646	322	all
3500	3166	1598	310	all
3500	3181	1571	307	all
3500	3177	1586	303	all
3500	3146	1594	313	all
3500	3178	1612	299	all
3500	3171	1596	293	all
3500	3170	1601	306	all
3500	3175	1598	303	all
3500	3175	1615	304	all
3500	3171	1626	322	all
3500	3147	1566	294	all
3500	3189	1596	296	all
3500	3144	1606	292	all
3500	3178	1598	310	all
3500	3213	1572	292	all
3500	3189	1604	307	all
3500	3195	1631	313	all
3500	3140	1532	288	all
3500	3160	1592	281	all
3500	3170	1593	312	all
3500	3169	1534	300	all
3500	3158	1570	301	all
3500	3182	1604	309	all
3500	3161	1595	303	all
3500	3173	1619	303	all
3500	3158	1601	291	all
3500	3209	1637	288	all
3500	3155	1583	307	all
3500	3157	1578	301	all
3500	3166	1582	309	all
3500	3187	1610	296	all
3500	3175	1635	309	all
3500	3177	1553	300	all
3500	3184	1605	306	all
3500	3178	1599	293	all
3500	3196	1616	306	all
3500	3189	1578	306	all
3500	3177	1614	306	all
3500	3171	1556	302	all
3500	3144	1624	315	all
3500	3164	1589	301	all
3500	3190	1589	283	all
3500	3153	1570	307	all
3500	3158	1605	310	all
3500	3171	1583	296	all
3500	3162	1599	299	all
3500	3166	1599	294	all
4000	3574	1730	308	all
4000	3608	1753	331	all
4000	3553	1759	339	all
4000	3579	1756	315	all
4000	3597	1733	311	all
4000	3581	1732	334	all
4000	3571	1741	313	all
4000	3593	1753	306	all
4000	3576	1720	326	all
4000	3585	1726	331	all
4000	3582	1742	328	all
4000	3598	1691	304	all
4000	3597	1764	323	all
4000	3596	1762	312	all
4000	3558	1713	305	all
4000	3581	1709	325	all
4000	3584	1746	323	all
4000	3636	1765	325	all
4000	3573	1731	317	all
4000	3627	1789	333	all
4000	3607	1725	333	all
4000	3595	1728	314	all
4000	3585	1756	309	all
4000	3613	1743	320	all
4000	3602	1737	320	all
4000	3606	1755	327	all
4000	3592	1734	315	all
4000	3613	1747	312	all
4000	3564	1734	311	all
4000	3559	1765	326	all
4000	3585	1748	309	all
4000	3613	1760	331	all
4000	3589	1738	336	all
4000	3634	1806	321	all
4000	3573	1721	323	all
4000	3622	1776	328	all
4000	3584	1762	326	all
4000	3598	1730	313	all
4000	3619	1735	309	all
4000	3614	1796	329	all
4000	3614	1747	304	all
4000	3625	1782	329	all
4000	3595	1732	299	all
4000	3570	1749	300	all
4000	3648	1768	319	all
4000	3610	1758	330	all
4000	3566	1742	325	all
4000	3589	1746	328	all
4000	3580	1787	318	all
4000	3567	1758	320	all
4000	3617	1747	317	all
4000	3612	1760	324	all
4000	3562	1770	325	all
4000	3600	1693	302	all
4000	3585	1763	319	all
4000	3578	1745	328	all
4000	3547	1726	317	all
4000	3579	1754	310	all
4000	3596	1717	309	all
4000	3600	1751	321	all
4000	3573	1711	314	all
4000	3583	1710	326	all
4000	3579	1694	305	all
4000	3583	1762	314	all
4000	3599	1756	336	all
4000	3597	1782	324	all
4000	3584	1753	317	all
4000	3539	1738	313	all
4000	3610	1782	320	all
4000	3622	1754	311	all
4000	3608	1764	331	all
4000	3568	1796	333	all
4000	3592	1740	319	all
4000	3586	1740	321	all
4000	3592	1760	327	all
4000	3595	1776	324	all
4000	3597	1776	310	all
4000	3589	1711	320	all
4000	3575	1717	311	all
4000	3597	1738	316	all
4000	3608	1752	325	all
4000	3561	1721	319	all
4000	3579	1734	335	all
4000	3582	1755	309	all
4000	3608	1755	320	all
4000	3592	1764	320	all
4000	3593	1712	313	all
4000	3614	1735	312	all
4000	3577	1733	330	all
4000	3587	1720	316	all
4000	3586	1755	324	all
4000	3599	1743	313	all
4000	3557	1738	316	all
4000	3578	1746	316	all
4000	3558	1756	304	all
4000	3578	1749	322	all
4000	3568	1740	328	all
4000	3572	1699	303	all
4000	3578	1736	339	all
4000	3612	1776	327	all
4500	4012	1898	338	all
4500	3998	1883	337	all
4500	4001	1901	329	all
4500	4018	1896	315	all
4500	3956	1874	338	all
4500	4052	1908	348	all
4500	4031	1937	350	all
4500	3980	1860	341	all
4500	3986	1903	341	all
4500	4009	1880	334	all
4500	3998	1855	338	all
4500	3987	1870	340	all
4500	3981	1865	335	all
4500	4009	1886	337	all
4500	4030	1908	326	all
4500	4023	1909	330	all
4500	3985	1860	328	all
4500	3981	1915	329	all
4500	3968	1860	317	all
4500	4017	1876	337	all
4500	3986	1871	328	all
4500	3968	1858	328	all
4500	3986	1862	337	all
4500	3991	1912	325	all
4500	4007	1860	361	all
4500	4005	1877	325	all
4500	4029	1833	322	all
4500	3998	1888	338	all
4500	3994	1876	331	all
4500	3974	1894	331	all
4500	4008	1860	341	all
4500	4006	1880	318	all
4500	3976	1866	335	all
4500	4029	1883	324	all
4500	4034	1892	327	all
4500	4005	1844	339	all
4500	3988	1929	341	all
4500	3954	1856	328	all
4500	3992	1892	337	all
4500	4005	1858	339	all
4500	3999	1867	339	all
4500	3966	1854	341	all
4500	4031	1881	323	all
4500	3976	1897	322	all
4500	4017	1921	348	all
4500	3968	1872	338	all
4500	3987	1891	315	all
4500	4005	1882	336	all
4500	3997	1874	333	all
4500	4017	1938	346	all
4500	4004	1882	344	all
4500	3990	1901	335	all
4500	3983	1902	331	all
4500	4015	1907	325	all
4500	3968	1886	324	all
4500	3977	1834	329	all
4500	3972	1846	322	all
4500	4025	1881	339	all
4500	4006	1831	324	all
4500	3974	1903	349	all
4500	3961	1895	330	all
4500	4014	1883	352	all
4500	3979	1856	340	all
4500	3995	1833	315	all
4500	3988	1853	316	all
4500	3964	1873	338	all
4500	4009	1852	309	all
4500	4010	1922	333	all
4500	3995	1873	320	all
4500	3993	1867	345	all
4500	4002	1900	322	all
4500	4031	1912	338	all
4500	3982	1860	324	all
4500	4002	1920	319	all
4500	4006	1903	358	all
4500	3994	1870	310	all
4500	4014	1892	332	all
4500	3978	1894	342	all
4500	3953	1814	318	all
4500	4019	1882	352	all
4500	4015	1880	327	all
4500	4007	1863	324	all
4500	4005	1863	327	all
4500	3991	1927	354	all
4500	4002	1887	344	all
4500	4004	1881	317	all
4500	4001	1891	325	all
4500	3996	1860	331	all
4500	3973	1885	336	all
4500	4015	1906	336	all
4500	4040	1895	336	all
4500	4022	1861	316	all
4500	4006	1895	329	all
4500	3990	1877	332	all
4500	4021	1851	330	all
4500	4013	1874	344	all
4500	3994	1828	348	all
4500	4023	1883	337	all
4500	4048	1904	334	all
4500	4010	1915	339	all
5000	4392	2035	339	all
5000	4431	2037	370	all
5000	4420	2040	343	all
5000	4411	1988	342	all
5000	4395	1992	364	all
5000	4426	1978	348	all
5000	4407	2063	351	all
5000	4414	2003	344	all
5000	4389	1985	349	all
5000	4393	1999	359	all
5000	4444	2024	346	all
5000	4418	2040	358	all
5000	4394	2004	321	all
5000	4426	2030	353	all
5000	4433	2016	347	all
5000	4396	2014	359	all
5000	4442	2054	339	all
5000	4433	2033	345	all
5000	4424	2013	338	all
5000	4396	1987	343	all
5000	4444	2008	348	all
5000	4406	1996	328	all
5000	4416	1997	341	all
5000	4456	2045	364	all
5000	4408	2031	366	all
5000	4376	1977	344	all
5000	4428	1998	350	all
5000	4415	1986	326	all
5000	4383	1972	352	all
5000	4380	2013	356	all
5000	4393	2005	357	all
5000	4436	2054	347	all
5000	4405	2063	339	all
5000	4416	2018	340	all
5000	4414	1998	340	all
5000	4381	2023	349	all
5000	4404	2003	335	all
5000	4427	2004	345	all
5000	4412	2046	371	all
5000	4370	2000	333	all
5000	4406	2000	343	all
5000	4441	2064	345	all
5000	4372	2033	355	all
5000	4427	2020	356	all
5000	4386	2010	339	all
5000	4428	2073	344	all
5000	4402	1971	352	all
5000	4363	1995	345	all
5000	4405	1997	352	all
5000	4440	2043	346	all
5000	4422	2027	340	all
5000	4391	1983	364	all
5000	4431	2042	375	all
5000	4450	2018	362	all
5000	4397	2058	342	all
5000	4415	2058	373	all
5000	4399	2015	345	all
5000	4413	2019	349	all
5000	4417	2087	348	all
5000	4421	1961	338	all
5000	4384	1983	344	all
5000	4398	2005	346	all
5000	4334	1987	345	all
5000	4413	2054	360	all
5000	4430	2000	332	all
5000	4417	1991	364	all
5000	4406	2034	344	all
5000	4429	2034	360	all
5000	4395	2038	343	all
5000	4430	2051	355	all
5000	4405	2050	356	all
5000	4396	2032	351	all
5000	4434	1974	342	all
5000	4403	1992	332	all
5000	4424	1983	356	all
5000	4412	2043	353	all
5000	4468	2038	348	all
5000	4387	2029	356	all
5000	4407	2010	363	all
5000	4377	1984	344	all
5000	4412	2028	346	all
5000	4390	2064	369	all
5000	4458	1978	336	all
5000	4378	1993	335	all
5000	4404	2015	334	all
5000	4419	2032	387	all
5000	4413	2046	347	all
5000	4406	1979	332	all
5000	4407	2006	355	all
5000	4416	2004	358	all
5000	4458	2046	349	all
5000	4419	2026	362	all
5000	4394	1990	346	all
5000	4424	2039	350	all
5000	4457	2076	343	all
5000	4408	2021	355	all
5000	4436	2011	366	all
5000	4384	2022	344	all
5000	4403	2027	333	all
5000	4401	2000	338	all
5500	4823	2166	367	all
5500	4777	2173	367	all
5500	4818	2162	357	all
5500	4823	2198	355	all
5500	4793	2126	366	all
5500	4859	2193	391	all
5500	4797	2079	345	all
5500	4792	2144	363	all
5500	4826	2164	374	all
5500	4761	2127	369	all
5500	4799	2129	369	all
5500	4820	2144	366	all
5500	4807	2126	355	all
5500	4785	2104	369	all
5500	4833	2139	369	all
5500	4842	2152	363	all
5500	4820	2158	378	all
5500	4840	2113	346	all
5500	4806	2128	355	all
5500	4858	2176	376	all
5500	4810	2108	372	all
5500	4809	2173	349	all
5500	4842	2201	362	all
5500	4778	2177	354	all
5500	4815	2177	382	all
5500	4834	2142	376	all
5500	4828	2150	368	all
5500	4812	2153	372	all
5500	4837	2170	362	all
5500	4822	2154	368	all
5500	4829	2120	349	all
5500	4832	2164	345	all
5500	4820	2100	357	all
5500	4847	2139	366	all
5500	4785	2130	360	all
5500	4764	2156	366	all
5500	4799	2127	363	all
5500	4791	2150	359	all
5500	4789	2104	371	all
5500	4800	2131	357	all
5500	4807	2183	376	all
5500	4806	2138	362	all
5500	4803	2169	362	all
5500	4812	2174	369	all
5500	4833	2139	354	all
5500	4822	2136	365	all
5500	4797	2180	357	all
5500	4801	2131	356	all
5500	4821	2159	366	all
5500	4825	2127	355	all
5500	4823	2111	360	all
5500	4788	2138	356	all
5500	4818	2154	384	all
5500	4872	2202	354	all
5500	4818	2151	356	all
5500	4808	2170	360	all
5500	4801	2126	355	all
5500	4817	2099	358	all
5500	4818	2132	372	all
5500	4813	2104	360	all
5500	4794	2131	365	all
5500	4783	2123	337	all
5500	4856	2205	371	all
5500	4800	2125	352	all
5500	4799	2118	354	all
5500	4765	2141	363	all
5500	4825	2174	348	all
5500	4869	2194	362	all
5500	4804	2131	367	all
5500	4833	2178	357	all
5500	4793	2107	351	all
5500	4797	2169	370	all
5500	4841	2128	353	all
5500	4795	2158	373	all
5500	4799	2102	363	all
5500	4789	2135	370	all
5500	4802	2125	362	all
5500	4845	2154	367	all
5500	4816	2165	349	all
5500	4766	2148	358	all
5500	4768	2114	354	all
5500	4832	2105	357	all
5500	4822	2147	379	all
5500	4832	2178	350	all
5500	4801	2183	369	all
5500	4789	2139	354	all
5500	4770	2127	356	all
5500	4787	2132	366	all
5500	4841	2133	361	all
5500	4795	2130	361	all
5500	4817	2174	390	all
5500	4793	2131	377	all
5500	4829	2163	358	all
5500	4831	2193	380	all
5500	4833	2145	364	all
5500	4802	2117	366	all
5500	4825	2121	361	all
5500	4803	2159	365	all
5500	4787	2122	377	all
5500	4795	2137	355	all
6000	5237	2294	384	all
6000	5220	2307	375	all
6000	5212	2243	373	all
6000	5216	2246	384	all
6000	5218	2308	396	all
6000	5193	2234	368	all
6000	5236	2283	369	all
6000	5235	2319	377	all
6000	5196	2263	390	all
6000	5188	2223	375	all
6000	5192	2222	372	all
6000	5235	2241	361	all
6000	5223	2246	369	all
6000	5234	2310	367	all
6000	5212	2270	352	all
6000	5226	2286	379	all
6000	5208	2219	368	all
6000	5227	2241	390	all
6000	5185	2238	377	all
6000	5240	2288	372	all
6000	5236	2250	363	all
6000	5193	2268	361	all
6000	5240	2288	362	all
6000	5188	2255	362	all
6000	5204	2302	381	all
6000	5238	2269	384	all
6000	5218	2272	366	all
6000	5198	2269	383	all
6000	5250	2282	373	all
6000	5201	2304	364	all
6000	5237	2278	375	all
6000	5256	2227	364	all
6000	5208	2267	368	all
6000	5224	2239	387	all
6000	5224	2251	381	all
6000	5202	2244	380	all
6000	5255	2296	392	all
6000	5208	2292	375	all
6000	5221	2280	362	all
6000	5235	2286	383	all
6000	5211	2306	385	all
6000	5186	2241	378	all
6000	5201	2263	356	all
6000	5222	2261	371	all
6000	5171	2233	373	all
6000	5192	2195	385	all
6000	5216	2278	383	all
6000	5184	2236	375	all
6000	5158	2291	382	all
6000	5228	2256	379	all
6000	5227	2283	380	all
6000	5219	2218	374	all
6000	5202	2261	371	all
6000	5230	2324	394	all
6000	5208	2241	379	all
6000	5259	2228	363	all
6000	5190	2286	379	all
6000	5181	2240	369	all
6000	5184	2194	393	all
6000	5192	2300	360	all
6000	5258	2287	370	all
6000	5219	2246	378	all
6000	5247	2236	394	all
6000	5212	2271	369	all
6000	5177	2177	369	all
6000	5159	2259	393	all
6000	5215	2221	358	all
6000	5201	2232	352	all
6000	5174	2246	359	all
6000	5255	2279	391	all
6000	5184	2293	366	all
6000	5211	2264	366	all
6000	5263	2275	368	all
6000	5237	2341	373	all
6000	5163	2269	379	all
6000	5202	2254	370	all
6000	5236	2322	376	all
6000	5209	2236	363	all
6000	5254	2294	384	all
6000	5205	2234	367	all
6000	5213	2276	376	all
6000	5218	2236	387	all
6000	5212	2243	363	all
6000	5227	2229	385	all
6000	5196	2239	380	all
6000	5176	2272	387	all
6000	5252	2295	400	all
6000	5257	2220	376	all
6000	5217	2267	382	all
6000	5204	2243	372	all
6000	5251	2325	372	all
6000	5190	2266	382	all
6000	5212	2205	359	all
6000	5202	2268	379	all
6000	5223	2279	381	all
6000	5242	2225	369	all
6000	5213	2245	377	all
6000	5183	2269	378	all
6000	5225	2243	365	all
6000	5166	2239	370	all
6500	5555	2364	385	all
6500	5569	2380	395	all
6500	5603	2391	378	all
6500	5543	2297	362	all
6500	5570	2403	408	all
6500	5616	2373	387	all
6500	5614	2420	404	all
6500	5595	2340	380	all
6500	5596	2390	375	all
6500	5599	2437	397	all
6500	5583	2330	385	all
6500	5576	2399	382	all
6500	5556	2394	391	all
6500	5567	2374	389	all
6500	5591	2381	395	all
6500	5620	2358	397	all
6500	5589	2375	395	all
6500	5588	2427	387	all
6500	5640	2351	387	all
6500	5594	2356	383	all
6500	5611	2424	397	all
6500	5563	2382	397	all
6500	5625	2385	387	all
6500	5588	2369	393	all
6500	5564	2428	384	all
6500	5611	2397	394	all
6500	5536	2398	402	all
6500	5607	2376	395	all
6500	5631	2413	395	all
6500	5638	2381	382	all
6500	5608	2387	373	all
6500	5624	2385	375	all
6500	5609	2431	374	all
6500	5629	2411	399	all
6500	5600	2425	408	all
6500	5585	2365	371	all
6500	5598	2363	380	all
6500	5609	2342	383	all
6500	5623	2400	373	all
6500	5600	2357	389	all
6500	5618	2362	386	all
6500	5589	2378	384	all
6500	5635	2384	384	all
6500	5657	2416	397	all
6500	5574	2292	384	all
6500	5614	2356	384	all
6500	5567	2387	375	all
6500	5594	2351	379	all
6500	5594	2364	377	all
6500	5614	2387	385	all
6500	5607	2408	403	all
6500	5601	2351	388	all
6500	5591	2387	405	all
6500	5614	2441	407	all
6500	5565	2408	399	all
6500	5652	2442	387	all
6500	5544	2329	374	all
6500	5634	2364	382	all
6500	5616	2379	379	all
6500	5611	2394	376	all
6500	5617	2373	378	all
6500	5661	2459	395	all
6500	5655	2351	385	all
6500	5622	2401	397	all
6500	5655	2454	397	all
6500	5607	2367	384	all
6500	5658	2403	371	all
6500	5601	2373	372	all
6500	5632	2414	395	all
6500	5558	2382	373	all
6500	5620	2338	366	all
6500	5554	2350	372	all
6500	5582	2389	387	all
6500	5581	2371	381	all
6500	5583	2332	369	all
6500	5584	2430	392	all
6500	5588	2393	378	all
6500	5589	2360	390	all
6500	5624	2337	389	all
6500	5625	2368	379	all
6500	5607	2374	388	all
6500	5648	2359	391	all
6500	5646	2452	395	all
6500	5621	2355	395	all
6500	5629	2418	380	all
6500	5606	2431	379	all
6500	5576	2338	382	all
6500	5659	2383	378	all
6500	5604	2417	385	all
6500	5614	2385	381	all
6500	5578	2406	402	all
6500	5627	2368	379	all
6500	5633	2430	403	all
6500	5604	2370	396	all
6500	5580	2389	390	all
6500	5629	2400	390	all
6500	5575	2392	389	all
6500	5603	2332	391	all
6500	5588	2339	387	all
6500	5588	2435	393	all
7000	6026	2429	402	all
7000	6006	2451	392	all
7000	5982	2481	394	all
7000	5986	2539	410	all
7000	5995	2480	372	all
7000	5962	2479	402	all
7000	6031	2517	398	all
7000	6051	2547	395	all
7000	6040	2476	389	all
7000	5998	2534	393	all
7000	5981	2504	393	all
7000	6019	2519	398	all
7000	5960	2482	399	all
7000	6008	2514	402	all
7000	5984	2451	392	all
7000	5995	2472	400	all
7000	6023	2475	372	all
7000	6036	2476	390	all
7000	6032	2501	389	all
7000	5977	2464	411	all
7000	5990	2536	388	all
7000	6028	2480	372	all
7000	6005	2495	399	all
7000	6061	2538	409	all
7000	5954	2488	398	all
7000	6011	2565	412	all
7000	5999	2484	386	all
7000	6007	2540	392	all
7000	5939	2448	391	all
7000	5996	2500	398	all
7000	5991	2496	389	all
7000	5955	2474	405	all
7000	6063	2490	377	all
7000	5966	2516	395	all
7000	6031	2520	402	all
7000	6026	2559	398	all
7000	6018	2498	399	all
7000	6005	2479	375	all
7000	6007	2446	376	all
7000	6003	2485	385	all
7000	5968	2529	395	all
7000	6029	2559	403	all
7000	6040	2482	367	all
7000	6018	2524	404	all
7000	6062	2555	391	all
7000	6016	2478	399	all
7000	5972	2462	390	all
7000	6030	2492	391	all
7000	5997	2466	407	all
7000	6075	2533	400	all
7000	5995	2511	382	all
7000	6039	2493	403	all
7000	5923	2447	382	all
7000	6027	2507	407	all
7000	6017	2496	405	all
7000	6021	2447	396	all
7000	5998	2488	404	all
7000	5994	2500	390	all
7000	6039	2527	394	all
7000	5997	2518	394	all
7000	6066	2556	410	all
7000	5984	2466	402	all
7000	5971	2508	401	all
7000	6019	2508	397	all
7000	6012	2454	390	all
7000	5982	2484	378	all
7000	6036	2502	385	all
7000	6001	2447	374	all
7000	5998	2501	397	all
7000	6025	2533	386	all
7000	6024	2503	396	all
7000	6004	2533	412	all
7000	5971	2480	407	all
7000	5987	2485	384	all
7000	6014	2480	403	all
7000	5983	2480	399	all
7000	5987	2458	378	all
7000	6010	2464	401	all
7000	5975	2428	394	all
7000	5970	2470	405	all
7000	6026	2574	421	all
7000	6029	2527	392	all
7000	5986	2469	400	all
7000	5986	2535	401	all
7000	6038	2523	403	all
7000	6059	2513	394	all
7000	5947	2469	387	all
7000	6012	2519	405	all
7000	6003	2515	419	all
7000	5995	2506	406	all
7000	5982	2518	403	all
7000	6020	2536	424	all
7000	6005	2451	408	all
7000	5930	2541	405	all
7000	5944	2436	377	all
7000	6003	2530	396	all
7000	5973	2475	400	all
7000	6026	2545	400	all
7000	5977	2466	395	all
7000	5984	2490	400	all
7500	6399	2613	412	all
7500	6365	2565	404	all
7500	6367	2642	409	all
7500	6333	2588	393	all
7500	6411	2587	414	all
7500	6397	2639	413	all
7500	6396	2539	409	all
7500	6378	2609	416	all
7500	6383	2632	398	all
7500	6410	2595	400	all
7500	6366	2616	405	all
7500	6397	2650	424	all
7500	6377	2615	390	all
7500	6340	2594	404	all
7500	6435	2655	412	all
7500	6389	2620	412	all
7500	6415	2672	412	all
7500	6376	2611	429	all
7500	6442	2644	414	all
7500	6339	2609	425	all
7500	6415	2614	408	all
7500	6377	2620	422	all
7500	6339	2612	414	all
7500	6380	2605	408	all
7500	6342	2609	410	all
7500	6374	2648	422	all
7500	6391	2533	422	all
7500	6377	2600	411	all
7500	6377	2610	402	all
7500	6432	2606	408	all
7500	6395	2594	411	all
7500	6385	2610	409	all
7500	6405	2641	433	all
7500	6373	2584	414	all
7500	6386	2630	404	all
7500	6345	2617	410	all
7500	6395	2668	419	all
7500	6337	2566	401	all
7500	6418	2598	402	all
7500	6456	2587	407	all
7500	6367	2635	409	all
7500	6386	2630	408	all
7500	6401	2657	420	all
7500	6359	2624	413	all
7500	6373	2593	399	all
7500	6326	2610	405	all
7500	6370	2572	407	all
7500	6393	2654	424	all
7500	6377	2642	394	all
7500	6343	2607	413	all
7500	6356	2582	389	all
7500	6395	2560	395	all
7500	6453	2602	409	all
7500	6334	2635	411	all
7500	6344	2649	400	all
7500	6424	2609	412	all
7500	6282	2566	393	all
7500	6391	2596	408	all
7500	6408	2609	401	all
7500	6377	2570	387	all
7500	6355	2545	402	all
7500	6401	2626	405	all
7500	6369	2615	408	all
7500	6378	2588	388	all
7500	6272	2568	413	all
7500	6358	2641	411	all
7500	6409	2645	428	all
7500	6386	2606	413	all
7500	6318	2587	396	all
7500	6373	2638	446	all
7500	6374	2555	412	all
7500	6412	2645	392	all
7500	6367	2600	405	all
7500	6394	2567	419	all
7500	6366	2615	412	all
7500	6400	2588	398	all
7500	6386	2607	425	all
7500	6362	2640	422	all
7500	6428	2628	412	all
7500	6374	2567	407	all
7500	6399	2635	406	all
7500	6421	2594	414	all
7500	6428	2639	405	all
7500	6335	2600	406	all
7500	6322	2538	399	all
7500	6378	2597	402	all
7500	6448	2626	417	all
7500	6353	2597	420	all
7500	6377	2554	415	all
7500	6433	2632	404	all
7500	6390	2629	409	all
7500	6354	2636	403	all
7500	6389	2595	415	all
7500	6389	2598	416	all
7500	6401	2601	414	all
7500	6426	2627	399	all
7500	6453	2620	411	all
7500	6354	2604	412	all
7500	6389	2610	415	all
[truncated: 50,701 more rows]
