# Supplementary material for: A metagenomic catalog of the early-life human gut virome
Source: Nat Commun. 2024 Feb 29;15:1864. doi: 10.1038/s41467-024-45793-z (PMC10904392; doi:10.1038/s41467-024-45793-z)
Supplement: Supplementary file 17 — Source data [file 41467_2024_45793_MOESM17_ESM.zip › Source data/fig2d_vlp.xlsx]

## Sheet: Sheet1
period	Family	family_averg
0	Adenoviridae	0
0	Anelloviridae	0.219027
0	Autographiviridae	4.67018
0	Caliciviridae	0
0	Drexlerviridae	0
0	Duneviridae	0
0	Forsetiviridae	0
0	Herelleviridae	0.013449
0	Inoviridae	1.42147
0	Intestiviridae	0
0	Microviridae	7.77986
0	Myoviridae	6.03763
0	Papillomaviridae	0
0	Parvoviridae	0.82722
0	Peduoviridae	3.84454
0	Picornaviridae	0
0	Podoviridae	1.3439
0	Rountreeviridae	0
0	Salasmaviridae	0.649983
0	Schitoviridae	0
0	Sedoreoviridae	0.0443366
0	Siphoviridae	31.9974
0	Steigviridae	0
0	Straboviridae	0
0	Winoviridae	0.110407
1	Adenoviridae	0
1	Anelloviridae	1.66141
1	Autographiviridae	1.83238
1	Caliciviridae	0
1	Drexlerviridae	0.00130926
1	Duneviridae	0
1	Forsetiviridae	0
1	Herelleviridae	1.18379
1	Inoviridae	0.0898524
1	Intestiviridae	0
1	Microviridae	7.04864
1	Myoviridae	9.44713
1	Papillomaviridae	3.06827
1	Parvoviridae	0.0470588
1	Peduoviridae	0.470954
1	Picornaviridae	0
1	Podoviridae	6.36418
1	Rountreeviridae	0.70713
1	Salasmaviridae	0.498972
1	Schitoviridae	0
1	Sedoreoviridae	0.0251682
1	Siphoviridae	44.0569
1	Steigviridae	0
1	Straboviridae	0.000304457
1	Winoviridae	9.9509e-05
3	Adenoviridae	0.345289
3	Anelloviridae	1.08261
3	Autographiviridae	0.413676
3	Caliciviridae	0.835881
3	Drexlerviridae	0.0769533
3	Duneviridae	0.000294032
3	Forsetiviridae	0
3	Herelleviridae	0.266259
3	Inoviridae	0.48975
3	Intestiviridae	0
3	Microviridae	19.5189
3	Myoviridae	7.61311
3	Papillomaviridae	2.04689
3	Parvoviridae	0.106623
3	Peduoviridae	0.759554
3	Picornaviridae	0.227448
3	Podoviridae	3.40409
3	Rountreeviridae	0.710134
3	Salasmaviridae	0.377109
3	Schitoviridae	0.0299718
3	Sedoreoviridae	1.32026
3	Siphoviridae	43.5259
3	Steigviridae	0.0234438
3	Straboviridae	0
3	Winoviridae	0.215915
6	Adenoviridae	0.999575
6	Anelloviridae	0.702311
6	Autographiviridae	0.507459
6	Caliciviridae	3.29738
6	Drexlerviridae	0.186022
6	Duneviridae	3.39668e-05
6	Forsetiviridae	8.27293e-05
6	Herelleviridae	0.0154347
6	Inoviridae	0.0386969
6	Intestiviridae	0.263089
6	Microviridae	28.2431
6	Myoviridae	4.34374
6	Papillomaviridae	0
6	Parvoviridae	4.02637
6	Peduoviridae	0.427413
6	Picornaviridae	0.475
6	Podoviridae	0.93167
6	Rountreeviridae	0.0118368
6	Salasmaviridae	0.208498
6	Schitoviridae	0.00191652
6	Sedoreoviridae	0.104961
6	Siphoviridae	34.0895
6	Steigviridae	0
6	Straboviridae	0
6	Winoviridae	0.0290211
12	Adenoviridae	0.893001
12	Anelloviridae	3.20299
12	Autographiviridae	0.19505
12	Caliciviridae	0.616526
12	Drexlerviridae	0.0421185
12	Duneviridae	0.0235311
12	Forsetiviridae	0.0624907
12	Herelleviridae	0.0964353
12	Inoviridae	0.0264407
12	Intestiviridae	0.113189
12	Microviridae	47.4271
12	Myoviridae	2.32878
12	Papillomaviridae	0.0013373
12	Parvoviridae	2.04703
12	Peduoviridae	0.0520435
12	Picornaviridae	0.144232
12	Podoviridae	1.28382
12	Rountreeviridae	0
12	Salasmaviridae	0.188525
12	Schitoviridae	0.0438646
12	Sedoreoviridae	0
12	Siphoviridae	17.1987
12	Steigviridae	0.0596349
12	Straboviridae	0.036855
12	Winoviridae	0.031229
24	Adenoviridae	0
24	Anelloviridae	0.0308046
24	Autographiviridae	0.0942297
24	Caliciviridae	0
24	Drexlerviridae	0
24	Duneviridae	0
24	Forsetiviridae	0
24	Herelleviridae	0
24	Inoviridae	0
24	Intestiviridae	0.00814129
24	Microviridae	91.4524
24	Myoviridae	0.0643354
24	Papillomaviridae	0
24	Parvoviridae	0.694315
24	Peduoviridae	0.0201569
24	Picornaviridae	0.0020992
24	Podoviridae	0.213237
24	Rountreeviridae	0
24	Salasmaviridae	0.32547
24	Schitoviridae	0
24	Sedoreoviridae	0.00544079
24	Siphoviridae	2.23683
24	Steigviridae	0
24	Straboviridae	0
24	Winoviridae	0
